# Supplementary material for: Selective preparation of tetrasubstituted fluoroalkenes by fluorine-directed oxetane ring-opening reactions
Source: Beilstein J Org Chem. 2020 Aug 7;16:1936–46. doi: 10.3762/bjoc.16.160 (PMC7418098; doi:10.3762/bjoc.16.160)
Supplement: File 2 — Crystallographic data (cif) for compounds E-1d, E-4d, and Z-25. [file Beilstein_J_Org_Chem-16-1936-s002.zip]

Archive with 3 entries (3 files):
- CIF+E1d.cif
- CIF+E4d.cif
- CIF+Z25.cif
