# Supplementary material for: Selective preparation of tetrasubstituted fluoroalkenes by fluorine-directed oxetane ring-opening reactions
Source: Beilstein J Org Chem. 2020 Aug 7;16:1936–46. doi: 10.3762/bjoc.16.160 (PMC7418098; doi:10.3762/bjoc.16.160)
Supplement: File 2 — Crystallographic data (cif) for compounds E-1d, E-4d, and Z-25. [file Beilstein_J_Org_Chem-16-1936-s002.zip › CIF+E1d.cif]

 
data_laporte7
 
_audit_creation_method            'SHELXL-2014/7'
_shelx_SHELXL_version_number      '2014/7'
_chemical_name_systematic         
;
N-[(E)-3-(bromomethyl)-2-fluoro-4-hydroxy-but-2-enyl] phthalimide
;
_chemical_name_common             ?
_chemical_melting_point           ?
_chemical_formula_moiety          'C13 H11 Br F N O3' 
_chemical_formula_sum
 'C13 H11 Br F N O3' 
_chemical_formula_weight          328.14

loop_
 _atom_type_symbol
 _atom_type_description
 _atom_type_scat_dispersion_real
 _atom_type_scat_dispersion_imag
 _atom_type_scat_source
 'C'  'C'   0.0033   0.0016
 'International Tables Vol C Tables 4.2.6.8 and 6.1.1.4'
 'H'  'H'   0.0000   0.0000
 'International Tables Vol C Tables 4.2.6.8 and 6.1.1.4'
 'N'  'N'   0.0061   0.0033
 'International Tables Vol C Tables 4.2.6.8 and 6.1.1.4'
 'O'  'O'   0.0106   0.0060
 'International Tables Vol C Tables 4.2.6.8 and 6.1.1.4'
 'F'  'F'   0.0171   0.0103
 'International Tables Vol C Tables 4.2.6.8 and 6.1.1.4'
 'Br'  'Br'  -0.2901   2.4595
 'International Tables Vol C Tables 4.2.6.8 and 6.1.1.4'
 
_space_group_crystal_system       orthorhombic
_space_group_IT_number            60
_space_group_name_H-M_alt         'P b c n'
_space_group_name_Hall            '-P 2n 2ab'
 
_shelx_space_group_comment
;
The symmetry employed for this shelxl refinement is uniquely defined
by the following loop, which should always be used as a source of
symmetry information in preference to the above space-group names.
They are only intended as comments.
;
 
loop_
 _space_group_symop_operation_xyz
 'x, y, z'
 '-x+1/2, -y+1/2, z+1/2'
 '-x, y, -z+1/2'
 'x+1/2, -y+1/2, -z'
 '-x, -y, -z'
 'x-1/2, y-1/2, -z-1/2'
 'x, -y, z-1/2'
 '-x-1/2, y-1/2, z'
 
_cell_length_a                    22.9860(8)
_cell_length_b                    13.5062(4)
_cell_length_c                    8.2942(3)
_cell_angle_alpha                 90
_cell_angle_beta                  90
_cell_angle_gamma                 90
_cell_volume                      2574.96(15)
_cell_formula_units_Z             8
_cell_measurement_temperature     291(2)
_cell_measurement_reflns_used     7882
_cell_measurement_theta_min        3.02
_cell_measurement_theta_max       30.39
 
_exptl_crystal_description        block
_exptl_crystal_colour             colourless
_exptl_crystal_density_meas       ?
_exptl_crystal_density_method     ?
_exptl_crystal_density_diffrn     1.693          
_exptl_crystal_F_000              1312
_exptl_transmission_factor_min    0.5652
_exptl_transmission_factor_max    0.7471
_exptl_crystal_size_max           0.29
_exptl_crystal_size_mid           0.25
_exptl_crystal_size_min           0.23
_exptl_absorpt_coefficient_mu     3.208
_shelx_estimated_absorpt_T_min    ?
_shelx_estimated_absorpt_T_max    ?
_exptl_absorpt_correction_type    multi-scan
_exptl_absorpt_correction_T_min   ?
_exptl_absorpt_correction_T_max   ?
_exptl_absorpt_process_details    'Sadabs'
_exptl_absorpt_special_details    ?
_diffrn_ambient_temperature       291(2)
_diffrn_radiation_wavelength      0.71073
_diffrn_radiation_type            MoK\a
_diffrn_source                    ?
_diffrn_measurement_device_type   'Bruker APEX-II CCD'
_diffrn_measurement_method       '\f and \w scans'
_diffrn_detector_area_resol_mean  ?
_diffrn_reflns_number             24295
_diffrn_reflns_av_unetI/netI      0.0227
_diffrn_reflns_av_R_equivalents   0.0311
_diffrn_reflns_limit_h_min        -32
_diffrn_reflns_limit_h_max        31
_diffrn_reflns_limit_k_min        -19
_diffrn_reflns_limit_k_max        18
_diffrn_reflns_limit_l_min        -11
_diffrn_reflns_limit_l_max        11
_diffrn_reflns_theta_min          3.015
_diffrn_reflns_theta_max          30.522
_diffrn_reflns_theta_full         25.242
_diffrn_measured_fraction_theta_max   0.997
_diffrn_measured_fraction_theta_full  0.999
_diffrn_reflns_Laue_measured_fraction_max    0.997
_diffrn_reflns_Laue_measured_fraction_full   0.999
_diffrn_reflns_point_group_measured_fraction_max   0.997
_diffrn_reflns_point_group_measured_fraction_full  0.999
_reflns_number_total              3928
_reflns_number_gt                 2704
_reflns_threshold_expression      'I > 2\s(I)'
_reflns_Friedel_coverage          0.000
_reflns_Friedel_fraction_max      .
_reflns_Friedel_fraction_full     .
 
_reflns_special_details
;
 Reflections were merged by SHELXL according to the crystal
 class for the calculation of statistics and refinement.
 
 _reflns_Friedel_fraction is defined as the number of unique
 Friedel pairs measured divided by the number that would be
 possible theoretically, ignoring centric projections and
 systematic absences.
;
 
_computing_data_collection        'Bruker APEX2'
_computing_cell_refinement       'Bruker SAINT'
_computing_data_reduction        'Bruker SAINT'
_computing_structure_solution    'SHELXS-97 (Sheldrick 2008)'
_computing_structure_refinement  'SHELXL-2014 (Sheldrick 2014)'
_computing_molecular_graphics    'Bruker SHELXTL'
_computing_publication_material  'Bruker SHELXTL'
_refine_special_details           ?
_refine_ls_structure_factor_coef  Fsqd
_refine_ls_matrix_type            full
_refine_ls_weighting_scheme       calc
_refine_ls_weighting_details
'w=1/[\s^2^(Fo^2^)+(0.0424P)^2^+1.2331P] where P=(Fo^2^+2Fc^2^)/3'
_atom_sites_solution_primary      ?
_atom_sites_solution_secondary    ?
_atom_sites_solution_hydrogens    mixed
_refine_ls_hydrogen_treatment     mixed
_refine_ls_extinction_method      none
_refine_ls_extinction_coef        .
_refine_ls_number_reflns          3928
_refine_ls_number_parameters      176
_refine_ls_number_restraints      0
_refine_ls_R_factor_all           0.0626
_refine_ls_R_factor_gt            0.0371
_refine_ls_wR_factor_ref          0.0993
_refine_ls_wR_factor_gt           0.0888
_refine_ls_goodness_of_fit_ref    1.029
_refine_ls_restrained_S_all       1.029
_refine_ls_shift/su_max           0.001
_refine_ls_shift/su_mean          0.000
 
loop_
 _atom_site_label
 _atom_site_type_symbol
 _atom_site_fract_x
 _atom_site_fract_y
 _atom_site_fract_z
 _atom_site_U_iso_or_equiv
 _atom_site_adp_type
 _atom_site_occupancy
 _atom_site_site_symmetry_order  
 _atom_site_calc_flag
 _atom_site_refinement_flags_posn
 _atom_site_refinement_flags_adp
 _atom_site_refinement_flags_occupancy
 _atom_site_disorder_assembly
 _atom_site_disorder_group
Br1 Br 0.31572(2) 0.30760(2) 0.18268(3) 0.06207(11) Uani 1 1 d . . . . .
C2 C 0.22169(9) 0.08243(12) 0.2450(2) 0.0358(4) Uani 1 1 d . . . . .
C6 C 0.08121(10) 0.10128(16) 0.3330(3) 0.0474(5) Uani 1 1 d . . . . .
C7 C 0.11753(8) 0.25570(14) 0.2694(2) 0.0348(4) Uani 1 1 d . . . . .
C8 C 0.04453(9) 0.17701(15) 0.4147(3) 0.0414(4) Uani 1 1 d . . . . .
C9 C 0.06604(8) 0.26952(14) 0.3757(2) 0.0361(4) Uani 1 1 d . . . . .
C3 C 0.27643(9) 0.10917(13) 0.2272(2) 0.0352(4) Uani 1 1 d . . . . .
C5 C 0.29511(10) 0.17725(15) 0.0960(3) 0.0422(4) Uani 1 1 d . . . . .
H5A H 0.2638 0.1844 0.0184 0.051 Uiso 1 1 calc R U . . .
H5B H 0.3284 0.1492 0.0406 0.051 Uiso 1 1 calc R U . . .
C4 C 0.32422(10) 0.07194(18) 0.3359(3) 0.0520(6) Uani 1 1 d . . . . .
H4A H 0.3388 0.1265 0.4005 0.062 Uiso 1 1 calc R U . . .
H4B H 0.3084 0.0226 0.4087 0.062 Uiso 1 1 calc R U . . .
C1 C 0.16843(9) 0.10797(16) 0.1511(2) 0.0421(5) Uani 1 1 d . . . . .
H1A H 0.1789 0.1525 0.0640 0.051 Uiso 1 1 calc R U . . .
H1B H 0.1526 0.0482 0.1036 0.051 Uiso 1 1 calc R U . . .
C13 C -0.00367(10) 0.16593(19) 0.5114(3) 0.0531(5) Uani 1 1 d . . . . .
H13 H -0.0179 0.1036 0.5381 0.064 Uiso 1 1 calc R U . . .
C10 C 0.04014(10) 0.35421(16) 0.4325(3) 0.0515(5) Uani 1 1 d . . . . .
H10 H 0.0548 0.4165 0.4074 0.062 Uiso 1 1 calc R U . . .
C11 C -0.00867(11) 0.3430(2) 0.5286(3) 0.0604(6) Uani 1 1 d . . . . .
H11 H -0.0274 0.3991 0.5680 0.073 Uiso 1 1 calc R U . . .
C12 C -0.02998(10) 0.2511(2) 0.5671(3) 0.0576(6) Uani 1 1 d . . . . .
H12 H -0.0628 0.2461 0.6321 0.069 Uiso 1 1 calc R U . . .
N1 N 0.12413(7) 0.15459(11) 0.2504(2) 0.0377(4) Uani 1 1 d . . . . .
O1 O 0.14883(7) 0.31722(10) 0.20808(19) 0.0478(4) Uani 1 1 d . . . . .
O2 O 0.07706(8) 0.01271(13) 0.3315(3) 0.0752(6) Uani 1 1 d . . . . .
O3 O 0.37059(9) 0.03005(16) 0.2487(3) 0.0660(5) Uani 1 1 d . . . . .
F1 F 0.20825(6) 0.01874(9) 0.36611(16) 0.0550(3) Uani 1 1 d . . . . .
H3 H 0.3624(14) -0.015(2) 0.230(4) 0.070(11) Uiso 1 1 d . . . . .
 
loop_
 _atom_site_aniso_label
 _atom_site_aniso_U_11
 _atom_site_aniso_U_22
 _atom_site_aniso_U_33
 _atom_site_aniso_U_23
 _atom_site_aniso_U_13
 _atom_site_aniso_U_12
Br1 0.0812(2) 0.03913(13) 0.06591(19) 0.00599(10) 0.00854(13) -0.01038(11)
C2 0.0498(12) 0.0280(8) 0.0297(9) -0.0002(7) 0.0091(8) -0.0004(8)
C6 0.0434(11) 0.0409(10) 0.0578(13) 0.0042(9) 0.0107(10) -0.0092(9)
C7 0.0316(9) 0.0395(9) 0.0334(9) 0.0015(7) -0.0032(8) -0.0043(8)
C8 0.0363(10) 0.0467(10) 0.0413(11) 0.0030(8) 0.0050(9) -0.0052(8)
C9 0.0293(9) 0.0435(9) 0.0355(9) -0.0003(8) -0.0017(8) -0.0019(8)
C3 0.0430(11) 0.0314(8) 0.0313(9) -0.0004(7) 0.0023(8) 0.0026(7)
C5 0.0434(11) 0.0462(10) 0.0371(10) 0.0035(8) 0.0044(9) -0.0054(9)
C4 0.0599(14) 0.0454(11) 0.0509(13) 0.0054(9) -0.0090(11) 0.0061(10)
C1 0.0418(11) 0.0460(10) 0.0386(11) -0.0071(8) 0.0082(9) -0.0035(9)
C13 0.0412(12) 0.0657(13) 0.0523(13) 0.0074(11) 0.0112(11) -0.0104(10)
C10 0.0493(12) 0.0459(11) 0.0592(14) -0.0039(10) 0.0047(11) 0.0023(10)
C11 0.0505(14) 0.0681(15) 0.0626(15) -0.0110(12) 0.0115(12) 0.0134(12)
C12 0.0385(12) 0.0870(18) 0.0474(13) 0.0008(12) 0.0117(10) 0.0033(12)
N1 0.0334(8) 0.0385(8) 0.0411(9) -0.0010(7) 0.0087(7) -0.0037(7)
O1 0.0439(8) 0.0442(8) 0.0553(9) 0.0052(6) 0.0089(7) -0.0115(6)
O2 0.0727(12) 0.0405(8) 0.1124(16) 0.0000(9) 0.0374(11) -0.0142(8)
O3 0.0479(10) 0.0531(11) 0.0971(15) -0.0028(11) -0.0084(10) 0.0133(9)
F1 0.0706(8) 0.0440(7) 0.0505(7) 0.0148(6) 0.0150(7) -0.0064(6)
 
_geom_special_details
;
 All esds (except the esd in the dihedral angle between two l.s. planes)
 are estimated using the full covariance matrix.  The cell esds are taken
 into account individually in the estimation of esds in distances, angles
 and torsion angles; correlations between esds in cell parameters are only
 used when they are defined by crystal symmetry.  An approximate (isotropic)
 treatment of cell esds is used for estimating esds involving l.s. planes.
;
 
loop_
 _geom_bond_atom_site_label_1
 _geom_bond_atom_site_label_2
 _geom_bond_distance
 _geom_bond_site_symmetry_2
 _geom_bond_publ_flag
Br1 C5 1.960(2) . ?
C2 C3 1.318(3) . ?
C2 F1 1.358(2) . ?
C2 C1 1.491(3) . ?
C6 O2 1.200(3) . ?
C6 N1 1.400(3) . ?
C6 C8 1.489(3) . ?
C7 O1 1.211(2) . ?
C7 N1 1.383(2) . ?
C7 C9 1.487(3) . ?
C8 C13 1.376(3) . ?
C8 C9 1.382(3) . ?
C9 C10 1.373(3) . ?
C3 C5 1.488(3) . ?
C3 C4 1.507(3) . ?
C5 H5A 0.9700 . ?
C5 H5B 0.9700 . ?
C4 O3 1.407(3) . ?
C4 H4A 0.9700 . ?
C4 H4B 0.9700 . ?
C1 N1 1.453(3) . ?
C1 H1A 0.9700 . ?
C1 H1B 0.9700 . ?
C13 C12 1.379(4) . ?
C13 H13 0.9300 . ?
C10 C11 1.385(3) . ?
C10 H10 0.9300 . ?
C11 C12 1.373(4) . ?
C11 H11 0.9300 . ?
C12 H12 0.9300 . ?
O3 H3 0.65(3) . ?
 
loop_
 _geom_angle_atom_site_label_1
 _geom_angle_atom_site_label_2
 _geom_angle_atom_site_label_3
 _geom_angle
 _geom_angle_site_symmetry_1
 _geom_angle_site_symmetry_3
 _geom_angle_publ_flag
C3 C2 F1 118.28(18) . . ?
C3 C2 C1 131.46(18) . . ?
F1 C2 C1 110.24(16) . . ?
O2 C6 N1 124.3(2) . . ?
O2 C6 C8 130.1(2) . . ?
N1 C6 C8 105.56(16) . . ?
O1 C7 N1 124.36(18) . . ?
O1 C7 C9 129.46(18) . . ?
N1 C7 C9 106.18(15) . . ?
C13 C8 C9 121.5(2) . . ?
C13 C8 C6 130.29(19) . . ?
C9 C8 C6 108.18(17) . . ?
C10 C9 C8 121.19(19) . . ?
C10 C9 C7 130.75(19) . . ?
C8 C9 C7 108.05(16) . . ?
C2 C3 C5 121.80(18) . . ?
C2 C3 C4 122.51(19) . . ?
C5 C3 C4 115.68(18) . . ?
C3 C5 Br1 110.90(14) . . ?
C3 C5 H5A 109.5 . . ?
Br1 C5 H5A 109.5 . . ?
C3 C5 H5B 109.5 . . ?
Br1 C5 H5B 109.5 . . ?
H5A C5 H5B 108.0 . . ?
O3 C4 C3 112.3(2) . . ?
O3 C4 H4A 109.2 . . ?
C3 C4 H4A 109.2 . . ?
O3 C4 H4B 109.2 . . ?
C3 C4 H4B 109.2 . . ?
H4A C4 H4B 107.9 . . ?
N1 C1 C2 112.30(17) . . ?
N1 C1 H1A 109.1 . . ?
C2 C1 H1A 109.1 . . ?
N1 C1 H1B 109.1 . . ?
C2 C1 H1B 109.1 . . ?
H1A C1 H1B 107.9 . . ?
C8 C13 C12 117.3(2) . . ?
C8 C13 H13 121.4 . . ?
C12 C13 H13 121.4 . . ?
C9 C10 C11 117.3(2) . . ?
C9 C10 H10 121.4 . . ?
C11 C10 H10 121.4 . . ?
C12 C11 C10 121.4(2) . . ?
C12 C11 H11 119.3 . . ?
C10 C11 H11 119.3 . . ?
C11 C12 C13 121.3(2) . . ?
C11 C12 H12 119.3 . . ?
C13 C12 H12 119.3 . . ?
C7 N1 C6 112.02(16) . . ?
C7 N1 C1 124.69(16) . . ?
C6 N1 C1 123.23(16) . . ?
C4 O3 H3 106(3) . . ?
 
_refine_diff_density_max    0.680
_refine_diff_density_min   -0.633
_refine_diff_density_rms    0.054

_publ_requested_journal  'Beilteins Journal of Organic Chemistry'
_publ_section_title
; Selective Preparation of Tetrasubstituted Fluoroalkenes by
 Fluorine Directed Oxetanes Ring-Opening Reaction
;
_publ_contact_author_name 'Lequeux, Thierry'
_publ_contact_author_address
;     Normandie Univ., LCMT, ENSICAEN, UNICAEN, CNRS,
6 boulevard du Maréchal Juin,14000 Caen, France
;
_publ_contact_author_phone        '332 31 45 28 74'
_publ_contact_author_fax          '332 31 45 28 73'
_publ_contact_author_email        thierry.lequeux@ensicaen.fr

loop_
_publ_author_name
_publ_author_address
     
      'Fontenelle, Cl\'ement'
;     Normandie Univ., LCMT, ENSICAEN, UNICAEN, CNRS,
6 boulevard du Maréchal Juin,14000 Caen, France
; 
      'Thierry, Thinault'
;     Normandie Univ., LCMT, ENSICAEN, UNICAEN, CNRS,
6 boulevard du Maréchal Juin,14000 Caen, France
;  
     'Laporte, Romain'
;     Normandie Univ., LCMT, ENSICAEN, UNICAEN, CNRS,
6 boulevard du Maréchal Juin,14000 Caen, France
; 
     'Pfund, Emmanuel'
;     Normandie Univ., LCMT, ENSICAEN, UNICAEN, CNRS,
6 boulevard du Maréchal Juin,14000 Caen, France
;  
     'Lequeux, Thierry'
;     Normandie Univ., LCMT, ENSICAEN, UNICAEN, CNRS,
6 boulevard du Maréchal Juin,14000 Caen, France
;

_shelx_res_file
;

    laporte7.res created by SHELXL-2014/7

TITL laporte7 in Pbcn
CELL 0.71073  22.98600  13.50620   8.29420  90.0000  90.0000  90.0000
ZERR    8.00   0.00080   0.00040   0.00030   0.0000   0.0000   0.0000
LATT 1
SYMM 0.5-X, 0.5-Y, 0.5+Z
SYMM -X, Y, 0.5-Z
SYMM 0.5+X, 0.5-Y, -Z
SFAC C  H  N  O  F  Br
UNIT 104  88  8  24  8  8
OMIT 2 0 0
OMIT 1 1 0
OMIT 0 2 0
L.S. 8
ACTA
BOND $H
FMAP 2
PLAN 2
TEMP 18.000
WGHT    0.042400    1.233100
FVAR       0.08881
MOLE 1
BR1   6    0.315716    0.307598    0.182678    11.00000    0.08117    0.03913 =
         0.06591    0.00599    0.00854   -0.01038
C2    1    0.221688    0.082433    0.244990    11.00000    0.04979    0.02802 =
         0.02973   -0.00015    0.00911   -0.00037
C6    1    0.081208    0.101276    0.332962    11.00000    0.04341    0.04094 =
         0.05780    0.00416    0.01074   -0.00918
C7    1    0.117534    0.255701    0.269446    11.00000    0.03155    0.03951 =
         0.03340    0.00149   -0.00320   -0.00427
C8    1    0.044529    0.177008    0.414665    11.00000    0.03633    0.04674 =
         0.04125    0.00304    0.00499   -0.00523
C9    1    0.066042    0.269517    0.375696    11.00000    0.02932    0.04346 =
         0.03547   -0.00032   -0.00169   -0.00191
C3    1    0.276434    0.109171    0.227177    11.00000    0.04297    0.03144 =
         0.03131   -0.00039    0.00225    0.00260
C5    1    0.295108    0.177246    0.096017    11.00000    0.04343    0.04618 =
         0.03710    0.00353    0.00444   -0.00543
AFIX  23
H5A   2    0.263828    0.184400    0.018383    11.00000   -1.20000
H5B   2    0.328433    0.149238    0.040632    11.00000   -1.20000
AFIX   0
C4    1    0.324218    0.071936    0.335901    11.00000    0.05988    0.04537 =
         0.05086    0.00543   -0.00904    0.00611
AFIX  23
H4A   2    0.338755    0.126460    0.400485    11.00000   -1.20000
H4B   2    0.308382    0.022613    0.408704    11.00000   -1.20000
AFIX   0
C1    1    0.168432    0.107972    0.151120    11.00000    0.04185    0.04597 =
         0.03857   -0.00707    0.00824   -0.00353
AFIX  23
H1A   2    0.178925    0.152462    0.064040    11.00000   -1.20000
H1B   2    0.152577    0.048155    0.103596    11.00000   -1.20000
AFIX   0
C13   1   -0.003669    0.165933    0.511407    11.00000    0.04117    0.06569 =
         0.05229    0.00739    0.01120   -0.01038
AFIX  43
H13   2   -0.017907    0.103602    0.538114    11.00000   -1.20000
AFIX   0
C10   1    0.040142    0.354214    0.432464    11.00000    0.04925    0.04592 =
         0.05921   -0.00395    0.00473    0.00228
AFIX  43
H10   2    0.054774    0.416532    0.407366    11.00000   -1.20000
AFIX   0
C11   1   -0.008665    0.343044    0.528630    11.00000    0.05054    0.06810 =
         0.06263   -0.01095    0.01148    0.01335
AFIX  43
H11   2   -0.027414    0.399065    0.568008    11.00000   -1.20000
AFIX   0
C12   1   -0.029983    0.251061    0.567115    11.00000    0.03853    0.08699 =
         0.04743    0.00080    0.01171    0.00335
AFIX  43
H12   2   -0.062833    0.246076    0.632064    11.00000   -1.20000
AFIX   0
N1    3    0.124129    0.154592    0.250447    11.00000    0.03344    0.03845 =
         0.04107   -0.00100    0.00868   -0.00371
O1    4    0.148834    0.317217    0.208082    11.00000    0.04386    0.04417 =
         0.05527    0.00523    0.00890   -0.01148
O2    4    0.077062    0.012711    0.331533    11.00000    0.07266    0.04049 =
         0.11236    0.00001    0.03741   -0.01424
O3    4    0.370594    0.030047    0.248741    11.00000    0.04790    0.05310 =
         0.09711   -0.00284   -0.00843    0.01335
F1    5    0.208249    0.018736    0.366110    11.00000    0.07062    0.04399 =
         0.05050    0.01478    0.01502   -0.00635
H3    2    0.362398   -0.014534    0.230357    11.00000    0.07047
HKLF 4

REM  laporte7 in Pbcn
REM R1 =  0.0371 for    2704 Fo > 4sig(Fo)  and  0.0626 for all    3928 data
REM    176 parameters refined using      0 restraints

END

WGHT      0.0423      1.2416

REM Highest difference peak  0.680,  deepest hole -0.633,  1-sigma level  0.054
Q1    1   0.2954  0.3000  0.1013  11.00000  0.05    0.68
Q2    1   0.2827  0.1377  0.1723  11.00000  0.05    0.35
;
_shelx_res_checksum   69236

_shelx_hkl_file
;
   0   0   1   -1.14    0.00
   0   0  -1   -1.15    0.00
   0   0  -2  767.06   22.82
   0   0   2  758.01   22.82
   0   0   3   -0.04    0.04
   0   0  -3   -0.03    0.04
   0   0  -3   -0.03    0.04
   0   0  -4    0.09    0.06
   0   0   4    0.04    0.06
   0   0  -4   -0.04    0.06
   0   0  -5    0.06    0.08
   0   0   5   -0.05    0.07
   0   0   6    9.82    0.35
   0   0  -6    9.40    0.35
   0   0   7    0.01    0.12
   0   0  -7    0.06    0.13
   0   0   8    2.52    0.18
   0   0  -8    2.01    0.20
   0   0  -9   -0.07    0.19
   0   0   9   -0.23    0.15
   0   0 -10    0.12    0.22
   0   0 -11   -0.19    0.24
   0   1   0   -0.32    0.00
   0  -1   0   -0.32    0.00
   0  -1   1    0.01    0.01
   0   1   1    0.01    0.01
   0   1  -1    0.00    0.01
   0   1   1    0.00    0.00
   0  -1   1    0.11    0.02
   0  -1  -1    0.00    0.00
   0  -1  -1    0.00    0.01
   0   1   1    0.06    0.01
   0  -1  -1    0.00    0.01
   0   1  -1    0.00    0.01
   0  -1   2    0.08    0.03
   0   1   2    0.11    0.03
   0  -1  -2    0.06    0.03
   0  -1  -2    0.02    0.02
   0   1   2    0.02    0.02
   0   1  -2    0.03    0.03
   0   1   2    0.05    0.03
   0  -1   2    0.00    0.03
   0   1  -2    0.04    0.03
   0   1   3    0.02    0.04
   0  -1  -3   -0.03    0.04
   0  -1   3    0.00    0.04
   0   1   3    0.06    0.05
   0   1  -3    0.14    0.05
   0  -1   3   -0.01    0.05
   0   1  -3    0.02    0.04
   0  -1  -3    0.07    0.04
   0   1  -4    0.03    0.06
   0   1   4   -0.01    0.05
   0  -1  -4    0.05    0.06
   0  -1   4   -0.05    0.06
   0   1   4    0.19    0.06
   0  -1  -4    0.01    0.06
   0  -1  -5   -0.07    0.08
   0  -1   5   -0.05    0.08
   0   1   5   -0.10    0.07
   0   1  -5   -0.01    0.08
   0  -1  -5    0.03    0.08
   0   1   5    0.08    0.08
   0   1  -6    0.02    0.10
   0   1   6   -0.01    0.09
   0  -1   6   -0.15    0.10
   0  -1  -6    0.13    0.10
   0   1   6   -0.05    0.09
   0  -1  -7    0.02    0.12
   0   1  -7    0.07    0.13
   0   1   7    0.26    0.11
   0   1   7   -0.07    0.11
   0  -1   7    0.02    0.12
   0  -1   8    0.26    0.14
   0   1   8   -0.08    0.13
   0   1  -8   -0.36    0.16
   0  -1  -8   -0.24    0.14
   0  -1   9   -0.23    0.15
   0   1  -9    0.03    0.19
   0  -1  -9    0.17    0.18
   0   1   9    0.26    0.15
   0   1 -10   -0.21    0.22
   0  -1 -10   -0.09    0.22
   0  -1 -11   -0.05    0.26
   0   1 -11   -0.16    0.24
   0  -2   0  194.69    6.33
   0   2   0  226.36    6.34
   0   2   1   54.51    1.64
   0   2   1   56.30    1.64
   0  -2  -1   53.09    1.64
   0  -2   1   56.31    1.64
   0   2  -1   54.89    1.64
   0  -2  -1   51.58    1.64
   0  -2  -1   57.34    1.64
   0   2   1   55.08    1.64
   0  -2   1   54.35    1.64
   0   2  -1   52.70    1.64
   0  -2  -2    1.32    0.06
   0   2   2    1.37    0.06
   0  -2  -2    1.39    0.07
   0  -2  -2    1.48    0.06
   0  -2   2    1.34    0.07
   0   2   2    1.32    0.07
   0   2  -2    1.18    0.07
   0  -2   2    1.33    0.08
   0   2  -2    1.08    0.07
   0   2  -3    2.00    0.11
   0  -2  -3    1.98    0.10
   0   2   3    2.18    0.10
   0   2   3    2.05    0.10
   0  -2  -3    2.07    0.10
   0  -2   3    1.92    0.10
   0  -2   3    2.09    0.10
   0   2  -4    2.36    0.13
   0  -2  -4    2.26    0.13
   0   2   4    2.61    0.12
   0   2   4    2.35    0.12
   0  -2  -4    2.68    0.12
   0  -2   4    2.17    0.13
   0  -2   5   16.67    0.56
   0   2  -5   16.76    0.56
   0   2   5   17.10    0.55
   0  -2  -5   16.76    0.55
   0  -2  -5   17.12    0.55
   0   2   5   17.17    0.54
   0   2   6    2.00    0.14
   0   2   6    2.25    0.16
   0  -2  -6    2.49    0.16
   0  -2   6    2.27    0.16
   0   2  -6    1.80    0.15
   0   2  -7   30.32    0.98
   0   2   7   31.49    1.02
   0  -2  -7   30.62    0.97
   0   2   7   29.28    0.95
   0  -2   7   29.98    0.98
   0  -2  -8   10.90    0.45
   0   2   8   10.95    0.42
   0  -2   8   11.60    0.45
   0   2  -8   10.95    0.45
   0   2   9    7.40    0.35
   0   2  -9    8.18    0.41
   0  -2  -9    8.18    0.40
   0   2 -10    2.27    0.26
   0  -2 -10    2.34    0.26
   0  -2 -11    1.65    0.29
   0   2 -11    1.02    0.28
   0  -3   0   -0.33    0.03
   0   3   0   -0.36    0.03
   0  -3   0   -0.27    0.01
   0   3  -1    0.00    0.00
   0  -3  -1    0.02    0.03
   0  -3   1    0.08    0.02
   0  -3  -1    0.01    0.01
   0   3  -1   -0.01    0.02
   0  -3   1    0.02    0.02
   0   3   1    0.03    0.03
   0   3   2    0.03    0.02
   0   3   2   -0.01    0.04
   0   3   2    0.02    0.02
   0  -3  -2    0.04    0.04
   0   3  -2    0.02    0.03
   0  -3  -2    0.03    0.03
   0  -3  -2    0.12    0.03
   0  -3   2    0.08    0.04
   0  -3   2   -0.02    0.03
   0  -3  -3   -0.06    0.04
   0  -3  -3    0.02    0.04
   0  -3   3    0.03    0.05
   0   3  -3    0.04    0.05
   0   3   3    0.13    0.05
   0  -3   3    0.01    0.05
   0   3   3    0.05    0.04
   0  -3  -4    0.00    0.06
   0   3   4    0.08    0.07
   0   3  -4    0.04    0.07
   0   3   4    0.00    0.01
   0  -3  -4    0.08    0.05
   0  -3   4    0.20    0.08
   0   3   5   -0.03    0.08
   0  -3  -5   -0.06    0.08
   0  -3   5   -0.02    0.09
   0   3  -5    0.05    0.09
   0   3   5   -0.03    0.06
   0  -3  -5   -0.02    0.07
   0   3   6    0.01    0.09
   0   3   6    0.03    0.08
   0   3  -6   -0.18    0.10
   0  -3  -6    0.07    0.09
   0  -3  -6    0.05    0.09
   0  -3   6   -0.04    0.10
   0   3   7   -0.15    0.11
   0  -3  -7    0.12    0.13
   0  -3   7   -0.16    0.13
   0   3  -7   -0.04    0.13
   0  -3   8   -0.03    0.15
   0  -3  -8    0.03    0.16
   0   3   8   -0.09    0.13
   0   3  -8    0.02    0.16
   0  -3  -9    0.16    0.19
   0   3  -9    0.37    0.20
   0   3   9    0.12    0.14
   0  -3 -10   -0.18    0.22
   0   3 -10   -0.08    0.22
   0  -3 -11   -0.18    0.25
   0  -4   0    1.42    0.05
   0   4   0    1.41    0.08
   0  -4   0    1.40    0.07
   0  -4   0    1.40    0.05
   0  -4  -1 1000.00   29.88
   0  -4   1  996.18   29.88
   0   4   2   19.78    0.62
   0  -4   2   20.46    0.62
   0  -4  -2   19.86    0.60
   0  -4   2   19.27    0.61
   0  -4  -2   19.68    0.60
   0   4  -2   20.37    0.61
   0   4  -3  109.33    3.25
   0  -4  -3  104.04    3.24
   0  -4   3  111.10    3.26
   0   4   3  113.62    3.24
   0  -4   3  106.04    3.25
   0  -4  -3  109.11    3.24
   0   4   3  104.48    3.25
   0  -4  -4   27.22    0.84
   0  -4  -4   27.37    0.84
   0  -4   4   26.53    0.85
   0   4  -4   28.08    0.85
   0   4   4   26.47    0.84
   0   4   4   27.35    0.83
   0  -4   5   48.74    1.48
   0  -4  -5   49.90    1.47
   0   4  -5   47.49    1.47
   0  -4  -5   46.58    1.47
   0   4   5   47.14    1.46
   0   4   6    1.05    0.12
   0  -4  -6    0.66    0.11
   0  -4   6    0.88    0.13
   0  -4  -6    0.96    0.11
   0   4  -6    0.84    0.12
   0   4  -7   35.85    1.09
   0  -4   7   33.93    1.10
   0   4   7   33.42    1.07
   0  -4  -7   33.13    1.08
   0   4  -8   -0.11    0.16
   0  -4  -8   -0.12    0.15
   0   4   8   -0.05    0.13
   0  -4   8    0.25    0.17
   0   4  -9    0.52    0.19
   0  -4   9    0.79    0.21
   0  -4  -9    0.63    0.20
   0   4   9    0.99    0.17
   0  -4 -10    0.22    0.22
   0  -4 -11   -0.17    0.26
   0   5   0   -0.10    0.05
   0  -5   0   -0.12    0.02
   0  -5   0   -0.08    0.02
   0  -5   1   -0.08    0.03
   0   5   1   -0.08    0.05
   0   5  -1   -0.09    0.02
   0  -5   1   -0.05    0.03
   0   5  -2   -0.01    0.02
   0   5   2    0.01    0.05
   0  -5   2    0.05    0.04
   0  -5  -2    0.03    0.02
   0  -5   2    0.00    0.05
   0  -5  -3   -0.03    0.04
   0   5  -3   -0.02    0.05
   0  -5   3    0.06    0.05
   0   5   3   -0.01    0.02
   0  -5  -3    0.00    0.04
   0   5   3   -0.01    0.06
   0  -5   3   -0.01    0.06
   0   5   4   -0.02    0.04
   0   5  -4   -0.02    0.07
   0  -5  -4   -0.03    0.05
   0  -5  -4   -0.01    0.06
   0  -5   4    0.04    0.08
   0   5   4    0.06    0.07
   0   5   5   -0.04    0.06
   0  -5   5    0.02    0.10
   0  -5  -5    0.00    0.08
   0   5  -5    0.03    0.09
   0  -5  -5   -0.07    0.06
   0   5   5    0.01    0.08
   0  -5  -6   -0.05    0.09
   0  -5  -6    0.01    0.08
   0  -5   6   -0.03    0.12
   0   5   6    0.03    0.09
   0   5  -6   -0.01    0.11
   0  -5   7   -0.09    0.15
   0   5   7   -0.06    0.12
   0   5  -7    0.00    0.13
   0  -5  -7    0.03    0.12
   0  -5   8    0.08    0.18
   0   5  -8    0.03    0.16
   0   5   8    0.17    0.14
   0  -5  -8   -0.09    0.16
   0   5   9    0.08    0.16
   0  -5  -9   -0.10    0.19
   0  -5   9   -0.08    0.21
   0  -5 -10   -0.04    0.22
   0  -5 -11    0.29    0.26
   0  -6   0  296.06    8.70
   0  -6   0  290.38    8.70
   0   6   0  285.49    8.75
   0  -6   1  154.81    4.80
   0   6   1  156.56    4.80
   0  -6   1  165.63    4.82
   0   6  -1  162.96    4.79
   0   6   2    4.00    0.17
   0  -6   2    3.94    0.15
   0  -6   2    3.83    0.16
   0  -6  -2    3.92    0.13
   0  -6  -2    4.02    0.13
   0  -6   3   36.75    1.15
   0   6   3   36.44    1.15
   0  -6   3   38.86    1.15
   0  -6  -3   37.98    1.13
   0  -6  -3   37.19    1.13
   0   6  -3   37.42    1.14
   0   6   4    0.04    0.09
   0  -6  -4    0.04    0.05
   0  -6  -4   -0.01    0.06
   0  -6   4   -0.02    0.09
   0  -6   4    0.26    0.09
   0   6  -4   -0.02    0.07
   0  -6  -5   13.48    0.47
   0   6  -5   14.88    0.49
   0  -6  -5   14.41    0.47
   0   6   5   14.47    0.48
   0  -6   5   13.69    0.49
   0   6   5   15.02    0.46
   0  -6   6    6.17    0.30
   0  -6  -6    5.64    0.26
   0  -6  -6    5.80    0.25
   0   6  -6    6.25    0.27
   0   6   6    6.28    0.26
   0  -6  -7   16.08    0.56
   0   6   7   16.70    0.56
   0  -6   7   16.09    0.58
   0   6  -7   16.06    0.57
   0  -6   8    4.59    0.30
   0  -6  -8    4.15    0.28
   0   6   8    3.96    0.26
   0  -6   9    0.46    0.21
   0  -6  -9    0.42    0.19
   0   6   9    0.29    0.17
   0  -6 -10    2.50    0.27
   0  -6 -11   -0.28    0.26
   0   7   0   -0.03    0.07
   0  -7   0   -0.02    0.03
   0  -7   0   -0.03    0.03
   0   7   1   -0.08    0.07
   0  -7   1    0.00    0.04
   0   7  -1   -0.02    0.02
   0  -7   1    0.00    0.04
   0   7   2   -0.07    0.07
   0  -7   2   -0.03    0.05
   0  -7  -2    0.09    0.02
   0  -7  -2    0.02    0.02
   0   7  -2    0.01    0.04
   0  -7   2   -0.05    0.05
   0   7  -3    0.03    0.03
   0  -7  -3    0.01    0.04
   0  -7  -3    0.09    0.04
   0  -7   3   -0.05    0.07
   0   7   3   -0.01    0.08
   0  -7   3    0.11    0.07
   0  -7  -4   -0.05    0.05
   0  -7   4    0.13    0.09
   0   7   4    0.05    0.10
   0  -7   4   -0.03    0.08
   0   7  -4    0.19    0.08
   0  -7  -4    0.03    0.06
   0  -7   5   -0.13    0.11
   0  -7  -5   -0.03    0.08
   0  -7  -5    0.09    0.07
   0   7  -5    0.07    0.09
   0   7   5   -0.09    0.11
   0   7  -6   -0.03    0.10
   0  -7   6   -0.08    0.13
   0   7   6    0.13    0.13
   0  -7  -6    0.00    0.10
   0   7   7   -0.01    0.12
   0  -7  -7    0.08    0.12
   0  -7   7    0.20    0.16
   0  -7   8   -0.03    0.19
   0   7   8    0.17    0.15
   0  -7  -8    0.00    0.15
   0   7   9    0.19    0.18
   0  -7   9   -0.02    0.21
   0  -7  -9   -0.06    0.18
   0  -7 -10    0.00    0.22
   0  -7  10    0.19    0.25
   0  -7 -11    0.17    0.26
   0  -8   0   86.87    2.61
   0  -8   0   87.74    2.61
   0  -8   1   35.74    1.04
   0  -8   1   33.20    1.03
   0   8   1   33.14    1.06
   0  -8  -2   32.77    0.98
   0   8  -2   33.64    0.99
   0  -8   2   33.84    1.01
   0  -8   2   31.22    1.00
   0  -8  -2   32.76    0.98
   0   8   2   32.28    1.02
   0  -8  -3    1.42    0.08
   0  -8   3    1.61    0.11
   0  -8  -3    1.56    0.08
   0   8  -3    1.58    0.10
   0  -8   3    1.77    0.12
   0   8   3    1.60    0.13
   0  -8  -4    0.23    0.06
   0   8   4    0.03    0.10
   0   8  -4    0.13    0.08
   0  -8   4    0.12    0.09
   0  -8   4   -0.03    0.10
   0  -8  -4    0.05    0.06
   0   8   5    1.07    0.13
   0  -8   5    0.86    0.14
   0  -8  -5    1.34    0.10
   0  -8  -5    0.96    0.10
   0  -8   6   13.74    0.51
   0  -8  -6   13.51    0.46
   0   8   6   12.79    0.48
   0   8   7    0.73    0.17
   0  -8   7    0.47    0.18
   0  -8  -7    0.60    0.13
   0  -8  -8   11.19    0.45
   0   8   8   10.99    0.45
   0  -8   8   11.17    0.50
   0  -8  -9   -0.16    0.18
   0   8   9   -0.11    0.18
   0  -8   9    0.20    0.24
   0  -8 -10    2.82    0.28
   0  -8  10    2.36    0.31
   0  -9   0    0.02    0.04
   0  -9   0   -0.06    0.04
   0  -9  -1   -0.03    0.03
   0  -9   1    0.01    0.05
   0   9   1   -0.04    0.09
   0  -9   1    0.01    0.06
   0  -9  -1    0.05    0.03
   0  -9   2    0.05    0.06
   0  -9  -2    0.01    0.02
   0  -9   2    0.03    0.07
   0   9   2   -0.01    0.11
   0  -9  -2    0.03    0.02
   0   9  -2   -0.13    0.04
   0  -9   3    0.15    0.08
   0  -9  -3    0.01    0.04
   0   9   3    0.12    0.10
   0  -9   3   -0.05    0.08
   0   9  -3   -0.02    0.06
   0  -9  -3   -0.01    0.04
   0  -9   4   -0.16    0.10
   0  -9   4    0.10    0.09
   0  -9  -4    0.04    0.06
   0   9   4    0.02    0.12
   0  -9  -4   -0.07    0.06
   0  -9   5    0.10    0.13
   0  -9  -5   -0.03    0.08
   0   9   5   -0.13    0.12
   0  -9  -5   -0.04    0.07
   0  -9   6   -0.10    0.15
   0  -9  -6    0.09    0.10
   0   9   6   -0.25    0.15
   0  -9   7    0.21    0.18
   0  -9  -7    0.04    0.13
   0   9   7   -0.02    0.17
   0  -9   8   -0.03    0.21
   0   9   8    0.12    0.18
   0  -9  -8   -0.02    0.16
   0  -9   9   -0.08    0.25
   0   9   9    0.10    0.19
   0  -9  -9    0.03    0.19
   0  -9 -10    0.11    0.23
   0  -9  10    0.38    0.28
   0 -10   0   80.39    2.47
   0 -10   0   84.44    2.47
   0 -10   1   32.37    1.00
   0  10   1   32.58    1.04
   0 -10  -1   32.82    0.99
   0 -10   1   34.18    1.00
   0 -10  -1   32.06    0.99
   0  10   2   57.02    1.75
   0 -10   2   55.49    1.72
   0 -10  -2   56.53    1.70
   0 -10   2   58.04    1.73
   0 -10  -3   10.26    0.32
   0 -10   3    9.63    0.37
   0 -10   3   10.69    0.37
   0 -10  -3   10.50    0.32
   0  10   3   10.35    0.39
   0 -10  -4   10.29    0.34
   0  10   4   10.17    0.40
   0 -10  -4   10.60    0.34
   0 -10   4   10.30    0.39
   0 -10  -5    3.41    0.18
   0  10   5    3.58    0.26
   0 -10   5    3.58    0.26
   0 -10  -5    3.27    0.17
   0  10   6   25.10    0.83
   0 -10  -6   25.72    0.80
   0 -10   6   24.62    0.85
   0  10   7    4.93    0.29
   0 -10   7    5.08    0.35
   0 -10  -7    4.90    0.27
   0  10   8    3.76    0.28
   0 -10   8    4.09    0.31
   0 -10  -8    3.91    0.30
   0 -10   9    0.68    0.25
   0 -10  -9    0.40    0.20
   0  10   9    0.32    0.21
   0 -10 -10    0.12    0.23
   0 -10  10   -0.33    0.29
   0 -11   0   -0.06    0.05
   0 -11   0   -0.02    0.05
   0 -11   1   -0.11    0.07
   0 -11  -1    0.03    0.04
   0 -11  -1    0.06    0.04
   0 -11   1   -0.01    0.06
   0  11   1   -0.06    0.13
   0  11   2    0.13    0.13
   0 -11   2    0.12    0.09
   0 -11   2   -0.05    0.07
   0  11   3   -0.07    0.14
   0 -11   3   -0.14    0.10
   0 -11  -3    0.08    0.04
   0 -11  -3    0.09    0.04
   0 -11  -4    0.01    0.06
   0 -11  -4    0.01    0.06
   0 -11   4    0.01    0.12
   0  11   4    0.20    0.15
   0  11   5    0.17    0.16
   0 -11  -5    0.05    0.08
   0 -11   5    0.17    0.15
   0 -11   6    0.26    0.18
   0 -11  -6   -0.06    0.11
   0  11   6    0.05    0.19
   0 -11  -7   -0.16    0.13
   0 -11   7    0.20    0.20
   0  11   7   -0.09    0.20
   0  11   8    0.18    0.21
   0 -11   8    0.16    0.23
   0 -11  -8   -0.14    0.16
   0 -11  -9   -0.12    0.19
   0 -11   9    0.25    0.27
   0  11   9    0.25    0.24
   0 -12   0    3.99    0.16
   0 -12   0    4.09    0.16
   0 -12   1    8.76    0.32
   0 -12  -1    9.17    0.29
   0 -12  -1    9.33    0.29
   0 -12   1    9.29    0.32
   0  12   2    0.24    0.18
   0 -12   2    0.29    0.10
   0  12   3   14.55    0.51
   0 -12  -3   13.54    0.42
   0 -12   3   13.20    0.48
   0 -12  -3   13.16    0.42
   0 -12   4    2.52    0.19
   0 -12  -4    2.56    0.12
   0  12   4    2.49    0.22
   0 -12  -4    2.45    0.12
   0  12   5    0.89    0.21
   0 -12  -5    0.80    0.09
   0 -12   5    0.44    0.17
   0 -12   6    3.01    0.25
   0 -12  -6    3.26    0.20
   0  12   6    2.94    0.25
   0  12   7    9.69    0.46
   0 -12  -7    9.65    0.38
   0 -12   7    9.25    0.48
   0 -12   8    0.55    0.27
   0  12   8    0.73    0.24
   0 -12  -8    0.44    0.17
   0  12   9    1.47    0.27
   0 -12   9    1.50    0.30
   0 -12  -9    1.25    0.22
   0 -13   0   -0.08    0.06
   0 -13   0   -0.04    0.07
   0 -13  -1   -0.01    0.05
   0 -13   1    0.04    0.08
   0 -13  -1   -0.02    0.05
   0  13   2   -0.08    0.18
   0 -13   2   -0.12    0.10
   0 -13   3    0.03    0.12
   0  13   3    0.18    0.18
   0 -13  -4   -0.02    0.06
   0  13   4   -0.16    0.20
   0 -13  -4    0.05    0.06
   0 -13   4   -0.09    0.14
   0 -13   5    0.22    0.18
   0  13   5   -0.11    0.19
   0 -13  -5    0.09    0.08
   0 -13  -6    0.02    0.11
   0 -13   6    0.25    0.21
   0  13   6    0.12    0.20
   0  13   7   -0.01    0.24
   0 -13   7    0.05    0.23
   0 -13  -7   -0.01    0.13
   0  13   8    0.28    0.25
   0 -13  -8    0.06    0.16
   0 -13   8   -0.14    0.26
   0 -14   0   15.87    0.51
   0 -14   1   44.77    1.37
   0 -14  -1   44.02    1.35
   0 -14  -1   45.19    1.35
   0 -14   2    4.85    0.25
   0 -14   3    2.95    0.20
   0  14   3    3.02    0.27
   0 -14  -4    0.12    0.06
   0 -14   4    0.10    0.16
   0  14   4    0.04    0.21
   0  14   5    2.82    0.27
   0 -14   5    2.24    0.23
   0 -14  -5    2.43    0.15
   0 -14  -6    0.05    0.10
   0 -14   6   -0.43    0.21
   0  14   6   -0.03    0.22
   0  14   7    2.75    0.31
   0 -14   7    2.27    0.28
   0 -14  -7    2.53    0.18
   0 -14  -8    0.37    0.16
   0  14   8    0.42    0.27
   0 -14   8    0.68    0.29
   0 -15   0    0.05    0.08
   0 -15  -1   -0.03    0.06
   0 -15   1   -0.09    0.10
   0 -15  -1    0.07    0.06
   0 -15   2    0.00    0.13
   0 -15   3   -0.18    0.14
   0 -15   4   -0.12    0.17
   0  15   4   -0.28    0.23
   0 -15  -5   -0.01    0.07
   0 -15   5    0.10    0.20
   0  15   5   -0.18    0.23
   0 -15  -6   -0.17    0.10
   0  15   6   -0.29    0.27
   0 -15   6   -0.10    0.23
   0  15   7    0.28    0.25
   0 -15   7   -0.29    0.26
   0 -15  -7   -0.13    0.13
   0 -16   0    8.44    0.31
   0 -16   1    0.49    0.12
   0 -16  -1    0.56    0.07
   0 -16   2    4.13    0.26
   0 -16   3    0.49    0.17
   0 -16   4    0.62    0.19
   0 -16   5    0.27    0.22
   0  16   5    0.36    0.30
   0 -16   6    1.43    0.27
   0 -16  -6    1.69    0.12
   0  16   6    2.50    0.31
   0 -17   0   -0.04    0.09
   0 -17  -1   -0.11    0.06
   0 -17   1   -0.16    0.12
   0 -17   2   -0.13    0.14
   0 -17   3   -0.01    0.17
   0 -17   4   -0.15    0.19
   0 -17   5    0.05    0.22
   0 -18   0    7.33    0.28
   0 -18   1    0.66    0.13
   0 -18   2    3.21    0.22
   0 -18   3    1.84    0.21
   0 -18   4   -0.16    0.20
   0 -19   0   -0.01    0.10
   0 -19   1    0.06    0.13
   0 -19   2   -0.09    0.15
   1   0   0    0.00    0.00
   1   0   0    0.00    0.00
  -1   0   0    0.00    0.00
  -1   0   1   -0.98    0.00
  -1   0  -1   -0.99    0.00
   1   0   1   -0.98    0.00
   1   0  -1   -0.98    0.01
  -1   0  -2   69.95    2.08
  -1   0   2   66.60    2.08
  -1   0  -2   66.39    2.08
   1   0   2   70.28    2.09
   1   0  -2   71.78    2.09
  -1   0   2   72.65    2.09
   1   0  -2   69.66    2.08
   1   0   2   68.33    2.08
   1   0  -3    0.02    0.04
   1   0   3   -0.01    0.04
  -1   0   3   -0.05    0.04
  -1   0  -3    0.00    0.05
  -1   0  -3    0.02    0.04
   1   0  -3    0.01    0.04
  -1   0  -4  148.56    4.53
   1   0  -4  155.41    4.53
  -1   0   4  149.15    4.53
  -1   0  -4  157.32    4.53
   1   0  -4  147.70    4.53
   1   0   4  147.50    4.53
  -1   0   5   -0.09    0.08
  -1   0  -5   -0.06    0.08
   1   0   5    0.11    0.07
   1   0  -5    0.07    0.08
   1   0   6   47.24    1.45
   1   0  -6   47.07    1.46
  -1   0  -6   46.76    1.46
  -1   0   6   47.34    1.45
  -1   0   7    0.03    0.12
  -1   0   7   -0.04    0.11
   1   0   7    0.09    0.11
  -1   0  -7   -0.11    0.12
   1   0  -7   -0.08    0.13
   1   0  -8    0.94    0.18
   1   0   8    0.99    0.16
  -1   0   8    0.85    0.14
  -1   0  -8    0.92    0.18
  -1   0  -9   -0.09    0.19
   1   0  -9   -0.05    0.19
   1   0   9    0.05    0.16
  -1   0   9    0.17    0.14
  -1   0 -10    1.07    0.23
   1   0  10    1.47    0.21
   1   0 -10    1.43    0.24
  -1   0 -11   -0.25    0.25
   1   0 -11   -0.20    0.25
  -1  -1   0   -0.02    0.00
  -1   1   0   -0.02    0.00
  -1  -1   0   -0.02    0.00
   1  -1   0   -0.02    0.00
  -1   1   0   -0.02    0.00
   1   1   0   -0.02    0.00
  -1  -1   0   -0.02    0.00
   1   1   0   -0.01    0.00
   1   1   0   -0.02    0.00
   1  -1   0   -0.02    0.00
   1  -1  -1   12.33    0.41
  -1  -1   1   13.90    0.41
  -1   1  -1   14.40    0.41
   1  -1  -1   13.08    0.41
   1  -1   1   15.21    0.41
   1   1  -1   14.46    0.41
  -1  -1  -1   11.00    0.41
  -1   1  -2   10.60    0.33
   1   1   2   10.19    0.33
   1   1   2   10.46    0.33
   1   1   2   10.33    0.33
  -1  -1   2   10.10    0.33
   1  -1  -2   10.49    0.33
   1  -1  -2   10.76    0.33
  -1  -1   2   11.01    0.33
  -1   1  -2   10.57    0.33
  -1   1   2   10.78    0.33
   1   1  -2   10.63    0.33
  -1   1   2   10.23    0.32
  -1   1   2   10.62    0.33
   1   1  -2   10.80    0.33
  -1  -1  -2   10.29    0.33
   1  -1   2   10.64    0.33
  -1  -1  -2   10.58    0.33
   1  -1   2   10.33    0.33
  -1  -1   3    2.72    0.12
  -1   1  -3    2.53    0.12
  -1  -1   3    2.80    0.12
   1   1   3    2.64    0.11
   1  -1  -3    2.85    0.12
  -1   1  -3    3.00    0.12
   1  -1  -3    2.71    0.12
   1   1  -3    2.60    0.12
   1  -1   3    2.85    0.13
   1  -1   3    2.69    0.12
  -1  -1  -3    2.85    0.12
  -1   1   3    2.83    0.11
   1   1  -3    2.55    0.12
  -1  -1  -3    2.60    0.12
  -1   1   3    2.40    0.11
  -1  -1   4    9.99    0.33
   1  -1  -4   10.24    0.33
  -1   1  -4    9.78    0.33
   1  -1  -4    9.50    0.33
   1   1   4    9.74    0.33
  -1  -1  -4    8.94    0.32
   1   1  -4    9.76    0.33
  -1   1   4    9.69    0.33
   1  -1   4    9.55    0.33
  -1   1   4    9.59    0.32
  -1  -1  -4   10.35    0.33
   1  -1  -5    1.41    0.11
  -1  -1   5    1.50    0.11
   1   1   5    1.58    0.11
  -1   1  -5    1.12    0.11
   1  -1   5    1.39    0.11
   1   1  -5    1.24    0.11
  -1   1   5    1.44    0.10
  -1  -1  -5    1.33    0.11
  -1   1   5    1.34    0.11
  -1  -1  -5    1.58    0.12
  -1  -1   6    7.55    0.29
   1   1   6    7.13    0.28
  -1   1  -6    7.30    0.29
   1  -1  -6    7.22    0.29
   1   1   6    7.86    0.29
   1  -1   6    7.68    0.30
   1   1  -6    7.73    0.30
  -1   1   6    7.38    0.29
  -1   1   6    7.08    0.28
  -1  -1  -6    7.26    0.29
  -1  -1   7   16.52    0.56
   1   1   7   16.03    0.55
   1   1   7   16.11    0.55
  -1   1  -7   16.19    0.56
   1  -1  -7   16.23    0.56
   1   1  -7   16.31    0.56
  -1   1   7   16.32    0.55
   1  -1   7   15.76    0.55
  -1   1   7   16.05    0.53
  -1  -1  -7   15.55    0.56
   1  -1  -8    0.02    0.16
   1   1   8   -0.08    0.14
  -1  -1   8    0.17    0.14
  -1   1  -8   -0.21    0.15
   1  -1   8    0.03    0.13
   1   1  -8   -0.15    0.15
  -1   1   8   -0.15    0.11
  -1  -1  -8    0.04    0.16
   1  -1  -9    0.90    0.20
   1   1   9    0.95    0.18
  -1   1  -9    1.01    0.20
  -1  -1   9    0.90    0.16
   1   1  -9    1.06    0.21
  -1  -1  -9    0.71    0.20
   1  -1   9    0.83    0.18
  -1   1   9    1.17    0.16
  -1   1 -10    0.08    0.21
   1  -1 -10   -0.09    0.21
   1   1  10    0.04    0.18
   1   1 -10   -0.21    0.22
  -1  -1 -10   -0.33    0.21
   1  -1  10   -0.10    0.18
  -1   1 -11    0.44    0.25
   1  -1 -11   -0.14    0.26
  -1  -1 -11    0.22    0.27
   1   1 -11    0.16    0.25
   1  -2   0    0.02    0.02
  -1  -2   0    0.01    0.01
  -1  -2   0    0.01    0.01
   1   2   0   -0.01    0.02
  -1   2   0    0.02    0.01
   1  -2   0    0.01    0.01
  -1  -2   0    0.02    0.01
   1  -2   0    0.01    0.01
  -1   2   0    0.00    0.01
  -1   2  -1   13.24    0.41
  -1  -2   1   13.75    0.41
  -1  -2   1   13.66    0.41
  -1   2  -1   14.32    0.41
   1  -2  -1   13.32    0.41
   1   2   1   13.98    0.41
   1   2   1   12.93    0.42
   1  -2  -1   13.91    0.41
   1  -2  -1   13.19    0.41
   1   2   1   13.97    0.41
  -1   2   1   13.78    0.41
  -1   2   1   13.04    0.41
  -1  -2  -1   13.10    0.41
   1   2  -1   13.16    0.41
   1  -2   1   13.43    0.41
  -1  -2  -1   13.02    0.41
  -1  -2  -1   13.55    0.42
  -1   2   1   13.73    0.41
   1  -2   1   13.06    0.41
   1   2  -1   13.72    0.41
  -1   2   1   12.96    0.41
  -1  -2   2  329.76    9.67
   1  -2  -2  331.55    9.65
  -1  -2   2  314.81    9.68
   1   2   2  311.56    9.66
   1  -2  -2  317.00    9.65
   1   2   2  327.19    9.65
   1  -2  -2  322.40    9.66
  -1   2  -2  311.78    9.66
  -1   2  -2  326.93    9.67
  -1   2   2  321.80    9.66
   1  -2   2  308.92    9.66
  -1   2   2  335.12    9.65
  -1  -2  -2  320.78    9.64
  -1  -2  -2  315.71    9.65
   1   2  -2  333.91    9.68
  -1  -2  -2  315.39    9.66
   1  -2   2  324.01    9.67
   1   2  -2  319.95    9.68
  -1  -2   3  135.31    3.91
  -1  -2   3  130.02    3.91
   1   2   3  132.50    3.91
   1  -2  -3  133.33    3.91
   1   2   3  118.85    3.92
  -1   2  -3  131.93    3.91
   1  -2  -3  124.90    3.91
  -1  -2  -3  127.23    3.92
  -1   2   3  126.79    3.92
  -1  -2  -3  136.57    3.91
   1  -2   3  130.03    3.91
   1  -2   3  136.93    3.91
   1   2  -3  134.28    3.91
  -1   2   3  127.28    3.90
   1  -2  -4  124.47    3.55
   1   2   4  118.86    3.54
   1  -2  -4  117.24    3.54
  -1   2  -4  112.03    3.55
   1   2   4  115.94    3.54
  -1  -2   4  114.93    3.55
  -1  -2  -4  125.99    3.54
   1  -2   4  119.25    3.55
  -1   2   4  117.18    3.54
  -1   2   4  116.76    3.54
   1   2  -4  117.29    3.55
  -1  -2  -4  115.41    3.54
  -1  -2   5   40.43    1.25
   1   2   5   39.10    1.24
   1   2   5   39.95    1.24
   1  -2  -5   39.08    1.24
   1  -2  -5   42.66    1.24
  -1   2  -5   39.98    1.25
  -1  -2  -5   38.96    1.24
   1  -2   5   39.39    1.24
  -1  -2  -5   43.17    1.24
   1   2  -5   40.81    1.24
  -1   2   5   40.68    1.24
  -1   2   5   39.21    1.23
  -1  -2   6    1.75    0.15
  -1   2  -6    1.79    0.14
   1   2   6    2.10    0.15
   1   2   6    2.23    0.16
   1  -2  -6    1.85    0.14
   1   2  -6    1.65    0.14
   1  -2   6    1.68    0.14
  -1   2   6    1.90    0.13
  -1  -2  -6    1.76    0.14
  -1   2   6    1.77    0.13
  -1   2  -7   -0.09    0.14
   1   2   7    0.11    0.12
   1  -2  -7   -0.05    0.12
  -1  -2   7    0.14    0.13
   1  -2   7   -0.06    0.13
  -1   2   7   -0.06    0.12
  -1   2   7    0.16    0.11
  -1  -2  -7   -0.17    0.11
   1   2  -7    0.04    0.14
   1  -2  -8    1.64    0.18
  -1   2  -8    1.46    0.18
   1   2   8    1.36    0.16
  -1  -2   8    1.38    0.18
   1   2  -8    1.56    0.19
  -1  -2  -8    1.45    0.18
  -1   2   8    1.74    0.15
   1  -2   8    1.36    0.18
   1   2   9    2.72    0.21
  -1   2  -9    2.13    0.23
   1  -2  -9    2.29    0.23
   1   2  -9    2.21    0.23
  -1   2   9    2.74    0.19
  -1  -2  -9    2.00    0.24
   1  -2 -10    1.28    0.23
  -1   2 -10    0.95    0.25
   1   2  10    1.47    0.20
   1  -2  10    1.31    0.22
  -1  -2 -10    1.63    0.24
   1   2 -10    1.94    0.24
  -1   2 -11    0.88    0.28
   1  -2 -11    1.20    0.28
  -1  -2 -11    0.96    0.28
   1   2 -11    1.34    0.27
   1  -3   0   21.66    0.67
   1   3   0   21.44    0.67
  -1  -3   0   22.81    0.67
   1  -3   0   22.79    0.68
   1  -3   0   22.29    0.67
  -1  -3   0   21.58    0.66
  -1  -3   0   22.51    0.66
   1  -3  -1    8.02    0.26
  -1  -3   1    8.38    0.26
  -1  -3   1    8.68    0.27
   1  -3  -1    8.26    0.26
   1  -3  -1    8.53    0.27
  -1   3  -1    8.81    0.26
   1  -3  -1    8.19    0.26
   1   3   1    8.41    0.27
  -1  -3   1    8.22    0.26
  -1  -3  -1    8.98    0.27
   1  -3   1    8.44    0.27
  -1   3   1    8.31    0.27
   1   3  -1    8.76    0.26
   1  -3   1    8.23    0.26
  -1  -3  -1    8.55    0.25
   1  -3  -2   37.53    1.08
  -1   3  -2   34.74    1.08
   1   3   2   34.58    1.08
   1   3   2   35.50    1.07
  -1  -3   2   34.96    1.08
   1   3   2   37.88    1.07
  -1  -3   2   34.43    1.08
   1  -3  -2   35.12    1.08
   1  -3  -2   36.49    1.08
   1  -3   2   34.54    1.08
  -1  -3  -2   34.49    1.08
  -1  -3  -2   36.16    1.09
  -1   3   2   36.82    1.07
   1   3  -2   35.36    1.08
  -1  -3  -2   35.48    1.08
  -1   3   2   36.69    1.07
  -1   3   2   34.62    1.08
   1  -3   2   36.79    1.08
  -1   3  -3    7.87    0.27
  -1  -3   3    8.00    0.28
   1   3   3    7.95    0.27
  -1  -3   3    8.17    0.28
   1  -3  -3    7.92    0.27
   1  -3  -3    8.27    0.27
   1   3   3    8.52    0.26
   1  -3  -3    8.19    0.27
   1  -3   3    7.94    0.27
  -1  -3  -3    8.40    0.26
  -1  -3  -3    7.51    0.27
   1   3  -3    7.95    0.27
  -1   3   3    8.30    0.27
   1  -3   3    8.52    0.28
  -1  -3   4    7.91    0.29
   1   3   4    8.09    0.28
   1  -3  -4    7.67    0.28
  -1   3  -4    8.27    0.29
   1  -3  -4    8.31    0.28
   1  -3   4    7.86    0.29
   1   3  -4    7.66    0.28
  -1  -3  -4    7.67    0.28
  -1   3   4    8.46    0.27
  -1  -3  -4    8.45    0.28
   1   3   5    2.41    0.14
  -1  -3   5    2.73    0.16
   1  -3  -5    2.50    0.15
   1  -3  -5    2.62    0.14
  -1   3  -5    2.51    0.16
   1   3   5    2.82    0.16
  -1  -3  -5    2.50    0.14
   1   3  -5    2.74    0.17
  -1   3   5    2.47    0.14
   1  -3   5    2.42    0.16
  -1  -3  -5    2.49    0.15
  -1   3   5    2.59    0.14
   1  -3  -6    0.72    0.11
  -1   3  -6    1.01    0.13
   1   3   6    0.96    0.10
  -1  -3   6    0.86    0.13
   1   3   6    0.98    0.12
   1  -3  -6    1.07    0.11
  -1   3   6    1.01    0.11
  -1  -3  -6    1.03    0.12
  -1  -3  -6    1.06    0.11
  -1   3   6    0.82    0.10
   1   3  -6    1.13    0.13
   1  -3   6    1.41    0.15
   1  -3  -7    4.08    0.25
   1   3   7    4.42    0.23
  -1   3  -7    4.53    0.26
  -1  -3   7    4.48    0.27
  -1  -3  -7    4.38    0.25
   1  -3   7    4.57    0.27
  -1   3   7    4.18    0.22
   1   3  -7    4.39    0.24
   1  -3  -8    0.20    0.16
   1   3   8    0.29    0.14
  -1  -3   8    0.27    0.16
  -1   3  -8    0.21    0.17
  -1  -3  -8    0.07    0.15
  -1   3   8    0.19    0.13
   1   3  -8    0.20    0.15
   1  -3   8   -0.11    0.15
   1  -3  -9    0.48    0.19
  -1   3  -9    0.78    0.19
   1   3   9    0.67    0.17
   1   3  -9    0.29    0.19
  -1   3   9    0.64    0.15
  -1  -3  -9    0.57    0.20
  -1   3 -10    0.21    0.23
   1   3  10    0.19    0.19
   1  -3 -10    0.46    0.22
   1   3 -10   -0.07    0.22
  -1  -3 -10    0.33    0.22
   1  -3 -11    0.04    0.25
  -1  -3 -11    0.10    0.26
  -1  -4   0   -0.10    0.01
   1   4   0   -0.09    0.04
   1  -4   0   -0.11    0.02
   1  -4   0   -0.10    0.02
  -1  -4   0   -0.11    0.01
   1  -4   0   -0.13    0.03
  -1  -4   0   -0.11    0.04
   1  -4  -1    7.73    0.24
  -1   4  -1    7.77    0.25
   1   4   1    7.59    0.26
  -1  -4   1    7.50    0.25
  -1  -4   1    7.91    0.25
   1  -4  -1    8.05    0.25
  -1  -4   1    7.63    0.25
   1  -4  -1    7.69    0.24
   1   4  -1    7.92    0.24
   1   4  -1    7.52    0.24
  -1   4   1    7.56    0.26
   1  -4   1    7.58    0.25
   1  -4   1    7.38    0.25
  -1  -4  -1    8.37    0.26
  -1   4  -2   42.72    1.28
  -1  -4   2   39.84    1.28
   1   4   2   41.90    1.28
   1  -4  -2   41.73    1.27
  -1  -4   2   43.07    1.28
   1  -4  -2   42.66    1.27
  -1   4   2   43.00    1.26
   1  -4   2   43.50    1.28
   1  -4   2   41.83    1.28
  -1   4   2   43.35    1.26
   1   4  -2   42.18    1.28
  -1   4   2   41.60    1.28
  -1  -4  -2   41.40    1.27
  -1  -4  -2   42.12    1.27
  -1   4  -3  143.43    4.25
   1  -4  -3  133.12    4.24
   1   4   3  137.88    4.25
   1  -4  -3  142.58    4.26
   1   4   3  144.05    4.25
  -1  -4   3  144.70    4.25
  -1  -4   3  138.30    4.25
  -1   4   3  141.06    4.27
   1  -4   3  142.97    4.25
  -1  -4  -3  144.43    4.26
  -1  -4  -3  138.00    4.24
   1  -4   3  145.46    4.25
  -1   4   3  146.31    4.26
   1   4  -3  142.25    4.25
   1  -4  -4    1.67    0.11
   1   4   4    1.77    0.13
  -1   4  -4    1.56    0.11
   1   4   4    1.86    0.10
  -1  -4   4    1.72    0.12
   1  -4  -4    1.74    0.11
  -1  -4  -4    1.88    0.11
   1  -4   4    1.70    0.12
  -1  -4  -4    1.69    0.11
  -1   4   4    1.75    0.10
  -1   4   4    1.87    0.10
   1   4  -4    1.49    0.11
   1  -4  -5  100.78    2.93
  -1   4  -5  100.42    2.94
   1   4   5   95.57    2.93
   1   4   5   93.98    2.92
   1  -4  -5   94.11    2.93
  -1  -4   5   96.64    2.94
   1   4  -5   95.59    2.94
  -1  -4  -5   94.60    2.93
  -1  -4  -5  102.94    2.93
   1  -4   5   96.61    2.94
  -1   4   5   97.83    2.93
   1  -4  -6    0.46    0.10
  -1   4  -6    0.63    0.13
   1   4   6    0.62    0.12
  -1  -4   6    0.36    0.13
   1  -4  -6    0.62    0.10
  -1  -4  -6    0.55    0.10
   1  -4   6    0.58    0.12
  -1  -4  -6    0.51    0.11
  -1   4   6    0.59    0.10
   1   4  -6    0.51    0.12
  -1   4  -7    5.25    0.28
   1  -4  -7    4.64    0.27
   1   4   7    5.59    0.26
  -1  -4   7    5.13    0.28
  -1  -4  -7    5.21    0.27
  -1   4   7    5.40    0.24
   1   4  -7    6.17    0.28
   1  -4   7    5.33    0.28
   1   4   8    0.55    0.15
   1  -4  -8    0.53    0.16
  -1   4  -8    0.61    0.18
  -1  -4   8    0.47    0.18
  -1   4   8    0.71    0.15
   1   4  -8    0.67    0.17
   1  -4   8    0.45    0.18
  -1  -4  -8    0.28    0.16
   1   4   9    1.15    0.18
   1  -4  -9    0.86    0.20
  -1  -4   9    0.79    0.22
  -1   4  -9    0.99    0.21
   1   4  -9    1.00    0.21
  -1  -4  -9    1.01    0.20
   1  -4   9    1.00    0.20
  -1   4   9    0.96    0.16
   1  -4 -10    1.43    0.24
   1   4  10    1.20    0.21
  -1  -4 -10    1.50    0.25
   1  -4 -11    0.34    0.26
  -1  -4 -11    0.31    0.27
   1  -5   0   39.71    1.18
   1  -5   0   39.27    1.18
  -1  -5   0   40.24    1.18
  -1  -5   0   38.93    1.18
   1   5   0   38.20    1.20
  -1  -5   1    2.70    0.10
   1   5   1    2.63    0.12
  -1  -5   1    2.60    0.10
   1  -5  -1    2.56    0.08
   1  -5  -1    2.49    0.08
  -1   5  -1    2.59    0.09
   1  -5   1    2.47    0.10
   1   5  -1    2.70    0.09
  -1   5   1    2.51    0.11
   1  -5   1    2.39    0.10
   1  -5  -2    0.56    0.04
  -1  -5   2    0.66    0.06
   1   5   2    0.49    0.07
  -1  -5   2    0.66    0.06
   1  -5  -2    0.59    0.04
   1  -5   2    0.71    0.06
  -1   5   2    0.58    0.07
  -1  -5  -2    0.68    0.04
  -1  -5  -2    0.60    0.04
   1  -5   2    0.49    0.06
   1  -5  -3    0.08    0.04
   1  -5  -3    0.01    0.04
  -1   5  -3    0.00    0.05
   1   5   3   -0.03    0.02
   1   5   3    0.12    0.07
  -1  -5   3    0.04    0.06
  -1  -5   3    0.12    0.05
  -1   5   3   -0.01    0.02
  -1   5   3    0.04    0.06
  -1  -5  -3    0.03    0.04
  -1   5   3    0.02    0.02
  -1  -5  -3    0.00    0.04
   1  -5   3   -0.01    0.06
   1   5  -3   -0.01    0.05
   1  -5   3    0.04    0.06
  -1  -5   4    1.66    0.12
   1   5   4    1.93    0.09
   1  -5  -4    1.70    0.11
   1  -5  -4    1.97    0.11
   1   5   4    1.91    0.14
  -1   5  -4    1.69    0.13
   1  -5   4    1.87    0.13
  -1  -5  -4    1.78    0.11
  -1   5   4    1.98    0.10
  -1   5   4    1.71    0.12
  -1  -5  -4    2.07    0.11
   1   5  -4    1.90    0.13
   1  -5  -5    6.55    0.24
   1   5   5    6.61    0.23
  -1  -5   5    6.74    0.28
   1  -5  -5    6.39    0.25
  -1   5  -5    6.08    0.26
   1   5   5    6.14    0.26
  -1  -5  -5    5.99    0.25
  -1   5   5    6.13    0.25
  -1  -5  -5    6.52    0.24
  -1   5   5    6.49    0.23
   1   5  -5    6.88    0.26
   1  -5   5    6.09    0.27
  -1   5  -6    3.78    0.22
  -1  -5   6    3.40    0.24
   1  -5  -6    3.87    0.21
   1  -5  -6    3.91    0.20
   1   5   6    3.93    0.22
  -1   5   6    4.04    0.20
  -1  -5  -6    4.23    0.20
   1  -5   6    3.85    0.23
  -1  -5  -6    3.80    0.21
   1   5  -6    3.85    0.22
  -1   5  -7    0.56    0.15
   1   5   7    0.54    0.14
  -1  -5   7    0.58    0.16
   1  -5  -7    0.59    0.14
   1   5  -7    0.49    0.14
  -1  -5  -7    0.42    0.13
  -1   5   7    0.60    0.12
   1  -5   7    0.53    0.15
   1   5   8    2.41    0.19
   1  -5  -8    2.23    0.21
  -1  -5   8    2.20    0.22
  -1   5  -8    2.29    0.21
  -1  -5  -8    2.17    0.20
  -1   5   8    2.34    0.18
   1  -5   8    2.27    0.23
   1   5  -8    2.39    0.21
   1  -5  -9    0.48    0.19
   1   5   9    0.52    0.18
  -1  -5   9    0.59    0.22
   1  -5   9    0.47    0.21
  -1   5   9    0.69    0.15
  -1  -5  -9    0.46    0.20
   1  -5 -10    0.32    0.23
   1   5  10    0.29    0.22
  -1  -5 -10    0.14    0.22
   1  -5 -11    0.55    0.26
  -1  -5 -11    0.42    0.27
  -1  -6   0    0.01    0.02
   1  -6   0   -0.06    0.02
   1  -6   0   -0.06    0.03
  -1  -6   0    0.03    0.02
   1   6   0    0.02    0.06
  -1  -6   1   59.05    1.77
   1  -6  -1   60.93    1.75
   1  -6  -1   58.46    1.75
  -1  -6   1   57.94    1.77
  -1   6  -1   59.85    1.76
   1   6   1   58.14    1.78
   1   6  -1   60.31    1.76
   1  -6   1   59.06    1.77
   1  -6   1   57.05    1.77
  -1   6   1   56.38    1.78
   1  -6  -2   29.36    0.89
  -1  -6   2   31.70    0.91
  -1  -6   2   28.49    0.90
   1   6   2   29.36    0.91
   1  -6  -2   29.06    0.89
  -1   6   2   29.46    0.91
   1   6  -2   27.50    0.90
  -1  -6  -2   29.83    0.89
   1  -6   2   29.02    0.91
   1  -6   2   31.26    0.91
  -1  -6  -2   30.17    0.89
  -1  -6   3  157.79    4.53
  -1  -6   3  152.86    4.53
  -1   6  -3  148.89    4.52
   1  -6  -3  148.43    4.52
   1  -6  -3  149.75    4.52
   1   6   3  146.32    4.53
   1  -6   3  155.56    4.53
  -1  -6  -3  153.66    4.51
   1  -6   3  144.69    4.52
  -1  -6  -3  145.90    4.53
  -1   6   3  152.50    4.53
   1   6  -3  153.17    4.52
   1  -6  -4   25.30    0.81
  -1  -6   4   25.23    0.83
   1  -6  -4   26.25    0.81
   1   6   4   25.87    0.82
  -1  -6   4   26.73    0.83
  -1   6  -4   26.23    0.82
  -1  -6  -4   27.09    0.81
  -1  -6  -4   26.17    0.81
  -1   6   4   26.26    0.82
   1  -6   4   27.63    0.84
   1   6  -4   25.89    0.82
   1  -6   4   25.69    0.82
  -1   6  -5   34.17    1.07
   1   6   5   35.99    1.05
   1  -6  -5   35.86    1.06
   1   6   5   33.06    1.07
   1  -6  -5   32.53    1.06
  -1  -6   5   33.37    1.08
  -1  -6  -5   32.59    1.06
   1   6  -5   33.22    1.07
   1  -6   5   32.67    1.07
  -1   6   5   33.95    1.06
  -1   6   5   38.64    1.05
  -1  -6  -5   34.56    1.06
  -1  -6   6    9.43    0.38
   1  -6  -6   10.04    0.35
   1  -6  -6    9.15    0.35
   1   6   6    9.62    0.36
  -1   6  -6    8.79    0.36
  -1  -6  -6    9.01    0.35
  -1   6   6    9.10    0.35
   1   6  -6    9.40    0.36
  -1  -6  -6    9.66    0.34
   1  -6   6    9.26    0.38
   1   6   7    0.07    0.14
  -1   6  -7    0.10    0.14
  -1  -6   7   -0.05    0.15
   1  -6  -7    0.08    0.12
  -1  -6  -7    0.17    0.13
  -1   6   7    0.20    0.13
   1   6  -7    0.26    0.14
   1  -6   7    0.22    0.15
   1   6   8    0.25    0.16
   1  -6  -8    0.25    0.16
  -1  -6   8    0.39    0.19
  -1  -6  -8    0.14    0.15
  -1   6   8    0.35    0.14
   1  -6   8    0.39    0.19
   1  -6  -9    1.13    0.20
  -1  -6   9    0.87    0.22
   1   6   9    1.19    0.20
  -1  -6  -9    0.67    0.20
  -1   6   9    0.83    0.16
   1  -6   9    1.00    0.23
   1  -6 -10    0.74    0.23
  -1  -6 -10    0.78    0.24
   1  -6 -11    0.02    0.26
  -1  -6 -11    0.25    0.26
  -1  -7   0    0.16    0.03
   1   7   0    0.07    0.07
   1  -7   0    0.13    0.03
  -1  -7   0    0.21    0.03
   1  -7   0    0.16    0.03
   1   7   1   16.93    0.57
   1  -7  -1   18.51    0.54
  -1   7  -1   18.84    0.54
   1  -7  -1   18.23    0.54
  -1  -7   1   18.04    0.55
  -1  -7   1   17.18    0.55
   1  -7   1   18.48    0.56
   1  -7   1   17.83    0.55
   1   7  -1   18.16    0.54
  -1   7   1   17.20    0.57
   1  -7  -2    1.71    0.07
  -1  -7   2    1.69    0.11
   1  -7  -2    1.76    0.08
   1   7   2    2.12    0.13
  -1   7  -2    1.81    0.09
  -1  -7   2    1.63    0.11
  -1   7   2    1.84    0.13
  -1  -7  -2    1.97    0.07
  -1  -7  -2    2.00    0.07
   1   7  -2    1.82    0.09
   1  -7   2    1.92    0.11
   1  -7   2    2.18    0.11
   1  -7  -3    7.52    0.25
  -1  -7   3    7.42    0.28
  -1  -7   3    7.71    0.27
   1  -7  -3    8.00    0.25
   1   7   3    7.35    0.28
   1  -7   3    7.86    0.28
  -1  -7  -3    7.73    0.25
  -1   7   3    7.45    0.28
   1  -7   3    7.38    0.27
  -1  -7  -3    7.49    0.25
  -1   7  -4    0.32    0.08
   1   7   4    0.39    0.10
  -1  -7   4    0.39    0.09
  -1  -7   4    0.39    0.10
   1  -7  -4    0.31    0.07
   1  -7  -4    0.33    0.06
  -1  -7  -4    0.35    0.07
   1  -7   4    0.49    0.10
   1  -7   4    0.59    0.10
  -1   7   4    0.44    0.09
  -1  -7  -4    0.39    0.06
   1   7  -4    0.48    0.08
  -1   7  -5    3.38    0.19
   1  -7  -5    3.38    0.17
   1   7   5    3.23    0.19
   1  -7  -5    3.72    0.17
  -1  -7   5    3.47    0.20
  -1  -7  -5    3.19    0.17
   1  -7   5    3.20    0.22
  -1   7   5    2.93    0.20
  -1  -7  -5    3.51    0.16
   1   7  -5    3.32    0.19
  -1  -7   6    0.24    0.14
   1   7   6    0.06    0.13
  -1   7  -6    0.27    0.11
   1  -7  -6    0.01    0.10
  -1  -7  -6    0.22    0.10
   1  -7   6    0.11    0.13
  -1   7   6    0.25    0.12
   1   7  -6    0.07    0.11
   1  -7  -7    2.32    0.18
   1   7   7    2.67    0.20
  -1  -7   7    2.47    0.21
   1  -7   7    2.01    0.20
  -1  -7  -7    2.50    0.18
  -1   7   7    2.33    0.18
   1  -7  -8    2.05    0.20
   1   7   8    2.45    0.21
  -1  -7   8    2.55    0.24
  -1  -7  -8    2.39    0.21
   1  -7   8    2.86    0.25
  -1   7   8    2.41    0.19
   1   7   9    0.44    0.19
   1  -7  -9    0.27    0.19
  -1  -7   9    0.53    0.22
  -1  -7  -9   -0.12    0.19
   1  -7   9    0.22    0.21
  -1   7   9    0.06    0.17
   1  -7 -10    0.05    0.22
  -1  -7  10   -0.09    0.26
   1  -7  10    0.00    0.25
  -1  -7 -10   -0.06    0.22
   1  -7 -11   -0.19    0.27
  -1  -7 -11   -0.15    0.26
  -1  -8   0   -0.09    0.03
  -1  -8   0   -0.06    0.03
   1  -8   0   -0.02    0.04
   1   8   0    0.01    0.09
   1  -8   0    0.07    0.04
  -1  -8   1    0.10    0.05
   1  -8  -1    0.06    0.03
   1   8   1    0.01    0.09
   1  -8  -1    0.03    0.03
  -1  -8   1    0.05    0.05
  -1   8   1    0.11    0.08
   1  -8   1    0.11    0.05
   1  -8   1    0.07    0.05
  -1  -8   2  112.20    3.31
  -1  -8   2  105.13    3.30
   1  -8  -2  111.97    3.29
   1   8   2  109.01    3.32
  -1   8  -2  112.24    3.30
   1  -8  -2  107.92    3.29
   1   8  -2  111.72    3.29
   1  -8   2  113.38    3.31
  -1   8   2  109.88    3.32
   1  -8   2  106.33    3.30
   1  -8  -3    0.15    0.04
   1   8   3    0.06    0.09
  -1  -8   3    0.15    0.07
  -1  -8   3    0.19    0.08
  -1   8  -3    0.08    0.05
   1  -8  -3    0.15    0.04
   1  -8   3    0.22    0.07
   1   8  -3    0.09    0.06
  -1  -8  -3    0.10    0.04
  -1   8   3    0.06    0.11
  -1  -8  -3    0.15    0.04
   1  -8   3    0.09    0.08
  -1  -8   4   65.59    1.91
  -1  -8   4   60.18    1.91
   1  -8  -4   62.69    1.88
   1   8   4   61.51    1.91
   1  -8  -4   61.11    1.88
  -1   8  -4   62.27    1.90
   1   8  -4   62.31    1.89
  -1  -8  -4   61.86    1.88
  -1   8   4   60.81    1.91
   1  -8   4   64.97    1.91
   1  -8   4   61.58    1.91
  -1  -8  -4   64.06    1.88
   1   8   5    0.53    0.12
   1  -8  -5    0.43    0.08
   1  -8  -5    0.45    0.08
  -1  -8   5    0.40    0.13
   1  -8   5    0.34    0.13
  -1   8   5    0.48    0.13
  -1  -8  -5    0.36    0.08
  -1  -8  -5    0.52    0.09
  -1  -8   6    7.53    0.35
   1  -8  -6    6.96    0.29
   1   8   6    7.27    0.33
   1  -8   6    7.63    0.34
  -1  -8  -6    7.10    0.30
  -1   8   6    7.36    0.32
  -1  -8   7    0.04    0.16
   1   8   7    0.13    0.14
   1  -8  -7    0.02    0.13
  -1  -8  -7   -0.02    0.13
  -1   8   7    0.14    0.15
   1  -8   7   -0.07    0.17
   1  -8  -8    0.30    0.16
   1   8   8    0.21    0.17
  -1  -8   8    0.07    0.20
   1  -8   8    0.03    0.20
  -1  -8  -8   -0.07    0.15
  -1   8   8    0.11    0.16
  -1  -8   9    1.28    0.26
   1  -8  -9    1.38    0.22
   1   8   9    1.21    0.22
  -1  -8  -9    1.21    0.21
  -1   8   9    1.55    0.21
   1  -8   9    1.59    0.27
   1  -8 -10    0.44    0.23
  -1  -8  10    0.58    0.27
  -1  -8 -10   -0.10    0.22
   1  -8  10    0.55    0.28
  -1  -9   0    0.66    0.05
   1   9   0    0.73    0.11
  -1  -9   0    0.62    0.05
   1  -9   0    0.51    0.05
   1  -9   0    0.54    0.05
   1  -9  -1   21.76    0.66
   1  -9  -1   22.48    0.66
   1   9   1   21.11    0.70
  -1  -9   1   22.19    0.67
  -1  -9   1   21.48    0.67
   1  -9   1   20.98    0.67
  -1   9   1   21.63    0.70
   1  -9   1   22.14    0.67
   1  -9  -2    0.32    0.04
  -1  -9   2    0.28    0.07
   1  -9  -2    0.42    0.03
  -1   9  -2    0.33    0.04
   1   9   2    0.25    0.11
  -1  -9   2    0.36    0.07
   1   9  -2    0.24    0.05
   1  -9   2    0.38    0.07
   1  -9   2    0.26    0.08
  -1   9   2    0.12    0.10
   1  -9  -3    0.56    0.05
   1  -9  -3    0.52    0.05
  -1   9  -3    0.53    0.07
  -1  -9   3    0.42    0.08
   1   9   3    0.54    0.12
  -1  -9   3    0.56    0.10
   1  -9   3    0.50    0.09
   1  -9   3    0.33    0.09
  -1  -9  -3    0.51    0.05
  -1   9   3    0.47    0.12
   1   9  -3    0.48    0.08
  -1  -9  -3    0.62    0.05
  -1  -9   4    1.42    0.13
   1  -9  -4    1.19    0.08
  -1  -9   4    1.12    0.13
   1  -9  -4    1.25    0.08
   1   9   4    1.16    0.14
   1  -9   4    1.28    0.13
   1  -9   4    1.55    0.13
  -1  -9  -4    1.31    0.10
  -1   9   4    1.33    0.14
  -1  -9  -4    1.17    0.09
   1  -9  -5    3.40    0.17
  -1  -9   5    3.30    0.24
   1   9   5    3.68    0.24
   1  -9  -5    3.48    0.17
   1  -9   5    3.35    0.24
  -1   9   5    3.21    0.23
  -1  -9  -5    3.33    0.18
  -1  -9  -5    3.44    0.17
   1   9   6    1.97    0.18
   1  -9  -6    1.86    0.14
  -1  -9   6    2.00    0.20
  -1   9   6    2.21    0.19
   1  -9   6    2.30    0.21
  -1  -9  -6    1.85    0.14
   1   9   7    0.73    0.18
   1  -9  -7    0.77    0.14
  -1  -9   7    0.58    0.19
   1  -9   7    0.64    0.19
  -1   9   7    0.93    0.18
  -1  -9  -7    0.38    0.14
   1  -9  -8    0.69    0.17
  -1  -9   8    1.11    0.23
   1   9   8    0.49    0.18
  -1   9   8    0.63    0.18
   1  -9   8    0.76    0.23
  -1  -9  -8    0.48    0.16
  -1  -9   9   -0.17    0.24
   1  -9  -9    0.02    0.19
   1   9   9    0.03    0.20
  -1  -9  -9   -0.22    0.18
   1  -9   9   -0.60    0.24
  -1   9   9   -0.17    0.18
  -1  -9  10    0.00    0.27
   1  -9 -10    0.10    0.23
   1  -9  10    0.29    0.29
  -1  -9 -10    0.36    0.23
  -1 -10   0   -0.12    0.05
   1 -10   0   -0.05    0.05
   1 -10   0    0.00    0.05
  -1 -10   0   -0.08    0.05
   1 -10  -1    0.60    0.05
   1  10   1    0.66    0.13
  -1 -10   1    0.62    0.07
  -1 -10   1    0.68    0.07
   1 -10  -1    0.68    0.05
   1 -10   1    0.54    0.07
  -1 -10  -1    0.61    0.05
  -1  10   1    0.61    0.13
  -1 -10  -1    0.60    0.05
   1 -10   1    0.68    0.07
   1 -10  -2   34.63    1.05
  -1 -10   2   36.84    1.08
   1 -10  -2   34.93    1.05
   1  10   2   34.87    1.10
  -1 -10   2   33.75    1.08
  -1  10   2   35.15    1.10
   1 -10   2   33.41    1.08
   1 -10   2   36.22    1.08
   1  10   3   11.13    0.44
   1 -10  -3   12.03    0.38
   1 -10  -3   12.63    0.38
  -1 -10   3   13.06    0.42
  -1 -10   3   11.92    0.43
  -1 -10  -3   11.95    0.38
   1 -10   3   12.72    0.42
  -1  10   3   12.14    0.44
  -1 -10  -3   12.59    0.38
   1 -10   3   11.94    0.43
   1 -10  -4   32.69    1.00
   1 -10  -4   33.12    1.00
  -1 -10   4   32.43    1.04
   1  10   4   32.43    1.04
  -1  10   4   31.96    1.05
  -1 -10  -4   33.19    1.00
   1 -10   4   33.13    1.04
  -1 -10  -4   32.96    1.00
   1 -10  -5   14.21    0.47
  -1 -10   5   14.31    0.52
   1  10   5   13.94    0.51
  -1  10   5   14.48    0.52
   1 -10   5   13.98    0.52
  -1 -10  -5   14.40    0.46
  -1 -10  -5   14.22    0.47
  -1 -10   6    6.92    0.35
   1 -10  -6    6.34    0.27
   1  10   6    6.15    0.34
  -1  10   6    6.26    0.33
  -1 -10  -6    6.10    0.27
   1 -10   6    6.63    0.35
   1 -10  -7    1.00    0.15
   1  10   7    1.22    0.21
  -1 -10   7    0.98    0.22
  -1 -10  -7    1.16    0.15
  -1  10   7    1.05    0.20
   1 -10   7    0.98    0.20
   1  10   8    0.04    0.20
   1 -10  -8   -0.08    0.16
  -1 -10   8    0.15    0.22
  -1 -10  -8    0.23    0.16
   1 -10   8   -0.21    0.21
  -1  10   8    0.21    0.19
  -1 -10   9    0.29    0.25
   1 -10  -9    0.30    0.19
   1  10   9    0.51    0.22
  -1 -10  -9    0.28    0.19
  -1  10   9    0.27    0.21
   1 -10   9   -0.04    0.24
   1 -10 -10   -0.05    0.22
  -1 -10  10    0.28    0.29
   1 -10  10   -0.37    0.27
  -1 -10 -10    0.37    0.23
  -1 -11   0   31.93    0.96
   1 -11   0   30.60    0.96
  -1 -11   0   30.79    0.96
   1 -11   0   32.41    0.96
  -1 -11   1    4.63    0.20
   1 -11  -1    5.04    0.17
   1  11   1    4.83    0.26
  -1 -11   1    5.26    0.20
   1 -11  -1    4.66    0.17
  -1 -11  -1    4.83    0.16
   1 -11   1    4.86    0.20
   1 -11   1    4.87    0.20
  -1 -11  -1    5.10    0.16
   1 -11  -2    1.26    0.07
   1  11   2    1.24    0.16
   1 -11  -2    1.20    0.08
  -1 -11   2    1.29    0.10
  -1 -11   2    1.40    0.11
   1 -11   2    1.40    0.11
   1 -11   2    1.24    0.11
  -1  11   2    1.37    0.16
  -1 -11   3    5.41    0.25
   1 -11  -3    5.63    0.19
   1 -11  -3    5.44    0.18
   1  11   3    5.11    0.28
  -1 -11  -3    5.29    0.18
  -1 -11  -3    5.55    0.18
  -1  11   3    4.88    0.27
   1 -11   3    5.28    0.25
  -1 -11   4    0.71    0.14
   1 -11  -4    0.77    0.07
   1 -11  -4    0.70    0.08
   1  11   4    0.67    0.16
  -1 -11  -4    0.73    0.07
  -1  11   4    0.55    0.16
  -1 -11  -4    0.92    0.07
   1 -11   4    0.90    0.14
   1 -11  -5    1.00    0.10
  -1 -11   5    1.21    0.17
   1  11   5    0.91    0.18
  -1 -11  -5    1.06    0.10
   1 -11   5    0.86    0.17
  -1  11   5    1.32    0.20
   1 -11  -6    0.73    0.12
  -1 -11   6    0.72    0.19
   1  11   6    0.97    0.21
  -1  11   6    1.06    0.18
   1 -11   6    0.77    0.18
  -1 -11  -6    1.03    0.12
   1 -11  -7    0.41    0.14
   1  11   7    0.53    0.22
  -1 -11   7    0.26    0.21
  -1 -11  -7    0.45    0.14
   1 -11   7    0.64    0.21
  -1  11   7    0.19    0.19
   1  11   8    0.25    0.22
  -1 -11   8    0.50    0.24
   1 -11  -8    0.55    0.17
  -1 -11  -8    0.28    0.16
   1 -11   8    0.26    0.23
  -1  11   8    0.08    0.21
   1  11   9   -0.02    0.23
   1 -11  -9    0.27    0.19
  -1 -11   9   -0.09    0.27
  -1  11   9   -0.17    0.24
  -1 -11  -9   -0.15    0.19
   1 -11   9    0.46    0.27
   1 -12   0   -0.02    0.06
  -1 -12   0    0.06    0.06
   1 -12   0   -0.04    0.06
  -1 -12   0    0.03    0.06
   1 -12  -1   11.35    0.36
  -1 -12   1   10.95    0.38
   1  12   1   11.73    0.45
  -1 -12   1   11.69    0.38
   1 -12  -1   11.73    0.36
  -1 -12  -1   11.61    0.36
  -1 -12  -1   11.21    0.36
   1 -12   1   12.23    0.39
   1 -12   1   11.20    0.39
   1 -12  -2    6.14    0.20
   1 -12  -2    6.20    0.20
  -1 -12   2    5.92    0.26
   1  12   2    6.45    0.31
   1 -12   2    6.31    0.26
  -1  12   2    6.58    0.32
   1 -12  -3   32.95    0.98
   1  12   3   32.22    1.05
  -1 -12   3   31.92    1.03
   1 -12  -3   32.66    0.98
   1 -12   3   31.68    1.03
  -1 -12  -3   32.36    0.98
  -1 -12  -3   33.23    0.98
  -1  12   3   32.82    1.06
  -1 -12   4    5.40    0.29
   1  12   4    5.73    0.31
   1 -12  -4    5.56    0.20
   1 -12  -4    5.52    0.20
   1 -12   4    5.39    0.29
  -1 -12  -4    5.44    0.20
  -1  12   4    4.83    0.30
  -1 -12  -4    5.64    0.20
  -1 -12   5    8.95    0.41
   1  12   5    9.76    0.43
   1 -12  -5    9.22    0.32
  -1  12   5    8.41    0.42
  -1 -12  -5    8.89    0.32
   1 -12   5    9.25    0.41
   1  12   6    0.35    0.19
   1 -12  -6    0.06    0.11
  -1 -12   6    0.12    0.19
   1 -12   6   -0.22    0.18
  -1 -12  -6    0.07    0.11
  -1  12   6    0.21    0.21
   1 -12  -7    0.19    0.14
   1  12   7    0.44    0.23
  -1 -12   7    0.26    0.21
   1 -12   7    0.15    0.21
  -1 -12  -7    0.06    0.13
  -1  12   7    0.18    0.22
  -1 -12   8    0.44    0.24
   1  12   8    0.70    0.25
   1 -12  -8    0.69    0.17
  -1  12   8    0.81    0.24
  -1 -12  -8    0.72    0.17
   1 -12   8    0.73    0.27
  -1 -12   9    0.41    0.28
   1 -12  -9    0.14    0.20
   1  12   9    0.08    0.25
   1 -12   9   -0.15    0.27
  -1 -12  -9    0.24    0.20
  -1 -13   0    8.23    0.29
   1 -13   0    8.49    0.29
   1 -13   0    8.28    0.29
  -1 -13   0    8.44    0.29
   1 -13  -1    2.57    0.12
   1 -13  -1    2.46    0.12
  -1 -13   1    2.84    0.17
   1 -13   1    2.50    0.16
  -1 -13  -1    2.81    0.11
  -1 -13  -1    2.67    0.11
  -1 -13   2    0.11    0.11
   1  13   2    0.06    0.18
   1 -13  -2    0.10    0.04
   1 -13  -2    0.06    0.04
   1 -13   2   -0.04    0.10
   1 -13  -3    0.18    0.05
  -1 -13   3    0.23    0.13
   1  13   3    0.30    0.20
   1 -13  -3    0.20    0.05
  -1  13   3    0.16    0.18
   1 -13   3    0.09    0.13
  -1 -13   4    2.33    0.20
   1 -13  -4    2.31    0.13
   1 -13  -4    2.34    0.13
   1  13   4    2.39    0.24
   1 -13   4    2.19    0.20
  -1 -13  -4    2.53    0.12
  -1 -13  -4    2.35    0.11
  -1  13   4    2.58    0.26
   1  13   5    1.46    0.25
  -1 -13   5    1.13    0.19
   1 -13  -5    1.08    0.10
   1 -13   5    1.01    0.19
  -1  13   5    0.63    0.20
  -1 -13  -5    0.98    0.10
  -1 -13   6    1.39    0.23
   1 -13  -6    1.65    0.13
   1  13   6    1.71    0.27
  -1 -13  -6    1.51    0.13
  -1  13   6    1.13    0.22
   1 -13   6    1.95    0.24
  -1 -13   7   -0.19    0.22
   1  13   7    0.52    0.25
   1 -13  -7    0.01    0.13
   1 -13   7   -0.16    0.22
  -1 -13  -7   -0.05    0.13
  -1  13   7   -0.12    0.23
   1  13   8    0.86    0.27
  -1 -13   8    0.63    0.28
   1 -13  -8    0.54    0.17
  -1  13   8    0.50    0.25
   1 -13   8    0.80    0.27
  -1 -13  -8    0.35    0.17
  -1 -14   0    0.09    0.07
   1 -14   0   -0.10    0.08
   1 -14  -1    2.39    0.12
  -1 -14   1    2.62    0.17
   1 -14  -1    2.12    0.12
  -1 -14  -1    2.36    0.11
   1 -14   1    2.07    0.14
  -1 -14  -1    2.37    0.11
   1  14   2    4.85    0.34
  -1 -14   2    4.64    0.25
   1 -14  -2    4.76    0.16
   1 -14  -2    4.82    0.16
   1 -14   2    5.07    0.25
   1  14   3   10.74    0.50
  -1 -14   3   10.38    0.42
   1 -14   3   10.31    0.41
   1  14   4    4.64    0.33
  -1 -14   4    3.98    0.30
   1 -14  -4    4.17    0.17
  -1 -14  -4    4.08    0.15
  -1  14   4    4.45    0.30
   1 -14   4    4.49    0.30
  -1 -14  -4    4.44    0.15
   1 -14  -5    5.92    0.23
  -1 -14   5    5.86    0.36
   1  14   5    5.89    0.37
  -1 -14  -5    5.51    0.22
   1 -14   5    5.76    0.36
  -1  14   5    5.58    0.40
  -1 -14   6    0.31    0.22
   1  14   6    1.00    0.27
   1 -14  -6    0.82    0.12
  -1  14   6    1.26    0.26
   1 -14   6    1.11    0.23
  -1 -14  -6    0.84    0.12
   1 -14  -7    0.40    0.14
  -1 -14   7    0.54    0.26
   1  14   7    0.38    0.27
   1 -14   7    0.18    0.25
  -1 -14  -7    0.28    0.13
  -1  14   7    0.26    0.23
   1  14   8   -0.08    0.28
   1 -14  -8   -0.17    0.16
  -1 -14   8   -0.21    0.27
  -1  14   8    0.06    0.27
  -1 -14  -8   -0.13    0.16
   1 -14   8    0.25    0.29
  -1 -15   0    1.63    0.11
   1 -15   0    1.54    0.11
  -1 -15   1    1.77    0.14
   1 -15  -1    1.90    0.11
  -1 -15  -1    1.72    0.10
   1 -15   1    1.98    0.14
  -1 -15  -1    1.53    0.10
  -1 -15   2    1.57    0.15
   1 -15   2    1.40    0.16
  -1 -15   3   -0.20    0.15
   1  15   3    0.22    0.25
   1 -15   3   -0.25    0.15
  -1 -15   4    0.03    0.17
   1  15   4    0.17    0.26
   1 -15   4    0.05    0.17
   1 -15  -5   -0.08    0.08
  -1 -15   5    0.15    0.20
   1  15   5   -0.13    0.24
  -1 -15  -5   -0.04    0.07
  -1  15   5    0.08    0.24
   1 -15   5    0.24    0.20
   1  15   6   -0.05    0.24
   1 -15  -6   -0.01    0.10
  -1 -15   6   -0.02    0.23
  -1 -15  -6    0.06    0.10
  -1  15   6    0.10    0.24
   1 -15   6    0.19    0.23
   1 -15  -7   -0.01    0.13
   1  15   7   -0.13    0.29
  -1 -15   7   -0.02    0.25
  -1  15   7    0.20    0.29
   1 -15   7    0.22    0.26
  -1 -15  -7   -0.10    0.13
   1 -16   0   -0.06    0.09
  -1 -16   0    0.05    0.08
   1 -16  -1    2.70    0.13
  -1 -16   1    2.36    0.16
  -1 -16  -1    2.57    0.12
   1 -16   1    2.56    0.16
  -1 -16   2    5.33    0.28
   1 -16   2    5.31    0.29
  -1 -16   3    5.49    0.32
   1 -16   3    5.36    0.32
   1  16   4    4.49    0.35
  -1 -16   4    4.08    0.27
   1 -16   4    4.71    0.34
  -1 -16   5    0.06    0.22
   1  16   5   -0.07    0.26
   1 -16  -5    0.29    0.07
   1 -16   5   -0.01    0.22
   1 -16  -6    0.33    0.11
   1  16   6    0.74    0.32
  -1 -16   6    0.58    0.24
  -1  16   6    0.49    0.30
   1 -16   6    0.51    0.25
  -1 -16  -6    0.40    0.09
  -1 -17   0    0.03    0.09
   1 -17   0    0.13    0.10
  -1 -17   1    1.14    0.13
   1 -17  -1    1.11    0.08
   1 -17   1    1.06    0.14
  -1 -17   2    0.68    0.15
   1 -17   2    0.53    0.16
  -1 -17   3   -0.05    0.17
   1 -17   3    0.30    0.17
  -1 -17   4    0.03    0.19
   1 -17   4   -0.27    0.19
  -1 -17   5    0.47    0.23
   1 -17   5    0.61    0.23
   1 -18   0   -0.12    0.10
  -1 -18   0   -0.08    0.09
  -1 -18   1    0.03    0.12
   1 -18   1    0.13    0.13
  -1 -18   2    1.79    0.18
   1 -18   2    1.77    0.19
  -1 -18   3    0.77    0.19
   1 -18   3    0.46    0.19
  -1 -18   4    2.74    0.25
   1 -18   4    2.59    0.26
   1 -19   0    0.07    0.10
  -1 -19   0    0.10    0.10
  -1 -19   1    0.39    0.13
   1 -19   1    0.49    0.14
  -1 -19   2    0.02    0.15
   1 -19   2   -0.01    0.16
   2   0   0   -0.01    0.00
   2   0   0    0.00    0.00
   2   0   0   -0.01    0.00
  -2   0   0   -0.01    0.00
  -2   0   0   -0.02    0.00
   2   0   1   -0.52    0.02
   2   0  -1   -0.52    0.02
   2   0   2  672.29   19.64
   2   0  -2  673.85   19.65
  -2   0  -2  641.51   19.65
  -2   0  -2  674.47   19.64
  -2   0   2  639.59   19.63
  -2   0   2  630.76   19.63
  -2   0  -3    0.03    0.04
   2   0  -3    0.03    0.04
   2   0  -3    0.03    0.04
  -2   0  -3    0.02    0.05
  -2   0   3    0.09    0.05
   2   0   3   -0.04    0.04
   2   0  -4    4.48    0.18
   2   0  -4    4.76    0.19
   2   0   4    4.67    0.19
  -2   0   4    4.80    0.19
  -2   0  -4    4.64    0.18
  -2   0  -4    4.26    0.18
  -2   0  -5    0.01    0.08
  -2   0   5    0.05    0.08
   2   0   5    0.06    0.08
   2   0  -5   -0.13    0.08
   2   0   6   11.73    0.42
  -2   0  -6   11.47    0.42
   2   0  -6   12.16    0.42
  -2   0   6   12.11    0.42
  -2   0   7   -0.12    0.10
  -2   0  -7   -0.12    0.12
   2   0   7   -0.13    0.11
   2   0  -7   -0.15    0.11
  -2   0   7   -0.02    0.12
   2   0  -8    0.50    0.15
   2   0   8    0.61    0.16
  -2   0  -8    0.66    0.17
  -2   0   8    0.66    0.12
   2   0  -9   -0.05    0.18
  -2   0   9    0.17    0.13
  -2   0  -9   -0.06    0.18
   2   0   9    0.04    0.16
  -2   0 -10   -0.25    0.22
   2   0 -10   -0.03    0.21
   2   0  10   -0.16    0.19
  -2   0 -11    0.01    0.26
   2   0 -11   -0.06    0.25
  -2  -1   0   -0.01    0.00
  -2  -1   0    0.00    0.00
  -2   1   0   -0.01    0.00
   2  -1   0   -0.01    0.00
   2   1   0   -0.01    0.00
   2   1   0   -0.02    0.00
   2  -1   0    0.00    0.01
  -2  -1   0   -0.01    0.00
  -2   1   0   -0.01    0.01
   2   1   1   79.02    2.27
   2  -1  -1   79.09    2.27
  -2   1  -1   80.35    2.26
   2   1   1   81.78    2.27
  -2  -1   1   80.48    2.28
   2  -1  -1   61.65    2.26
  -2   1   1   63.19    2.26
   2   1  -1   74.03    2.25
   2  -1   1   81.22    2.25
   2  -1   1   65.37    2.26
  -2  -1  -1   79.94    2.28
  -2   1  -2    0.13    0.03
   2   1   2    0.14    0.03
   2   1   2    0.16    0.03
   2  -1  -2    0.12    0.03
  -2  -1   2    0.06    0.03
  -2   1  -2    0.14    0.03
  -2  -1   2    0.09    0.03
   2  -1  -2    0.07    0.03
  -2  -1  -2    0.14    0.03
  -2   1   2    0.13    0.03
  -2   1   2    0.15    0.03
  -2  -1  -2    0.09    0.03
   2   1  -2    0.16    0.03
  -2   1   2    0.10    0.02
   2   1  -2    0.15    0.03
   2  -1   2    0.11    0.03
   2  -1   2    0.11    0.03
  -2   1  -3  122.48    3.53
  -2  -1   3  116.37    3.53
   2  -1  -3  115.55    3.52
   2   1   3  116.47    3.52
  -2  -1   3  126.80    3.54
  -2   1  -3  114.99    3.53
   2  -1  -3  118.64    3.53
  -2   1   3  119.50    3.52
   2  -1   3  112.06    3.53
  -2  -1  -3  111.93    3.52
  -2   1   3  113.48    3.54
   2   1  -3  118.79    3.53
   2   1  -3  116.72    3.53
  -2  -1  -3  121.55    3.52
  -2  -1   4    0.51    0.07
   2  -1  -4    0.57    0.07
   2  -1  -4    0.66    0.08
  -2   1  -4    0.54    0.08
   2   1   4    0.57    0.07
   2   1  -4    0.48    0.07
  -2  -1  -4    0.53    0.07
   2  -1   4    0.58    0.08
  -2   1   4    0.64    0.07
  -2  -1  -4    0.51    0.07
  -2   1   4    0.59    0.06
   2   1   5   11.96    0.41
  -2  -1   5   12.30    0.42
  -2   1  -5   12.90    0.42
   2  -1  -5   12.20    0.42
  -2  -1  -5   11.73    0.42
   2   1  -5   12.92    0.42
  -2  -1  -5   13.39    0.43
  -2   1   5   12.53    0.40
  -2   1   5   11.87    0.41
   2  -1   5   11.92    0.42
   2   1   6    0.97    0.11
   2  -1  -6    1.07    0.12
   2   1   6    0.98    0.13
  -2  -1   6    1.11    0.13
  -2   1  -6    0.90    0.13
  -2   1   6    1.00    0.11
  -2  -1  -6    0.87    0.12
   2  -1   6    0.87    0.12
  -2   1   6    0.97    0.10
   2   1  -6    0.82    0.12
   2   1   7    1.30    0.14
  -2   1  -7    1.33    0.16
   2  -1  -7    1.48    0.15
   2   1   7    1.52    0.16
  -2  -1   7    1.42    0.15
   2  -1   7    1.29    0.15
  -2  -1  -7    1.46    0.16
   2   1  -7    1.82    0.17
  -2   1   7    1.43    0.14
  -2   1   7    1.53    0.12
  -2  -1   8    0.66    0.15
  -2   1  -8    0.49    0.16
   2   1   8    0.58    0.15
   2  -1  -8    0.50    0.16
   2  -1   8    0.67    0.15
  -2   1   8    0.64    0.12
   2   1  -8    0.71    0.17
  -2  -1  -8    0.67    0.16
   2   1   9   -0.06    0.15
   2  -1  -9    0.52    0.19
  -2   1  -9   -0.05    0.19
  -2  -1   9    0.16    0.14
   2   1  -9   -0.05    0.19
  -2  -1  -9   -0.02    0.18
  -2   1   9    0.23    0.13
  -2   1 -10    0.26    0.22
   2   1  10    0.58    0.19
   2  -1 -10    0.31    0.22
   2   1 -10    0.38    0.21
   2  -1  10    0.15    0.19
  -2  -1 -10    0.22    0.21
  -2   1 -11   -0.04    0.26
   2  -1 -11    0.32    0.26
  -2  -1 -11    0.70    0.27
   2   1 -11    0.07    0.25
   2  -2   0   13.05    0.41
  -2  -2   0   14.01    0.41
   2   2   0   13.75    0.41
   2  -2   0   13.41    0.41
   2   2   0   14.01    0.41
  -2  -2   0   13.43    0.41
  -2   2   0   12.85    0.41
   2   2   0   13.94    0.41
  -2  -2   0   12.46    0.41
   2   2   1    0.72    0.03
  -2   2  -1    0.49    0.04
   2   2   1    0.63    0.05
  -2  -2   1    0.63    0.04
  -2  -2   1    0.53    0.04
  -2  -2   1    0.54    0.04
   2   2   1    0.71    0.03
  -2   2  -1    0.51    0.04
   2  -2  -1    0.57    0.03
   2  -2  -1    0.62    0.04
   2  -2  -1    0.64    0.04
   2   2  -1    0.70    0.04
   2  -2   1    0.60    0.04
  -2  -2  -1    0.53    0.03
  -2  -2  -1    0.59    0.04
   2   2  -1    0.61    0.04
  -2   2   1    0.57    0.04
   2  -2   1    0.61    0.04
  -2   2   1    0.58    0.03
  -2   2   1    0.42    0.03
  -2   2   1    0.50    0.03
  -2  -2  -1    0.52    0.03
   2   2   2   84.74    2.58
   2  -2  -2   81.50    2.58
   2  -2  -2   87.84    2.57
  -2  -2   2   84.65    2.58
  -2   2  -2   88.44    2.58
  -2   2  -2   86.38    2.58
   2   2   2   85.80    2.57
   2  -2  -2   84.25    2.58
  -2  -2   2   80.06    2.58
  -2  -2  -2   88.33    2.57
   2  -2   2   85.61    2.58
   2   2  -2   85.43    2.58
  -2  -2  -2   84.58    2.60
  -2   2   2   84.47    2.57
   2  -2   2   90.51    2.58
  -2   2   2   88.09    2.57
   2   2  -2   89.36    2.58
  -2  -2   3    3.48    0.14
   2   2   3    3.42    0.13
   2   2   3    3.53    0.15
   2  -2  -3    3.46    0.13
  -2   2  -3    3.16    0.14
  -2  -2   3    3.34    0.14
   2  -2  -3    3.54    0.14
  -2  -2  -3    3.32    0.13
   2  -2   3    3.68    0.14
  -2   2   3    3.46    0.12
   2  -2   3    3.01    0.14
  -2   2   3    3.31    0.13
   2   2  -3    3.34    0.14
  -2  -2  -3    3.50    0.13
   2  -2  -4    0.87    0.08
   2   2   4    0.79    0.09
   2  -2  -4    0.72    0.08
  -2  -2   4    0.73    0.08
   2   2   4    0.75    0.07
  -2   2  -4    0.79    0.09
  -2  -2  -4    0.66    0.07
   2  -2   4    0.74    0.09
  -2  -2  -4    0.82    0.07
  -2   2   4    0.70    0.06
  -2   2   4    0.86    0.08
   2   2  -4    0.74    0.09
   2  -2  -5   11.75    0.41
   2   2   5   12.36    0.41
   2  -2  -5   12.73    0.42
  -2  -2   5   12.45    0.43
   2   2   5   12.39    0.42
  -2   2  -5   12.15    0.43
  -2   2   5   12.78    0.41
   2   2  -5   12.39    0.42
  -2  -2  -5   12.11    0.42
  -2  -2  -5   13.16    0.42
  -2   2   5   12.26    0.40
   2  -2   5   11.98    0.43
   2   2   6   16.02    0.52
   2   2   6   15.22    0.52
  -2  -2   6   15.32    0.53
  -2   2  -6   15.69    0.53
   2  -2  -6   15.68    0.52
  -2   2   6   15.83    0.50
   2   2  -6   15.12    0.52
   2  -2   6   15.65    0.53
  -2  -2  -6   15.27    0.53
  -2   2   6   16.01    0.52
   2   2   7   15.08    0.53
   2  -2  -7   15.20    0.54
  -2   2  -7   15.01    0.54
  -2  -2   7   15.29    0.54
  -2   2   7   15.39    0.51
   2   2  -7   15.88    0.54
   2  -2   7   15.16    0.55
  -2   2   7   16.10    0.58
  -2  -2  -7   15.53    0.54
   2   2   8    8.09    0.35
  -2  -2   8    7.83    0.37
   2  -2  -8    8.08    0.35
  -2   2  -8    7.87    0.36
  -2  -2  -8    7.87    0.37
   2  -2   8    8.35    0.37
  -2   2   8    7.83    0.31
   2   2  -8    8.01    0.35
   2  -2  -9    3.59    0.26
   2   2   9    3.68    0.24
  -2   2  -9    3.64    0.27
   2   2  -9    3.14    0.25
  -2  -2  -9    3.12    0.26
  -2   2   9    2.94    0.20
   2   2  10    1.31    0.20
  -2   2 -10    1.26    0.25
   2  -2 -10    1.01    0.24
  -2  -2 -10    1.11    0.25
   2   2 -10    0.96    0.24
  -2   2 -11   -0.11    0.26
   2  -2 -11    0.12    0.26
  -2  -2 -11    0.55    0.28
   2   2 -11    0.07    0.25
  -2  -3   0    0.00    0.01
   2   3   0    0.02    0.03
   2  -3   0    0.03    0.02
   2  -3   0    0.00    0.03
   2  -3   0    0.00    0.02
  -2  -3   0    0.01    0.03
  -2   3   0    0.01    0.01
  -2   3   0    0.02    0.02
  -2  -3   0    0.00    0.01
   2  -3  -1   17.55    0.53
  -2   3  -1   17.97    0.54
   2   3   1   16.70    0.54
   2  -3  -1   17.14    0.53
  -2  -3   1   16.97    0.54
  -2  -3   1   16.39    0.54
  -2  -3   1   17.95    0.54
   2  -3  -1   18.20    0.54
   2  -3  -1   16.65    0.53
  -2   3   1   18.28    0.53
  -2  -3  -1   16.78    0.53
   2   3  -1   17.60    0.54
  -2   3   1   17.85    0.53
  -2   3   1   17.35    0.54
  -2  -3  -1   18.41    0.54
  -2  -3  -1   17.17    0.53
   2  -3   1   18.06    0.54
   2   3  -1   17.78    0.53
   2  -3   1   17.34    0.54
   2  -3  -2  114.59    3.47
   2  -3  -2  117.12    3.47
  -2  -3   2  113.56    3.45
  -2  -3   2  114.17    3.45
  -2   3  -2  115.23    3.45
   2   3   2  113.60    3.46
   2  -3  -2  109.46    3.47
   2   3   2  113.74    3.46
   2   3   2  113.48    3.46
  -2  -3  -2  113.50    3.47
  -2  -3  -2  121.71    3.47
  -2  -3  -2  116.59    3.47
  -2   3   2  116.09    3.45
  -2   3   2  115.71    3.45
   2   3  -2  115.67    3.45
  -2   3   2  116.57    3.48
   2  -3   2  121.19    3.46
   2  -3   2  112.60    3.45
  -2  -3   3   43.74    1.37
   2  -3  -3   44.67    1.37
   2   3   3   44.01    1.37
   2  -3  -3   46.48    1.37
  -2   3  -3   44.71    1.37
   2   3   3   46.54    1.36
   2  -3  -3   46.93    1.37
  -2  -3   3   46.53    1.38
   2  -3   3   46.25    1.38
   2   3  -3   43.97    1.37
   2  -3   3   44.04    1.37
  -2   3   3   45.15    1.37
  -2  -3  -3   46.10    1.37
  -2  -3  -3   43.68    1.37
  -2  -3   4   64.03    1.97
   2  -3  -4   65.58    1.96
   2  -3  -4   65.17    1.96
   2   3   4   64.36    1.96
  -2   3  -4   63.02    1.96
  -2  -3  -4   62.54    1.96
  -2  -3  -4   67.31    1.96
   2   3  -4   66.67    1.96
  -2   3   4   64.33    1.95
   2  -3   4   64.88    1.97
   2  -3  -5    5.61    0.22
   2   3   5    5.66    0.21
  -2  -3   5    5.62    0.23
  -2   3  -5    4.99    0.23
   2   3   5    5.26    0.23
   2  -3  -5    5.28    0.22
   2  -3   5    5.52    0.24
  -2   3   5    5.45    0.21
  -2  -3  -5    5.76    0.22
  -2  -3  -5    5.48    0.23
   2   3  -5    5.61    0.23
  -2   3   5    5.23    0.21
  -2   3  -6    1.07    0.13
   2   3   6    1.23    0.12
  -2  -3   6    1.42    0.14
   2   3   6    1.29    0.11
   2  -3  -6    1.19    0.12
   2  -3  -6    1.48    0.12
   2  -3   6    1.34    0.15
  -2   3   6    1.54    0.11
  -2  -3  -6    1.13    0.13
   2   3  -6    1.12    0.13
  -2  -3  -6    1.46    0.12
  -2   3   6    1.13    0.11
   2   3   7    0.14    0.13
   2  -3  -7    0.25    0.12
  -2   3  -7    0.05    0.13
  -2  -3   7   -0.07    0.14
   2   3  -7    0.18    0.13
   2  -3   7    0.04    0.13
  -2  -3  -7    0.10    0.13
  -2   3   7    0.33    0.10
  -2   3  -8    3.52    0.24
  -2  -3   8    3.22    0.23
   2  -3  -8    2.97    0.22
   2   3   8    3.16    0.24
   2   3  -8    2.85    0.22
  -2  -3  -8    2.86    0.22
  -2   3   8    3.15    0.19
   2  -3   8    3.05    0.23
   2   3   9    0.11    0.17
  -2   3  -9   -0.14    0.20
   2  -3  -9    0.14    0.17
  -2  -3   9    0.27    0.29
  -2  -3  -9    0.11    0.19
   2   3  -9    0.11    0.18
  -2   3   9   -0.02    0.14
   2   3  10    0.73    0.20
   2  -3 -10    0.19    0.21
  -2   3 -10    0.32    0.24
  -2  -3 -10    0.47    0.23
   2   3 -10    0.52    0.22
   2  -3 -11    0.07    0.26
  -2  -3 -11   -0.34    0.26
   2  -4   0    0.07    0.02
  -2  -4   0    0.08    0.02
  -2  -4   0    0.09    0.04
  -2  -4   0    0.10    0.02
  -2   4   0    0.09    0.02
   2   4   0    0.04    0.04
   2  -4   0    0.06    0.03
   2  -4   0    0.05    0.04
  -2   4   0    0.10    0.01
  -2  -4   1  298.80    8.81
   2   4   1  290.34    8.83
   2  -4  -1  304.31    8.82
  -2  -4   1  301.60    8.80
  -2  -4   1  289.18    8.79
   2  -4  -1  288.92    8.77
   2  -4  -1  289.90    8.76
   2   4  -1  298.06    8.77
   2   4  -1  298.12    8.79
  -2  -4  -1  291.59    8.74
   2   4  -1  289.55    8.82
   2  -4   1  282.57    8.79
  -2   4   1  285.65    8.82
   2  -4   1  295.16    8.80
  -2  -4  -1  286.04    8.74
   2  -4  -2   35.98    1.05
  -2  -4   2   32.48    1.06
   2   4   2   33.50    1.06
   2  -4  -2   34.98    1.05
   2  -4  -2   34.15    1.04
  -2   4  -2   33.98    1.05
  -2  -4   2   36.04    1.05
  -2  -4   2   34.61    1.05
   2  -4   2   35.33    1.05
  -2  -4  -2   34.36    1.04
   2   4  -2   35.85    1.05
  -2   4   2   33.60    1.05
  -2   4   2   35.71    1.04
   2  -4   2   33.05    1.05
  -2  -4  -2   35.52    1.04
   2   4   3   27.58    0.81
   2  -4  -3   26.06    0.82
   2  -4  -3   26.77    0.82
  -2  -4   3   27.16    0.83
  -2   4  -3   26.66    0.83
  -2  -4   3   25.86    0.83
   2   4   3   26.00    0.83
   2   4  -3   26.64    0.82
  -2   4   3   25.94    0.82
   2  -4   3   26.80    0.83
   2  -4   3   26.35    0.83
  -2  -4  -3   27.36    0.82
  -2   4   3   27.49    0.81
  -2  -4  -3   27.93    0.82
   2   4   4    1.85    0.12
  -2  -4   4    1.82    0.13
   2  -4  -4    1.75    0.11
   2  -4  -4    1.78    0.11
  -2   4  -4    1.45    0.11
   2   4   4    1.78    0.10
  -2  -4  -4    1.66    0.10
   2   4  -4    1.69    0.12
  -2   4   4    1.67    0.10
   2  -4   4    1.74    0.12
  -2   4   4    1.61    0.11
  -2  -4  -4    1.66    0.11
  -2   4  -5    5.66    0.24
  -2  -4   5    6.30    0.26
   2   4   5    5.82    0.22
   2  -4  -5    5.99    0.24
   2  -4  -5    6.36    0.24
   2   4   5    6.08    0.25
  -2   4   5    5.69    0.22
  -2  -4  -5    5.77    0.24
   2  -4   5    5.77    0.25
   2   4  -5    6.02    0.25
  -2  -4  -5    6.10    0.23
   2  -4  -6    4.77    0.23
   2  -4  -6    4.87    0.22
  -2  -4   6    4.80    0.24
  -2   4  -6    4.74    0.24
   2   4   6    4.95    0.24
   2   4  -6    5.11    0.24
  -2  -4  -6    5.35    0.24
  -2   4   6    4.66    0.21
  -2  -4  -6    4.96    0.22
   2  -4   6    5.23    0.25
  -2  -4   7    7.87    0.36
  -2   4  -7    8.12    0.35
   2  -4  -7    7.53    0.33
   2   4   7    8.01    0.33
  -2  -4  -7    8.34    0.34
   2  -4   7    8.08    0.36
  -2   4   7    7.59    0.30
   2   4  -7    8.54    0.33
   2  -4  -8    0.06    0.15
  -2  -4   8   -0.04    0.16
  -2   4  -8   -0.18    0.16
   2   4   8    0.28    0.15
  -2  -4  -8   -0.15    0.15
   2   4  -8   -0.19    0.15
   2  -4   8   -0.10    0.15
  -2   4   8    0.19    0.12
  -2   4  -9    0.47    0.19
   2   4   9    0.52    0.18
   2  -4  -9    0.39    0.18
  -2  -4   9    0.62    0.20
  -2  -4  -9    0.51    0.19
  -2   4   9    0.66    0.15
   2  -4   9    0.47    0.20
   2   4  -9    0.51    0.19
   2   4  10    0.07    0.19
   2  -4 -10    0.05    0.21
  -2  -4 -10    0.17    0.23
   2  -4 -11   -0.22    0.25
  -2  -4 -11   -0.10    0.26
  -2  -5   0    0.00    0.02
   2   5   0    0.04    0.05
   2  -5   0    0.00    0.03
   2  -5   0    0.01    0.02
  -2  -5   0    0.02    0.02
   2  -5  -1    2.27    0.08
  -2  -5   1    2.24    0.09
  -2  -5   1    2.18    0.09
   2  -5  -1    2.24    0.08
  -2   5  -1    2.32    0.09
   2   5   1    2.15    0.11
  -2   5   1    2.15    0.11
   2  -5   1    2.14    0.09
   2   5  -1    2.09    0.11
   2   5  -1    2.28    0.08
   2  -5   1    2.23    0.09
   2  -5  -2    3.90    0.13
   2   5   2    3.85    0.16
   2  -5  -2    3.71    0.13
  -2   5  -2    3.46    0.14
  -2  -5   2    3.49    0.15
  -2  -5   2    3.72    0.15
  -2  -5  -2    4.11    0.13
   2  -5   2    4.05    0.15
   2  -5   2    3.56    0.15
  -2   5   2    3.75    0.15
  -2  -5  -2    3.78    0.13
  -2   5  -3    0.60    0.07
   2  -5  -3    0.68    0.06
   2   5   3    0.71    0.08
   2  -5  -3    0.55    0.05
  -2  -5   3    0.64    0.08
  -2  -5   3    0.73    0.07
   2   5   3    0.71    0.04
  -2   5   3    0.74    0.05
  -2   5   3    0.66    0.08
  -2   5   3    0.67    0.05
  -2  -5  -3    0.74    0.05
   2  -5   3    0.60    0.08
   2  -5   3    0.73    0.07
  -2  -5  -3    0.70    0.05
   2   5  -3    0.66    0.07
   2   5   4   35.19    1.02
  -2  -5   4   34.02    1.05
   2  -5  -4   32.42    1.03
   2  -5  -4   34.79    1.04
  -2   5  -4   34.18    1.05
   2   5   4   32.59    1.04
  -2   5   4   33.52    1.04
   2   5  -4   34.09    1.04
  -2   5   4   35.25    1.03
   2  -5   4   32.63    1.05
  -2  -5  -4   32.12    1.03
  -2  -5  -4   34.20    1.03
   2  -5  -5    0.02    0.07
   2  -5  -5   -0.14    0.08
  -2   5  -5   -0.09    0.09
   2   5   5    0.05    0.06
  -2  -5   5    0.00    0.10
   2   5   5    0.16    0.10
  -2   5   5   -0.03    0.08
   2   5  -5   -0.02    0.09
  -2  -5  -5   -0.08    0.08
  -2  -5  -5    0.06    0.07
  -2   5   5    0.00    0.06
   2  -5   5   -0.08    0.10
  -2  -5   6    7.31    0.33
  -2   5  -6    7.72    0.32
   2  -5  -6    8.43    0.30
   2   5   6    7.93    0.32
   2  -5  -6    7.06    0.30
  -2  -5  -6    7.87    0.29
  -2   5   6    7.80    0.29
   2  -5   6    7.70    0.33
  -2  -5  -6    7.36    0.30
   2   5  -6    7.35    0.31
   2  -5  -7    0.64    0.14
  -2  -5   7    0.74    0.16
   2   5   7    0.77    0.15
  -2   5  -7    0.71    0.15
   2   5  -7    0.61    0.15
   2  -5   7    0.91    0.16
  -2   5   7    1.01    0.13
  -2  -5  -7    0.84    0.15
   2   5   8    0.20    0.14
   2  -5  -8    0.42    0.16
  -2   5  -8    0.09    0.16
  -2  -5   8    0.05    0.16
   2   5  -8    0.04    0.15
  -2  -5  -8    0.11    0.16
  -2   5   8    0.21    0.13
   2  -5   8    0.05    0.17
  -2  -5   9    1.28    0.22
   2   5   9    1.37    0.19
   2  -5  -9    0.76    0.20
  -2   5   9    1.18    0.16
   2  -5   9    1.22    0.22
  -2  -5  -9    0.99    0.20
   2   5  10    0.71    0.21
   2  -5 -10    0.47    0.22
  -2  -5 -10    0.82    0.23
   2  -5 -11    0.60    0.28
  -2  -5 -11    0.30    0.27
  -2  -6   0   11.26    0.35
   2  -6   0   11.72    0.36
   2   6   0   11.59    0.38
  -2  -6   0   11.71    0.35
   2  -6   0   11.55    0.36
   2  -6  -1   68.53    2.10
   2  -6  -1   71.08    2.10
  -2   6  -1   71.88    2.09
   2   6   1   69.10    2.11
  -2  -6   1   66.92    2.10
  -2  -6   1   69.33    2.10
   2   6  -1   71.01    2.09
   2  -6   1   71.07    2.10
  -2   6   1   67.43    2.11
   2  -6   1   72.37    2.10
   2   6   2   12.27    0.41
  -2  -6   2   12.21    0.40
  -2  -6   2   12.55    0.39
   2  -6  -2   12.24    0.38
   2  -6  -2   12.41    0.38
  -2   6   2   12.29    0.40
   2   6  -2   11.22    0.38
  -2  -6  -2   12.62    0.37
   2  -6   2   12.45    0.40
   2  -6   2   11.85    0.39
  -2  -6  -2   12.80    0.37
  -2   6  -3   14.95    0.46
  -2  -6   3   14.79    0.47
   2  -6  -3   14.70    0.45
   2   6   3   14.06    0.47
   2  -6  -3   14.04    0.45
  -2  -6   3   13.99    0.47
  -2   6   3   14.34    0.47
   2   6  -3   14.03    0.46
   2  -6   3   14.30    0.47
  -2  -6  -3   13.64    0.45
   2  -6   3   14.51    0.47
  -2  -6  -3   14.46    0.44
   2  -6  -4   23.25    0.75
   2   6   4   22.82    0.76
   2  -6  -4   24.85    0.75
  -2  -6   4   23.87    0.77
  -2   6  -4   24.41    0.76
  -2  -6   4   24.95    0.76
  -2   6   4   23.96    0.75
   2   6  -4   24.16    0.76
   2  -6   4   24.22    0.77
  -2  -6  -4   23.98    0.74
  -2  -6  -4   23.33    0.75
  -2   6   4   24.94    0.73
  -2   6   4   24.36    0.73
   2   6   5    0.54    0.07
   2  -6  -5    0.53    0.08
  -2  -6   5    0.41    0.11
   2  -6  -5    0.45    0.09
  -2   6  -5    0.18    0.10
   2   6   5    0.53    0.11
  -2  -6  -5    0.46    0.09
  -2  -6  -5    0.52    0.08
   2   6  -5    0.40    0.10
   2  -6   5    0.46    0.12
  -2   6   5    0.43    0.10
   2  -6  -6    3.64    0.24
  -2   6  -6    3.48    0.22
   2   6   6    3.12    0.21
  -2  -6   6    3.16    0.21
   2  -6  -6    3.13    0.19
   2   6  -6    3.26    0.21
  -2   6   6    3.11    0.19
  -2  -6  -6    3.36    0.19
   2  -6   6    3.06    0.22
  -2  -6  -6    2.90    0.20
  -2   6  -7    6.64    0.32
   2  -6  -7    6.60    0.30
  -2  -6   7    6.79    0.34
   2   6   7    6.64    0.31
  -2   6   7    6.58    0.29
   2   6  -7    6.54    0.31
   2  -6   7    6.38    0.34
  -2  -6  -7    6.38    0.31
   2   6   8    2.64    0.21
   2  -6  -8    2.18    0.20
  -2  -6   8    2.66    0.24
   2  -6   8    2.48    0.23
  -2   6   8    2.37    0.18
  -2  -6  -8    1.98    0.20
   2  -6  -9    1.43    0.21
  -2  -6   9    1.55    0.25
   2   6   9    1.40    0.20
   2  -6   9    1.71    0.24
  -2   6   9    1.81    0.19
  -2  -6  -9    1.50    0.22
   2   6  10    0.53    0.21
   2  -6 -10    0.40    0.23
  -2  -6 -10    0.51    0.23
   2  -6 -11   -0.06    0.26
  -2  -6 -11    0.26    0.26
   2   7   0   -0.11    0.07
   2  -7   0   -0.02    0.03
  -2  -7   0    0.01    0.02
   2  -7   0    0.03    0.03
  -2  -7   0    0.02    0.03
   2  -7  -1   26.71    0.81
  -2  -7   1   26.89    0.82
   2   7   1   26.56    0.84
  -2  -7   1   25.50    0.82
  -2   7  -1   27.78    0.81
   2  -7  -1   26.89    0.81
   2   7  -1   27.17    0.81
   2  -7   1   25.83    0.82
  -2   7   1   27.75    0.84
   2  -7   1   27.48    0.82
  -2   7  -2   55.26    1.65
   2  -7  -2   54.40    1.64
   2  -7  -2   55.56    1.65
   2   7   2   53.32    1.67
  -2  -7   2   52.90    1.66
  -2  -7   2   55.12    1.66
   2   7  -2   55.82    1.65
  -2   7   2   54.33    1.67
  -2  -7  -2   53.95    1.64
  -2  -7  -2   55.11    1.64
   2  -7   2   55.57    1.66
   2  -7   2   55.56    1.66
   2  -7  -3   30.62    0.90
  -2   7  -3   26.52    0.91
   2  -7  -3   29.33    0.90
  -2  -7   3   29.15    0.92
  -2  -7   3   30.93    0.92
   2   7   3   29.48    0.93
  -2  -7  -3   28.52    0.89
   2  -7   3   29.36    0.92
  -2   7   3   29.60    0.92
   2  -7   3   30.81    0.92
  -2  -7  -3   30.12    0.89
   2  -7  -4   30.83    0.97
  -2  -7   4   33.06    0.99
  -2   7  -4   32.32    0.99
   2   7   4   30.88    1.00
  -2  -7   4   31.17    0.99
   2  -7  -4   31.31    0.97
  -2  -7  -4   32.39    0.97
   2  -7   4   31.43    0.99
   2  -7   4   33.26    1.00
   2   7  -4   31.37    0.98
  -2  -7  -4   31.38    0.97
  -2   7   4   31.24    0.99
   2   7   5    1.41    0.15
   2  -7  -5    1.23    0.10
  -2   7  -5    1.50    0.13
  -2  -7   5    1.16    0.13
   2  -7  -5    1.65    0.11
   2  -7   5    1.23    0.14
  -2  -7  -5    1.23    0.11
   2   7  -5    1.47    0.12
  -2   7   5    1.29    0.13
  -2  -7  -5    1.26    0.10
  -2  -7   6    0.15    0.14
   2   7   6    0.35    0.14
   2  -7  -6    0.28    0.10
  -2   7  -6    0.30    0.12
  -2   7   6    0.05    0.11
   2  -7   6   -0.14    0.14
   2   7  -6    0.08    0.11
  -2  -7  -6    0.16    0.11
  -2  -7   7    0.16    0.17
   2   7   7    0.32    0.14
   2  -7  -7    0.08    0.12
  -2   7   7    0.42    0.14
   2  -7   7    0.15    0.16
  -2  -7  -7    0.04    0.13
   2  -7  -8    0.32    0.16
   2   7   8    0.41    0.18
  -2  -7   8    0.34    0.20
  -2  -7  -8    0.62    0.17
   2  -7   8    0.43    0.20
  -2   7   8    0.66    0.15
  -2  -7   9    1.57    0.26
   2  -7  -9    1.41    0.21
   2   7   9    1.88    0.22
  -2  -7  -9    0.91    0.21
   2  -7   9    1.50    0.24
  -2   7   9    1.78    0.20
   2  -7 -10   -0.31    0.22
   2   7  10    0.28    0.21
  -2  -7  10    0.33    0.27
  -2  -7 -10   -0.18    0.22
   2  -7  10    0.12    0.28
   2  -7 -11    0.78    0.31
  -2  -7 -11    0.81    0.30
  -2  -8   0  111.86    3.32
  -2  -8   0  109.11    3.32
   2  -8   0  112.14    3.32
   2  -8   0  110.23    3.32
   2   8   0  111.06    3.35
   2   8   1    0.25    0.09
  -2  -8   1    0.15    0.05
  -2  -8   1    0.18    0.05
   2  -8  -1    0.19    0.03
   2  -8  -1    0.15    0.04
   2  -8   1    0.12    0.05
  -2   8   1    0.12    0.09
   2  -8   1    0.18    0.05
   2   8   2   28.53    0.90
   2  -8  -2   29.06    0.86
  -2  -8   2   27.17    0.88
  -2  -8   2   28.61    0.88
  -2   8  -2   30.23    0.87
   2  -8  -2   28.54    0.86
   2  -8   2   29.25    0.88
   2  -8   2   27.11    0.88
  -2  -8  -2   28.39    0.86
   2   8  -2   29.45    0.87
  -2  -8  -2   27.70    0.86
  -2   8   2   28.21    0.89
   2   8   3    6.95    0.27
   2  -8  -3    6.57    0.23
  -2  -8   3    6.52    0.26
  -2  -8   3    6.98    0.26
   2  -8  -3    6.80    0.23
   2  -8   3    7.02    0.26
  -2  -8  -3    7.00    0.23
  -2  -8  -3    6.98    0.22
   2  -8   3    6.85    0.26
  -2   8   3    6.94    0.27
   2   8  -3    6.84    0.24
   2  -8  -4    0.84    0.07
   2   8   4    0.91    0.13
   2  -8  -4    0.68    0.08
  -2  -8   4    1.05    0.11
  -2   8  -4    0.63    0.09
  -2  -8   4    0.73    0.12
   2  -8   4    0.80    0.11
  -2  -8  -4    0.67    0.07
   2  -8   4    1.02    0.12
   2   8  -4    0.85    0.09
  -2   8   4    0.88    0.12
  -2  -8  -4    0.69    0.08
   2  -8  -5    3.54    0.17
   2   8   5    3.39    0.23
  -2  -8   5    3.35    0.23
   2  -8  -5    3.51    0.17
   2  -8   5    3.76    0.23
  -2  -8  -5    3.38    0.16
  -2  -8  -5    3.33    0.17
  -2   8   5    3.33    0.21
   2   8   6    5.05    0.28
  -2  -8   6    5.07    0.30
   2  -8  -6    5.10    0.24
  -2   8   6    5.09    0.26
  -2  -8  -6    4.62    0.24
   2  -8   6    5.16    0.30
   2  -8  -7    0.79    0.14
  -2  -8   7    0.60    0.18
   2   8   7    1.19    0.17
  -2  -8  -7    0.84    0.14
  -2   8   7    0.67    0.15
   2  -8   7    0.88    0.18
   2   8   8    4.53    0.30
   2  -8  -8    4.54    0.30
  -2  -8   8    4.12    0.29
   2  -8   8    4.65    0.33
  -2   8   8    4.56    0.27
  -2  -8  -8    4.23    0.30
   2   8   9    0.57    0.21
  -2  -8   9    0.19    0.23
   2  -8  -9    0.31    0.19
   2  -8   9    0.54    0.25
  -2  -8  -9    0.30    0.20
  -2   8   9    0.33    0.18
   2   8  10    0.36    0.23
  -2  -8  10    0.10    0.27
   2  -8 -10    0.36    0.24
   2  -8  10    0.45    0.27
  -2  -8 -10    0.35    0.23
   2  -9   0    0.00    0.04
  -2  -9   0    0.03    0.04
   2  -9   0   -0.03    0.04
  -2  -9   0   -0.02    0.04
   2   9   0   -0.03    0.10
   2  -9  -1    3.21    0.12
  -2  -9   1    3.00    0.13
  -2  -9   1    2.80    0.14
   2  -9  -1    3.03    0.12
   2   9   1    2.96    0.19
   2  -9   1    3.28    0.14
   2  -9   1    3.35    0.14
  -2  -9  -1    3.01    0.10
  -2  -9  -1    3.08    0.10
   2  -9  -2    0.04    0.04
  -2   9  -2   -0.01    0.04
   2   9   2    0.06    0.11
  -2  -9   2    0.11    0.06
   2  -9  -2    0.00    0.03
  -2  -9   2    0.02    0.07
   2  -9   2    0.05    0.06
  -2   9   2    0.04    0.11
   2   9  -2   -0.08    0.04
   2  -9   2    0.05    0.07
  -2  -9   3   12.30    0.43
   2  -9  -3   12.30    0.39
  -2   9  -3   13.07    0.43
   2  -9  -3   12.60    0.39
   2   9   3   11.94    0.44
  -2  -9   3   12.71    0.42
  -2   9   3   12.67    0.44
  -2  -9  -3   12.58    0.39
   2  -9   3   13.09    0.43
  -2  -9  -3   12.09    0.39
   2  -9   3   11.94    0.43
   2  -9  -4    2.39    0.12
   2   9   4    2.15    0.17
  -2  -9   4    2.11    0.16
  -2  -9   4    2.30    0.17
   2  -9  -4    2.32    0.13
  -2   9   4    2.25    0.16
   2  -9   4    2.38    0.18
  -2  -9  -4    2.16    0.12
  -2  -9  -4    2.16    0.12
   2  -9   4    2.05    0.16
   2  -9  -5    6.40    0.25
   2   9   5    6.67    0.30
   2  -9  -5    6.75    0.25
  -2  -9   5    6.57    0.31
  -2   9   5    6.67    0.29
  -2  -9  -5    6.34    0.25
  -2  -9  -5    6.63    0.25
   2  -9   5    6.67    0.31
   2  -9  -6    0.52    0.11
   2   9   6    0.84    0.16
  -2  -9   6    0.58    0.17
  -2   9   6    0.74    0.16
  -2  -9  -6    0.67    0.12
   2  -9   6    0.56    0.17
   2  -9  -7    0.20    0.13
  -2  -9   7    0.06    0.18
   2   9   7    0.31    0.18
   2  -9   7    0.13    0.19
  -2  -9  -7    0.21    0.14
  -2   9   7    0.08    0.16
  -2  -9   8    0.71    0.22
   2   9   8    0.28    0.18
   2  -9  -8    0.17    0.16
   2  -9   8    0.46    0.22
  -2  -9  -8    0.31    0.17
  -2   9   8    0.12    0.17
  -2  -9   9    0.94    0.26
   2  -9  -9    0.76    0.21
   2   9   9    1.03    0.23
   2  -9   9    1.27    0.27
  -2  -9  -9    1.25    0.22
   2  -9 -10    0.32    0.23
  -2  -9  10    0.44    0.29
  -2  -9 -10    0.08    0.22
   2  -9  10    0.27    0.27
   2 -10   0   94.94    2.85
  -2 -10   0   95.85    2.85
  -2 -10   0   91.61    2.85
   2 -10   0   98.02    2.86
   2  10   0   95.35    2.89
  -2 -10   1   12.67    0.42
  -2 -10   1   13.54    0.42
   2 -10  -1   13.36    0.41
   2 -10  -1   13.17    0.41
   2  10   1   13.25    0.47
   2 -10   1   12.71    0.42
   2 -10   1   13.83    0.43
  -2 -10  -1   12.91    0.40
  -2 -10  -1   12.89    0.40
   2 -10  -2    9.18    0.30
  -2 -10   2    9.57    0.32
  -2 -10   2    9.26    0.33
   2 -10  -2    9.41    0.30
   2  10   2    9.43    0.36
  -2  10   2    9.03    0.36
   2 -10   2    9.61    0.33
   2 -10   2    9.14    0.33
  -2 -10   3    0.22    0.10
   2  10   3    0.10    0.15
  -2 -10   3    0.22    0.09
   2 -10  -3    0.19    0.05
   2 -10  -3    0.17    0.05
  -2 -10  -3    0.15    0.04
  -2  10   3    0.25    0.12
   2 -10   3    0.15    0.09
  -2 -10  -3    0.03    0.04
   2 -10   3    0.17    0.10
   2 -10  -4    0.12    0.07
   2  10   4    0.19    0.14
   2 -10  -4    0.25    0.06
  -2 -10   4    0.25    0.13
  -2 -10  -4    0.04    0.06
   2 -10   4    0.08    0.12
  -2 -10  -4    0.04    0.07
  -2  10   4    0.04    0.13
  -2 -10   5    1.40    0.17
   2 -10  -5    1.54    0.11
   2  10   5    1.34    0.17
   2 -10   5    1.58    0.17
  -2  10   5    1.80    0.19
  -2 -10  -5    1.47    0.11
  -2 -10  -5    1.43    0.11
   2  10   6    2.18    0.22
   2 -10  -6    2.28    0.15
  -2 -10   6    1.77    0.20
   2 -10   6    1.92    0.21
  -2 -10  -6    2.16    0.15
  -2  10   6    2.41    0.21
  -2 -10   7    0.51    0.21
   2 -10  -7    0.52    0.14
   2  10   7    0.84    0.21
  -2 -10  -7    0.45    0.14
  -2  10   7    0.42    0.18
   2 -10   7    0.43    0.20
  -2 -10   8    0.34    0.22
   2 -10  -8    0.37    0.17
   2  10   8    0.41    0.22
  -2  10   8    0.34    0.19
   2 -10   8    0.45    0.23
  -2 -10  -8    0.21    0.16
   2 -10  -9    0.14    0.19
   2  10   9    0.08    0.23
  -2 -10   9    0.54    0.25
  -2 -10  -9   -0.05    0.19
   2 -10   9    0.04    0.25
   2 -10 -10    0.04    0.23
  -2 -10  10    0.48    0.30
   2 -10  10   -0.30    0.30
  -2 -10 -10   -0.12    0.23
   2 -11   0   -0.06    0.06
   2 -11   0   -0.02    0.06
  -2 -11   0    0.00    0.05
  -2 -11   0   -0.02    0.05
  -2 -11   1    5.39    0.21
  -2 -11   1    5.25    0.21
   2  11   1    5.87    0.30
   2 -11  -1    5.51    0.19
   2 -11  -1    5.55    0.19
   2 -11   1    5.80    0.21
  -2 -11  -1    5.38    0.18
  -2 -11  -1    5.38    0.18
   2 -11   1    5.66    0.22
  -2 -11   2    0.23    0.09
   2 -11  -2    0.21    0.05
  -2 -11   2    0.28    0.08
   2 -11  -2    0.30    0.06
   2  11   2    0.32    0.14
  -2  11   2    0.30    0.14
   2 -11   2    0.37    0.08
   2 -11   2    0.22    0.09
   2 -11  -3   18.79    0.57
   2  11   3   18.72    0.64
  -2 -11   3   18.17    0.61
   2 -11  -3   18.12    0.57
  -2  11   3   18.40    0.63
  -2 -11  -3   18.64    0.56
  -2 -11  -3   18.87    0.56
   2 -11   3   17.81    0.61
   2 -11  -4    6.36    0.23
  -2 -11   4    6.38    0.29
   2 -11  -4    6.40    0.23
   2  11   4    6.01    0.31
  -2 -11  -4    6.25    0.22
  -2  11   4    6.10    0.32
   2 -11   4    5.75    0.30
  -2 -11  -4    6.43    0.22
  -2 -11   5    4.45    0.28
   2  11   5    4.10    0.28
   2 -11  -5    4.43    0.21
  -2  11   5    4.87    0.30
   2 -11   5    4.72    0.29
  -2 -11  -5    4.36    0.20
   2 -11  -6    1.27    0.13
   2  11   6    1.22    0.20
  -2 -11   6    1.19    0.20
  -2 -11  -6    1.39    0.13
  -2  11   6    1.45    0.19
   2 -11   6    1.34    0.20
   2 -11  -7    0.12    0.14
   2  11   7   -0.15    0.18
  -2 -11   7    0.21    0.21
   2 -11   7   -0.03    0.21
  -2  11   7    0.45    0.20
  -2 -11  -7    0.07    0.13
   2  11   8    0.24    0.23
  -2 -11   8    0.09    0.22
   2 -11  -8    0.05    0.16
  -2 -11  -8    0.47    0.17
  -2  11   8    0.44    0.21
   2 -11   8    0.08    0.23
   2 -11  -9    0.61    0.20
   2  11   9    0.57    0.25
  -2 -11   9    0.45    0.28
   2 -11   9    0.15    0.26
  -2 -11  -9    0.77    0.20
   2 -12   0    5.28    0.20
   2 -12   0    5.24    0.20
  -2 -12   0    5.28    0.19
  -2 -12   0    5.11    0.19
   2 -12  -1   18.74    0.57
   2 -12  -1   18.07    0.57
   2  12   1   18.97    0.65
  -2 -12   1   18.97    0.59
  -2 -12   1   18.61    0.59
  -2 -12  -1   17.77    0.56
  -2 -12  -1   18.75    0.57
   2 -12   1   19.46    0.59
   2 -12   1   17.75    0.59
   2  12   2    0.34    0.18
   2 -12  -2    0.41    0.06
   2 -12  -2    0.44    0.05
  -2 -12   2    0.45    0.10
   2 -12   2    0.52    0.11
  -2 -12   3    0.64    0.13
   2 -12  -3    0.86    0.07
   2 -12  -3    0.82    0.06
   2  12   3    0.78    0.18
  -2  12   3    0.77    0.18
   2 -12   3    0.55    0.13
   2  12   4    0.02    0.17
   2 -12  -4    0.17    0.07
   2 -12  -4    0.17    0.07
  -2 -12   4    0.34    0.14
  -2  12   4    0.10    0.16
  -2 -12  -4    0.22    0.06
   2 -12   4    0.20    0.14
  -2 -12  -4    0.25    0.06
   2 -12  -5    2.22    0.15
   2  12   5    2.35    0.24
  -2 -12   5    1.74    0.19
   2 -12   5    1.83    0.20
  -2 -12  -5    1.86    0.14
  -2  12   5    1.81    0.21
   2  12   6    1.20    0.24
   2 -12  -6    1.10    0.13
  -2 -12   6    0.79    0.20
  -2 -12  -6    1.09    0.12
  -2  12   6    1.26    0.22
   2 -12   6    0.89    0.20
   2 -12  -7    4.02    0.26
  -2 -12   7    3.33    0.29
   2  12   7    4.33    0.31
  -2 -12  -7    3.96    0.25
   2 -12   7    4.40    0.31
  -2  12   7    3.84    0.29
   2  12   8    0.71    0.25
  -2 -12   8    0.04    0.24
   2 -12  -8    0.18    0.17
  -2 -12  -8    0.28    0.16
   2 -12   8    0.10    0.26
  -2  12   8    0.12    0.22
   2  12   9    1.14    0.25
  -2 -12   9    1.32    0.30
   2 -12  -9    0.98    0.21
  -2 -12  -9    0.91    0.21
   2 -12   9    0.70    0.30
  -2 -13   0    0.01    0.06
   2 -13   0   -0.02    0.07
  -2 -13   0   -0.08    0.07
   2 -13   0    0.02    0.07
  -2 -13   1    0.63    0.10
   2 -13  -1    0.49    0.07
   2  13   1    0.51    0.19
   2 -13  -1    0.48    0.07
   2 -13   1    0.52    0.10
  -2 -13  -1    0.55    0.05
  -2 -13  -1    0.46    0.05
  -2 -13   2    5.20    0.24
   2 -13  -2    5.02    0.18
   2  13   2    5.53    0.32
   2 -13  -2    5.02    0.18
   2 -13   2    5.27    0.25
   2 -13  -3    0.78    0.07
   2 -13  -3    0.89    0.06
   2  13   3    0.49    0.19
  -2 -13   3    0.55    0.14
   2 -13   3    0.75    0.14
  -2 -13   4    9.24    0.38
   2 -13  -4    8.25    0.29
   2  13   4    8.73    0.41
  -2 -13  -4    8.73    0.28
  -2 -13  -4    8.43    0.28
  -2  13   4    8.79    0.40
   2 -13   4    8.25    0.38
  -2 -13   5    0.03    0.17
   2  13   5    0.26    0.21
   2 -13  -5   -0.08    0.09
  -2 -13  -5   -0.10    0.08
   2 -13   5    0.13    0.18
  -2  13   5   -0.38    0.21
   2  13   6    0.98    0.23
  -2 -13   6    0.94    0.21
   2 -13  -6    0.70    0.12
   2 -13   6    1.07    0.22
  -2 -13  -6    0.61    0.12
  -2  13   6    1.13    0.24
  -2 -13   7    0.13    0.22
   2 -13  -7   -0.19    0.13
   2  13   7    0.38    0.25
   2 -13   7    0.23    0.24
  -2  13   7   -0.11    0.23
  -2 -13  -7   -0.04    0.13
   2  13   8    0.80    0.28
   2 -13  -8    0.52    0.17
  -2 -13   8    0.57    0.26
  -2  13   8    0.63    0.25
  -2 -13  -8    0.41    0.17
   2 -13   8    0.28    0.26
  -2 -14   0    3.52    0.16
   2 -14   0    3.42    0.17
   2 -14  -1   14.62    0.46
  -2 -14   1   14.17    0.48
   2 -14  -1   14.31    0.46
  -2 -14  -1   14.35    0.45
   2 -14   1   14.17    0.48
  -2 -14  -1   14.85    0.45
   2  14   2    1.31    0.22
   2 -14  -2    1.12    0.07
  -2 -14   2    1.13    0.13
   2 -14  -2    1.12    0.07
   2 -14   2    1.13    0.14
   2  14   3    0.26    0.21
   2 -14  -3    0.35    0.06
  -2 -14   3    0.38    0.14
   2 -14  -3    0.36    0.06
   2 -14   3    0.22    0.14
   2  14   4    0.00    0.21
  -2 -14   4   -0.19    0.16
   2 -14  -4    0.00    0.07
   2 -14   4   -0.03    0.16
  -2  14   4    0.15    0.23
  -2 -14   5    1.82    0.22
   2  14   5    1.86    0.26
   2 -14  -5    1.60    0.12
   2 -14   5    1.77    0.22
  -2 -14  -5    1.57    0.10
  -2  14   5    1.76    0.27
   2  14   6    0.03    0.23
   2 -14  -6    0.12    0.11
  -2 -14   6    0.23    0.22
   2 -14   6   -0.27    0.22
  -2 -14  -6    0.19    0.10
  -2  14   6    0.27    0.25
  -2 -14   7   -0.02    0.24
   2  14   7    0.01    0.28
   2 -14  -7    0.46    0.14
   2 -14   7    0.51    0.25
  -2 -14  -7    0.52    0.14
  -2  14   7    0.24    0.23
   2 -14  -8   -0.06    0.16
   2  14   8    0.00    0.25
  -2 -14   8    0.16    0.27
  -2 -14  -8    0.03    0.16
   2 -14   8    0.26    0.29
  -2  14   8    0.37    0.27
   2 -15   0    0.14    0.09
  -2 -15   0   -0.09    0.08
   2 -15  -1    0.08    0.07
  -2 -15   1   -0.02    0.10
  -2 -15  -1    0.13    0.06
   2 -15   1    0.20    0.11
  -2 -15  -1    0.10    0.05
   2 -15  -2    4.27    0.16
  -2 -15   2    4.03    0.24
   2 -15  -2    4.09    0.15
   2 -15   2    3.94    0.25
   2  15   3    1.11    0.25
  -2 -15   3    1.09    0.17
   2 -15   3    1.15    0.17
   2  15   4    2.99    0.32
  -2 -15   4    2.50    0.22
   2 -15  -4    2.65    0.14
   2 -15   4    2.55    0.23
  -2 -15   5    1.06    0.21
   2 -15  -5    1.22    0.11
   2  15   5    0.83    0.29
   2 -15   5    1.09    0.22
  -2 -15  -5    1.10    0.08
  -2 -15   6    0.01    0.23
   2  15   6    0.61    0.26
   2 -15  -6    0.26    0.11
  -2  15   6    0.37    0.24
   2 -15   6   -0.18    0.22
  -2 -15  -6    0.38    0.10
   2 -15  -7    0.35    0.14
   2  15   7    0.34    0.30
  -2 -15   7    0.42    0.27
  -2 -15  -7    0.41    0.13
   2 -15   7    0.08    0.26
  -2  15   7    0.79    0.29
   2 -16   0    6.96    0.28
  -2 -16   0    7.09    0.26
   2 -16  -1    0.61    0.08
  -2 -16   1    0.37    0.11
  -2 -16  -1    0.58    0.06
   2 -16   1    0.56    0.13
  -2 -16   2    1.66    0.16
   2 -16   2    1.60    0.17
  -2 -16   3    0.06    0.15
   2 -16   3   -0.09    0.16
   2  16   4    0.12    0.26
  -2 -16   4   -0.05    0.18
   2 -16   4   -0.34    0.18
   2  16   5    0.31    0.27
   2 -16  -5    0.28    0.08
  -2 -16   5   -0.12    0.20
   2 -16   5    0.35    0.22
  -2 -16   6    1.52    0.26
   2 -16  -6    1.29    0.13
   2  16   6    1.44    0.34
  -2 -16  -6    1.38    0.11
   2 -16   6    1.10    0.26
   2 -17   0   -0.08    0.10
  -2 -17   0    0.08    0.09
   2 -17  -1    0.88    0.09
  -2 -17   1    0.71    0.13
   2 -17   1    0.83    0.14
  -2 -17   2    0.17    0.14
   2 -17   2   -0.13    0.15
  -2 -17   3    2.79    0.22
   2 -17   3    3.06    0.23
  -2 -17   4    0.11    0.19
   2 -17   4    0.10    0.20
   2  17   5    1.32    0.35
  -2 -17   5    1.27    0.24
   2 -17   5    1.15    0.25
  -2 -18   0    3.39    0.19
   2 -18   0    3.90    0.21
   2 -18  -1    0.14    0.07
  -2 -18   1    0.10    0.12
   2 -18   1    0.36    0.14
  -2 -18   2    1.29    0.16
   2 -18   2    1.06    0.18
  -2 -18   3   -0.03    0.17
   2 -18   3    0.09    0.18
  -2 -18   4    0.28    0.21
   2 -18   4    0.27    0.21
   2 -19   0    0.02    0.11
  -2 -19   0   -0.10    0.09
  -2 -19   1    0.07    0.13
   2 -19   1    0.07    0.14
  -3   0   0   -0.67    0.01
   3   0   0   -0.67    0.01
  -3   0   0   -0.64    0.01
  -3   0   1    0.00    0.02
   3   0  -1   -0.01    0.02
   3   0  -1    0.00    0.02
   3   0   1    0.00    0.02
  -3   0   1   -0.01    0.02
  -3   0  -1    0.02    0.02
  -3   0  -1   -0.04    0.02
   3   0   1    0.01    0.02
  -3   0   2  333.85   10.46
   3   0   2  341.98   10.46
   3   0   2  344.24   10.45
  -3   0   2  359.72   10.48
  -3   0  -2  363.13   10.49
  -3   0  -2  345.10   10.49
   3   0  -2  350.58   10.48
   3   0  -2  348.14   10.45
   3   0  -3   -0.05    0.04
   3   0   3   -0.05    0.05
  -3   0  -3   -0.01    0.05
  -3   0  -3   -0.02    0.04
  -3   0   3   -0.04    0.04
   3   0  -3   -0.05    0.04
   3   0   4   10.85    0.36
  -3   0   4   10.55    0.36
  -3   0  -4   11.04    0.36
  -3   0  -4   10.72    0.36
   3   0  -4   10.41    0.36
  -3   0  -5    0.03    0.09
   3   0   5   -0.06    0.07
  -3   0   5   -0.07    0.07
   3   0  -5    0.01    0.07
  -3   0   6    7.32    0.27
  -3   0   6    7.59    0.30
   3   0  -6    7.33    0.30
  -3   0  -6    7.20    0.30
   3   0   6    7.86    0.30
  -3   0   7   -0.10    0.12
   3   0   7   -0.20    0.12
  -3   0   7   -0.09    0.09
   3   0  -7    0.01    0.13
  -3   0  -7   -0.01    0.13
   3   0  -8    1.21    0.18
  -3   0  -8    0.70    0.17
  -3   0   8    1.14    0.12
   3   0   9    0.10    0.17
  -3   0  -9   -0.30    0.19
   3   0  -9   -0.15    0.18
   3   0 -10    0.01    0.22
   3   0  10    0.16    0.19
  -3   0 -10   -0.11    0.23
   3   0 -11   -0.05    0.26
  -3   0 -11   -0.04    0.27
  -3   1   0   24.41    0.77
   3  -1   0   27.19    0.77
   3   1   0   26.84    0.77
   3   1   0   26.52    0.77
  -3  -1   0   20.66    0.77
   3   1   1  120.38    3.67
  -3  -1   1  120.26    3.68
  -3   1  -1  120.88    3.67
   3  -1  -1  117.73    3.66
   3  -1  -1  125.79    3.65
  -3  -1   1  125.00    3.67
   3   1   1  125.99    3.66
  -3   1  -1  123.98    3.68
  -3  -1   1  122.54    3.64
   3  -1  -1  118.94    3.65
   3   1  -1  121.92    3.67
   3  -1   1  119.04    3.67
  -3   1   1  114.80    3.66
  -3  -1  -1  118.51    3.66
   3   1  -1  119.95    3.65
  -3  -1  -1  119.76    3.68
   3   1  -1  123.02    3.67
   3  -1   1  126.26    3.65
  -3   1   1  121.98    3.65
  -3  -1   2    0.80    0.06
   3  -1  -2    0.73    0.05
  -3  -1   2    0.48    0.05
   3  -1  -2    0.45    0.04
   3   1   2    0.60    0.05
   3   1   2    0.65    0.05
  -3   1  -2    0.50    0.05
  -3   1  -2    0.55    0.04
   3  -1  -2    0.66    0.04
   3   1  -2    0.68    0.05
  -3   1   2    0.55    0.03
  -3   1   2    0.68    0.05
  -3  -1  -2    0.58    0.04
  -3   1   2    0.54    0.05
   3  -1   2    0.63    0.05
  -3  -1  -2    0.49    0.05
   3  -1   2    0.67    0.05
  -3   1  -3    2.13    0.11
   3  -1  -3    2.08    0.10
   3  -1  -3    1.79    0.10
  -3   1  -3    1.96    0.10
  -3  -1   3    2.11    0.11
   3   1   3    2.00    0.10
  -3   1   3    2.21    0.10
   3   1  -3    1.90    0.10
   3   1  -3    2.04    0.11
   3  -1   3    2.08    0.11
  -3  -1  -3    2.39    0.10
  -3  -1  -3    1.96    0.10
  -3   1   3    1.84    0.08
   3  -1  -4   16.23    0.52
  -3  -1   4   16.50    0.52
   3  -1  -4   16.95    0.52
  -3   1  -4   15.63    0.52
   3   1   4   15.77    0.52
  -3  -1  -4   16.51    0.52
  -3   1   4   16.42    0.52
  -3  -1  -4   15.81    0.52
   3   1  -4   15.88    0.52
   3  -1   4   16.55    0.52
  -3   1   4   16.01    0.50
   3  -1  -5   53.50    1.63
   3   1   5   52.67    1.63
  -3  -1   5   54.54    1.64
  -3   1  -5   53.15    1.64
  -3   1   5   53.78    1.62
   3  -1   5   54.89    1.64
   3   1  -5   50.52    1.63
  -3  -1  -5   54.30    1.64
  -3   1   5   53.62    1.63
   3   1   6    5.13    0.24
  -3  -1   6    5.48    0.25
  -3   1  -6    5.31    0.26
   3  -1  -6    5.44    0.24
  -3   1   6    5.19    0.21
   3  -1   6    5.35    0.25
   3   1  -6    5.18    0.25
  -3   1   6    5.71    0.24
  -3  -1  -6    5.00    0.25
   3   1   7   14.36    0.50
  -3   1  -7   14.53    0.52
   3   1   7   14.62    0.51
  -3  -1   7   14.27    0.51
   3  -1  -7   14.03    0.51
  -3   1   7   14.35    0.48
  -3   1   7   14.94    0.51
   3  -1   7   14.59    0.52
  -3  -1  -7   14.19    0.52
   3   1  -7   14.83    0.51
   3   1   8    0.21    0.15
   3  -1  -8    0.00    0.14
  -3   1  -8    0.09    0.15
  -3  -1   8    0.26    0.12
  -3  -1   8    0.19    0.15
   3  -1   8    0.00    0.14
  -3  -1  -8    0.18    0.16
   3   1  -8    0.14    0.16
  -3   1   8    0.23    0.11
   3   1   9    9.23    0.41
  -3   1  -9    9.41    0.42
   3  -1  -9    9.08    0.43
   3   1  -9    9.10    0.44
  -3  -1  -9    9.42    0.45
  -3   1 -10    0.38    0.23
   3  -1 -10    0.34    0.22
   3   1  10    0.50    0.21
   3   1 -10    0.29    0.24
   3  -1  10    0.33    0.20
  -3  -1 -10    0.71    0.23
   3  -1 -11    0.28    0.25
  -3   1 -11    0.30    0.27
  -3  -1 -11   -0.10    0.25
   3   1 -11   -0.08    0.24
  -3   2   0   -0.01    0.02
   3   2   0   -0.02    0.02
   3  -2   0    0.01    0.02
   3  -2   0   -0.01    0.02
  -3  -2   0    0.00    0.02
   3   2   0   -0.03    0.00
  -3  -2   0    0.00    0.02
   3   2   0    0.00    0.02
  -3  -2   0    0.00    0.02
  -3   2  -1    1.07    0.05
   3  -2  -1    0.82    0.04
   3  -2  -1    0.80    0.04
   3   2   1    0.88    0.04
  -3   2  -1    0.87    0.05
   3  -2  -1    0.93    0.05
  -3  -2   1    0.79    0.05
  -3  -2   1    0.78    0.05
   3   2   1    0.68    0.04
   3   2   1    0.82    0.05
  -3  -2   1    0.90    0.04
   3   2  -1    0.81    0.04
   3  -2   1    0.88    0.05
  -3  -2  -1    0.86    0.05
  -3  -2  -1    0.82    0.05
   3  -2   1    0.89    0.05
  -3  -2  -1    0.76    0.04
   3   2  -1    0.81    0.05
  -3   2   1    0.90    0.04
   3   2  -1    0.84    0.05
   3   2   2  103.30    3.10
  -3  -2   2  106.32    3.10
   3  -2  -2  104.74    3.10
   3  -2  -2  100.11    3.11
   3   2   2  106.89    3.09
  -3  -2   2   98.48    3.10
   3  -2  -2  104.86    3.10
  -3   2  -2  107.98    3.10
  -3   2  -2  104.36    3.10
   3   2  -2   99.31    3.10
   3  -2   2  100.64    3.10
  -3   2   2  102.08    3.10
  -3  -2  -2   97.12    3.11
  -3  -2  -2  102.55    3.10
  -3   2   2  107.22    3.11
   3  -2   2  106.34    3.10
   3   2  -2  104.57    3.10
   3   2   3    0.16    0.06
  -3   2  -3    0.06    0.05
  -3  -2   3    0.10    0.05
   3   2   3    0.16    0.04
   3  -2  -3    0.18    0.05
   3  -2  -3    0.17    0.04
  -3  -2   3    0.11    0.06
   3  -2  -3    0.11    0.04
   3   2  -3    0.22    0.05
  -3   2   3    0.12    0.04
   3  -2   3    0.14    0.05
  -3  -2  -3    0.05    0.04
  -3  -2  -3    0.13    0.04
  -3   2   3    0.13    0.05
   3  -2   3    0.01    0.05
   3   2   4    1.09    0.08
  -3  -2   4    1.06    0.09
   3  -2  -4    0.96    0.08
  -3   2  -4    0.98    0.09
   3   2   4    1.15    0.10
   3  -2  -4    1.29    0.09
  -3  -2  -4    0.94    0.08
  -3  -2  -4    1.05    0.09
   3   2  -4    1.21    0.09
   3  -2   4    1.23    0.10
  -3   2   4    1.35    0.09
  -3   2   4    1.06    0.07
  -3  -2   5    0.07    0.09
   3   2   5   -0.09    0.10
  -3   2  -5    0.08    0.09
   3  -2  -5    0.13    0.08
   3  -2  -5    0.08    0.08
   3   2   5    0.00    0.07
  -3   2   5    0.09    0.07
  -3   2   5    0.06    0.06
   3   2  -5    0.08    0.08
  -3  -2  -5    0.05    0.07
  -3  -2  -5    0.00    0.08
   3  -2   5    0.01    0.08
   3  -2  -6    0.85    0.11
  -3   2  -6    0.74    0.12
  -3  -2   6    0.99    0.13
   3   2   6    1.23    0.12
   3   2   6    0.88    0.12
  -3   2   6    1.01    0.09
   3   2  -6    0.92    0.12
   3  -2   6    0.98    0.13
  -3  -2  -6    0.79    0.12
  -3   2   6    0.79    0.10
   3   2   7    0.84    0.14
  -3   2  -7    0.60    0.15
   3  -2  -7    0.83    0.14
  -3  -2   7    0.98    0.15
  -3   2   7    0.79    0.10
   3  -2   7    0.68    0.14
   3   2  -7    0.93    0.14
  -3  -2  -7    0.43    0.14
   3   2   8   -0.10    0.13
  -3   2  -8    0.08    0.15
   3  -2  -8    0.02    0.15
  -3  -2   8    0.23    0.16
   3  -2   8    0.14    0.16
   3   2  -8    0.13    0.16
  -3   2   8    0.18    0.11
  -3  -2  -8    0.09    0.15
   3   2   9    0.78    0.18
   3  -2  -9    0.61    0.19
  -3   2  -9    0.77    0.20
  -3  -2  -9    0.72    0.20
   3   2  -9    0.99    0.20
   3  -2 -10   -0.28    0.21
  -3   2 -10    0.03    0.24
   3   2  10    0.43    0.20
   3   2 -10    0.00    0.22
  -3  -2 -10   -0.02    0.22
  -3   2 -11   -0.15    0.25
   3  -2 -11   -0.23    0.24
  -3  -2 -11    0.26    0.27
   3   2 -11   -0.57    0.24
   3  -3   0  218.62    6.52
  -3  -3   0  214.87    6.51
   3   3   0  217.99    6.54
  -3  -3   0  211.75    6.52
   3  -3   0  211.04    6.54
   3   3   0  216.58    6.50
  -3   3   0  222.49    6.52
   3   3   0  216.99    6.50
  -3  -3   0  220.34    6.52
   3  -3  -1   19.25    0.60
  -3   3  -1   18.97    0.60
  -3  -3   1   20.12    0.60
  -3   3  -1   19.70    0.60
   3   3   1   19.26    0.60
   3   3   1   20.27    0.59
  -3  -3   1   19.79    0.60
   3  -3  -1   18.46    0.59
   3   3   1   20.23    0.59
   3  -3  -1   19.95    0.60
   3  -3  -1   18.99    0.59
  -3  -3   1   19.56    0.60
   3  -3   1   18.53    0.60
  -3   3   1   19.53    0.59
  -3   3   1   19.24    0.60
   3  -3   1   19.47    0.60
  -3  -3  -1   20.25    0.59
   3   3  -1   19.55    0.60
  -3   3   1   19.87    0.59
  -3  -3  -1   20.38    0.60
  -3  -3  -1   18.61    0.59
   3   3  -1   19.63    0.60
   3  -3  -2  142.42    4.45
   3   3   2  150.16    4.44
  -3  -3   2  154.48    4.46
   3  -3  -2  153.74    4.42
  -3  -3   2  147.05    4.43
   3   3   2  144.86    4.42
   3  -3  -2  148.03    4.44
  -3   3  -2  150.07    4.46
  -3  -3   2  155.00    4.42
   3  -3   2  146.69    4.43
  -3   3   2  144.76    4.42
  -3   3   2  145.33    4.44
   3   3  -2  145.89    4.44
  -3  -3  -2  144.83    4.42
   3  -3   2  146.58    4.41
  -3  -3  -2  138.21    4.42
   3  -3  -3    0.58    0.06
  -3  -3   3    0.43    0.06
  -3   3  -3    0.47    0.06
   3  -3  -3    0.42    0.05
  -3  -3   3    0.39    0.07
   3  -3  -3    0.45    0.05
   3   3   3    0.41    0.04
   3   3   3    0.41    0.07
  -3  -3  -3    0.47    0.05
   3   3  -3    0.33    0.05
  -3  -3  -3    0.50    0.05
   3  -3   3    0.46    0.07
  -3   3   3    0.56    0.05
   3  -3   3    0.53    0.06
  -3  -3   4    4.48    0.19
   3  -3  -4    4.43    0.17
  -3   3  -4    4.24    0.18
   3  -3  -4    3.82    0.17
   3   3   4    4.48    0.19
   3  -3   4    3.98    0.18
   3   3  -4    4.27    0.18
  -3   3   4    4.05    0.16
  -3  -3  -4    4.23    0.17
  -3  -3  -4    4.29    0.17
  -3   3   4    4.16    0.17
   3  -3  -5   21.62    0.67
   3  -3  -5   20.74    0.66
   3   3   5   20.64    0.66
  -3  -3   5   20.50    0.68
  -3   3  -5   20.75    0.67
   3   3   5   20.56    0.67
   3  -3   5   20.49    0.67
  -3   3   5   21.08    0.66
  -3  -3  -5   21.20    0.66
   3   3  -5   21.15    0.67
  -3   3   5   20.71    0.65
  -3  -3  -5   20.59    0.67
   3  -3  -6   16.46    0.56
  -3   3  -6   16.22    0.57
  -3  -3   6   17.09    0.57
   3   3   6   17.24    0.57
   3  -3  -6   17.05    0.56
   3   3   6   16.41    0.55
   3  -3   6   17.11    0.58
  -3   3   6   16.00    0.53
  -3   3   6   16.59    0.55
  -3  -3  -6   17.53    0.55
   3   3  -6   16.31    0.56
  -3  -3  -6   16.70    0.56
  -3   3  -7    2.76    0.20
  -3  -3   7    2.54    0.19
   3  -3  -7    2.41    0.17
   3   3   7    2.97    0.20
   3  -3   7    2.52    0.19
   3   3  -7    2.37    0.18
  -3  -3  -7    2.18    0.18
  -3   3   7    2.52    0.16
   3   3   8   10.56    0.42
  -3  -3   8   10.41    0.44
   3  -3  -8   10.80    0.43
  -3   3  -8   10.05    0.44
  -3   3   8    9.81    0.37
   3  -3   8   10.98    0.44
   3   3  -8   10.78    0.43
  -3  -3  -8    9.74    0.43
  -3   3  -9    0.16    0.19
   3   3   9   -0.08    0.18
   3  -3  -9    0.17    0.18
  -3  -3  -9   -0.11    0.19
   3   3  -9    0.19    0.19
   3   3  10    0.12    0.20
  -3   3 -10    0.11    0.23
   3  -3 -10    0.10    0.23
  -3  -3 -10   -0.16    0.22
   3   3 -10   -0.32    0.22
   3  -3 -11    0.46    0.27
  -3  -3 -11   -0.42    0.25
   3  -4   0   -0.16    0.04
  -3  -4   0   -0.15    0.04
   3  -4   0   -0.18    0.03
  -3  -4   0   -0.15    0.02
   3  -4   0   -0.07    0.03
   3   4   0   -0.14    0.01
  -3  -4   0   -0.20    0.02
   3   4   0   -0.21    0.04
  -3   4   0   -0.16    0.02
  -3  -4   1    0.00    0.04
   3   4   1    0.02    0.05
  -3  -4   1    0.00    0.03
   3  -4  -1    0.10    0.03
   3  -4  -1    0.05    0.03
   3  -4  -1    0.07    0.04
  -3  -4   1    0.01    0.03
  -3   4   1    0.03    0.02
  -3   4   1    0.00    0.02
  -3   4   1    0.03    0.04
  -3  -4  -1    0.04    0.02
   3   4  -1    0.06    0.03
  -3  -4  -1    0.02    0.02
   3  -4   1    0.01    0.03
   3  -4   1    0.01    0.03
   3   4  -1   -0.03    0.04
   3  -4  -2    0.12    0.03
  -3  -4   2    0.17    0.04
   3   4   2    0.16    0.06
   3  -4  -2    0.13    0.04
  -3   4  -2    0.14    0.04
  -3  -4   2    0.15    0.04
   3   4   2    0.11    0.02
  -3  -4   2    0.12    0.05
   3  -4  -2    0.14    0.03
   3   4   2    0.17    0.02
   3  -4   2    0.14    0.05
  -3   4   2    0.20    0.05
  -3  -4  -2    0.10    0.03
   3  -4   2    0.12    0.04
   3   4  -2    0.11    0.04
  -3  -4  -2    0.13    0.03
  -3   4   2    0.15    0.03
  -3  -4   3   30.25    0.90
  -3  -4   3   27.83    0.90
   3  -4  -3   29.10    0.89
   3   4   3   28.79    0.90
   3   4   3   28.85    0.88
   3  -4  -3   28.44    0.89
  -3   4  -3   29.59    0.90
   3   4  -3   29.58    0.89
  -3  -4  -3   28.29    0.89
   3  -4   3   28.54    0.90
  -3  -4  -3   29.39    0.89
  -3   4   3   28.79    0.89
   3  -4   3   30.18    0.90
  -3   4   3   29.43    0.89
   3   4   4    0.87    0.07
  -3  -4   4    0.59    0.09
   3   4   4    0.62    0.09
   3  -4  -4    0.77    0.07
   3  -4  -4    0.75    0.08
  -3   4  -4    0.82    0.09
   3  -4   4    0.73    0.09
  -3  -4  -4    0.73    0.08
  -3   4   4    0.74    0.07
   3   4  -4    0.62    0.08
  -3  -4  -4    0.81    0.07
  -3   4   4    0.75    0.07
  -3   4  -5   16.30    0.55
  -3  -4   5   16.28    0.55
   3  -4  -5   16.53    0.54
   3   4   5   16.87    0.55
   3  -4  -5   17.27    0.54
   3   4   5   16.07    0.53
  -3  -4  -5   17.19    0.54
  -3   4   5   16.23    0.53
   3   4  -5   17.10    0.55
  -3  -4  -5   16.27    0.54
   3  -4   5   16.20    0.56
   3  -4  -6   -0.01    0.10
   3   4   6    0.01    0.12
  -3  -4   6    0.10    0.12
  -3   4  -6    0.07    0.12
   3  -4  -6    0.16    0.09
   3  -4   6   -0.04    0.11
  -3  -4  -6    0.04    0.08
   3   4  -6   -0.09    0.10
  -3   4   6    0.07    0.08
  -3  -4  -6   -0.09    0.10
   3  -4  -7   -0.17    0.12
  -3  -4   7    0.14    0.14
  -3   4  -7    0.08    0.14
   3   4   7    0.16    0.14
  -3  -4  -7    0.10    0.13
   3   4  -7   -0.03    0.12
   3  -4   7   -0.16    0.14
  -3   4   7    0.19    0.10
  -3  -4   8   -0.13    0.16
   3   4   8    0.15    0.16
   3  -4  -8   -0.12    0.15
  -3   4  -8   -0.03    0.16
  -3  -4  -8    0.24    0.16
   3  -4   8   -0.15    0.17
   3   4  -8   -0.19    0.15
  -3   4   8    0.11    0.11
   3  -4  -9    0.23    0.18
   3   4   9    0.42    0.18
  -3   4  -9    0.23    0.20
  -3  -4   9    0.49    0.20
  -3  -4  -9    0.06    0.18
   3   4  -9    0.63    0.19
   3  -4   9    0.58    0.21
   3   4  10    0.29    0.20
   3  -4 -10   -0.04    0.22
  -3  -4 -10    0.16    0.22
   3  -4 -11   -0.09    0.27
  -3  -4 -11   -0.03    0.27
  -3  -5   0   92.20    2.82
   3   5   0   91.73    2.83
   3  -5   0   97.13    2.83
   3  -5   0   92.27    2.85
  -3   5   0   95.32    2.82
  -3  -5   0   95.69    2.83
  -3  -5   1    0.89    0.07
   3  -5  -1    1.11    0.06
   3  -5  -1    1.06    0.06
  -3  -5   1    1.04    0.06
  -3   5  -1    0.96    0.06
   3   5   1    0.86    0.08
  -3  -5  -1    0.96    0.04
   3  -5   1    1.00    0.07
  -3  -5  -1    1.07    0.05
   3   5  -1    1.05    0.06
   3  -5   1    1.03    0.07
  -3   5   1    1.04    0.08
   3   5  -1    1.12    0.08
   3  -5  -2   50.89    1.55
   3   5   2   51.23    1.57
  -3  -5   2   53.03    1.56
  -3   5  -2   52.02    1.56
   3  -5  -2   53.05    1.55
  -3  -5   2   50.28    1.56
   3  -5   2   50.97    1.56
  -3   5   2   52.03    1.56
  -3  -5  -2   51.40    1.55
   3  -5   2   50.13    1.56
  -3  -5  -2   50.82    1.55
  -3   5   2   53.11    1.54
  -3  -5   3   17.46    0.57
   3  -5  -3   17.47    0.56
   3   5   3   17.29    0.57
   3  -5  -3   17.87    0.56
  -3   5  -3   17.87    0.57
   3   5   3   19.11    0.54
  -3  -5   3   19.02    0.57
   3  -5   3   17.10    0.57
   3   5  -3   18.29    0.57
  -3  -5  -3   18.00    0.55
   3  -5   3   18.11    0.57
  -3  -5  -3   17.69    0.56
  -3   5   3   18.20    0.57
  -3   5   3   18.01    0.55
   3   5   4   11.71    0.35
   3   5   4   10.73    0.38
  -3  -5   4   10.74    0.38
   3  -5  -4   10.81    0.36
  -3   5  -4   10.52    0.37
   3  -5  -4   11.53    0.36
  -3   5   4   11.29    0.35
   3   5  -4   10.52    0.37
  -3  -5  -4   10.35    0.36
   3  -5   4   11.13    0.38
  -3  -5  -4   10.88    0.36
  -3   5   4   11.16    0.36
  -3  -5   5    0.22    0.10
   3  -5  -5    0.25    0.08
   3   5   5    0.25    0.10
   3  -5  -5    0.51    0.08
   3   5   5    0.39    0.07
  -3   5  -5    0.42    0.10
  -3   5   5    0.33    0.07
  -3  -5  -5    0.17    0.08
   3   5  -5    0.14    0.09
  -3   5   5    0.19    0.08
   3  -5   5    0.18    0.11
  -3  -5  -5    0.22    0.07
  -3  -5   6   35.29    1.12
  -3   5  -6   35.34    1.12
   3   5   6   35.22    1.12
   3  -5  -6   37.21    1.11
   3  -5  -6   34.33    1.10
   3   5  -6   35.48    1.11
   3  -5   6   35.24    1.12
  -3  -5  -6   35.11    1.11
  -3  -5  -6   35.83    1.10
  -3   5   6   35.00    1.09
   3   5   7    0.31    0.15
  -3  -5   7   -0.01    0.15
   3  -5  -7   -0.12    0.12
  -3   5  -7    0.13    0.14
   3  -5   7    0.28    0.14
  -3   5   7    0.09    0.10
   3   5  -7   -0.03    0.13
  -3  -5  -7    0.14    0.13
  -3  -5   8    7.60    0.38
   3  -5  -8    7.72    0.37
   3   5   8    8.54    0.37
  -3   5  -8    8.45    0.39
  -3  -5  -8    8.01    0.37
   3   5  -8    7.85    0.36
  -3   5   8    7.74    0.32
   3  -5   8    8.43    0.40
   3  -5  -9    2.39    0.24
   3   5   9    2.23    0.23
  -3  -5   9    2.36    0.25
   3  -5   9    2.34    0.25
  -3  -5  -9    2.05    0.23
   3   5  10   -0.10    0.22
   3  -5 -10    0.18    0.22
  -3  -5 -10    0.26    0.23
   3  -5 -11   -0.22    0.26
  -3  -5 -11    0.23    0.27
  -3  -6   0   -0.06    0.02
   3  -6   0   -0.06    0.04
   3  -6   0    0.02    0.03
   3   6   0    0.03    0.06
  -3  -6   0    0.02    0.03
  -3  -6   1    5.11    0.18
  -3   6  -1    5.45    0.18
  -3  -6   1    5.36    0.18
   3   6   1    5.30    0.20
   3  -6  -1    5.47    0.17
   3  -6  -1    5.39    0.18
   3   6  -1    5.41    0.17
   3  -6   1    5.36    0.19
   3  -6   1    5.30    0.19
  -3  -6  -1    5.20    0.16
   3   6  -1    5.01    0.20
  -3  -6  -1    5.11    0.16
   3   6   2    0.56    0.08
  -3  -6   2    0.48    0.06
   3  -6  -2    0.52    0.05
   3  -6  -2    0.59    0.04
  -3  -6   2    0.48    0.06
  -3  -6  -2    0.64    0.05
  -3   6   2    0.41    0.07
  -3  -6  -2    0.49    0.04
   3  -6   2    0.45    0.06
   3  -6   2    0.62    0.07
   3   6  -2    0.49    0.05
  -3  -6   3   26.33    0.84
  -3  -6   3   28.23    0.84
   3   6   3   25.72    0.85
   3  -6  -3   26.53    0.83
   3  -6  -3   27.75    0.83
  -3   6  -3   27.84    0.84
   3  -6   3   26.44    0.84
   3   6  -3   27.29    0.84
   3  -6   3   28.90    0.85
  -3   6   3   26.75    0.84
  -3  -6  -3   26.98    0.82
  -3  -6  -3   26.39    0.83
   3   6   4    0.36    0.10
  -3  -6   4    0.33    0.10
   3  -6  -4    0.39    0.06
   3  -6  -4    0.29    0.06
  -3  -6   4    0.47    0.09
  -3   6  -4    0.30    0.09
  -3  -6  -4    0.28    0.06
   3  -6   4    0.25    0.09
  -3  -6  -4    0.17    0.07
  -3   6   4    0.35    0.05
   3   6  -4    0.21    0.07
  -3   6   4    0.37    0.05
  -3   6   4    0.43    0.08
   3   6   5    2.90    0.19
   3  -6  -5    2.49    0.15
  -3  -6   5    2.94    0.20
   3  -6  -5    2.44    0.16
  -3   6  -5    3.09    0.18
   3   6  -5    2.59    0.17
  -3  -6  -5    2.63    0.16
   3  -6   5    2.57    0.18
  -3   6   5    2.79    0.16
  -3  -6  -5    2.77    0.14
   3   6   6    0.32    0.13
  -3  -6   6    0.30    0.13
   3  -6  -6    0.30    0.10
  -3   6  -6    0.39    0.13
   3   6  -6    0.29    0.11
  -3  -6  -6    0.06    0.10
  -3   6   6    0.35    0.11
   3  -6   6    0.22    0.14
  -3  -6   7    0.44    0.16
   3  -6  -7    0.32    0.13
  -3   6  -7    0.56    0.15
   3   6   7    0.71    0.15
   3  -6   7    0.58    0.16
  -3  -6  -7    0.50    0.14
  -3   6   7    0.54    0.12
   3   6  -7    0.73    0.15
   3  -6  -8    0.05    0.15
   3   6   8    0.00    0.15
  -3  -6   8    0.24    0.18
  -3  -6  -8    0.03    0.16
   3  -6   8   -0.07    0.19
  -3   6   8    0.00    0.13
  -3  -6   9   -0.09    0.21
   3  -6  -9    0.13    0.19
   3   6   9    0.13    0.19
  -3  -6  -9    0.06    0.20
   3  -6   9    0.15    0.21
   3  -6 -10    1.51    0.25
   3   6  10    1.29    0.23
  -3  -6 -10    1.71    0.26
   3  -6 -11   -0.05    0.26
  -3  -6 -11   -0.15    0.26
   3  -7   0   14.21    0.44
  -3  -7   0   14.20    0.43
   3   7   0   14.04    0.46
  -3  -7   0   13.81    0.43
   3  -7   0   14.51    0.44
  -3  -7   1  102.19    3.08
   3  -7  -1  101.36    3.09
   3   7   1  101.90    3.10
  -3  -7   1  105.34    3.08
  -3   7  -1  106.03    3.07
   3  -7  -1  103.99    3.08
   3   7  -1  105.56    3.07
   3   7  -1  102.23    3.10
  -3  -7  -1  101.19    3.07
  -3  -7  -1   99.75    3.07
   3  -7   1  104.46    3.08
   3  -7   1   99.03    3.08
   3   7   2   14.32    0.47
  -3   7  -2   14.72    0.45
  -3  -7   2   14.81    0.46
   3  -7  -2   14.64    0.45
  -3  -7   2   14.30    0.46
   3  -7  -2   13.82    0.44
  -3   7   2   14.15    0.47
  -3  -7  -2   14.20    0.43
   3   7  -2   15.10    0.45
  -3  -7  -2   13.79    0.44
   3  -7   2   13.56    0.46
   3  -7   2   14.38    0.46
  -3  -7   3    1.50    0.10
   3  -7  -3    1.37    0.09
   3   7   3    1.34    0.12
   3  -7  -3    1.41    0.09
  -3  -7   3    1.27    0.11
  -3   7  -3    1.49    0.10
  -3  -7  -3    1.44    0.08
  -3   7   3    1.43    0.11
   3  -7   3    1.40    0.10
  -3  -7  -3    1.46    0.09
   3  -7   3    1.40    0.11
   3   7   4    0.25    0.10
   3  -7  -4    0.14    0.06
  -3   7  -4    0.11    0.08
   3  -7  -4    0.09    0.06
  -3  -7   4   -0.08    0.10
  -3  -7   4    0.12    0.08
  -3  -7  -4    0.09    0.05
  -3   7   4    0.08    0.08
   3   7  -4   -0.05    0.07
   3  -7   4    0.10    0.09
   3  -7   4    0.11    0.09
  -3  -7  -4    0.01    0.06
   3   7   5    3.98    0.22
   3  -7  -5    3.94    0.19
  -3   7  -5    4.34    0.21
   3  -7  -5    4.32    0.19
  -3  -7   5    4.01    0.22
   3   7  -5    3.89    0.20
   3  -7   5    4.12    0.22
  -3  -7  -5    4.22    0.18
  -3   7   5    4.39    0.21
  -3  -7  -5    3.94    0.19
   3   7   6    4.36    0.24
   3  -7  -6    4.38    0.23
  -3  -7   6    4.36    0.27
  -3   7  -6    4.66    0.24
  -3  -7  -6    4.48    0.23
   3  -7   6    4.33    0.27
  -3   7   6    4.38    0.22
   3   7  -6    4.38    0.23
   3  -7  -7    5.65    0.29
  -3  -7   7    6.02    0.33
   3   7   7    5.71    0.31
  -3   7   7    6.16    0.27
   3  -7   7    6.16    0.34
  -3  -7  -7    5.47    0.29
   3   7   8    1.64    0.19
   3  -7  -8    1.25    0.18
  -3  -7   8    1.37    0.22
  -3   7   8    1.43    0.16
   3  -7   8    1.21    0.21
  -3  -7  -8    1.39    0.19
  -3  -7   9    3.97    0.31
   3  -7  -9    3.75    0.27
   3   7   9    3.49    0.26
  -3  -7  -9    3.12    0.27
   3  -7   9    3.51    0.30
  -3  -7  10    0.14    0.26
   3   7  10    0.26    0.22
   3  -7 -10    0.24    0.23
   3  -7  10    0.63    0.42
  -3  -7 -10    0.01    0.23
  -3  -8   0    0.01    0.03
   3  -8   0    0.03    0.04
  -3  -8   0    0.05    0.04
   3   8   0    0.04    0.08
   3  -8   0    0.01    0.04
  -3  -8   1    0.13    0.05
   3  -8  -1    0.08    0.04
   3  -8  -1    0.16    0.05
   3   8   1    0.14    0.09
  -3   8  -1    0.15    0.03
  -3  -8   1    0.11    0.05
   3  -8   1    0.11    0.05
  -3  -8  -1    0.09    0.03
   3  -8   1    0.15    0.05
  -3  -8  -1    0.12    0.02
   3  -8  -2    1.23    0.08
   3  -8  -2    1.37    0.07
   3   8   2    1.11    0.12
  -3  -8   2    1.15    0.09
  -3   8  -2    1.29    0.09
  -3  -8   2    1.38    0.09
  -3  -8  -2    1.33    0.06
   3  -8   2    1.22    0.09
   3   8  -2    1.19    0.09
  -3  -8  -2    1.22    0.06
   3  -8   2    1.46    0.10
  -3   8   2    1.28    0.11
   3   8   3    0.16    0.10
  -3   8  -3    0.05    0.01
   3  -8  -3    0.05    0.05
  -3  -8   3    0.18    0.08
   3  -8  -3    0.08    0.05
  -3  -8   3    0.12    0.07
  -3   8   3    0.11    0.10
  -3  -8  -3    0.03    0.04
  -3  -8  -3    0.12    0.04
   3  -8   3    0.19    0.08
   3  -8   3    0.15    0.09
   3   8  -3    0.04    0.06
  -3   8  -4    0.42    0.08
   3  -8  -4    0.45    0.07
  -3  -8   4    0.21    0.10
   3   8   4    0.42    0.13
  -3  -8   4    0.39    0.09
   3  -8  -4    0.50    0.07
  -3  -8  -4    0.29    0.06
   3  -8   4    0.37    0.11
  -3  -8  -4    0.28    0.07
   3   8  -4    0.29    0.07
  -3   8   4    0.51    0.11
   3  -8   4    0.39    0.10
  -3  -8   5    0.15    0.13
   3  -8  -5    0.13    0.08
   3   8   5    0.30    0.14
   3  -8  -5    0.29    0.08
   3  -8   5    0.19    0.13
  -3   8   5    0.21    0.10
  -3  -8  -5    0.18    0.09
  -3  -8  -5    0.25    0.07
   3  -8  -6    0.01    0.10
   3   8   6    0.06    0.16
  -3  -8   6   -0.07    0.15
  -3   8   6    0.31    0.13
  -3  -8  -6   -0.06    0.11
   3  -8   6    0.23    0.16
   3  -8  -7   -0.02    0.13
   3   8   7    0.16    0.17
  -3  -8   7   -0.02    0.17
  -3  -8  -7    0.09    0.13
   3  -8   7    0.26    0.18
  -3   8   7    0.20    0.14
   3   8   8    0.14    0.19
   3  -8  -8    0.22    0.16
  -3  -8   8    0.13    0.21
   3  -8   8    0.46    0.22
  -3   8   8    0.26    0.15
  -3  -8  -8    0.07    0.16
   3   8   9    0.07    0.20
  -3  -8   9   -0.04    0.22
   3  -8  -9   -0.03    0.19
  -3  -8  -9   -0.03    0.19
   3  -8   9    0.12    0.23
   3   8  10    0.51    0.23
  -3  -8  10    0.24    0.27
   3  -8 -10    0.42    0.23
  -3  -8 -10    0.14    0.23
   3  -8  10    0.57    0.29
  -3  -9   0    3.61    0.14
   3  -9   0    3.40    0.14
  -3  -9   0    3.70    0.13
   3   9   0    3.90    0.20
   3  -9   0    3.86    0.15
  -3  -9   1   81.48    2.50
  -3  -9   1   86.35    2.50
   3   9   1   81.73    2.52
   3  -9  -1   84.03    2.49
   3  -9  -1   83.64    2.49
  -3  -9  -1   82.90    2.48
   3  -9   1   81.90    2.50
   3  -9   1   84.78    2.50
  -3  -9  -1   80.48    2.48
   3  -9  -2    1.65    0.09
   3   9   2    1.78    0.15
  -3   9  -2    1.62    0.09
   3  -9  -2    1.87    0.09
  -3  -9   2    1.64    0.11
  -3  -9   2    1.70    0.12
  -3  -9  -2    1.63    0.07
  -3  -9  -2    1.79    0.07
   3   9  -2    1.38    0.09
   3  -9   2    1.75    0.12
   3  -9   2    1.63    0.13
  -3   9   2    1.88    0.14
   3  -9  -3    0.17    0.05
  -3  -9   3    0.20    0.10
   3   9   3   -0.06    0.11
  -3  -9   3    0.24    0.08
   3  -9  -3    0.14    0.05
   3  -9   3    0.11    0.08
  -3  -9  -3    0.16    0.04
   3  -9   3    0.09    0.09
  -3  -9  -3    0.08    0.05
  -3   9   3   -0.12    0.10
   3  -9  -4    7.05    0.26
  -3  -9   4    7.72    0.30
  -3  -9   4    7.43    0.30
   3  -9  -4    6.97    0.26
   3   9   4    6.53    0.30
  -3   9   4    7.26    0.29
  -3  -9  -4    7.30    0.25
   3  -9   4    7.25    0.30
   3  -9   4    7.60    0.30
  -3  -9  -4    6.97    0.25
   3  -9  -5   13.72    0.46
   3  -9  -5   13.67    0.46
   3   9   5   14.40    0.51
  -3  -9   5   14.33    0.51
   3  -9   5   13.96    0.51
  -3   9   5   13.92    0.50
  -3  -9  -5   13.97    0.46
  -3  -9  -5   14.30    0.46
  -3  -9   6    0.96    0.18
   3   9   6    1.17    0.17
   3  -9  -6    0.92    0.12
   3  -9   6    1.06    0.17
  -3  -9  -6    0.89    0.12
  -3   9   6    1.25    0.16
  -3  -9   7    7.61    0.40
   3   9   7    8.09    0.39
   3  -9  -7    7.74    0.34
  -3  -9  -7    8.04    0.35
  -3   9   7    7.84    0.34
   3  -9   7    7.52    0.40
  -3  -9   8    0.03    0.21
   3  -9  -8    0.30    0.16
   3   9   8    0.23    0.21
   3  -9   8    0.28    0.21
  -3  -9  -8    0.33    0.17
  -3   9   8    0.28    0.17
  -3  -9   9    1.26    0.27
   3  -9  -9    1.02    0.21
   3   9   9    1.42    0.25
  -3  -9  -9    0.97    0.21
   3  -9   9    1.38    0.26
   3  -9 -10   -0.29    0.23
   3   9  10   -0.06    0.24
  -3  -9  10    0.05    0.28
  -3  -9 -10    0.00    0.23
   3  -9  10    0.26    0.29
  -3 -10   0   -0.08    0.05
  -3 -10   0    0.14    0.05
   3 -10   0   -0.09    0.05
   3 -10   0   -0.05    0.05
   3  10   0   -0.11    0.12
  -3 -10   1    1.52    0.12
  -3 -10   1    1.79    0.11
   3 -10  -1    1.43    0.10
   3  10   1    1.63    0.15
   3 -10  -1    1.63    0.09
   3 -10   1    1.66    0.12
  -3 -10  -1    1.54    0.07
  -3 -10  -1    1.49    0.07
   3 -10   1    1.68    0.12
  -3 -10   2    5.04    0.20
   3 -10  -2    4.70    0.17
  -3 -10   2    4.47    0.21
   3  10   2    4.52    0.24
   3 -10  -2    4.76    0.18
   3 -10   2    4.85    0.20
   3 -10   2    4.60    0.21
  -3 -10   3    0.61    0.11
   3 -10  -3    0.66    0.06
   3 -10  -3    0.67    0.06
   3  10   3    0.40    0.14
  -3 -10   3    0.76    0.10
   3 -10   3    0.77    0.11
  -3 -10  -3    0.58    0.05
  -3  10   3    0.58    0.13
  -3 -10  -3    0.76    0.05
   3 -10   3    0.59    0.11
  -3 -10   4    8.72    0.35
   3 -10  -4    9.23    0.31
   3 -10  -4    8.95    0.30
   3  10   4    9.11    0.37
  -3 -10  -4    8.92    0.30
  -3  10   4    9.12    0.37
   3 -10   4    9.17    0.36
  -3 -10  -4    8.38    0.30
   3 -10  -5    5.46    0.23
   3  10   5    5.30    0.29
  -3 -10   5    6.04    0.30
   3 -10   5    5.40    0.29
  -3 -10  -5    5.20    0.23
  -3  10   5    5.67    0.27
  -3 -10   6    0.46    0.17
   3  10   6    0.67    0.18
   3 -10  -6    0.40    0.11
  -3  10   6    0.48    0.15
   3 -10   6    0.29    0.18
  -3 -10  -6    0.37    0.11
   3 -10  -7    0.05    0.13
  -3 -10   7   -0.10    0.19
   3  10   7    0.31    0.20
   3 -10   7   -0.10    0.19
  -3  10   7    0.04    0.17
  -3 -10  -7   -0.05    0.13
  -3 -10   8   -0.22    0.22
   3 -10  -8    0.12    0.17
   3  10   8    0.52    0.20
  -3 -10  -8    0.14    0.16
  -3  10   8   -0.11    0.19
   3 -10   8    0.23    0.23
   3  10   9    0.32    0.23
   3 -10  -9    0.53    0.20
  -3 -10   9    0.15    0.25
  -3 -10  -9    0.38    0.20
   3 -10   9    0.60    0.28
  -3 -10  10   -0.11    0.29
   3  10  10    0.07    0.26
   3 -10 -10    0.01    0.23
  -3 -10 -10    0.28    0.23
   3 -10  10   -0.08    0.29
  -3 -11   0   13.27    0.42
  -3 -11   0   13.34    0.42
   3  11   0   13.07    0.50
   3 -11   0   13.52    0.43
   3 -11   0   13.94    0.43
   3  11   1   27.95    0.90
   3 -11  -1   28.26    0.85
  -3 -11   1   27.38    0.86
   3 -11  -1   26.76    0.85
  -3 -11   1   28.54    0.86
  -3 -11  -1   26.68    0.84
   3 -11   1   29.00    0.86
  -3 -11  -1   27.97    0.84
   3 -11   1   27.56    0.86
   3 -11  -2   19.19    0.61
  -3 -11   2   19.17    0.63
  -3 -11   2   20.36    0.62
   3 -11  -2   19.18    0.60
   3  11   2   19.70    0.66
   3 -11   2   18.84    0.63
   3 -11   2   19.98    0.63
  -3 -11   3   12.33    0.44
   3 -11  -3   12.33    0.39
   3  11   3   11.46    0.46
   3 -11  -3   12.48    0.39
  -3 -11  -3   12.10    0.38
  -3  11   3   12.69    0.46
  -3 -11  -3   12.34    0.38
   3 -11   3   12.31    0.44
   3 -11  -4    0.01    0.07
  -3 -11   4    0.04    0.13
   3 -11  -4    0.13    0.07
   3  11   4    0.17    0.16
  -3 -11  -4    0.12    0.07
   3 -11   4    0.05    0.13
  -3 -11  -4    0.08    0.06
  -3  11   4   -0.09    0.16
   3  11   5    1.20    0.19
   3 -11  -5    1.15    0.11
  -3 -11   5    1.02    0.17
  -3  11   5    1.22    0.19
   3 -11   5    1.07    0.18
  -3 -11  -5    1.05    0.10
   3 -11  -6    6.46    0.28
  -3 -11   6    6.50    0.37
   3  11   6    6.37    0.34
  -3 -11  -6    6.02    0.28
   3 -11   6    6.35    0.36
  -3  11   6    6.53    0.34
   3 -11  -7    1.15    0.16
  -3 -11   7    1.23    0.24
   3  11   7    1.07    0.24
  -3 -11  -7    1.21    0.16
  -3  11   7    1.66    0.22
   3 -11   7    1.22    0.22
  -3 -11   8    1.20    0.26
   3 -11  -8    1.13    0.18
   3  11   8    1.52    0.24
   3 -11   8    1.78    0.26
  -3 -11  -8    1.71    0.19
  -3  11   8    1.66    0.24
  -3 -11   9    0.30    0.28
   3 -11  -9    0.05    0.19
   3  11   9    0.15    0.22
  -3 -11  -9   -0.06    0.19
   3 -11   9   -0.46    0.27
  -3 -12   0    0.08    0.06
  -3 -12   0   -0.04    0.06
   3 -12   0    0.02    0.07
   3 -12   0   -0.02    0.07
   3 -12  -1    0.43    0.07
   3 -12  -1    0.46    0.06
   3  12   1    0.74    0.19
  -3 -12   1    0.46    0.09
  -3 -12   1    0.61    0.08
  -3 -12  -1    0.44    0.05
  -3 -12  -1    0.48    0.05
   3 -12   1    0.47    0.09
   3 -12   1    0.46    0.08
   3  12   2    0.34    0.17
   3 -12  -2    0.37    0.06
   3 -12  -2    0.38    0.07
  -3 -12   2    0.36    0.11
   3 -12   2    0.26    0.10
   3  12   3    0.18    0.16
   3 -12  -3    0.19    0.06
   3 -12  -3    0.15    0.07
  -3 -12   3    0.40    0.12
  -3 -12  -3    0.14    0.04
   3 -12   3    0.09    0.12
  -3 -12  -3    0.10    0.04
   3  12   4    0.66    0.20
   3 -12  -4    0.40    0.12
  -3 -12   4    0.32    0.14
   3 -12  -4    0.27    0.07
  -3 -12  -4    0.31    0.06
  -3 -12  -4    0.18    0.07
  -3  12   4    0.38    0.19
   3 -12   4    0.38    0.14
   3 -12  -5    0.58    0.10
   3  12   5    0.69    0.20
  -3 -12   5    0.53    0.17
   3 -12   5    0.49    0.17
  -3 -12  -5    0.44    0.09
  -3  12   5    0.57    0.18
  -3 -12   6   -0.03    0.19
   3  12   6    0.18    0.20
   3 -12  -6    0.03    0.11
  -3 -12  -6    0.00    0.11
  -3  12   6    0.17    0.20
   3 -12   6    0.11    0.19
   3  12   7    0.72    0.25
   3 -12  -7    0.26    0.14
  -3 -12   7    0.09    0.21
   3 -12   7    0.46    0.22
  -3  12   7    0.48    0.22
  -3 -12  -7    0.58    0.14
   3  12   8   -0.05    0.23
   3 -12  -8    0.19    0.17
  -3 -12   8   -0.05    0.25
  -3  12   8    0.03    0.22
   3 -12   8    0.37    0.26
  -3 -12  -8    0.33    0.16
   3 -12  -9    0.07    0.20
   3  12   9    0.39    0.28
  -3 -12   9   -0.28    0.28
  -3 -12  -9    0.23    0.19
   3 -12   9    0.24    0.29
   3 -13   0   17.14    0.54
   3 -13   0   16.92    0.54
  -3 -13   0   17.33    0.54
  -3 -13   0   16.56    0.53
   3  13   1    1.48    0.21
   3 -13  -1    1.29    0.09
   3 -13  -1    1.44    0.09
  -3 -13   1    1.39    0.11
  -3 -13  -1    1.42    0.08
  -3 -13  -1    1.45    0.09
   3 -13   1    1.38    0.12
  -3 -13   2    6.48    0.28
   3 -13  -2    6.51    0.23
   3  13   2    6.22    0.34
   3 -13  -2    6.53    0.23
   3 -13   2    6.34    0.28
   3 -13  -3    0.05    0.06
  -3 -13   3    0.09    0.12
   3 -13  -3    0.09    0.07
   3  13   3    0.10    0.18
   3 -13   3    0.09    0.13
   3 -13  -4    3.48    0.17
  -3 -13   4    3.49    0.27
   3  13   4    3.23    0.27
  -3 -13  -4    3.51    0.14
   3 -13   4    3.60    0.23
  -3 -13  -4    3.19    0.14
  -3  13   4    3.26    0.25
  -3 -13   5    0.17    0.17
   3  13   5    0.73    0.24
   3 -13  -5    0.44    0.10
   3 -13   5    0.26    0.18
  -3  13   5    0.28    0.20
  -3 -13  -5    0.26    0.09
   3 -13  -6   10.99    0.41
   3  13   6   11.48    0.52
  -3 -13   6   11.35    0.50
  -3 -13  -6   10.74    0.40
   3 -13   6   11.61    0.51
  -3  13   6   11.69    0.50
   3 -13  -7    0.28    0.14
  -3 -13   7    0.04    0.23
   3  13   7    0.10    0.23
  -3 -13  -7    0.13    0.13
  -3  13   7    0.04    0.22
   3 -13   7   -0.20    0.23
  -3 -13   8    2.08    0.29
   3  13   8    2.88    0.33
   3 -13  -8    2.23    0.21
   3 -13   8    2.93    0.33
  -3  13   8    2.20    0.28
  -3 -13  -8    2.35    0.21
  -3 -14   0    0.01    0.07
   3 -14   0    0.00    0.08
  -3 -14   1    0.21    0.10
   3 -14  -1    0.29    0.07
  -3 -14  -1    0.28    0.06
   3 -14   1    0.20    0.11
  -3 -14  -1    0.27    0.05
   3 -14  -2    1.36    0.09
  -3 -14   2    1.25    0.14
   3  14   2    1.14    0.23
   3 -14  -2    1.32    0.08
   3 -14   2    1.22    0.14
  -3 -14   3    0.84    0.15
   3  14   3    1.18    0.23
   3 -14  -3    1.34    0.09
   3 -14   3    1.31    0.16
   3  14   4    0.84    0.23
  -3 -14   4    0.72    0.17
   3 -14  -4    0.60    0.09
  -3 -14  -4    0.69    0.05
   3 -14   4    0.80    0.17
   3 -14  -5    1.08    0.11
  -3 -14   5    1.25    0.21
   3  14   5    1.34    0.25
  -3 -14  -5    1.04    0.09
  -3  14   5    1.30    0.25
   3 -14   5    1.26    0.22
  -3 -14   6    0.21    0.22
   3 -14  -6    0.26    0.12
   3  14   6    0.08    0.24
  -3  14   6    0.42    0.22
  -3 -14  -6    0.19    0.11
   3 -14   6    0.31    0.22
   3  14   7    0.30    0.28
   3 -14  -7   -0.17    0.14
  -3 -14   7    0.13    0.24
  -3  14   7    0.34    0.25
   3 -14   7   -0.25    0.24
  -3 -14  -7   -0.10    0.13
   3 -14  -8   -0.02    0.17
   3  14   8    0.45    0.30
  -3 -14   8   -0.39    0.26
   3 -14   8    0.43    0.28
  -3  14   8    0.77    0.28
  -3 -14  -8   -0.11    0.16
   3 -15   0   12.11    0.41
  -3 -15   0   12.21    0.40
   3 -15  -1    5.91    0.23
  -3 -15   1    5.59    0.25
   3 -15   1    5.87    0.27
  -3 -15  -1    5.76    0.20
  -3 -15  -1    6.02    0.20
   3 -15  -2    3.07    0.14
   3  15   2    3.19    0.29
  -3 -15   2    3.05    0.22
   3 -15   2    3.13    0.24
   3 -15  -3    0.75    0.07
  -3 -15   3    0.54    0.16
   3  15   3    0.59    0.24
   3 -15   3    0.51    0.16
   3 -15  -4    0.12    0.08
  -3 -15   4    0.15    0.17
   3  15   4    0.18    0.27
   3 -15   4    0.17    0.18
   3 -15  -5    0.23    0.10
   3  15   5    0.19    0.28
  -3 -15   5    0.24    0.19
  -3 -15  -5    0.10    0.07
   3 -15   5    0.13    0.20
   3 -15  -6    0.34    0.12
   3  15   6    0.52    0.27
  -3 -15   6    0.57    0.23
   3 -15   6    0.33    0.23
  -3 -15  -6    0.51    0.10
  -3 -15   7    0.12    0.26
   3  15   7    0.50    0.31
   3 -15  -7    0.10    0.14
   3 -15   7    0.36    0.26
  -3 -15  -7    0.18    0.13
  -3 -16   0   -0.02    0.08
   3 -16   0    0.06    0.10
  -3 -16   1    0.42    0.11
   3 -16  -1    0.52    0.09
  -3 -16  -1    0.59    0.06
   3 -16   1    0.53    0.13
  -3 -16   2    0.68    0.14
   3 -16  -2    0.75    0.07
   3 -16   2    0.58    0.15
   3  16   3   -0.16    0.28
   3 -16  -3    0.24    0.05
  -3 -16   3    0.14    0.16
   3 -16   3    0.06    0.17
   3  16   4    0.35    0.27
   3 -16  -4    0.35    0.07
  -3 -16   4    0.07    0.18
   3 -16   4    0.59    0.20
  -3 -16   5   -0.41    0.21
   3  16   5    0.27    0.27
   3 -16  -5    0.15    0.09
   3 -16   5    0.24    0.21
   3 -16  -6   -0.06    0.12
   3  16   6    0.25    0.32
  -3 -16   6   -0.49    0.23
  -3 -16  -6   -0.14    0.08
   3 -16   6   -0.02    0.24
  -3 -17   0    2.66    0.16
   3 -17   0    2.72    0.19
  -3 -17   1    5.60    0.26
   3 -17  -1    5.71    0.22
   3 -17   1    5.49    0.28
  -3 -17   2   -0.14    0.14
   3 -17  -2    0.03    0.06
   3 -17   2   -0.02    0.15
  -3 -17   3    0.26    0.17
   3 -17   3    0.45    0.18
   3  17   4    0.14    0.29
  -3 -17   4   -0.15    0.19
   3 -17   4   -0.14    0.20
  -3 -17   5    1.48    0.24
   3  17   5    0.81    0.35
   3 -17   5    1.20    0.25
   3 -18   0   -0.07    0.11
  -3 -18   0   -0.05    0.09
  -3 -18   1   -0.15    0.12
   3 -18  -1   -0.16    0.09
   3 -18   1   -0.02    0.14
  -3 -18   2   -0.01    0.15
   3 -18   2   -0.15    0.16
  -3 -18   3    0.21    0.18
   3 -18   3    0.33    0.19
  -3 -18   4    0.18    0.20
   3 -18   4    0.20    0.22
   3 -19   0    0.33    0.12
  -3 -19   0    0.23    0.09
  -3 -19   1    1.26    0.15
   3 -19   1    1.33    0.17
   4   0   0    4.93    0.17
  -4   0   0    4.59    0.17
  -4   0   0    4.75    0.17
   4   0   0    4.57    0.17
   4   0   0    4.76    0.17
   4   0  -1   -0.01    0.02
   4   0   1   -0.03    0.02
  -4   0   1    0.00    0.03
  -4   0   1    0.05    0.02
  -4   0  -1    0.02    0.03
  -4   0  -1    0.01    0.02
   4   0  -1   -0.02    0.03
   4   0   1    0.00    0.02
   4   0  -2  485.80   14.91
  -4   0   2  512.10   14.92
  -4   0  -2  500.09   14.90
   4   0   2  492.45   14.91
  -4   0   2  488.23   14.92
   4   0   2  493.50   14.92
  -4   0  -2  492.72   14.94
   4   0  -2  507.86   14.93
  -4   0   3   -0.01    0.03
  -4   0   3   -0.08    0.05
   4   0   3   -0.03    0.05
  -4   0  -3   -0.02    0.05
   4   0  -3   -0.07    0.05
  -4   0  -3   -0.04    0.05
   4   0  -3   -0.03    0.05
   4   0  -4    6.11    0.23
  -4   0  -4    6.15    0.24
  -4   0  -4    6.74    0.23
   4   0   4    6.28    0.24
  -4   0   4    6.43    0.24
   4   0  -5   -0.02    0.08
  -4   0   5    0.01    0.08
  -4   0   5   -0.03    0.05
   4   0   5    0.00    0.08
  -4   0  -5    0.03    0.08
  -4   0   6    0.25    0.11
  -4   0   6    0.30    0.07
  -4   0  -6    0.09    0.11
   4   0   6    0.13    0.10
   4   0  -6    0.08    0.11
   4   0  -7   -0.22    0.11
   4   0   7    0.02    0.11
  -4   0   7    0.06    0.08
  -4   0  -7   -0.15    0.13
  -4   0   7   -0.11    0.12
  -4   0   8    0.19    0.10
   4   0  -8   -0.04    0.15
  -4   0  -8    0.08    0.16
  -4   0  -9   -0.01    0.18
   4   0   9    0.13    0.18
   4   0  -9    0.00    0.19
   4   0  10    0.02    0.20
   4   0 -10    0.11    0.22
  -4   0 -10   -0.01    0.23
   4   0 -11    0.16    0.26
  -4   0 -11   -0.19    0.25
  -4   1   0   -0.01    0.03
  -4  -1   0   -0.03    0.02
   4   1   0   -0.05    0.02
   4   1   0   -0.02    0.02
  -4  -1   0    0.00    0.03
   4  -1   0   -0.02    0.02
   4  -1   0   -0.06    0.03
  -4   1   0    0.01    0.03
   4   1   0   -0.03    0.02
  -4  -1   1   13.85    0.42
  -4   1  -1   13.66    0.43
  -4   1  -1   13.71    0.43
   4   1   1   14.06    0.42
   4   1   1   13.77    0.42
  -4  -1   1   13.34    0.43
   4  -1  -1   14.15    0.43
  -4  -1   1   13.81    0.42
   4  -1  -1   13.29    0.42
  -4  -1  -1   13.20    0.42
  -4   1   1   13.84    0.42
   4  -1   1   13.67    0.43
  -4  -1  -1   13.91    0.42
   4   1  -1   13.56    0.42
   4   1  -1   13.42    0.42
   4  -1   1   14.49    0.43
  -4   1   1   13.33    0.43
   4   1  -1   14.16    0.43
   4  -1  -2   61.77    1.83
  -4  -1   2   62.04    1.84
   4  -1  -2   61.35    1.84
  -4  -1   2   58.44    1.84
   4   1   2   59.97    1.84
   4  -1  -2   63.12    1.84
  -4   1  -2   60.12    1.84
   4   1   2   62.84    1.84
  -4  -1   2   60.17    1.83
  -4   1  -2   64.16    1.84
  -4  -1  -2   59.98    1.84
   4  -1   2   61.25    1.84
  -4   1   2   59.45    1.83
   4  -1   2   60.99    1.84
   4   1  -2   61.46    1.84
  -4   1   2   61.68    1.84
  -4  -1  -2   60.07    1.84
  -4   1   2   62.62    1.84
   4   1  -2   59.23    1.84
  -4   1  -3   63.09    1.82
  -4   1  -3   56.64    1.82
  -4  -1   3   59.70    1.82
   4  -1  -3   59.27    1.82
   4  -1  -3   62.37    1.82
   4   1   3   60.64    1.82
  -4  -1  -3   62.38    1.82
  -4   1   3   59.90    1.80
  -4   1   3   62.17    1.82
  -4  -1  -3   57.65    1.82
   4   1  -3   59.39    1.82
   4  -1   3   59.84    1.82
  -4  -1   4   64.17    1.97
  -4   1  -4   62.99    1.97
   4   1   4   65.59    1.96
   4  -1  -4   67.55    1.97
   4  -1  -4   64.14    1.96
  -4   1   4   64.59    1.95
  -4  -1  -4   63.43    1.97
   4  -1   4   65.63    1.97
  -4   1   4   64.14    1.96
   4   1  -4   64.05    1.97
  -4  -1  -4   67.24    1.96
   4   1   5   55.70    1.68
  -4   1  -5   56.13    1.69
  -4  -1   5   53.40    1.68
   4  -1  -5   53.41    1.68
  -4   1   5   54.83    1.66
  -4  -1  -5   55.22    1.68
   4   1  -5   54.68    1.68
   4  -1   5   55.26    1.68
  -4   1   5   56.21    1.68
   4  -1  -6    3.31    0.21
  -4   1  -6    3.38    0.22
   4   1   6    3.59    0.20
  -4  -1   6    3.42    0.21
   4  -1   6    3.89    0.21
  -4   1   6    3.77    0.20
  -4   1   6    3.73    0.16
   4   1  -6    3.70    0.20
  -4  -1  -6    3.58    0.20
  -4   1  -7    1.67    0.17
   4   1   7    2.03    0.19
   4  -1  -7    1.87    0.17
   4   1   7    2.07    0.16
  -4  -1   7    1.85    0.16
  -4   1   7    2.04    0.16
   4  -1   7    1.84    0.17
   4   1  -7    1.93    0.16
  -4   1   7    1.82    0.14
  -4  -1  -7    1.78    0.17
   4  -1  -8    2.21    0.20
   4   1   8    1.86    0.20
  -4  -1   8    2.18    0.20
  -4   1  -8    1.53    0.19
  -4  -1   8    1.83    0.14
   4   1  -8    1.64    0.19
  -4  -1  -8    2.02    0.20
   4  -1   8    2.14    0.20
  -4   1   8    1.90    0.13
   4  -1  -9    1.20    0.20
   4   1   9    1.23    0.20
  -4   1  -9    0.81    0.22
   4   1  -9    1.05    0.21
  -4  -1  -9    1.12    0.21
   4   1  10    1.66    0.23
   4  -1 -10    1.81    0.25
  -4   1 -10    1.37    0.25
   4  -1  10    1.43    0.23
   4   1 -10    1.44    0.24
  -4  -1 -10    1.65    0.26
   4  -1 -11    1.46    0.27
  -4   1 -11    1.41    0.27
   4   1 -11    1.34    0.27
  -4  -1 -11    1.70    0.30
  -4   2   0    5.42    0.17
   4  -2   0    5.25    0.17
  -4  -2   0    5.11    0.17
  -4   2   0    5.07    0.17
  -4  -2   0    5.06    0.17
   4  -2   0    4.94    0.18
   4   2   0    5.33    0.17
   4   2   0    4.95    0.17
  -4  -2   0    5.19    0.17
   4  -2  -1    0.85    0.05
   4  -2  -1    0.96    0.06
  -4  -2   1    0.87    0.05
   4   2   1    0.90    0.05
   4  -2  -1    1.04    0.05
   4   2   1    0.91    0.05
  -4   2  -1    1.04    0.06
  -4  -2   1    0.92    0.06
   4   2   1    0.98    0.06
  -4  -2   1    0.80    0.05
  -4   2  -1    0.97    0.06
   4   2  -1    0.92    0.05
   4   2  -1    0.95    0.05
  -4  -2  -1    0.85    0.05
   4   2  -1    1.00    0.06
   4  -2   1    0.97    0.06
  -4  -2  -1    0.91    0.06
  -4   2   1    0.99    0.05
   4  -2   1    0.88    0.06
  -4  -2  -1    1.02    0.05
   4   2   2   58.78    1.83
  -4  -2   2   63.01    1.81
  -4   2  -2   59.83    1.83
   4  -2  -2   60.31    1.82
  -4  -2   2   58.00    1.82
  -4   2  -2   62.23    1.83
   4  -2  -2   59.94    1.82
  -4  -2   2   62.54    1.83
   4  -2  -2   59.97    1.81
  -4  -2  -2   58.47    1.82
   4   2  -2   63.34    1.83
   4  -2   2   59.35    1.83
   4   2  -2   61.84    1.82
   4  -2   2   61.91    1.83
  -4   2   2   60.34    1.82
  -4  -2  -2   58.87    1.82
  -4   2   2   60.77    1.81
  -4   2  -3    0.80    0.07
  -4  -2   3    1.01    0.07
   4  -2  -3    0.81    0.06
   4  -2  -3    0.88    0.06
   4   2   3    0.73    0.06
   4  -2  -3    0.71    0.06
  -4  -2   3    0.56    0.07
   4   2   3    0.73    0.08
   4  -2   3    0.79    0.07
  -4   2   3    0.68    0.05
  -4  -2  -3    0.80    0.06
  -4   2   3    0.66    0.06
  -4  -2  -3    0.73    0.06
   4   2  -3    0.68    0.07
  -4   2  -4    0.67    0.09
  -4  -2   4    0.76    0.09
   4   2   4    0.58    0.09
   4  -2  -4    0.60    0.07
   4   2   4    0.61    0.07
   4  -2  -4    0.66    0.08
  -4  -2  -4    0.71    0.07
   4  -2   4    0.54    0.08
  -4  -2  -4    0.58    0.08
  -4   2   4    0.55    0.07
  -4   2   4    0.67    0.06
   4   2  -4    0.57    0.08
  -4  -2   5    1.44    0.12
   4  -2  -5    1.66    0.12
  -4   2  -5    1.64    0.13
   4   2   5    1.51    0.11
   4   2   5    1.34    0.12
   4  -2  -5    1.50    0.11
  -4  -2  -5    1.65    0.11
   4  -2   5    1.55    0.12
   4   2  -5    1.65    0.12
  -4   2   5    1.50    0.11
  -4   2   5    1.59    0.10
  -4  -2  -5    1.30    0.11
   4  -2  -6    0.19    0.11
   4   2   6   -0.02    0.09
   4   2   6   -0.10    0.12
  -4   2  -6    0.25    0.11
  -4  -2   6    0.22    0.11
  -4  -2  -6   -0.09    0.11
   4   2  -6   -0.01    0.10
   4  -2   6    0.19    0.12
  -4   2   6    0.08    0.09
  -4   2   6    0.26    0.07
   4  -2  -7    0.11    0.12
  -4   2  -7    0.09    0.14
  -4  -2   7    0.01    0.13
   4   2   7    0.09    0.14
  -4   2   7    0.12    0.08
   4   2  -7   -0.04    0.12
  -4  -2  -7   -0.06    0.13
   4  -2   7    0.07    0.13
  -4   2  -8    0.72    0.18
   4  -2  -8    0.57    0.17
  -4  -2   8    0.71    0.17
   4   2   8    0.58    0.17
  -4   2   8    0.84    0.11
   4   2  -8    0.68    0.16
   4  -2   8    0.40    0.15
  -4  -2  -8    0.60    0.17
   4  -2  -9    0.54    0.18
  -4   2  -9    0.48    0.21
   4   2   9    0.81    0.20
  -4  -2  -9    0.39    0.20
   4   2  -9    0.43    0.20
   4   2  10    0.11    0.20
  -4   2 -10    0.42    0.24
   4  -2 -10   -0.40    0.21
   4   2 -10    0.04    0.22
  -4  -2 -10    0.01    0.22
  -4   2 -11    0.00    0.28
   4  -2 -11    0.33    0.25
   4   2 -11    0.21    0.25
  -4  -2 -11    0.11    0.27
   4  -3   0   -0.02    0.02
   4   3   0    0.10    0.02
   4   3   0   -0.02    0.02
  -4  -3   0    0.01    0.02
   4   3   0    0.00    0.03
   4  -3   0    0.01    0.03
  -4  -3   0    0.00    0.03
  -4  -3   0   -0.01    0.03
  -4   3   0    0.00    0.03
  -4   3   0   -0.03    0.00
   4  -3  -1   66.33    1.94
   4   3   1   65.68    1.93
  -4  -3   1   64.72    1.94
   4   3   1   65.09    1.93
   4  -3  -1   61.87    1.94
   4  -3  -1   64.98    1.94
  -4   3  -1   63.96    1.94
   4  -3  -1   63.73    1.95
   4   3   1   64.01    1.94
  -4  -3   1   66.57    1.94
  -4  -3   1   61.99    1.94
  -4   3  -1   64.31    1.94
   4  -3   1   66.33    1.94
  -4  -3  -1   64.13    1.93
   4  -3   1   62.50    1.94
  -4   3   1   66.20    1.93
   4   3  -1   63.70    1.94
  -4  -3  -1   66.79    1.94
   4   3  -1   64.23    1.94
  -4  -3  -1   61.98    1.93
   4  -3  -2   85.58    2.65
  -4  -3   2   91.65    2.65
  -4  -3   2   87.65    2.66
   4   3   2   87.27    2.65
   4  -3  -2   92.11    2.65
   4   3   2   89.54    2.66
  -4   3  -2   88.46    2.66
   4  -3  -2   89.63    2.65
  -4  -3  -2   90.46    2.65
  -4   3   2   86.26    2.65
   4  -3   2   85.10    2.65
   4   3  -2   90.26    2.65
  -4  -3  -2   80.93    2.65
   4  -3   2   92.26    2.66
   4  -3  -3   77.27    2.44
  -4  -3   3   84.62    2.45
   4  -3  -3   83.85    2.44
  -4  -3   3   76.41    2.45
   4   3   3   79.27    2.45
  -4   3  -3   83.55    2.45
   4  -3  -3   81.29    2.44
  -4  -3   3   85.07    2.44
   4  -3   3   83.99    2.45
  -4   3   3   81.15    2.44
   4   3  -3   82.07    2.45
   4  -3   3   79.11    2.45
  -4  -3  -3   82.06    2.44
  -4  -3  -3   76.93    2.44
  -4   3  -4   94.94    2.79
   4   3   4   91.50    2.79
   4  -3  -4   95.23    2.78
  -4  -3   4   91.10    2.78
   4  -3  -4   90.45    2.78
  -4  -3  -4   90.93    2.78
  -4   3   4   92.83    2.78
  -4   3   4   92.64    2.77
   4   3  -4   91.90    2.78
  -4  -3  -4   94.54    2.78
   4  -3   4   87.79    2.78
   4  -3  -5   17.32    0.58
  -4   3  -5   18.61    0.60
   4  -3  -5   18.45    0.59
   4   3   5   18.09    0.58
   4   3   5   18.01    0.60
  -4  -3   5   18.58    0.60
   4  -3   5   17.68    0.59
  -4  -3  -5   18.52    0.58
   4   3  -5   18.37    0.59
  -4   3   5   18.07    0.58
  -4   3   5   17.61    0.56
  -4  -3  -5   17.79    0.59
   4   3   6    2.52    0.18
  -4  -3   6    1.87    0.15
   4  -3  -6    1.64    0.14
  -4   3  -6    2.16    0.16
   4   3   6    2.02    0.15
  -4  -3  -6    2.37    0.15
  -4  -3  -6    1.63    0.14
  -4   3   6    1.92    0.12
  -4   3   6    2.13    0.14
   4  -3   6    2.15    0.16
   4   3  -6    2.20    0.16
   4   3   7   -0.07    0.14
   4  -3  -7    0.04    0.13
  -4  -3   7   -0.10    0.14
  -4   3  -7   -0.05    0.13
   4   3  -7   -0.04    0.12
  -4   3   7    0.02    0.09
  -4  -3  -7   -0.07    0.12
   4  -3   7   -0.19    0.13
  -4  -3   8    2.38    0.21
  -4   3  -8    2.48    0.21
   4   3   8    2.17    0.21
   4  -3  -8    2.17    0.20
   4   3  -8    2.52    0.21
  -4   3   8    2.49    0.16
   4  -3   8    2.48    0.21
  -4  -3  -8    2.28    0.21
   4  -3  -9    5.56    0.36
  -4   3  -9    5.39    0.35
   4   3   9    4.97    0.30
   4   3  -9    5.29    0.36
  -4  -3  -9    5.23    0.36
   4   3  10    1.79    0.24
   4  -3 -10    1.84    0.26
  -4   3 -10    2.31    0.28
   4   3 -10    1.92    0.26
  -4  -3 -10    1.27    0.25
   4  -3 -11    0.06    0.26
  -4  -3 -11    0.32    0.27
   4  -4   0   44.92    1.42
   4  -4   0   46.87    1.41
   4   4   0   46.90    1.40
   4   4   0   48.23    1.41
  -4  -4   0   48.31    1.41
   4   4   0   46.10    1.42
  -4   4   0   47.18    1.41
  -4  -4   0   45.59    1.41
   4  -4  -1   21.78    0.67
   4  -4  -1   22.42    0.67
  -4  -4   1   22.88    0.67
   4  -4  -1   22.22    0.67
   4   4   1   21.04    0.68
  -4  -4   1   20.48    0.67
  -4  -4   1   22.48    0.67
   4   4  -1   21.73    0.67
   4  -4   1   22.62    0.67
  -4  -4  -1   21.50    0.66
  -4  -4  -1   21.72    0.66
  -4   4   1   22.12    0.66
  -4  -4  -1   21.11    0.66
   4  -4   1   21.26    0.67
  -4  -4   2    4.64    0.16
   4   4   2    4.66    0.14
  -4  -4   2    4.46    0.16
   4  -4  -2    4.57    0.16
  -4   4  -2    4.25    0.17
   4  -4  -2    4.46    0.16
  -4  -4   2    4.32    0.17
   4   4   2    4.54    0.17
   4  -4  -2    4.31    0.15
   4  -4   2    4.40    0.17
  -4   4   2    4.18    0.16
  -4   4   2    4.34    0.15
   4   4  -2    4.47    0.16
   4  -4   2    4.65    0.17
  -4  -4  -2    4.25    0.15
  -4  -4  -2    4.63    0.15
   4   4   3    0.39    0.08
  -4  -4   3    0.55    0.07
   4  -4  -3    0.38    0.05
  -4   4  -3    0.44    0.07
  -4  -4   3    0.42    0.07
   4   4   3    0.43    0.04
   4  -4  -3    0.52    0.07
   4  -4  -3    0.40    0.05
  -4  -4  -3    0.29    0.05
  -4  -4  -3    0.41    0.06
   4   4  -3    0.44    0.06
  -4   4   3    0.32    0.06
  -4   4   3    0.37    0.05
   4  -4   3    0.47    0.07
   4  -4   3    0.57    0.08
   4   4   4   26.07    0.84
  -4   4  -4   26.47    0.84
  -4  -4   4   26.15    0.84
   4  -4  -4   27.81    0.83
   4  -4  -4   26.39    0.83
   4   4   4   27.39    0.82
  -4   4   4   26.96    0.82
   4   4  -4   26.68    0.83
   4  -4   4   26.38    0.84
  -4  -4  -4   28.08    0.83
  -4  -4  -4   25.44    0.83
   4   4   5    1.43    0.10
   4  -4  -5    1.29    0.11
   4  -4  -5    1.50    0.11
   4   4   5    1.72    0.15
  -4   4  -5    1.49    0.13
  -4  -4   5    1.66    0.14
  -4  -4  -5    1.42    0.12
   4  -4   5    1.54    0.13
  -4   4   5    1.52    0.11
  -4  -4  -5    1.47    0.10
   4   4  -5    1.47    0.12
   4   4   6    0.86    0.14
  -4  -4   6    0.81    0.14
   4  -4  -6    1.00    0.12
   4  -4  -6    0.91    0.12
  -4   4  -6    0.94    0.13
   4   4  -6    0.86    0.13
  -4  -4  -6    1.04    0.11
  -4  -4  -6    0.75    0.12
   4  -4   6    1.03    0.14
  -4   4   6    1.04    0.10
  -4   4  -7    2.28    0.20
   4  -4  -7    2.15    0.17
   4   4   7    2.61    0.20
  -4  -4   7    2.37    0.20
  -4   4   7    2.24    0.15
  -4  -4  -7    1.80    0.17
   4   4  -7    2.25    0.18
   4  -4   7    2.60    0.20
   4   4   8    0.01    0.17
  -4  -4   8    0.15    0.16
  -4   4  -8    0.13    0.16
   4  -4  -8    0.16    0.16
  -4  -4  -8    0.17    0.17
   4   4  -8    0.05    0.16
  -4   4   8    0.38    0.11
   4  -4   8    0.08    0.17
   4   4   9    1.92    0.23
  -4  -4   9    1.70    0.22
   4  -4  -9    1.75    0.23
  -4   4  -9    1.63    0.24
  -4  -4  -9    1.42    0.22
   4  -4   9    1.87    0.23
   4   4  -9    1.68    0.23
   4  -4 -10    0.08    0.23
   4   4  10    0.33    0.21
  -4  -4 -10   -0.16    0.23
   4  -4 -11    0.25    0.27
  -4  -4 -11    0.24    0.28
  -4   5   0   -0.10    0.03
   4  -5   0   -0.02    0.03
  -4  -5   0    0.02    0.03
   4   5   0   -0.14    0.05
  -4  -5   0   -0.11    0.03
   4  -5   0   -0.08    0.04
   4   5   1   -0.01    0.06
  -4  -5   1    0.05    0.04
   4  -5  -1    0.09    0.04
   4  -5  -1   -0.01    0.03
  -4   5  -1   -0.01    0.02
  -4  -5   1    0.03    0.03
  -4   5   1    0.05    0.02
   4  -5   1    0.08    0.04
   4  -5   1    0.10    0.04
  -4  -5  -1    0.07    0.03
   4   5  -1    0.07    0.03
   4   5  -1    0.50    0.07
  -4  -5  -1    0.06    0.03
   4   5   2   25.18    0.80
   4  -5  -2   25.43    0.78
  -4   5  -2   25.99    0.79
  -4  -5   2   26.36    0.79
  -4  -5   2   25.53    0.79
   4  -5  -2   25.74    0.79
  -4  -5  -2   25.15    0.78
  -4   5   2   24.74    0.79
  -4   5   2   26.71    0.78
   4  -5   2   24.58    0.79
   4  -5   2   27.02    0.80
  -4  -5  -2   25.84    0.78
   4   5   3   19.97    0.58
  -4  -5   3   18.81    0.61
  -4   5  -3   19.36    0.61
  -4  -5   3   19.56    0.61
   4   5   3   18.74    0.62
   4  -5  -3   19.35    0.60
   4  -5  -3   18.66    0.60
  -4  -5  -3   18.52    0.60
  -4   5   3   19.05    0.60
  -4  -5  -3   19.69    0.59
  -4   5   3   20.26    0.59
   4   5  -3   18.36    0.60
   4  -5   3   20.40    0.61
   4  -5   3   18.92    0.61
   4   5   4   56.87    1.65
  -4   5  -4   54.38    1.67
  -4  -5   4   56.13    1.67
   4   5   4   53.26    1.67
   4  -5  -4   54.66    1.66
   4  -5  -4   53.58    1.66
  -4   5   4   54.00    1.66
   4  -5   4   54.94    1.67
   4   5  -4   54.86    1.67
  -4  -5  -4   52.27    1.66
  -4  -5  -4   55.37    1.66
  -4   5   4   55.94    1.65
   4   5   5   10.58    0.39
   4  -5  -5   10.70    0.37
   4  -5  -5   11.17    0.37
  -4  -5   5   10.50    0.40
   4   5   5   10.93    0.36
  -4   5  -5   10.69    0.39
  -4  -5  -5   10.32    0.38
  -4  -5  -5   11.34    0.37
   4  -5   5   11.04    0.40
   4   5  -5   11.00    0.38
  -4   5   5   10.56    0.36
  -4   5   5   11.40    0.37
  -4   5  -6   25.37    0.81
   4   5   6   24.41    0.80
   4  -5  -6   25.24    0.80
   4  -5  -6   24.84    0.79
  -4  -5   6   24.67    0.81
   4   5  -6   23.70    0.80
  -4  -5  -6   25.08    0.80
  -4  -5  -6   24.92    0.79
   4  -5   6   24.92    0.81
  -4   5   6   24.49    0.78
  -4   5  -7    0.08    0.14
   4   5   7    0.12    0.16
   4  -5  -7    0.08    0.13
  -4  -5   7   -0.02    0.15
   4   5  -7    0.00    0.13
  -4  -5  -7    0.17    0.13
  -4   5   7    0.25    0.11
   4  -5   7    0.17    0.15
   4  -5  -8    0.28    0.16
  -4   5  -8    0.14    0.17
   4   5   8    0.28    0.18
  -4  -5   8   -0.19    0.17
  -4   5   8    0.15    0.11
   4   5  -8    0.18    0.16
  -4  -5  -8   -0.11    0.15
   4  -5   8   -0.10    0.18
  -4  -5   9   -0.01    0.21
   4   5   9    0.36    0.21
   4  -5  -9   -0.04    0.18
   4  -5   9    0.00    0.20
  -4  -5  -9    0.33    0.19
   4  -5 -10    1.66    0.25
   4   5  10    1.89    0.25
  -4  -5 -10    2.41    0.28
   4  -5 -11    0.10    0.26
  -4  -5 -11   -0.03    0.28
   4  -6   0    0.11    0.04
  -4   6   0    0.17    0.03
   4  -6   0    0.09    0.04
   4   6   0    0.17    0.07
  -4  -6   0    0.15    0.03
  -4  -6   0    0.16    0.03
  -4  -6   1    4.73    0.17
   4  -6  -1    4.86    0.17
  -4  -6   1    5.04    0.17
  -4   6  -1    4.92    0.17
   4   6   1    4.66    0.19
   4  -6  -1    4.91    0.17
   4   6  -1    5.02    0.16
   4  -6   1    4.48    0.17
  -4  -6  -1    4.75    0.16
   4   6  -1    4.87    0.19
   4  -6   1    4.86    0.17
  -4  -6  -1    4.59    0.16
   4   6   2   55.76    1.77
   4  -6  -2   56.94    1.75
  -4  -6   2   60.72    1.76
   4  -6  -2   59.32    1.76
  -4  -6   2   55.69    1.76
  -4  -6  -2   59.99    1.75
  -4  -6  -2   58.16    1.75
   4  -6   2   56.57    1.76
  -4   6   2   59.70    1.77
   4  -6   2   59.40    1.76
   4   6   3    3.64    0.18
  -4  -6   3    3.78    0.16
  -4  -6   3    3.68    0.17
   4  -6  -3    3.45    0.14
   4  -6  -3    3.66    0.15
  -4   6  -3    3.55    0.16
  -4  -6  -3    3.67    0.14
  -4   6   3    3.65    0.12
   4   6  -3    3.34    0.15
   4  -6   3    3.58    0.17
   4  -6   3    3.61    0.17
  -4  -6  -3    3.74    0.14
  -4   6   3    3.40    0.16
  -4   6  -4    9.45    0.33
   4  -6  -4    9.19    0.32
  -4  -6   4   10.50    0.36
   4   6   4    9.01    0.34
   4  -6  -4    9.93    0.32
  -4  -6   4    9.12    0.34
  -4   6   4    9.85    0.31
  -4  -6  -4    9.06    0.32
   4   6  -4    9.32    0.33
  -4  -6  -4    9.33    0.31
   4  -6   4    8.93    0.34
  -4   6   4    9.29    0.32
   4  -6  -5    1.60    0.11
   4  -6  -5    1.20    0.11
   4   6   5    1.63    0.15
  -4  -6   5    1.30    0.14
  -4   6  -5    1.62    0.14
  -4   6   5    1.42    0.11
  -4  -6  -5    1.45    0.12
  -4  -6  -5    1.43    0.10
   4  -6   5    1.25    0.13
   4   6  -5    1.27    0.12
   4  -6  -6    4.96    0.24
  -4  -6   6    4.94    0.28
  -4   6  -6    5.54    0.26
   4   6   6    5.60    0.28
   4   6  -6    4.90    0.25
  -4   6   6    5.29    0.23
  -4  -6  -6    4.79    0.25
   4  -6   6    5.32    0.28
  -4   6  -7    0.03    0.14
   4  -6  -7    0.09    0.13
  -4  -6   7   -0.01    0.16
   4   6   7    0.17    0.17
   4  -6   7    0.27    0.17
  -4   6   7   -0.07    0.11
   4   6  -7   -0.01    0.13
  -4  -6  -7    0.01    0.13
   4   6   8    0.37    0.19
  -4  -6   8    0.22    0.18
   4  -6  -8   -0.10    0.15
   4  -6   8    0.13    0.19
  -4  -6  -8    0.20    0.17
  -4   6   8    0.13    0.13
   4  -6  -9    0.29    0.19
  -4  -6   9    0.30    0.21
   4   6   9   -0.02    0.21
  -4  -6  -9   -0.26    0.19
   4  -6   9    0.22    0.21
   4   6  10    0.32    0.22
   4  -6 -10   -0.08    0.22
  -4  -6 -10    0.01    0.22
   4  -6 -11   -0.12    0.26
  -4  -6 -11   -0.10    0.26
   4  -7   0    0.02    0.05
  -4  -7   0    0.10    0.03
  -4  -7   0    0.04    0.04
   4  -7   0   -0.03    0.04
   4   7   0   -0.01    0.08
   4   7   1   34.00    1.05
  -4  -7   1   33.15    1.03
   4  -7  -1   35.14    1.03
  -4   7  -1   35.16    1.03
   4  -7  -1   34.10    1.04
  -4  -7   1   34.04    1.03
  -4  -7  -1   34.84    1.03
   4  -7   1   32.79    1.04
   4   7  -1   33.23    1.05
  -4  -7  -1   33.27    1.02
   4   7  -1   35.37    1.03
   4  -7   1   33.04    1.04
   4  -7  -2   36.04    1.14
  -4  -7   2   37.49    1.15
  -4   7  -2   35.50    1.14
   4  -7  -2   38.25    1.14
  -4  -7   2   38.43    1.15
   4   7   2   37.79    1.17
  -4  -7  -2   37.35    1.13
   4  -7   2   38.55    1.15
   4  -7   2   38.60    1.16
  -4  -7  -2   37.14    1.13
  -4   7   2   37.59    1.16
   4   7  -2   39.13    1.14
   4  -7  -3  106.28    3.29
   4   7   3  106.85    3.31
  -4  -7   3  110.89    3.31
  -4  -7   3  111.91    3.31
  -4   7  -3  111.64    3.30
   4  -7  -3  110.93    3.29
   4  -7   3  109.10    3.31
   4  -7   3  112.08    3.31
  -4   7   3  106.76    3.31
  -4  -7  -3  108.60    3.29
  -4  -7  -3  112.42    3.29
  -4  -7   4   22.20    0.69
   4   7   4   20.74    0.69
  -4   7  -4   21.60    0.68
  -4  -7   4   21.21    0.69
   4  -7  -4   21.74    0.67
   4  -7  -4   20.30    0.67
   4   7  -4   21.62    0.67
  -4   7   4   20.55    0.68
  -4  -7  -4   21.59    0.66
  -4  -7  -4   20.91    0.67
   4  -7   4   22.00    0.69
   4  -7  -5   14.44    0.49
  -4   7  -5   15.37    0.51
   4  -7  -5   14.94    0.49
   4   7   5   14.22    0.51
  -4  -7   5   14.58    0.52
  -4  -7  -5   14.66    0.49
   4   7  -5   14.94    0.50
  -4  -7  -5   15.04    0.48
  -4   7   5   15.38    0.50
   4  -7   5   15.11    0.52
   4  -7  -6    2.93    0.19
  -4  -7   6    2.57    0.19
   4   7   6    2.90    0.21
  -4   7  -6    2.86    0.21
   4  -7   6    3.09    0.22
   4   7  -6    2.49    0.21
  -4   7   6    2.83    0.20
  -4  -7  -6    2.81    0.20
  -4  -7   7    2.23    0.21
   4  -7  -7    2.17    0.18
   4   7   7    2.22    0.20
   4  -7   7    2.36    0.22
  -4  -7  -7    2.00    0.18
  -4   7   7    2.04    0.17
   4   7   8    1.27    0.21
   4  -7  -8    1.34    0.18
  -4  -7   8    0.70    0.20
  -4   7   8    1.09    0.15
  -4  -7  -8    0.98    0.18
   4  -7   8    0.96    0.21
  -4  -7   9    0.41    0.21
   4  -7  -9    0.37    0.19
   4   7   9    0.92    0.22
   4  -7   9    0.61    0.25
  -4  -7  -9    0.38    0.21
  -4  -7  10    0.97    0.28
   4  -7 -10    1.12    0.25
   4   7  10    0.79    0.24
  -4  -7 -10    0.63    0.24
   4   8   0   -0.02    0.09
  -4  -8   0    0.04    0.03
   4  -8   0    0.03    0.05
  -4  -8   0    0.02    0.04
   4  -8   0    0.02    0.05
   4  -8  -1   18.14    0.59
  -4   8  -1   19.40    0.58
  -4  -8   1   18.72    0.59
   4  -8  -1   19.27    0.59
  -4  -8   1   19.20    0.59
   4   8   1   19.96    0.62
   4   8  -1   18.57    0.62
  -4  -8  -1   18.55    0.58
   4  -8   1   19.33    0.60
  -4  -8  -1   19.61    0.58
   4  -8   1   18.65    0.60
  -4   8  -2    0.63    0.06
  -4  -8   2    0.56    0.07
   4  -8  -2    0.63    0.06
   4  -8  -2    0.62    0.06
   4   8   2    0.67    0.11
  -4  -8   2    0.51    0.08
  -4  -8  -2    0.61    0.04
   4  -8   2    0.49    0.07
  -4   8   2    0.47    0.10
   4   8  -2    0.55    0.06
   4  -8   2    0.52    0.08
  -4  -8  -2    0.57    0.05
   4  -8  -3   22.51    0.69
   4  -8  -3   21.65    0.68
  -4  -8   3   22.42    0.71
   4   8   3   20.92    0.72
  -4  -8   3   22.15    0.71
  -4   8   3   21.86    0.71
   4  -8   3   23.79    0.71
   4  -8   3   21.44    0.71
  -4  -8  -3   21.58    0.68
   4   8  -3   22.44    0.69
  -4  -8  -3   23.46    0.68
   4  -8  -4    0.11    0.07
   4  -8  -4    0.15    0.07
  -4  -8   4   -0.05    0.10
  -4   8  -4    0.15    0.08
  -4  -8   4    0.07    0.09
   4   8   4    0.17    0.12
  -4   8   4   -0.02    0.10
   4   8  -4    0.11    0.07
  -4  -8  -4    0.18    0.07
   4  -8   4    0.09    0.10
   4  -8   4    0.15    0.11
  -4  -8  -4    0.02    0.06
  -4  -8   5    8.65    0.36
   4  -8  -5    9.04    0.32
   4   8   5    9.68    0.37
   4  -8  -5    8.50    0.32
  -4  -8  -5    9.14    0.31
  -4   8   5    8.62    0.34
   4  -8   5    8.47    0.36
  -4  -8  -5    8.67    0.32
   4  -8  -6    0.55    0.11
   4   8   6    0.17    0.15
  -4  -8   6    0.46    0.15
   4  -8   6    0.54    0.16
  -4  -8  -6    0.26    0.11
  -4   8   6    0.42    0.13
   4   8   7    1.66    0.19
  -4  -8   7    1.89    0.21
   4  -8  -7    1.40    0.16
   4  -8   7    1.82    0.21
  -4  -8  -7    1.51    0.16
  -4   8   7    1.42    0.16
   4   8   8    1.01    0.22
  -4  -8   8    1.01    0.22
   4  -8  -8    0.83    0.17
  -4  -8  -8    0.62    0.18
   4  -8   8    1.11    0.22
  -4   8   8    0.97    0.16
   4   8   9    0.19    0.22
   4  -8  -9    0.32    0.20
  -4  -8   9    0.27    0.24
  -4  -8  -9    0.33    0.20
   4  -8   9    0.46    0.24
   4   8  10   -0.12    0.24
  -4  -8  10   -0.02    0.28
   4  -8 -10   -0.13    0.24
   4  -8  10    0.08    0.28
  -4  -8 -10   -0.12    0.24
  -4  -9   0   -0.01    0.05
   4  -9   0    0.01    0.05
   4  -9   0    0.01    0.05
  -4  -9   0    0.03    0.04
   4   9   0   -0.09    0.10
  -4  -9   1   11.89    0.39
   4   9   1   12.33    0.43
   4  -9  -1   11.88    0.39
   4  -9  -1   12.28    0.38
  -4  -9   1   11.61    0.39
  -4  -9  -1   12.15    0.37
  -4  -9  -1   11.57    0.37
   4  -9   1   12.58    0.39
   4   9  -1   11.96    0.42
   4  -9   1   11.88    0.39
   4  -9  -2   -0.01    0.05
  -4  -9   2    0.02    0.06
  -4   9  -2    0.13    0.05
   4   9   2    0.17    0.11
   4  -9  -2    0.02    0.05
  -4  -9   2   -0.09    0.07
   4  -9   2    0.06    0.07
  -4  -9  -2    0.03    0.04
   4  -9   2    0.21    0.07
   4   9  -2   -0.06    0.04
  -4  -9  -2    0.02    0.03
   4   9   3   41.92    1.35
  -4  -9   3   43.28    1.34
   4  -9  -3   42.22    1.32
  -4  -9   3   45.60    1.34
   4  -9  -3   43.26    1.32
   4  -9   3   42.03    1.34
  -4  -9  -3   44.30    1.31
  -4   9   3   43.22    1.35
  -4  -9  -3   43.76    1.31
   4  -9   3   45.30    1.34
   4  -9  -4    0.33    0.07
   4  -9  -4    0.14    0.07
   4   9   4    0.25    0.13
  -4  -9   4    0.05    0.11
  -4  -9  -4    0.21    0.07
   4  -9   4    0.20    0.12
  -4   9   4    0.18    0.12
  -4  -9  -4    0.33    0.06
   4  -9  -5   18.78    0.60
   4   9   5   18.59    0.65
  -4  -9   5   18.44    0.64
  -4  -9  -5   19.40    0.60
   4  -9   5   18.34    0.64
  -4   9   5   18.74    0.62
  -4  -9  -5   18.18    0.60
   4  -9  -6    0.11    0.11
  -4  -9   6    0.10    0.15
   4   9   6    0.11    0.18
  -4  -9  -6    0.00    0.11
  -4   9   6    0.23    0.14
   4  -9   6   -0.04    0.16
   4  -9  -7    0.78    0.15
  -4  -9   7    0.77    0.20
   4   9   7    0.69    0.19
  -4  -9  -7    0.91    0.15
  -4   9   7    0.96    0.16
   4  -9   7    0.93    0.21
  -4  -9   8    0.34    0.21
   4   9   8    0.51    0.22
   4  -9  -8    0.48    0.17
   4  -9   8    0.19    0.21
  -4  -9  -8    0.41    0.17
  -4   9   8    0.45    0.17
   4   9   9    0.88    0.25
   4  -9  -9    0.30    0.20
  -4  -9   9    0.22    0.24
   4  -9   9    0.23    0.26
  -4  -9  -9    0.53    0.20
  -4  -9  10    0.08    0.28
   4   9  10    0.31    0.25
   4  -9 -10    0.18    0.24
  -4  -9 -10   -0.12    0.23
   4  -9  10   -0.15    0.29
   4  10   0    0.01    0.12
   4 -10   0   -0.02    0.06
  -4 -10   0    0.01    0.05
  -4 -10   0    0.07    0.05
   4 -10   0   -0.02    0.06
   4 -10  -1    2.81    0.13
   4 -10  -1    2.58    0.13
  -4 -10   1    2.71    0.14
  -4 -10   1    2.72    0.13
   4  10   1    2.42    0.18
   4 -10   1    2.38    0.14
  -4 -10  -1    2.74    0.10
   4 -10   1    2.92    0.14
  -4 -10  -1    2.63    0.10
   4 -10  -2    8.41    0.29
  -4 -10   2    9.05    0.30
   4 -10  -2    8.65    0.29
  -4 -10   2    8.33    0.31
   4  10   2    7.80    0.34
  -4 -10  -2    8.39    0.27
   4 -10   2    8.75    0.31
  -4 -10  -2    8.58    0.27
   4 -10   2    8.82    0.31
  -4 -10   3    0.78    0.10
   4  10   3    0.67    0.14
   4 -10  -3    0.60    0.07
   4 -10  -3    0.54    0.07
  -4 -10   3    0.33    0.10
  -4 -10  -3    0.60    0.06
  -4 -10  -3    0.64    0.05
  -4  10   3    0.84    0.15
   4 -10   3    0.71    0.11
   4 -10   3    0.85    0.11
   4 -10  -4    3.41    0.16
   4 -10  -4    3.02    0.16
   4  10   4    2.66    0.21
  -4 -10   4    2.95    0.22
  -4 -10  -4    2.94    0.15
   4 -10   4    3.04    0.22
  -4 -10  -4    3.36    0.14
  -4  10   4    2.97    0.20
  -4 -10   5    0.75    0.15
   4 -10  -5    0.87    0.11
   4  10   5    1.06    0.19
   4 -10   5    0.96    0.16
  -4  10   5    0.94    0.16
  -4 -10  -5    0.96    0.11
   4  10   6    4.72    0.32
  -4 -10   6    5.00    0.31
   4 -10  -6    4.59    0.24
   4 -10   6    4.26    0.32
  -4  10   6    4.46    0.28
  -4 -10  -6    4.37    0.24
   4  10   7    0.33    0.19
  -4 -10   7    0.17    0.19
   4 -10  -7    0.01    0.14
   4 -10   7   -0.02    0.20
  -4  10   7    0.03    0.16
  -4 -10  -7    0.11    0.14
   4  10   8    1.74    0.24
   4 -10  -8    1.42    0.19
  -4 -10   8    1.79    0.26
   4 -10   8    1.45    0.25
  -4 -10  -8    1.44    0.20
  -4  10   8    2.20    0.22
  -4 -10   9    0.05    0.25
   4  10   9   -0.02    0.21
   4 -10  -9   -0.02    0.20
   4 -10   9    0.17    0.25
  -4 -10  -9    0.07    0.20
   4 -10 -10    0.03    0.24
  -4 -10  10    0.16    0.30
   4  10  10    0.34    0.26
  -4 -10 -10    0.24    0.25
   4 -10  10   -0.15    0.29
  -4 -11   0    0.03    0.05
  -4 -11   0   -0.01    0.06
   4 -11   0   -0.11    0.06
   4 -11   0   -0.07    0.07
   4  11   0    0.12    0.14
   4  11   1    6.18    0.31
   4 -11  -1    6.15    0.22
  -4 -11   1    6.34    0.23
   4 -11  -1    6.38    0.22
  -4 -11   1    5.73    0.23
  -4 -11  -1    6.18    0.20
   4 -11   1    6.65    0.24
   4 -11   1    5.81    0.24
  -4 -11  -1    5.98    0.20
  -4 -11   2   31.45    0.95
   4 -11  -2   30.46    0.94
   4 -11  -2   30.39    0.94
  -4 -11   2   30.17    0.95
   4  11   2   30.43    0.99
  -4 -11  -2   30.49    0.92
   4 -11   2   29.92    0.96
   4 -11   2   31.55    0.96
  -4 -11  -2   30.63    0.92
  -4 -11   3   18.57    0.63
   4 -11  -3   19.15    0.60
   4 -11  -3   18.58    0.60
   4  11   3   20.19    0.66
  -4 -11  -3   19.37    0.59
  -4 -11  -3   19.63    0.59
   4 -11   3   19.01    0.64
   4  11   4   16.52    0.62
  -4 -11   4   17.43    0.60
   4 -11  -4   16.85    0.56
   4 -11  -4   17.73    0.56
  -4  11   4   17.43    0.61
   4 -11   4   17.44    0.60
  -4 -11  -4   18.28    0.55
  -4 -11  -4   17.75    0.55
   4  11   5    3.39    0.25
  -4 -11   5    3.66    0.27
   4 -11  -5    3.66    0.19
  -4 -11  -5    3.62    0.18
   4 -11   5    3.43    0.23
  -4  11   5    3.29    0.24
  -4 -11   6    2.03    0.22
   4  11   6    1.82    0.22
   4 -11  -6    2.04    0.15
  -4  11   6    2.07    0.21
   4 -11   6    1.87    0.23
  -4 -11  -6    2.18    0.15
   4  11   7   -0.03    0.22
   4 -11  -7    0.18    0.14
  -4 -11   7   -0.05    0.21
   4 -11   7    0.12    0.21
  -4 -11  -7    0.15    0.14
  -4  11   7    0.24    0.18
   4 -11  -8    0.12    0.17
  -4 -11   8    0.41    0.23
   4  11   8    0.50    0.22
  -4  11   8    0.29    0.20
   4 -11   8    0.03    0.24
  -4 -11  -8   -0.14    0.16
   4 -11  -9   -0.10    0.19
   4  11   9    0.09    0.23
  -4 -11   9    0.10    0.27
  -4 -11  -9   -0.02    0.19
   4 -11   9   -0.27    0.26
   4  12   0    1.37    0.19
   4 -12   0    1.50    0.10
   4 -12   0    1.46    0.10
  -4 -12   0    1.51    0.11
  -4 -12   0    1.52    0.10
   4  12   1    1.45    0.19
   4 -12  -1    1.72    0.12
  -4 -12   1    1.60    0.11
   4 -12  -1    1.50    0.10
  -4 -12   1    1.85    0.13
  -4 -12  -1    1.75    0.09
   4 -12   1    1.85    0.12
  -4 -12  -1    1.66    0.09
   4 -12   1    1.80    0.12
   4 -12  -2    1.15    0.09
   4  12   2    1.25    0.19
   4 -12  -2    1.27    0.09
  -4 -12   2    1.27    0.12
  -4 -12  -2    1.07    0.07
   4 -12   2    1.28    0.13
   4  12   3   -0.16    0.17
   4 -12  -3    0.11    0.06
   4 -12  -3    0.07    0.07
  -4 -12   3    0.08    0.12
  -4 -12  -3    0.08    0.05
   4 -12   3   -0.03    0.12
  -4 -12  -3    0.06    0.04
   4  12   4    0.10    0.18
  -4 -12   4    0.13    0.14
   4 -12  -4    0.10    0.08
  -4 -12  -4    0.01    0.06
   4 -12   4   -0.11    0.14
  -4  12   4   -0.01    0.18
  -4 -12  -4   -0.07    0.06
  -4 -12   5    0.40    0.17
   4  12   5    0.39    0.20
   4 -12  -5    0.51    0.10
  -4  12   5    0.48    0.20
   4 -12   5    0.32    0.17
  -4 -12  -5    0.56    0.10
   4 -12  -6    0.20    0.12
   4  12   6    0.20    0.20
  -4 -12   6   -0.15    0.18
  -4  12   6   -0.11    0.19
  -4 -12  -6    0.01    0.11
   4 -12   6   -0.03    0.20
  -4 -12   7   -0.18    0.21
   4  12   7   -0.04    0.24
   4 -12  -7    0.23    0.15
  -4 -12  -7    0.04    0.14
  -4  12   7    0.00    0.21
   4 -12   7    0.20    0.22
   4  12   8    0.06    0.23
  -4 -12   8    0.13    0.24
   4 -12  -8   -0.06    0.17
   4 -12   8    0.40    0.27
  -4  12   8    0.08    0.21
  -4 -12  -8    0.08    0.16
   4  12   9   -0.24    0.27
   4 -12  -9   -0.20    0.20
  -4 -12   9    0.19    0.28
   4 -12   9    0.18    0.30
  -4 -12  -9    0.32    0.20
   4 -13   0   -0.04    0.08
  -4 -13   0    0.05    0.07
  -4 -13   0   -0.02    0.06
  -4 -13   1    0.07    0.09
   4 -13  -1    0.00    0.07
   4 -13  -1    0.08    0.07
   4  13   1    0.00    0.18
   4 -13   1   -0.01    0.09
  -4 -13  -1    0.19    0.05
  -4 -13  -1    0.13    0.05
   4 -13  -2   21.94    0.66
   4  13   2   20.84    0.74
   4 -13  -2   20.79    0.66
  -4 -13   2   20.64    0.69
   4 -13   2   21.57    0.69
   4  13   3    0.10    0.20
  -4 -13   3    0.38    0.13
   4 -13  -3    0.36    0.09
   4 -13  -3    0.33    0.07
   4 -13   3    0.13    0.13
   4  13   4   12.05    0.53
  -4 -13   4   11.52    0.47
   4 -13  -4   12.10    0.41
  -4 -13  -4   12.23    0.38
   4 -13   4   12.35    0.48
  -4 -13  -4   11.98    0.38
   4  13   5    0.67    0.24
  -4 -13   5    0.16    0.17
   4 -13  -5    0.35    0.10
  -4  13   5    0.19    0.21
  -4 -13  -5    0.22    0.09
   4 -13   5    0.07    0.18
   4  13   6    1.35    0.27
  -4 -13   6    0.89    0.22
   4 -13  -6    0.98    0.14
  -4 -13  -6    0.83    0.13
   4 -13   6    1.11    0.23
  -4  13   6    0.98    0.24
   4  13   7    0.26    0.24
  -4 -13   7    0.07    0.24
   4 -13  -7    0.02    0.14
  -4  13   7    0.15    0.23
   4 -13   7   -0.29    0.22
  -4 -13  -7    0.15    0.14
   4  13   8    0.73    0.30
   4 -13  -8    0.51    0.18
  -4 -13   8    0.49    0.28
   4 -13   8    0.72    0.28
  -4 -13  -8    0.50    0.17
  -4 -14   0    0.19    0.08
   4 -14   0    0.13    0.09
   4 -14  -1    0.45    0.08
   4  14   1    0.26    0.21
  -4 -14   1    0.41    0.10
  -4 -14  -1    0.50    0.06
  -4 -14  -1    0.57    0.06
   4 -14   1    0.50    0.11
   4  14   2    0.44    0.21
  -4 -14   2    0.47    0.12
   4 -14  -2    0.65    0.08
   4 -14   2    0.70    0.13
   4 -14  -3    0.51    0.08
  -4 -14   3    0.59    0.14
   4  14   3    0.77    0.22
   4 -14   3    0.44    0.15
   4  14   4    0.19    0.22
   4 -14  -4    0.38    0.10
  -4 -14   4    0.44    0.16
  -4 -14  -4    0.29    0.05
   4 -14   4    0.60    0.18
   4  14   5    0.32    0.23
   4 -14  -5    0.18    0.10
  -4 -14   5   -0.10    0.19
   4 -14   5    0.03    0.20
  -4 -14  -5    0.08    0.08
   4  14   6   -0.20    0.24
  -4 -14   6   -0.03    0.21
   4 -14  -6   -0.06    0.12
   4 -14   6   -0.15    0.22
  -4 -14  -6    0.07    0.11
   4 -14  -7    0.16    0.14
  -4 -14   7    0.11    0.25
   4  14   7    0.22    0.29
  -4 -14  -7    0.34    0.14
  -4  14   7    0.09    0.24
   4 -14   7    0.03    0.25
   4 -14  -8   -0.15    0.17
  -4 -14   8    0.40    0.28
   4  14   8    0.31    0.27
  -4 -14  -8    0.05    0.16
   4 -14   8    0.32    0.28
   4 -15   0    0.02    0.10
  -4 -15   0    0.01    0.08
   4 -15  -1    1.58    0.11
  -4 -15   1    1.41    0.13
   4 -15   1    1.59    0.14
  -4 -15  -1    1.44    0.10
   4  15   2    7.25    0.42
  -4 -15   2    7.04    0.31
   4 -15  -2    7.19    0.26
   4 -15   2    7.34    0.33
   4  15   3    4.70    0.33
  -4 -15   3    4.20    0.28
   4 -15  -3    4.12    0.18
   4 -15   3    4.26    0.29
   4 -15  -4    4.49    0.21
   4  15   4    5.36    0.38
  -4 -15   4    5.02    0.33
   4 -15   4    5.35    0.34
  -4 -15   5    2.49    0.25
   4  15   5    2.86    0.31
   4 -15  -5    2.70    0.19
   4 -15   5    2.56    0.26
  -4 -15  -5    2.47    0.13
   4  15   6    0.03    0.26
   4 -15  -6    0.04    0.12
  -4 -15   6    0.07    0.22
   4 -15   6   -0.18    0.23
  -4 -15  -6    0.07    0.10
   4  15   7    0.55    0.32
   4 -15  -7    0.57    0.16
  -4 -15   7    0.54    0.26
   4 -15   7    0.61    0.28
  -4 -15  -7    0.43    0.13
   4 -16   0    0.08    0.11
  -4 -16   0    0.06    0.09
   4 -16  -1   -0.05    0.09
  -4 -16   1   -0.09    0.11
  -4 -16  -1    0.17    0.06
   4 -16   1   -0.15    0.12
   4 -16  -2    0.05    0.08
  -4 -16   2   -0.10    0.13
   4 -16   2   -0.08    0.15
  -4 -16   3   -0.08    0.15
   4  16   3   -0.27    0.25
   4 -16  -3    0.09    0.07
   4 -16   3    0.09    0.17
   4 -16  -4    0.06    0.08
  -4 -16   4   -0.05    0.18
   4  16   4    0.16    0.27
   4 -16   4   -0.24    0.19
  -4 -16   5    0.87    0.23
   4  16   5    0.55    0.32
   4 -16  -5    0.46    0.11
   4 -16   5    0.30    0.22
   4  16   6    0.60    0.29
   4 -16  -6   -0.01    0.12
  -4 -16   6   -0.03    0.24
  -4 -16  -6   -0.16    0.09
   4 -16   6   -0.21    0.25
   4 -17   0    0.10    0.11
  -4 -17   0    0.05    0.09
   4 -17  -1    1.80    0.13
  -4 -17   1    1.69    0.15
   4 -17   1    2.01    0.17
  -4 -17   2   -0.15    0.14
   4 -17  -2    0.02    0.08
   4 -17   2    0.08    0.15
   4  17   3    7.40    0.47
  -4 -17   3    5.75    0.35
   4 -17   3    6.28    0.37
  -4 -17   4   -0.02    0.19
   4  17   4    0.20    0.34
   4 -17   4    0.11    0.21
  -4 -17   5    1.79    0.25
   4  17   5    1.53    0.33
   4 -17  -5    1.50    0.11
   4 -17   5    1.46    0.25
  -4 -18   0    0.17    0.09
   4 -18   0    0.12    0.12
  -4 -18   1    0.42    0.13
   4 -18  -1    0.51    0.10
   4 -18   1    0.55    0.15
  -4 -18   2    0.10    0.15
   4 -18  -2    0.20    0.11
   4 -18   2    0.33    0.17
  -4 -18   3   -0.23    0.17
   4 -18   3    0.13    0.19
  -4 -18   4    0.25    0.21
   4 -18   4    0.33    0.22
   4 -19   0    0.05    0.13
  -4 -19   0    0.13    0.09
  -4 -19   1    0.51    0.13
   4 -19  -1    0.51    0.10
   4 -19   1    0.50    0.15
  -5   0   0   -0.03    0.03
   5   0   0   -0.07    0.03
   5   0   0   -0.07    0.03
  -5   0   0   -0.04    0.03
   5   0   0    0.00    0.03
   5   0   1    0.01    0.03
  -5   0   1    0.03    0.03
  -5   0  -1    0.04    0.03
   5   0  -1    0.07    0.03
  -5   0  -1    0.00    0.03
  -5   0   1   -0.01    0.03
   5   0  -1    0.08    0.03
   5   0   1    0.04    0.03
  -5   0   2  504.86   14.84
  -5   0  -2  503.26   14.85
   5   0   2  496.68   14.85
   5   0   2  500.09   14.84
   5   0  -2  491.56   14.83
  -5   0  -2  493.48   14.85
   5   0  -2  478.94   14.84
  -5   0   2  482.44   14.83
  -5   0   3    0.05    0.06
  -5   0   3    0.02    0.02
   5   0   3    0.02    0.05
  -5   0  -3    0.05    0.05
   5   0  -3    0.16    0.05
  -5   0  -3   -0.04    0.05
   5   0  -3    0.02    0.05
  -5   0   4   16.17    0.52
   5   0  -4   16.24    0.52
  -5   0  -4   15.67    0.52
   5   0   4   16.41    0.52
  -5   0   4   15.80    0.49
  -5   0  -5    0.05    0.09
  -5   0   5   -0.01    0.05
   5   0  -5    0.02    0.08
  -5   0   5    0.07    0.08
   5   0   5    0.08    0.08
  -5   0   6    3.74    0.21
   5   0  -6    3.93    0.20
   5   0   6    3.64    0.21
  -5   0   6    3.96    0.16
  -5   0  -6    3.98    0.22
  -5   0   7    0.07    0.08
   5   0  -7   -0.32    0.12
  -5   0   7    0.22    0.12
  -5   0  -7    0.01    0.14
   5   0   7    0.17    0.12
   5   0  -8    0.08    0.15
  -5   0  -8    0.29    0.17
  -5   0   8    0.18    0.09
   5   0  -9   -0.13    0.19
  -5   0  -9   -0.04    0.20
   5   0   9    0.07    0.19
  -5   0 -10    1.05    0.25
   5   0 -10    1.42    0.24
   5   0  10    1.19    0.23
   5   0  11    0.09    0.23
   5   0 -11   -0.10    0.26
  -5   0 -11    0.10    0.27
  -5   1   0   24.76    0.76
  -5  -1   0   24.85    0.76
  -5   1   0   26.46    0.77
   5   1   0   24.55    0.76
   5  -1   0   24.07    0.77
   5  -1   0   26.51    0.76
   5   1   0   24.90    0.76
  -5  -1   0   25.23    0.76
  -5  -1   0   24.76    0.76
   5   1   0   23.83    0.76
   5  -1  -1  595.36   17.75
   5   1   1  603.09   17.74
  -5  -1   1  578.88   17.75
   5   1   1  591.94   17.74
  -5  -1   1  608.37   17.69
  -5   1  -1  597.56   17.77
  -5   1  -1  576.57   17.75
   5  -1  -1  601.46   17.75
  -5  -1   1  624.61   17.75
  -5   1   1  585.10   17.76
  -5  -1  -1  576.86   17.75
  -5  -1  -1  620.46   17.76
   5   1  -1  589.36   17.74
   5  -1   1  599.16   17.75
   5   1  -1  572.40   17.74
  -5   1   1  558.92   17.73
   5  -1   1  582.66   17.76
   5  -1  -2   14.46    0.48
   5  -1  -2   15.28    0.47
  -5  -1   2   15.66    0.47
  -5  -1   2   15.92    0.49
  -5  -1   2   16.47    0.48
   5  -1  -2   15.95    0.49
   5   1   2   15.50    0.48
  -5   1  -2   15.79    0.49
  -5   1  -2   15.47    0.48
   5   1  -2   14.37    0.48
   5  -1   2   15.40    0.49
  -5   1   2   15.61    0.48
  -5  -1  -2   15.64    0.48
   5   1  -2   15.87    0.49
  -5  -1  -2   15.26    0.48
   5  -1   2   15.12    0.49
  -5  -1   3    6.24    0.22
  -5   1  -3    5.92    0.22
   5   1   3    6.30    0.22
  -5   1  -3    6.77    0.22
   5  -1  -3    6.12    0.22
   5  -1  -3    6.58    0.23
   5  -1   3    6.26    0.22
  -5  -1  -3    6.16    0.22
  -5   1   3    6.24    0.19
   5   1  -3    5.96    0.22
  -5   1   3    6.14    0.22
  -5  -1  -3    6.49    0.22
  -5   1  -4    0.26    0.08
   5  -1  -4    0.38    0.07
  -5  -1   4    0.09    0.08
   5  -1  -4    0.08    0.06
   5   1   4    0.10    0.07
  -5  -1  -4    0.25    0.07
  -5   1   4    0.26    0.07
  -5   1   4    0.25    0.04
   5  -1   4    0.22    0.08
   5   1  -4    0.10    0.07
  -5  -1  -4    0.11    0.06
  -5   1  -5    2.56    0.18
   5   1   5    2.73    0.16
  -5  -1   5    2.75    0.18
   5  -1  -5    2.64    0.16
   5   1  -5    2.77    0.16
  -5   1   5    2.78    0.11
  -5  -1  -5    2.39    0.17
  -5   1   5    2.67    0.16
   5  -1   5    2.76    0.17
   5   1   6    2.38    0.17
  -5   1  -6    2.29    0.16
   5  -1  -6    2.10    0.15
  -5  -1   6    1.84    0.15
  -5  -1  -6    2.21    0.16
   5   1  -6    2.19    0.17
  -5   1   6    2.08    0.12
  -5   1   6    2.32    0.17
   5  -1   6    2.59    0.19
  -5  -1   7   13.31    0.44
   5   1   7   13.54    0.48
   5   1   7   13.23    0.49
   5  -1  -7   13.60    0.49
  -5  -1   7   13.15    0.49
  -5   1  -7   13.69    0.50
  -5   1   7   13.77    0.48
   5  -1   7   13.69    0.49
  -5  -1  -7   13.75    0.50
  -5   1   7   12.83    0.43
   5   1  -7   13.88    0.49
  -5  -1   8    0.27    0.10
   5   1   8   -0.03    0.15
   5  -1  -8   -0.05    0.16
  -5   1  -8    0.09    0.16
  -5  -1   8    0.19    0.15
   5   1  -8    0.29    0.15
  -5  -1  -8    0.10    0.16
  -5   1   8    0.14    0.09
  -5   1  -9    1.33    0.23
   5  -1  -9    1.38    0.21
   5   1   9    1.54    0.22
   5   1  -9    1.76    0.22
  -5  -1  -9    1.37    0.23
   5   1  10    0.00    0.21
   5  -1 -10    0.00    0.22
  -5   1 -10   -0.08    0.22
   5   1 -10    0.13    0.23
   5  -1  10   -0.11    0.22
  -5  -1 -10   -0.22    0.23
   5  -1 -11    0.18    0.27
  -5   1 -11   -0.17    0.28
   5   1  11    0.33    0.24
  -5  -1 -11   -0.10    0.27
   5  -1  11    0.13    0.24
   5   1 -11    0.09    0.25
  -5  -2   0    0.06    0.03
  -5   2   0    0.03    0.03
   5  -2   0    0.01    0.03
  -5  -2   0   -0.02    0.03
  -5   2   0    0.05    0.03
   5  -2   0   -0.01    0.04
   5   2   0    0.05    0.03
   5   2   0    0.03    0.03
  -5  -2   0    0.06    0.04
   5   2   0   -0.05    0.03
  -5  -2   1    6.32    0.21
   5   2   1    6.22    0.22
   5   2   1    6.68    0.21
  -5   2  -1    6.54    0.22
   5  -2  -1    6.35    0.22
  -5  -2   1    6.76    0.21
   5   2   1    6.42    0.21
  -5   2  -1    6.78    0.22
   5  -2  -1    6.25    0.21
  -5  -2   1    6.46    0.21
   5  -2   1    6.39    0.22
   5   2  -1    6.78    0.21
  -5  -2  -1    6.19    0.21
  -5   2   1    6.80    0.21
  -5  -2  -1    6.41    0.21
   5   2  -1    6.50    0.21
  -5   2   1    6.28    0.21
   5  -2   1    6.63    0.22
   5   2  -1    6.49    0.21
   5  -2  -2   66.72    1.99
  -5  -2   2   66.98    2.00
  -5  -2   2   67.85    1.99
  -5   2  -2   71.36    2.01
  -5  -2   2   65.34    2.00
   5   2   2   65.32    2.00
   5  -2  -2   68.39    2.00
   5  -2  -2   63.86    2.00
  -5   2  -2   66.95    2.00
   5  -2   2   67.62    2.00
  -5   2   2   65.42    2.00
   5  -2   2   64.94    2.00
  -5  -2  -2   63.32    2.00
  -5  -2  -2   66.67    2.00
   5   2  -2   64.70    2.00
  -5  -2   3   19.91    0.66
   5  -2  -3   21.09    0.65
   5   2   3   21.20    0.66
  -5  -2   3   21.50    0.64
  -5   2  -3   20.94    0.66
   5  -2  -3   21.74    0.64
   5   2   3   20.87    0.65
   5  -2  -3   20.77    0.65
  -5  -2  -3   20.38    0.65
   5   2  -3   21.62    0.65
  -5   2   3   20.89    0.65
   5  -2   3   20.50    0.66
  -5  -2  -3   20.97    0.65
  -5   2   3   20.92    0.64
   5   2   4    4.30    0.21
  -5  -2   4    4.17    0.19
   5  -2  -4    4.71    0.18
  -5   2  -4    4.13    0.19
   5   2   4    4.22    0.18
   5  -2  -4    4.13    0.18
  -5   2   4    4.33    0.15
  -5  -2  -4    4.56    0.18
  -5  -2  -4    4.38    0.18
   5   2  -4    4.44    0.19
  -5   2   4    4.59    0.18
   5  -2   4    4.40    0.19
  -5  -2   5   19.85    0.64
   5   2   5   19.02    0.64
   5   2   5   19.70    0.63
  -5   2  -5   18.45    0.64
   5  -2  -5   21.09    0.65
   5  -2  -5   19.71    0.63
  -5   2   5   19.38    0.60
  -5  -2  -5   21.14    0.63
   5   2  -5   19.36    0.63
   5  -2   5   18.77    0.64
  -5  -2  -5   19.48    0.64
  -5   2   5   19.91    0.63
   5   2   6    4.91    0.26
  -5   2  -6    4.83    0.25
   5  -2  -6    4.94    0.24
   5   2   6    4.56    0.22
  -5  -2   6    4.99    0.24
  -5  -2  -6    5.26    0.24
   5   2  -6    4.84    0.23
  -5   2   6    5.09    0.23
   5  -2   6    4.62    0.24
  -5   2   6    4.77    0.18
   5   2   7    4.45    0.27
   5  -2  -7    4.32    0.25
  -5  -2   7    4.73    0.27
  -5   2  -7    4.04    0.27
   5   2  -7    4.99    0.25
  -5   2   7    4.55    0.19
   5  -2   7    4.54    0.27
  -5  -2  -7    4.04    0.25
   5   2   8    0.20    0.17
  -5  -2   8    0.22    0.16
   5  -2  -8    0.17    0.16
  -5   2  -8    0.04    0.17
   5  -2   8    0.21    0.16
  -5  -2  -8   -0.07    0.16
  -5   2   8    0.22    0.09
   5   2  -8    0.23    0.16
   5   2   9    0.15    0.19
  -5   2  -9   -0.23    0.19
   5  -2  -9    0.10    0.19
  -5  -2  -9   -0.02    0.19
   5   2  -9    0.17    0.19
   5   2  10    0.83    0.23
  -5   2 -10    0.37    0.24
   5  -2 -10    0.58    0.23
  -5  -2 -10    0.53    0.23
   5   2 -10    0.52    0.23
   5   2  11   -0.02    0.24
   5  -2 -11   -0.19    0.26
  -5   2 -11    0.12    0.27
   5   2 -11    0.07    0.26
   5  -2  11   -0.50    0.23
  -5  -2 -11    0.16    0.26
   5  -3   0   41.84    1.22
  -5  -3   0   38.99    1.22
   5   3   0   39.31    1.22
   5  -3   0   38.44    1.23
  -5  -3   0   41.24    1.22
   5   3   0   41.59    1.22
  -5   3   0   39.82    1.22
  -5  -3   0   41.94    1.22
  -5  -3   1   91.92    2.88
   5  -3  -1   96.58    2.88
  -5  -3   1   97.63    2.90
   5  -3  -1  102.57    2.89
  -5  -3   1  100.86    2.88
   5   3   1   94.66    2.88
   5  -3  -1   89.63    2.88
   5   3   1   97.18    2.90
  -5   3  -1   98.43    2.88
   5  -3  -1   93.44    2.88
   5   3   1   96.09    2.88
   5  -3   1   97.82    2.88
   5   3  -1   94.82    2.89
  -5  -3  -1   93.17    2.88
   5  -3   1   92.03    2.88
   5   3  -1   97.82    2.90
  -5  -3  -1   97.74    2.90
   5  -3  -2   29.33    0.89
  -5  -3   2   27.90    0.89
   5  -3  -2   29.51    0.88
  -5  -3   2   30.32    0.89
   5  -3  -2   28.26    0.88
  -5  -3   2   29.81    0.88
   5   3   2   29.72    0.88
   5   3   2   28.06    0.89
  -5   3  -2   28.02    0.89
  -5  -3  -2   29.43    0.88
   5  -3   2   30.11    0.89
   5   3  -2   28.82    0.89
   5  -3   2   28.19    0.89
  -5  -3  -2   28.40    0.88
  -5  -3   3    1.48    0.11
  -5   3  -3    1.36    0.11
   5   3   3    1.51    0.11
  -5  -3   3    1.56    0.11
   5  -3  -3    1.45    0.10
  -5  -3   3    1.47    0.07
   5  -3  -3    1.49    0.08
   5  -3  -3    1.53    0.09
  -5   3   3    1.46    0.08
  -5  -3  -3    1.72    0.09
   5   3  -3    1.61    0.10
   5  -3   3    1.45    0.10
  -5   3   3    1.49    0.09
  -5  -3  -3    1.61    0.10
   5  -3  -4    2.07    0.10
   5   3   4    2.13    0.14
  -5  -3   4    1.92    0.15
   5  -3  -4    2.23    0.13
   5  -3  -4    1.96    0.12
  -5   3  -4    2.09    0.14
  -5   3   4    2.14    0.10
  -5  -3  -4    2.03    0.12
   5   3  -4    1.87    0.13
  -5   3   4    2.16    0.12
   5  -3   4    1.80    0.13
  -5  -3  -4    1.87    0.13
  -5   3  -5    0.24    0.10
   5  -3  -5    0.19    0.08
   5   3   5    0.16    0.07
   5  -3  -5    0.24    0.09
   5   3   5   -0.06    0.10
  -5  -3   5    0.24    0.10
  -5  -3  -5    0.25    0.08
  -5   3   5    0.26    0.08
   5   3  -5    0.19    0.09
   5  -3   5    0.08    0.09
  -5   3   5    0.19    0.06
  -5  -3  -5    0.06    0.09
  -5   3  -6   46.79    1.47
  -5  -3   6   47.47    1.47
   5   3   6   47.31    1.47
   5  -3  -6   45.26    1.45
   5   3   6   46.36    1.45
  -5   3   6   47.83    1.45
  -5  -3  -6   46.62    1.46
  -5  -3  -6   49.59    1.45
   5   3  -6   47.01    1.46
  -5   3   6   46.10    1.43
   5  -3   6   48.04    1.47
   5  -3  -7    0.00    0.13
   5   3   7    0.20    0.14
  -5  -3   7   -0.23    0.14
  -5   3  -7    0.08    0.14
   5  -3   7    0.05    0.14
   5   3  -7    0.09    0.13
  -5  -3  -7   -0.34    0.12
  -5   3   7    0.11    0.08
  -5   3  -8   11.64    0.49
   5  -3  -8   11.79    0.47
  -5  -3   8   11.35    0.47
   5   3   8   11.74    0.46
   5  -3   8   12.62    0.48
  -5   3   8   11.33    0.40
  -5  -3  -8   12.02    0.48
   5   3  -8   12.35    0.47
   5   3   9   -0.01    0.19
  -5   3  -9   -0.19    0.19
   5  -3  -9    0.13    0.19
  -5  -3  -9    0.05    0.20
   5   3  -9   -0.11    0.18
   5   3  10    1.48    0.24
   5  -3 -10    0.98    0.23
  -5   3 -10    1.13    0.25
   5   3 -10    0.91    0.23
  -5  -3 -10    0.73    0.24
   5   3  11    0.12    0.27
   5  -3 -11   -0.11    0.25
  -5  -3 -11   -0.57    0.25
   5  -4   0   -0.03    0.04
   5  -4   0    0.03    0.03
  -5  -4   0   -0.04    0.03
  -5   4   0   -0.03    0.01
   5   4   0    0.03    0.05
   5   4   0   -0.01    0.03
  -5  -4   0    0.01    0.03
   5   4   1   20.84    0.61
   5  -4  -1   20.38    0.62
   5  -4  -1   20.22    0.62
  -5  -4   1   21.31    0.62
  -5   4  -1   20.33    0.62
   5  -4  -1   20.63    0.62
  -5  -4   1   19.12    0.62
  -5  -4   1   20.94    0.62
   5   4   1   19.56    0.63
  -5   4   1   20.15    0.62
  -5  -4  -1   19.80    0.62
   5   4  -1   19.94    0.62
   5  -4   1   20.39    0.63
   5  -4   1   19.65    0.63
  -5  -4  -1   20.02    0.62
  -5  -4  -1   20.00    0.62
  -5   4  -2    6.42    0.23
   5  -4  -2    6.64    0.22
  -5  -4   2    6.32    0.23
   5  -4  -2    6.59    0.23
   5   4   2    6.64    0.24
  -5  -4   2    6.94    0.23
   5  -4  -2    6.71    0.22
  -5  -4   2    6.96    0.22
   5   4   2    6.72    0.21
   5  -4   2    6.50    0.23
   5   4  -2    6.59    0.23
  -5   4   2    6.89    0.22
  -5  -4  -2    6.48    0.22
  -5  -4  -2    6.62    0.22
   5  -4   2    6.27    0.23
  -5  -4   3   69.13    2.15
  -5  -4   3   77.47    2.15
   5  -4  -3   70.69    2.15
   5  -4  -3   72.95    2.14
   5  -4  -3   68.96    2.14
  -5   4  -3   70.83    2.15
   5   4   3   70.99    2.16
  -5  -4   3   72.72    2.15
   5   4   3   71.87    2.14
  -5   4   3   66.16    2.14
   5  -4   3   74.12    2.15
   5  -4   3   70.46    2.15
   5   4  -3   69.92    2.15
  -5   4   3   71.02    2.14
  -5  -4  -3   72.52    2.14
  -5  -4  -3   67.98    2.14
   5  -4  -4    2.62    0.14
  -5  -4   4    2.68    0.15
   5   4   4    2.58    0.12
   5   4   4    2.74    0.18
   5  -4  -4    2.51    0.13
  -5   4  -4    2.34    0.15
   5   4  -4    2.69    0.15
  -5   4   4    2.57    0.12
  -5  -4  -4    2.72    0.13
  -5  -4  -4    2.45    0.14
   5  -4   4    2.58    0.16
   5  -4  -5   24.50    0.75
  -5  -4   5   23.13    0.76
   5  -4  -5   23.72    0.75
   5   4   5   23.77    0.77
  -5   4  -5   24.29    0.76
  -5  -4  -5   24.71    0.75
   5  -4   5   22.98    0.76
  -5   4   5   23.70    0.73
  -5  -4  -5   23.16    0.75
   5   4  -5   23.13    0.75
   5   4   6    0.10    0.14
  -5   4  -6    0.40    0.12
   5  -4  -6    0.28    0.10
   5  -4  -6    0.24    0.11
  -5  -4   6    0.10    0.12
   5  -4   6    0.06    0.13
  -5   4   6    0.22    0.08
  -5  -4  -6    0.13    0.11
  -5  -4  -6    0.25    0.10
   5   4  -6    0.16    0.11
   5   4   7    0.39    0.15
  -5   4  -7    0.20    0.15
  -5  -4   7    0.41    0.15
   5  -4  -7    0.34    0.14
   5   4  -7    0.43    0.14
  -5   4   7    0.42    0.10
   5  -4   7    0.39    0.15
  -5  -4  -7    0.21    0.14
   5  -4  -8   -0.19    0.15
  -5  -4   8    0.10    0.17
   5   4   8    0.13    0.16
  -5   4  -8    0.15    0.17
  -5  -4  -8   -0.13    0.16
  -5   4   8   -0.01    0.10
   5  -4   8    0.03    0.17
   5   4  -8    0.28    0.16
   5  -4  -9    0.09    0.18
   5   4   9    0.28    0.18
  -5  -4   9    0.19    0.21
  -5   4  -9    0.12    0.21
   5  -4   9    0.01    0.20
  -5  -4  -9   -0.05    0.20
   5   4  -9    0.12    0.19
   5   4  10    0.38    0.22
   5  -4 -10   -0.45    0.21
  -5  -4 -10   -0.19    0.23
   5  -4 -11   -0.32    0.25
   5   4  11    0.13    0.40
  -5  -4 -11   -0.29    0.26
   5  -5   0  282.29    8.58
  -5  -5   0  290.74    8.57
  -5  -5   0  283.51    8.57
   5   5   0  275.84    8.59
  -5   5   0  294.86    8.57
   5  -5   0  279.82    8.63
   5   5   0  289.83    8.55
  -5  -5   1   31.91    0.99
  -5  -5   1   34.60    0.99
   5  -5  -1   31.74    0.99
   5  -5  -1   32.75    0.99
   5   5   1   32.48    1.00
  -5  -5  -1   33.50    0.98
   5  -5   1   31.93    0.99
  -5  -5  -1   32.20    0.98
   5   5  -1   32.25    0.99
   5   5  -1   32.04    1.00
   5  -5   1   31.92    0.99
  -5   5   1   33.28    0.98
  -5  -5   2   79.94    2.48
   5  -5  -2   82.62    2.47
   5  -5  -2   82.54    2.47
  -5  -5   2   83.12    2.48
   5   5   2   82.20    2.48
  -5   5  -2   82.86    2.48
  -5  -5  -2   80.03    2.47
   5  -5   2   80.57    2.48
   5   5  -2   80.79    2.47
  -5  -5  -2   84.34    2.46
   5  -5   2   85.19    2.48
  -5   5   2   82.26    2.46
   5  -5  -3    6.64    0.23
   5  -5  -3    6.36    0.23
   5   5   3    6.34    0.25
  -5  -5   3    6.71    0.24
   5   5   3    6.86    0.21
  -5   5  -3    6.26    0.24
  -5  -5   3    6.22    0.24
   5  -5   3    6.38    0.25
  -5  -5  -3    6.76    0.22
   5   5  -3    6.47    0.23
  -5   5   3    6.80    0.22
  -5   5   3    6.57    0.23
   5  -5   3    6.56    0.24
  -5  -5  -3    6.55    0.23
   5  -5  -4    3.94    0.17
   5   5   4    4.07    0.15
  -5  -5   4    3.96    0.20
   5  -5  -4    4.03    0.18
  -5   5  -4    3.82    0.19
   5   5   4    3.79    0.20
  -5   5   4    3.93    0.17
  -5  -5  -4    4.10    0.17
   5  -5   4    4.00    0.20
  -5  -5  -4    3.87    0.17
  -5   5   4    4.09    0.16
   5   5  -4    4.09    0.18
   5   5   5    1.12    0.14
   5  -5  -5    1.02    0.10
   5   5   5    1.30    0.09
  -5   5  -5    1.28    0.12
  -5  -5   5    0.99    0.13
   5  -5  -5    1.35    0.11
   5   5  -5    0.92    0.11
   5  -5   5    0.94    0.13
  -5   5   5    1.18    0.10
  -5  -5  -5    1.29    0.10
  -5   5   5    1.19    0.09
  -5  -5  -5    1.02    0.11
   5  -5  -6   29.82    0.95
  -5  -5   6   30.46    0.98
  -5   5  -6   30.07    0.97
   5   5   6   30.61    0.97
  -5   5   6   29.55    0.94
  -5  -5  -6   31.61    0.96
  -5  -5  -6   30.31    0.96
   5   5  -6   29.59    0.96
   5  -5   6   30.12    0.97
   5  -5  -7    0.07    0.13
  -5  -5   7    0.06    0.15
   5   5   7    0.00    0.17
  -5   5  -7    0.04    0.15
  -5   5   7    0.08    0.09
   5  -5   7    0.13    0.16
  -5  -5  -7   -0.09    0.13
   5   5  -7    0.09    0.13
  -5   5  -8    5.08    0.32
  -5  -5   8    5.00    0.33
   5   5   8    4.53    0.32
   5  -5  -8    4.75    0.31
   5   5  -8    4.60    0.30
  -5  -5  -8    4.82    0.30
  -5   5   8    4.90    0.23
   5  -5   8    5.21    0.34
   5   5   9    0.24    0.18
  -5  -5   9    0.16    0.21
   5  -5  -9    0.09    0.19
   5  -5   9   -0.25    0.21
  -5  -5  -9    0.02    0.20
   5   5  10    0.48    0.24
   5  -5 -10    0.05    0.23
  -5  -5 -10    0.49    0.24
   5  -5 -11    0.38    0.27
  -5  -5 -11    0.19    0.28
   5  -6   0   -0.01    0.05
  -5   6   0    0.04    0.03
  -5  -6   0    0.04    0.04
  -5  -6   0    0.02    0.04
   5  -6   0    0.03    0.04
   5   6   0    0.05    0.06
   5  -6  -1    5.73    0.21
  -5   6  -1    5.82    0.20
   5   6   1    5.86    0.22
  -5  -6   1    5.45    0.20
  -5  -6   1    5.82    0.20
   5  -6  -1    5.86    0.20
   5  -6   1    5.99    0.21
   5  -6   1    5.92    0.21
   5   6  -1    5.70    0.22
   5   6  -1    5.76    0.20
  -5  -6  -1    6.33    0.20
  -5  -6  -1    5.93    0.19
  -5   6   1    6.16    0.19
  -5  -6   2   19.37    0.60
   5  -6  -2   20.05    0.59
  -5  -6   2   18.01    0.60
   5   6   2   18.73    0.61
   5  -6  -2   18.71    0.59
  -5   6  -2   17.19    0.59
  -5  -6  -2   19.56    0.58
  -5   6   2   20.07    0.58
  -5  -6  -2   19.06    0.59
   5  -6   2   19.56    0.60
   5  -6   2   18.78    0.60
  -5   6  -3   37.98    1.17
  -5  -6   3   38.97    1.18
   5  -6  -3   38.10    1.17
  -5  -6   3   37.56    1.18
   5  -6  -3   36.98    1.16
   5   6   3   37.23    1.18
  -5   6   3   39.40    1.15
   5  -6   3   38.25    1.18
   5  -6   3   37.72    1.18
   5   6  -3   39.66    1.17
  -5   6   3   38.04    1.17
  -5  -6  -3   37.85    1.16
  -5  -6  -3   38.68    1.16
  -5  -6   4   13.28    0.45
   5  -6  -4   12.54    0.43
   5   6   4   12.75    0.45
  -5   6  -4   13.25    0.44
   5  -6  -4   13.34    0.43
   5   6  -4   13.64    0.44
  -5  -6  -4   12.81    0.43
  -5   6   4   13.14    0.43
  -5  -6  -4   13.56    0.43
  -5   6   4   13.54    0.42
   5  -6   4   12.95    0.45
  -5   6  -5   12.71    0.44
   5  -6  -5   13.13    0.43
   5  -6  -5   12.26    0.43
   5   6   5   12.47    0.45
  -5  -6   5   12.49    0.45
   5  -6   5   12.22    0.45
   5   6  -5   12.56    0.43
  -5  -6  -5   13.07    0.42
  -5  -6  -5   12.41    0.43
  -5   6   5   12.37    0.42
   5   6   6    9.07    0.36
  -5   6  -6    7.97    0.34
  -5  -6   6    8.14    0.36
   5  -6  -6    7.90    0.32
   5  -6   6    8.37    0.35
   5   6  -6    8.02    0.33
  -5  -6  -6    8.07    0.32
  -5   6   6    7.58    0.30
   5  -6  -7    0.59    0.14
  -5  -6   7    0.73    0.17
  -5   6  -7    0.70    0.16
   5   6   7    0.70    0.18
  -5   6   7    0.65    0.12
   5   6  -7    0.75    0.15
   5  -6   7    0.68    0.17
  -5  -6  -7    0.36    0.14
   5   6   8    0.96    0.19
   5  -6  -8    1.38    0.18
  -5  -6   8    1.00    0.20
   5  -6   8    0.95    0.21
  -5  -6  -8    0.73    0.18
  -5   6   8    1.34    0.14
   5   6   9    0.42    0.22
   5  -6  -9    0.22    0.20
  -5  -6   9    0.88    0.24
   5  -6   9    0.25    0.23
  -5  -6  -9    0.44    0.21
   5   6  10    0.08    0.24
   5  -6 -10   -0.15    0.23
  -5  -6 -10   -0.25    0.23
   5  -6 -11    0.06    0.28
  -5  -6 -11    0.28    0.28
  -5  -7   0   77.90    2.31
  -5   7   0   78.25    2.30
   5   7   0   75.81    2.33
  -5  -7   0   75.28    2.31
   5  -7   0   79.09    2.32
   5  -7   0   75.47    2.32
  -5  -7   1   30.28    0.91
   5  -7  -1   30.62    0.91
   5  -7  -1   30.44    0.92
   5   7   1   30.18    0.93
  -5  -7   1   28.48    0.91
  -5   7  -1   30.02    0.91
   5  -7   1   28.68    0.92
  -5  -7  -1   28.82    0.90
   5   7  -1   29.58    0.93
   5  -7   1   30.82    0.92
   5   7  -1   29.59    0.91
  -5  -7  -1   30.65    0.91
   5  -7  -2   22.02    0.72
  -5  -7   2   23.60    0.73
  -5  -7   2   24.12    0.73
   5  -7  -2   24.08    0.73
   5   7   2   23.25    0.75
  -5  -7  -2   23.55    0.71
  -5  -7  -2   23.01    0.72
   5   7  -2   24.33    0.73
   5  -7   2   22.80    0.73
   5  -7   2   24.11    0.74
  -5  -7   3    0.97    0.10
  -5  -7   3    1.43    0.10
   5   7   3    1.40    0.13
   5  -7  -3    1.09    0.08
  -5   7  -3    1.11    0.09
   5  -7  -3    1.13    0.08
  -5  -7  -3    1.15    0.08
   5  -7   3    1.13    0.11
   5  -7   3    1.29    0.11
  -5  -7  -3    1.27    0.08
  -5   7   3    0.95    0.11
  -5   7  -4    1.63    0.12
   5   7   4    1.59    0.14
   5  -7  -4    1.81    0.12
  -5  -7   4    1.79    0.13
   5  -7  -4    1.77    0.12
  -5  -7   4    1.57    0.13
   5   7  -4    1.69    0.13
  -5   7   4    1.69    0.12
  -5  -7  -4    1.87    0.11
   5  -7   4    1.57    0.13
  -5  -7  -4    1.57    0.10
  -5   7  -5    5.52    0.25
   5  -7  -5    5.07    0.23
   5  -7  -5    5.66    0.23
  -5  -7   5    5.31    0.26
   5   7   5    5.39    0.28
  -5  -7  -5    5.49    0.22
  -5   7   5    5.17    0.23
   5   7  -5    5.49    0.23
  -5  -7  -5    5.00    0.23
   5  -7   5    5.46    0.27
   5   7   6    0.18    0.16
   5  -7  -6    0.25    0.11
  -5  -7   6    0.28    0.14
  -5   7  -6    0.19    0.12
   5  -7   6    0.12    0.14
  -5  -7  -6    0.30    0.11
  -5   7   6    0.15    0.11
   5   7   7   12.00    0.46
   5  -7  -7   12.27    0.45
  -5  -7   7   12.41    0.49
   5  -7   7   11.72    0.49
  -5  -7  -7   11.25    0.45
  -5   7   7   11.80    0.43
   5   7   8    0.55    0.18
   5  -7  -8    0.80    0.18
  -5  -7   8    0.34    0.20
  -5   7   8    0.96    0.15
   5  -7   8    0.84    0.21
  -5  -7  -8    0.46    0.17
   5  -7  -9    2.08    0.24
  -5  -7   9    2.00    0.28
   5   7   9    1.79    0.23
   5  -7   9    1.73    0.27
  -5  -7  -9    1.98    0.24
  -5  -7  10   -0.21    0.26
   5  -7 -10    0.13    0.23
   5   7  10    0.10    0.24
  -5  -7 -10   -0.05    0.24
   5  -8   0    0.03    0.05
   5   8   0   -0.02    0.09
  -5  -8   0    0.03    0.04
   5  -8   0    0.11    0.06
  -5  -8   0    0.00    0.04
   5  -8  -1    2.70    0.12
   5  -8  -1    2.49    0.13
  -5  -8   1    2.70    0.13
   5   8   1    2.99    0.17
  -5  -8   1    2.77    0.12
  -5   8  -1    2.84    0.11
   5   8  -1    2.87    0.16
   5  -8   1    2.48    0.13
   5  -8   1    2.87    0.13
  -5  -8  -1    2.69    0.11
  -5  -8  -1    2.71    0.11
   5  -8  -2    2.17    0.12
  -5   8  -2    2.28    0.12
   5   8   2    2.12    0.15
  -5  -8   2    2.21    0.13
  -5  -8   2    2.36    0.12
   5  -8  -2    2.35    0.12
  -5  -8  -2    2.25    0.09
   5  -8   2    2.23    0.14
   5  -8   2    2.48    0.14
   5   8  -2    1.90    0.11
  -5  -8  -2    2.06    0.10
   5  -8  -3    4.19    0.17
  -5  -8   3    4.59    0.19
   5   8   3    4.33    0.22
   5  -8  -3    4.23    0.17
  -5  -8   3    4.11    0.20
  -5  -8  -3    4.07    0.15
  -5   8   3    3.74    0.21
  -5  -8  -3    4.19    0.16
   5  -8   3    4.37    0.20
   5   8  -3    4.48    0.18
   5  -8   3    4.16    0.20
   5  -8  -4   14.05    0.47
  -5   8  -4   14.39    0.49
   5   8   4   14.53    0.52
   5  -8  -4   14.21    0.48
  -5  -8   4   14.57    0.50
  -5  -8   4   15.65    0.50
  -5  -8  -4   14.78    0.47
   5   8  -4   14.63    0.48
   5  -8   4   14.80    0.50
  -5   8   4   14.82    0.49
  -5  -8  -4   14.83    0.47
   5   8   5    0.04    0.13
   5  -8  -5    0.07    0.08
   5  -8  -5    0.24    0.09
  -5  -8   5   -0.08    0.12
   5  -8   5    0.03    0.13
  -5  -8  -5   -0.01    0.09
  -5  -8  -5    0.12    0.08
  -5   8   5   -0.09    0.11
   5   8   6    8.49    0.38
   5  -8  -6    8.21    0.33
  -5  -8   6    8.24    0.38
   5  -8   6    8.26    0.38
  -5   8   6    8.32    0.33
  -5  -8  -6    8.32    0.33
   5  -8  -7   -0.02    0.13
   5   8   7    0.04    0.17
  -5  -8   7    0.22    0.17
  -5   8   7    0.27    0.13
  -5  -8  -7   -0.07    0.13
   5  -8   7    0.07    0.19
   5  -8  -8    1.52    0.19
   5   8   8    1.49    0.23
  -5  -8   8    1.12    0.22
  -5   8   8    1.77    0.17
  -5  -8  -8    1.48    0.20
   5  -8   8    1.28    0.23
   5  -8  -9   -0.01    0.19
  -5  -8   9    0.01    0.25
   5   8   9   -0.02    0.20
  -5  -8  -9    0.08    0.20
   5  -8   9    0.27    0.25
   5  -8 -10    0.15    0.23
  -5  -8  10    0.13    0.28
   5   8  10   -0.11    0.25
   5  -8  10   -0.04    0.26
  -5  -8 -10    0.06    0.23
  -5  -9   0   -0.03    0.04
   5  -9   0    0.03    0.06
   5   9   0    0.07    0.11
  -5  -9   0    0.04    0.05
   5  -9   0   -0.05    0.06
  -5  -9   1   61.68    1.83
   5   9   1   60.24    1.86
  -5  -9   1   58.61    1.83
   5  -9  -1   58.59    1.83
   5  -9  -1   61.75    1.83
  -5  -9  -1   61.95    1.82
  -5  -9  -1   57.94    1.82
   5  -9   1   64.06    1.84
   5   9  -1   60.56    1.86
   5  -9   1   59.94    1.83
  -5  -9   2    1.73    0.12
   5   9   2    1.55    0.15
  -5  -9   2    1.38    0.11
   5  -9  -2    1.78    0.11
   5  -9  -2    1.57    0.11
  -5   9  -2    1.66    0.10
  -5  -9  -2    1.54    0.09
   5  -9   2    1.85    0.13
  -5  -9  -2    1.61    0.08
   5   9  -2    1.48    0.10
   5  -9   2    1.66    0.12
  -5  -9   3    0.11    0.10
  -5  -9   3    0.16    0.08
   5   9   3    0.22    0.13
   5  -9  -3    0.18    0.07
   5  -9  -3    0.07    0.06
  -5  -9  -3    0.12    0.06
   5  -9   3    0.12    0.09
  -5   9   3    0.16    0.11
   5  -9   3    0.05    0.10
  -5  -9  -3    0.07    0.05
   5   9   4    2.97    0.21
   5  -9  -4    2.32    0.15
   5  -9  -4    2.82    0.15
  -5  -9   4    2.69    0.20
  -5   9   4    2.29    0.18
  -5  -9  -4    2.74    0.13
  -5  -9  -4    2.57    0.14
   5  -9   4    2.43    0.17
   5   9   5   21.50    0.74
  -5  -9   5   22.79    0.74
   5  -9  -5   21.58    0.70
   5  -9   5   22.39    0.74
  -5  -9  -5   21.61    0.70
  -5   9   5   21.82    0.72
  -5  -9  -5   22.60    0.70
   5  -9  -6    0.54    0.12
  -5  -9   6    0.16    0.16
   5   9   6    0.65    0.17
  -5  -9  -6    0.36    0.12
   5  -9   6    0.91    0.18
  -5   9   6    0.54    0.14
   5   9   7   10.33    0.44
  -5  -9   7   11.03    0.47
   5  -9  -7    9.80    0.40
  -5   9   7   10.01    0.40
   5  -9   7   10.74    0.47
  -5  -9  -7    9.93    0.41
  -5  -9   8    0.19    0.22
   5   9   8    0.60    0.23
   5  -9  -8    0.45    0.17
  -5   9   8    0.54    0.17
  -5  -9  -8    0.46    0.18
   5  -9   8    0.45    0.22
  -5  -9   9    1.86    0.29
   5  -9  -9    1.65    0.23
   5   9   9    2.35    0.28
   5  -9   9    2.08    0.29
  -5  -9  -9    2.11    0.24
  -5  -9  10    0.40    0.29
   5   9  10    0.25    0.27
   5  -9 -10    0.52    0.24
   5  -9  10    0.33    0.28
  -5  -9 -10    0.25    0.24
  -5 -10   0    0.00    0.05
   5 -10   0   -0.02    0.06
   5 -10   0   -0.02    0.06
  -5 -10   0   -0.01    0.05
   5  10   0   -0.17    0.11
  -5 -10   1    0.42    0.06
  -5 -10   1    0.23    0.07
   5  10   1    0.04    0.13
   5 -10  -1    0.28    0.07
   5 -10  -1    0.48    0.07
  -5 -10  -1    0.38    0.05
   5 -10   1    0.45    0.08
  -5 -10  -1    0.42    0.05
   5  10  -1    0.61    0.15
   5 -10   1    0.43    0.08
  -5 -10   2   10.94    0.39
   5 -10  -2   11.68    0.38
   5  10   2   11.60    0.43
   5 -10  -2   11.35    0.38
  -5 -10   2   11.79    0.39
  -5 -10  -2   11.51    0.36
  -5 -10  -2   11.24    0.36
   5 -10   2   11.58    0.40
   5 -10   2   11.67    0.40
   5 -10  -3    7.54    0.26
   5 -10  -3    7.04    0.26
   5  10   3    6.73    0.32
  -5 -10   3    7.48    0.29
  -5 -10   3    6.91    0.29
  -5 -10  -3    7.07    0.24
  -5 -10  -3    7.30    0.24
   5 -10   3    7.30    0.30
  -5 -10   4   23.52    0.77
   5 -10  -4   23.30    0.74
   5 -10  -4   23.08    0.73
   5  10   4   23.47    0.79
  -5  10   4   23.35    0.77
  -5 -10  -4   24.03    0.72
   5 -10   4   23.64    0.77
  -5 -10  -4   23.16    0.73
  -5 -10   5    5.70    0.30
   5  10   5    5.87    0.31
   5 -10  -5    5.71    0.25
   5 -10   5    5.78    0.31
  -5  10   5    6.01    0.29
  -5 -10  -5    5.58    0.24
  -5 -10   6    0.79    0.18
   5  10   6    0.75    0.21
   5 -10  -6    0.80    0.13
  -5 -10  -6    0.66    0.13
  -5  10   6    0.96    0.17
   5 -10   6    0.59    0.18
  -5 -10   7    0.07    0.19
   5 -10  -7    0.15    0.14
   5  10   7    0.05    0.19
  -5  10   7    0.18    0.16
   5 -10   7    0.04    0.21
  -5 -10  -7    0.04    0.14
   5 -10  -8    0.16    0.17
   5  10   8    0.67    0.22
  -5 -10   8    0.56    0.22
  -5  10   8    0.26    0.18
  -5 -10  -8    0.38    0.17
   5 -10   8    0.26    0.23
   5  10   9    0.02    0.23
   5 -10  -9    0.16    0.20
  -5 -10   9   -0.11    0.26
  -5 -10  -9   -0.13    0.20
   5 -10   9    0.27    0.28
  -5 -11   0   19.30    0.62
   5 -11   0   20.60    0.64
  -5 -11   0   20.48    0.62
   5 -11   0   20.19    0.63
   5  11   0   19.91    0.68
   5  11   1    4.64    0.26
   5 -11  -1    4.32    0.18
  -5 -11   1    4.25    0.19
  -5 -11   1    4.54    0.18
   5 -11  -1    4.38    0.19
  -5 -11  -1    4.37    0.16
  -5 -11  -1    4.27    0.16
   5 -11   1    4.42    0.20
   5 -11   1    4.84    0.20
   5 -11  -2    8.31    0.29
  -5 -11   2    8.35    0.30
   5  11   2    8.73    0.38
  -5 -11   2    8.54    0.31
   5 -11  -2    7.74    0.29
  -5 -11  -2    8.51    0.27
   5 -11   2    8.23    0.31
  -5 -11  -2    7.91    0.27
   5 -11  -3    1.66    0.12
   5  11   3    1.22    0.18
   5 -11  -3    1.59    0.10
  -5 -11   3    1.46    0.14
   5 -11   3    1.41    0.14
  -5 -11  -3    1.30    0.10
  -5 -11  -3    1.35    0.09
   5  11   4    0.56    0.17
  -5 -11   4    0.59    0.14
   5 -11  -4    0.68    0.09
  -5 -11  -4    0.50    0.07
  -5 -11  -4    0.63    0.08
   5 -11   4    0.55    0.15
   5 -11  -5    2.89    0.19
   5  11   5    3.03    0.24
  -5 -11   5    3.30    0.22
  -5 -11  -5    2.81    0.17
  -5  11   5    2.83    0.23
   5 -11   5    2.53    0.21
  -5 -11   6    3.53    0.26
   5 -11  -6    3.72    0.23
   5  11   6    4.09    0.31
  -5  11   6    4.24    0.29
   5 -11   6    3.65    0.26
  -5 -11  -6    3.52    0.22
   5  11   7    2.92    0.29
   5 -11  -7    2.43    0.19
  -5 -11   7    2.80    0.27
  -5 -11  -7    2.52    0.19
   5 -11   7    2.34    0.26
  -5  11   7    2.83    0.24
   5  11   8    1.54    0.25
   5 -11  -8    1.57    0.20
  -5 -11   8    1.37    0.27
  -5 -11  -8    1.57    0.20
   5 -11   8    1.60    0.27
  -5 -11   9    0.85    0.28
   5  11   9    1.04    0.26
   5 -11  -9    0.74    0.22
  -5 -11  -9    0.85    0.22
   5 -11   9    0.90    0.30
  -5 -12   0    0.10    0.07
  -5 -12   0    0.03    0.06
   5 -12   0   -0.05    0.07
   5  12   0   -0.11    0.16
   5 -12   0    0.05    0.08
  -5 -12   1    0.45    0.08
   5 -12  -1    0.45    0.08
  -5 -12   1    0.34    0.09
   5 -12  -1    0.33    0.08
   5  12   1    0.47    0.19
   5 -12   1    0.27    0.10
  -5 -12  -1    0.40    0.05
  -5 -12  -1    0.39    0.06
  -5 -12   2    0.23    0.10
   5 -12  -2    0.26    0.08
   5 -12  -2    0.37    0.08
   5  12   2    0.42    0.17
   5 -12   2    0.35    0.11
  -5 -12  -2    0.32    0.05
  -5 -12  -2    0.50    0.05
  -5 -12   3    1.04    0.14
   5  12   3    1.31    0.20
   5 -12  -3    1.42    0.11
   5 -12  -3    1.21    0.09
   5 -12   3    1.36    0.15
  -5 -12  -3    1.21    0.09
  -5 -12  -3    1.28    0.09
  -5 -12   4    2.15    0.19
   5  12   4    2.21    0.23
   5 -12  -4    2.15    0.16
   5 -12   4    2.28    0.19
  -5 -12  -4    2.29    0.13
  -5 -12  -4    2.14    0.12
  -5 -12   5    6.67    0.36
   5 -12  -5    6.49    0.27
   5  12   5    7.14    0.37
  -5  12   5    6.66    0.33
   5 -12   5    6.48    0.36
  -5 -12  -5    6.70    0.26
   5  12   6    0.04    0.21
  -5 -12   6    0.20    0.20
   5 -12  -6   -0.03    0.12
   5 -12   6    0.10    0.19
  -5 -12  -6    0.03    0.11
  -5  12   6   -0.07    0.19
   5 -12  -7    1.16    0.17
  -5 -12   7    1.10    0.24
   5  12   7    1.20    0.27
  -5 -12  -7    1.16    0.16
  -5  12   7    1.39    0.23
   5 -12   7    1.32    0.25
  -5 -12   8   -0.29    0.25
   5  12   8    0.29    0.24
   5 -12  -8   -0.04    0.17
  -5 -12  -8   -0.04    0.17
   5 -12   8    0.12    0.24
   5  12   9    0.23    0.28
  -5 -12   9   -0.47    0.27
   5 -12  -9    0.47    0.21
   5 -12   9    0.08    0.28
  -5 -12  -9   -0.21    0.19
   5 -13   0   28.64    0.88
  -5 -13   0   28.52    0.87
  -5 -13   0   27.65    0.87
   5  13   0   28.76    0.95
   5 -13  -1    0.45    0.10
   5 -13  -1    0.57    0.08
   5  13   1    0.70    0.20
  -5 -13   1    0.48    0.10
  -5 -13  -1    0.61    0.06
  -5 -13  -1    0.56    0.06
   5 -13   1    0.43    0.10
   5  13   2    7.31    0.37
   5 -13  -2    6.96    0.26
   5 -13  -2    7.37    0.28
  -5 -13   2    6.90    0.29
   5 -13   2    6.96    0.31
  -5 -13  -2    7.13    0.23
  -5 -13  -2    6.95    0.23
   5  13   3    0.26    0.20
  -5 -13   3    0.19    0.13
   5 -13  -3   -0.05    0.09
  -5 -13  -3    0.06    0.05
  -5 -13  -3    0.25    0.05
   5 -13   3    0.23    0.14
  -5 -13   4    0.60    0.16
   5  13   4    1.45    0.25
   5 -13  -4    1.06    0.11
  -5 -13  -4    0.88    0.08
   5 -13   4    0.93    0.18
   5  13   5    1.19    0.26
  -5 -13   5    0.97    0.19
   5 -13  -5    0.99    0.12
   5 -13   5    0.77    0.19
  -5 -13  -5    0.95    0.10
   5 -13  -6    5.51    0.27
   5  13   6    4.83    0.34
  -5 -13   6    5.19    0.37
  -5 -13  -6    4.86    0.25
   5 -13   6    5.35    0.39
   5 -13  -7    0.00    0.15
  -5 -13   7   -0.26    0.23
   5  13   7    0.08    0.25
   5 -13   7    0.20    0.24
  -5  13   7   -0.01    0.22
  -5 -13  -7    0.02    0.14
   5  13   8    3.07    0.35
  -5 -13   8    2.03    0.30
   5 -13  -8    2.27    0.22
  -5 -13  -8    1.82    0.20
   5 -13   8    2.26    0.31
   5 -14   0   -0.01    0.09
  -5 -14   0    0.06    0.08
   5  14   1    1.03    0.23
  -5 -14   1    1.06    0.12
   5 -14  -1    1.32    0.11
   5 -14   1    1.10    0.13
  -5 -14  -1    1.17    0.08
  -5 -14  -1    1.20    0.08
  -5 -14   2    0.77    0.13
   5  14   2    0.97    0.23
   5 -14  -2    1.00    0.10
   5 -14   2    1.07    0.14
   5  14   3    4.95    0.35
  -5 -14   3    5.09    0.28
   5 -14  -3    4.80    0.22
   5 -14   3    4.41    0.29
   5 -14  -4    0.62    0.11
   5  14   4    1.02    0.24
  -5 -14   4    0.58    0.17
  -5 -14  -4    0.56    0.07
   5 -14   4    0.52    0.18
   5  14   5    2.68    0.29
  -5 -14   5    2.64    0.24
   5 -14  -5    2.82    0.20
  -5 -14  -5    2.73    0.16
   5 -14   5    2.84    0.25
   5  14   6    0.14    0.25
  -5 -14   6    0.07    0.22
   5 -14  -6    0.08    0.13
  -5 -14  -6   -0.01    0.11
   5 -14   6    0.28    0.23
   5  14   7   -0.13    0.29
  -5 -14   7   -0.16    0.24
   5 -14  -7    0.15    0.15
   5 -14   7    0.30    0.25
  -5 -14  -7    0.14    0.13
  -5 -15   0    4.44    0.20
   5 -15   0    4.71    0.23
   5  15   1   10.88    0.50
  -5 -15   1   10.75    0.38
   5 -15  -1   10.79    0.37
   5 -15   1   10.67    0.40
  -5 -15  -1   10.54    0.35
   5 -15  -2    2.09    0.14
  -5 -15   2    1.92    0.16
   5  15   2    2.23    0.27
   5 -15   2    2.31    0.18
   5 -15  -3    0.94    0.10
  -5 -15   3    0.94    0.16
   5  15   3    1.28    0.25
   5 -15   3    0.89    0.18
  -5 -15   4    0.12    0.17
   5 -15  -4    0.26    0.10
   5  15   4   -0.05    0.24
   5 -15   4    0.32    0.19
  -5 -15   5   -0.08    0.20
   5  15   5    0.52    0.27
   5 -15  -5    0.21    0.12
   5 -15   5    0.10    0.21
  -5 -15  -5    0.00    0.07
   5 -15  -6    0.63    0.14
   5  15   6    0.90    0.32
  -5 -15   6    1.30    0.24
  -5 -15  -6    0.83    0.11
   5 -15   6    0.70    0.26
   5 -15  -7    0.05    0.15
  -5 -15   7   -0.38    0.25
   5  15   7   -0.06    0.28
  -5 -15  -7   -0.07    0.13
   5 -15   7   -0.06    0.26
   5 -16   0   -0.06    0.11
  -5 -16   0   -0.12    0.09
  -5 -16   1    0.63    0.12
   5 -16  -1    0.63    0.10
   5 -16   1    0.34    0.13
  -5 -16  -1    0.69    0.07
  -5 -16   2    0.55    0.14
   5  16   2    0.72    0.27
   5 -16  -2    0.60    0.09
   5 -16   2    0.68    0.16
  -5 -16   3    0.37    0.17
   5 -16  -3    0.52    0.09
   5  16   3    0.41    0.27
   5 -16   3    0.44    0.18
  -5 -16   4    0.97    0.20
   5  16   4    1.01    0.32
   5 -16  -4    0.88    0.10
   5 -16   4    0.92    0.21
   5  16   5   -0.25    0.28
  -5 -16   5    0.09    0.21
   5 -16  -5    0.24    0.11
   5 -16   5    0.03    0.23
   5 -16  -6    0.58    0.14
  -5 -16   6    0.62    0.26
   5  16   6    0.38    0.33
   5 -16   6    0.07    0.26
  -5 -16  -6    0.25    0.09
  -5 -17   0    0.01    0.09
   5 -17   0    0.31    0.12
  -5 -17   1    3.16    0.21
   5 -17  -1    3.10    0.19
   5 -17   1    2.74    0.19
  -5 -17   2    0.01    0.14
   5 -17  -2    0.09    0.09
   5 -17   2   -0.15    0.16
   5  17   3   -0.01    0.29
  -5 -17   3    0.19    0.17
   5 -17  -3    0.14    0.08
   5 -17   3    0.12    0.19
  -5 -17   4   -0.03    0.20
   5 -17  -4    0.33    0.08
   5  17   4    0.35    0.31
   5 -17   4    0.19    0.21
  -5 -17   5    1.38    0.25
   5  17   5    1.27    0.37
   5 -17  -5    1.14    0.11
   5 -17   5    1.38    0.25
   5 -18   0   -0.14    0.12
  -5 -18   0   -0.14    0.09
   5 -18  -1    0.04    0.11
  -5 -18   1    0.14    0.12
   5 -18   1   -0.01    0.14
   5 -18  -2    0.34    0.09
  -5 -18   2    0.14    0.15
   5 -18   2    0.33    0.17
  -5 -18   3   -0.16    0.17
   5 -18   3   -0.16    0.19
   5 -19   0    4.68    0.26
  -5 -19   0    4.47    0.21
  -5 -19   1    0.95    0.14
   5 -19  -1    1.21    0.12
   5 -19   1    0.95    0.17
   6   0   0  471.40   13.50
   6   0   0  414.46   13.51
  -6   0   0  462.21   13.53
  -6   0   0  439.24   13.50
   6   0   0  460.30   13.52
   6   0   1    0.08    0.04
   6   0  -1    0.18    0.04
  -6   0   1    0.13    0.03
  -6   0   1    0.15    0.04
  -6   0  -1    0.14    0.04
   6   0  -1    0.16    0.04
  -6   0  -1    0.11    0.04
   6   0   1    0.08    0.03
   6   0   2    3.93    0.15
  -6   0  -2    4.03    0.15
  -6   0  -2    3.99    0.16
  -6   0   2    4.22    0.15
   6   0  -2    3.79    0.15
  -6   0   2    4.38    0.15
   6   0  -2    4.15    0.16
   6   0  -3   -0.02    0.05
   6   0   3   -0.01    0.05
  -6   0   3   -0.07    0.06
   6   0  -3    0.03    0.06
  -6   0  -3    0.07    0.05
  -6   0  -3    0.00    0.06
  -6   0   4    1.73    0.06
  -6   0   4    1.55    0.11
   6   0   4    1.58    0.12
  -6   0  -4    1.43    0.11
   6   0  -4    1.77    0.13
  -6   0   5    0.08    0.04
  -6   0   5   -0.08    0.08
   6   0  -5   -0.11    0.09
  -6   0  -5   -0.05    0.09
   6   0   5    0.12    0.09
  -6   0   6   32.89    1.04
   6   0  -6   34.69    1.08
   6   0   6   34.63    1.08
  -6   0   6   34.68    1.08
  -6   0  -6   35.06    1.09
  -6   0   7   -0.06    0.07
  -6   0   7   -0.03    0.11
   6   0   7   -0.19    0.12
  -6   0  -7    0.16    0.13
   6   0  -7    0.00    0.13
  -6   0  -8   12.00    0.50
   6   0  -8   12.94    0.49
   6   0  -9   -0.16    0.19
  -6   0  -9    0.20    0.20
   6   0   9   -0.09    0.17
   6   0 -10    1.10    0.25
   6   0  10    0.88    0.23
  -6   0 -10    0.79    0.24
  -6   0 -11   -0.08    0.26
   6   0 -11    0.28    0.26
   6   0  11    0.09    0.23
   6   1   0    0.07    0.03
  -6  -1   0   -0.01    0.04
  -6  -1   0    0.03    0.04
  -6   1   0   -0.07    0.04
  -6   1   0    0.02    0.04
   6   1   0    0.04    0.04
  -6  -1   0    0.03    0.03
   6  -1   0    0.09    0.04
   6  -1   0    0.00    0.04
   6   1   0    0.05    0.04
   6  -1  -1   88.43    2.72
  -6   1  -1   91.47    2.72
  -6  -1   1   95.54    2.72
  -6   1  -1   95.71    2.72
   6   1   1   92.84    2.72
  -6  -1   1   89.79    2.72
   6   1   1   90.65    2.72
   6  -1  -1   84.33    2.72
   6   1  -1   88.55    2.71
   6   1  -1   94.59    2.72
  -6  -1  -1   88.57    2.72
  -6   1   1   87.63    2.72
  -6   1   1   87.86    2.72
   6   1  -1   89.31    2.72
   6  -1   1   89.39    2.72
   6  -1   1   92.36    2.72
  -6  -1  -1   89.00    2.72
  -6   1   1   93.20    2.72
   6  -1  -2    1.07    0.07
  -6   1  -2    1.19    0.08
   6   1   2    1.20    0.08
  -6  -1   2    1.14    0.05
  -6   1  -2    1.05    0.08
  -6  -1   2    1.12    0.08
   6  -1  -2    1.09    0.04
   6  -1  -2    1.21    0.08
  -6  -1   2    1.11    0.08
   6  -1   2    1.11    0.08
  -6   1   2    1.14    0.08
   6   1  -2    1.13    0.08
   6   1  -2    1.11    0.08
   6  -1   2    1.22    0.08
  -6  -1  -2    1.04    0.08
  -6  -1  -2    1.15    0.08
   6   1   3  126.70    3.76
  -6   1  -3  126.50    3.77
   6  -1  -3  127.00    3.76
  -6  -1   3  127.93    3.75
  -6  -1   3  120.78    3.76
   6  -1  -3  125.74    3.76
  -6  -1  -3  120.97    3.76
  -6   1   3  125.71    3.76
   6  -1   3  125.29    3.76
   6   1  -3  120.57    3.76
  -6  -1  -3  130.81    3.76
   6  -1  -4    3.88    0.18
   6   1   4    3.80    0.16
  -6   1  -4    3.51    0.17
  -6  -1   4    3.29    0.16
   6  -1  -4    3.46    0.16
  -6   1   4    3.39    0.17
  -6   1   4    3.50    0.12
   6  -1   4    3.62    0.16
  -6  -1  -4    3.40    0.17
   6   1  -4    3.66    0.17
  -6  -1  -4    3.78    0.16
   6   1   5    3.17    0.17
  -6   1  -5    3.08    0.17
  -6  -1   5    3.02    0.17
   6  -1  -5    3.04    0.16
   6   1  -5    2.92    0.17
  -6   1   5    2.86    0.17
  -6  -1  -5    2.76    0.18
  -6   1   5    2.90    0.11
   6  -1   5    2.79    0.17
   6  -1  -6    6.48    0.28
  -6   1  -6    6.48    0.29
  -6  -1   6    6.19    0.22
  -6  -1   6    6.33    0.28
   6   1   6    6.36    0.27
   6  -1   6    6.11    0.27
  -6   1   6    6.08    0.22
   6   1  -6    6.32    0.27
  -6  -1  -6    6.63    0.29
  -6   1   6    6.37    0.27
   6  -1  -7    0.65    0.14
   6   1   7    0.76    0.16
   6   1   7    0.74    0.14
  -6  -1   7    0.75    0.14
  -6   1  -7    0.70    0.16
  -6  -1   7    0.75    0.08
   6  -1   7    0.71    0.15
  -6   1   7    0.78    0.08
   6   1  -7    0.97    0.15
  -6  -1  -7    0.49    0.14
  -6   1   7    0.70    0.14
  -6   1  -8    0.45    0.17
  -6  -1   8    0.30    0.15
   6   1   8    0.19    0.16
   6  -1  -8    0.34    0.16
   6   1  -8    0.50    0.17
  -6  -1  -8    0.34    0.16
   6  -1  -9    0.10    0.19
   6   1   9   -0.06    0.20
  -6   1  -9    0.00    0.20
   6   1  -9    0.00    0.19
  -6  -1  -9   -0.18    0.20
  -6   1 -10    0.54    0.25
   6   1  10    0.39    0.22
   6  -1 -10    0.55    0.23
   6  -1  10    0.28    0.24
  -6  -1 -10    0.31    0.23
   6   1 -10    0.40    0.22
   6  -1 -11    0.92    0.28
   6   1  11    1.26    0.26
  -6   1 -11    0.48    0.27
   6  -1  11    1.06    0.26
  -6  -1 -11    0.35    0.27
   6   1 -11    0.36    0.28
   6  -2   0  237.27    7.38
  -6  -2   0  245.74    7.35
  -6   2   0  248.94    7.39
   6  -2   0  254.39    7.39
   6   2   0  253.01    7.34
  -6  -2   0  238.98    7.39
  -6  -2   0  246.07    7.40
  -6   2   0  249.76    7.38
   6   2   0  224.06    7.35
   6   2   0  248.83    7.38
  -6  -2   1  114.81    3.55
  -6   2  -1  117.01    3.55
   6   2   1  117.37    3.56
  -6  -2   1  118.89    3.57
   6   2   1  118.07    3.55
  -6  -2   1  121.07    3.55
   6  -2  -1  116.67    3.57
  -6   2  -1  122.42    3.55
   6  -2  -1  119.01    3.55
   6  -2   1  118.56    3.55
   6  -2   1  121.00    3.55
  -6  -2  -1  112.20    3.56
   6   2  -1  114.05    3.55
   6   2  -1  116.03    3.57
  -6  -2  -1  120.68    3.58
  -6   2   1  116.75    3.56
   6   2  -1  126.64    3.55
   6  -2  -2   40.92    1.19
  -6   2  -2   39.43    1.19
   6  -2  -2   40.11    1.18
   6   2   2   40.06    1.19
  -6  -2   2   40.53    1.18
  -6  -2   2   38.31    1.19
   6   2   2   39.37    1.20
   6  -2  -2   38.93    1.19
  -6  -2   2   38.94    1.19
  -6  -2  -2   35.92    1.19
  -6  -2  -2   39.75    1.19
   6   2  -2   38.89    1.19
   6   2  -2   39.87    1.18
   6  -2   2   38.17    1.19
   6  -2   2   40.80    1.19
  -6   2   2   36.75    1.19
  -6  -2   3   57.26    1.72
   6  -2  -3   57.68    1.70
   6   2   3   56.50    1.71
   6   2   3   57.91    1.73
  -6   2  -3   56.43    1.72
   6  -2  -3   54.92    1.71
  -6  -2   3   57.12    1.70
   6  -2  -3   59.03    1.72
  -6  -2  -3   57.85    1.71
   6  -2   3   55.94    1.72
   6   2  -3   54.13    1.71
  -6  -2  -3   55.51    1.71
  -6   2   3   57.12    1.70
  -6   2   3   54.85    1.71
  -6  -2   4    2.02    0.14
  -6  -2   4    2.24    0.09
   6   2   4    2.05    0.13
   6  -2  -4    2.35    0.13
  -6   2  -4    2.30    0.14
   6  -2  -4    2.03    0.13
   6   2   4    1.84    0.14
  -6   2   4    2.34    0.13
  -6  -2  -4    2.06    0.14
   6  -2   4    2.32    0.15
  -6  -2  -4    2.36    0.13
  -6   2   4    2.13    0.09
   6   2  -4    2.05    0.13
   6  -2  -5    0.14    0.09
  -6  -2   5    0.00    0.09
   6   2   5   -0.02    0.10
  -6   2  -5    0.05    0.10
   6   2   5    0.09    0.08
  -6  -2  -5    0.11    0.09
  -6  -2  -5    0.11    0.08
   6  -2   5   -0.02    0.09
  -6   2   5    0.23    0.09
  -6   2   5    0.12    0.05
   6   2  -5    0.08    0.09
   6   2   6   11.72    0.40
  -6   2  -6   11.50    0.41
  -6  -2   6   11.17    0.41
   6   2   6   10.92    0.41
   6  -2  -6   10.56    0.40
   6  -2   6   11.27    0.42
   6   2  -6   11.08    0.40
  -6   2   6   10.52    0.40
  -6   2   6   10.88    0.35
  -6  -2  -6   11.30    0.41
  -6  -2   7    3.76    0.23
  -6   2  -7    3.54    0.26
   6   2   7    3.06    0.24
   6  -2  -7    3.77    0.25
   6   2  -7    3.46    0.23
   6  -2   7    3.80    0.24
  -6   2   7    3.56    0.16
  -6  -2  -7    3.58    0.25
  -6  -2   8    6.99    0.35
   6   2   8    6.30    0.33
   6  -2  -8    6.79    0.35
  -6   2  -8    6.71    0.36
   6  -2   8    6.34    0.35
   6   2  -8    7.35    0.35
  -6  -2  -8    6.66    0.33
   6  -2  -9    2.17    0.24
  -6   2  -9    1.96    0.25
   6   2   9    1.83    0.24
   6   2  -9    2.34    0.24
  -6  -2  -9    1.87    0.24
   6  -2 -10    0.51    0.23
   6   2  10    0.77    0.23
  -6   2 -10    0.60    0.24
   6   2 -10    0.43    0.22
  -6  -2 -10    0.36    0.24
   6  -2 -11   -0.11    0.26
   6   2  11    0.25    0.25
  -6   2 -11    0.05    0.27
   6   2 -11   -0.41    0.36
  -6  -2 -11    0.25    0.28
   6  -2  11    0.25    0.25
  -6  -3   0    0.03    0.04
   6   3   0    0.09    0.05
  -6   3   0   -0.01    0.04
  -6  -3   0    0.01    0.04
   6  -3   0    0.00    0.04
  -6  -3   0    0.02    0.04
   6  -3   0   -0.05    0.04
   6   3   1    0.06    0.05
   6  -3  -1    0.08    0.04
  -6  -3   1    0.08    0.04
   6   3   1    0.03    0.02
   6  -3  -1    0.10    0.04
  -6  -3   1    0.09    0.04
   6  -3  -1    0.14    0.04
  -6  -3   1    0.11    0.04
  -6   3  -1    0.08    0.04
   6  -3   1    0.03    0.04
  -6  -3  -1    0.11    0.04
   6  -3   1    0.10    0.04
  -6  -3  -1    0.06    0.03
   6   3  -1    0.09    0.04
   6   3  -1    0.08    0.04
  -6   3   1    0.12    0.04
  -6   3  -2   91.04    2.70
   6   3   2   87.19    2.70
   6  -3  -2   87.80    2.69
  -6  -3   2   91.98    2.68
   6  -3  -2   90.91    2.68
  -6  -3   2   92.41    2.69
  -6  -3   2   87.78    2.69
   6  -3  -2   92.01    2.69
   6  -3   2   85.13    2.69
   6  -3   2   93.20    2.70
   6   3  -2   88.15    2.69
   6   3  -2   88.85    2.68
  -6  -3  -2   91.21    2.69
  -6   3   2   88.14    2.69
  -6   3   2   89.45    2.69
  -6  -3  -2   86.84    2.69
  -6  -3   3   12.58    0.40
   6   3   3   11.97    0.41
   6  -3  -3   12.71    0.38
  -6  -3   3   12.44    0.38
  -6   3  -3   12.46    0.40
   6  -3  -3   11.44    0.39
  -6  -3   3   12.35    0.40
   6  -3  -3   12.30    0.40
  -6  -3  -3   11.87    0.39
   6   3  -3   12.02    0.40
  -6   3   3   12.04    0.39
  -6  -3  -3   12.32    0.39
   6  -3   3   11.66    0.40
  -6   3   3   11.91    0.38
   6  -3  -4   65.50    2.00
  -6  -3   4   67.42    1.99
   6  -3  -4   68.70    2.01
  -6   3  -4   64.55    2.01
  -6  -3   4   65.33    2.01
   6   3   4   66.00    2.01
   6  -3  -4   66.86    1.99
  -6   3   4   65.29    1.98
   6  -3   4   65.58    2.01
  -6   3   4   65.73    2.00
  -6  -3  -4   68.53    2.00
   6   3  -4   64.83    2.00
  -6  -3  -4   64.53    2.00
  -6  -3   5    2.00    0.15
   6   3   5    2.10    0.14
   6  -3  -5    2.03    0.15
   6  -3  -5    2.12    0.15
  -6   3  -5    2.17    0.15
   6   3   5    2.03    0.15
  -6  -3  -5    1.42    0.13
  -6   3   5    1.95    0.10
  -6  -3  -5    2.01    0.14
   6  -3   5    1.89    0.14
  -6   3   5    2.24    0.14
   6   3  -5    2.05    0.15
   6  -3  -6    3.48    0.21
  -6   3  -6    3.52    0.22
   6   3   6    4.00    0.25
   6   3   6    3.52    0.19
  -6  -3   6    3.88    0.22
   6   3  -6    3.34    0.20
  -6  -3  -6    3.95    0.20
  -6   3   6    3.62    0.16
  -6  -3  -6    3.45    0.21
   6  -3   6    3.69    0.22
  -6   3   6    3.81    0.20
  -6  -3   7    1.89    0.18
  -6   3  -7    1.72    0.17
   6  -3  -7    1.88    0.16
   6   3   7    1.90    0.18
  -6   3   7    1.89    0.13
   6   3  -7    1.71    0.17
  -6  -3  -7    2.05    0.19
   6  -3   7    2.01    0.19
  -6   3  -8    3.00    0.23
   6  -3  -8    2.85    0.21
  -6  -3   8    2.87    0.22
   6   3   8    3.23    0.23
  -6  -3  -8    3.17    0.24
   6  -3   8    3.24    0.25
   6   3  -8    3.22    0.23
   6   3   9    0.15    0.21
  -6   3  -9    0.41    0.21
   6  -3  -9    0.33    0.19
   6   3  -9    0.26    0.19
  -6  -3  -9    0.44    0.20
  -6   3 -10    0.17    0.24
   6  -3 -10   -0.27    0.21
   6   3  10   -0.30    0.22
   6   3 -10    0.14    0.23
  -6  -3 -10   -0.20    0.22
   6   3  11    0.45    0.26
   6  -3 -11    0.10    0.27
  -6  -3 -11    0.02    0.28
   6  -4   0   27.06    0.78
   6   4   0   25.59    0.78
   6   4   0   25.15    0.77
  -6  -4   0   24.16    0.77
   6  -4   0   24.93    0.79
  -6  -4   0   25.43    0.78
   6   4   1  163.29    4.70
  -6  -4   1  161.75    4.68
  -6  -4   1  157.96    4.68
   6  -4  -1  143.69    4.68
  -6   4  -1  158.31    4.70
   6  -4  -1  158.39    4.70
   6  -4  -1  153.12    4.68
   6   4   1  160.61    4.72
   6   4  -1  151.71    4.74
   6  -4   1  163.34    4.68
   6  -4   1  149.95    4.73
  -6  -4  -1  153.62    4.70
  -6  -4  -1  155.77    4.72
   6   4   2   11.49    0.39
  -6  -4   2   12.50    0.38
  -6  -4   2   11.69    0.39
  -6   4  -2   12.14    0.39
   6  -4  -2   12.01    0.38
  -6  -4   2   12.32    0.38
   6  -4  -2   11.20    0.38
   6  -4  -2   11.95    0.38
   6   4   2   12.12    0.37
   6  -4   2   12.28    0.39
   6   4  -2   12.03    0.38
   6   4  -2   11.88    0.38
  -6  -4  -2   11.37    0.38
  -6  -4  -2   11.93    0.37
   6  -4   2   11.47    0.39
   6   4   3   15.51    0.49
  -6  -4   3   15.98    0.51
   6   4   3   15.38    0.52
  -6   4  -3   15.50    0.51
  -6  -4   3   15.51    0.51
   6  -4  -3   15.22    0.50
  -6  -4   3   17.02    0.50
   6  -4  -3   16.58    0.50
   6  -4  -3   16.18    0.51
  -6  -4  -3   15.79    0.50
   6   4  -3   16.30    0.51
  -6  -4  -3   16.00    0.50
   6  -4   3   14.93    0.51
  -6   4   3   15.91    0.50
   6  -4   3   16.80    0.53
   6  -4  -4    2.38    0.13
   6  -4  -4    2.32    0.12
  -6  -4   4    2.35    0.16
  -6   4  -4    2.20    0.15
   6  -4  -4    2.36    0.14
   6   4   4    2.32    0.17
   6   4   4    2.30    0.12
  -6   4   4    2.09    0.11
  -6  -4  -4    2.45    0.13
  -6  -4  -4    2.06    0.14
   6   4  -4    2.34    0.14
   6  -4   4    2.22    0.15
  -6  -4   5   14.02    0.49
  -6   4  -5   13.73    0.48
   6   4   5   13.63    0.48
   6  -4  -5   14.31    0.47
   6  -4  -5   13.62    0.47
   6   4  -5   13.44    0.47
  -6  -4  -5   14.55    0.46
  -6  -4  -5   14.23    0.47
  -6   4   5   14.06    0.45
   6  -4   5   13.71    0.48
  -6   4   5   14.55    0.46
   6  -4  -6    1.24    0.13
   6   4   6    1.19    0.16
  -6   4  -6    1.29    0.15
  -6  -4   6    1.04    0.16
   6  -4  -6    1.09    0.12
  -6  -4  -6    1.42    0.12
   6   4  -6    0.87    0.13
  -6   4   6    1.10    0.09
   6  -4   6    1.09    0.15
  -6  -4  -6    0.94    0.13
  -6  -4   7   19.14    0.65
   6   4   7   18.37    0.65
   6  -4  -7   18.62    0.64
  -6   4  -7   18.85    0.65
   6   4  -7   19.72    0.65
  -6   4   7   18.44    0.60
  -6  -4  -7   18.34    0.65
   6  -4   7   18.78    0.66
   6   4   8    1.21    0.19
  -6  -4   8    1.20    0.19
   6  -4  -8    1.08    0.18
  -6   4  -8    1.21    0.20
   6   4  -8    1.22    0.18
   6  -4   8    1.23    0.20
  -6  -4  -8    0.67    0.18
   6   4   9    3.64    0.29
   6  -4  -9    3.56    0.26
  -6  -4   9    4.18    0.31
  -6   4  -9    3.30    0.28
  -6  -4  -9    3.41    0.27
   6   4  -9    3.28    0.26
   6   4  10   -0.03    0.23
   6  -4 -10   -0.17    0.21
  -6  -4 -10   -0.21    0.23
   6  -4 -11   -0.10    0.27
   6   4  11    0.09    0.26
  -6  -4 -11    0.10    0.27
  -6   5   0    0.05    0.04
   6  -5   0    0.02    0.05
  -6  -5   0    0.08    0.04
   6  -5   0   -0.01    0.04
   6   5   0    0.13    0.06
  -6  -5   0    0.03    0.04
   6   5   0   -0.03    0.03
  -6  -5   1   18.11    0.58
   6   5   1   19.31    0.56
   6   5   1   18.37    0.59
   6  -5  -1   18.02    0.58
   6  -5  -1   18.64    0.58
  -6  -5   1   18.53    0.58
   6  -5   1   19.63    0.58
   6  -5   1   18.19    0.58
  -6  -5  -1   18.77    0.57
  -6   5   1   18.59    0.57
   6   5  -1   18.44    0.58
  -6  -5  -1   18.17    0.57
   6   5  -1   18.62    0.58
  -6  -5  -1   18.13    0.57
  -6  -5   2    4.33    0.18
   6  -5  -2    4.16    0.16
  -6   5  -2    4.51    0.17
  -6  -5   2    4.83    0.17
   6   5   2    4.68    0.19
   6   5   2    4.38    0.14
   6  -5  -2    4.50    0.17
  -6   5   2    4.27    0.16
   6   5  -2    4.50    0.17
   6  -5   2    4.43    0.18
  -6  -5  -2    4.11    0.16
   6   5  -2    4.46    0.17
  -6  -5  -2    4.30    0.16
   6  -5   2    4.37    0.18
   6  -5  -3    3.15    0.14
  -6  -5   3    2.82    0.16
  -6   5  -3    3.14    0.15
   6   5   3    2.92    0.17
   6   5   3    3.04    0.12
   6  -5  -3    3.11    0.14
  -6  -5   3    3.25    0.15
   6   5  -3    3.13    0.14
  -6  -5  -3    3.22    0.13
   6  -5   3    3.20    0.16
  -6  -5  -3    2.98    0.14
   6  -5   3    2.85    0.16
  -6   5   3    3.28    0.13
  -6   5   3    3.08    0.14
   6   5   4   50.07    1.48
   6  -5  -4   51.69    1.50
   6   5   4   48.53    1.51
  -6   5  -4   47.79    1.50
   6  -5  -4   46.19    1.49
  -6  -5   4   48.82    1.50
  -6   5   4   49.47    1.49
  -6   5   4   48.35    1.48
   6  -5   4   48.53    1.50
  -6  -5  -4   47.09    1.49
   6   5  -4   49.53    1.50
  -6  -5  -4   50.64    1.49
   6   5   5    1.59    0.15
   6  -5  -5    1.71    0.12
  -6  -5   5    1.64    0.14
  -6   5  -5    1.99    0.15
   6  -5  -5    1.68    0.12
   6   5   5    1.97    0.13
  -6   5   5    1.76    0.13
   6   5  -5    1.55    0.12
  -6  -5  -5    2.15    0.14
  -6   5   5    1.64    0.12
   6  -5   5    1.85    0.15
  -6  -5  -5    1.74    0.13
  -6  -5   6   10.51    0.42
   6  -5  -6   10.90    0.39
  -6   5  -6   10.69    0.41
   6   5   6   10.88    0.41
   6  -5   6   10.45    0.41
  -6  -5  -6   10.56    0.40
  -6   5   6   10.55    0.36
   6   5  -6   11.07    0.40
  -6  -5   7   10.14    0.43
  -6   5  -7    9.49    0.41
   6  -5  -7   10.09    0.40
   6   5   7    9.98    0.41
   6  -5   7   10.37    0.42
  -6  -5  -7   10.09    0.40
   6   5  -7    9.77    0.40
  -6   5   7    9.78    0.35
  -6  -5   8    0.12    0.18
   6  -5  -8    0.19    0.16
   6   5   8    0.35    0.20
  -6   5  -8    0.45    0.17
   6   5  -8    0.24    0.17
   6  -5   8    0.21    0.19
  -6  -5  -8    0.17    0.17
  -6  -5   9   -0.27    0.20
   6   5   9    0.14    0.22
   6  -5  -9   -0.23    0.18
  -6  -5  -9   -0.26    0.19
   6  -5   9    0.07    0.21
   6   5  10    0.29    0.24
   6  -5 -10   -0.35    0.23
  -6  -5 -10   -0.16    0.23
   6  -5 -11   -0.27    0.25
   6   5  11   -0.06    0.25
  -6  -5 -11    0.05    0.27
   6   6   0  104.55    3.04
   6  -6   0   97.53    3.06
  -6   6   0  100.32    3.05
   6  -6   0  102.14    3.06
   6   6   0  100.62    3.06
  -6  -6   0  101.34    3.05
  -6  -6   0  105.62    3.05
   6  -6  -1   65.10    1.94
   6  -6  -1   64.07    1.95
   6   6   1   63.10    1.95
  -6  -6   1   61.52    1.94
  -6  -6   1   65.25    1.94
   6  -6   1   66.78    1.95
   6   6  -1   64.66    1.94
  -6  -6  -1   62.73    1.94
  -6  -6  -1   65.38    1.94
  -6   6   1   65.45    1.93
   6   6  -1   64.45    1.95
   6  -6   1   64.58    1.95
   6  -6  -2   11.14    0.38
   6   6   2   11.80    0.40
  -6  -6   2   12.36    0.39
   6  -6  -2   12.23    0.39
  -6  -6   2   11.68    0.39
  -6   6  -2   12.06    0.39
   6   6  -2   11.43    0.39
  -6   6   2   12.29    0.37
   6  -6   2   11.84    0.39
  -6  -6  -2   11.06    0.38
   6  -6   2   11.91    0.39
  -6  -6  -2   12.09    0.37
  -6   6  -3    3.56    0.17
  -6  -6   3    3.82    0.17
   6  -6  -3    3.34    0.15
  -6  -6   3    3.37    0.17
   6  -6  -3    3.16    0.15
   6   6   3    3.55    0.20
  -6  -6  -3    3.55    0.14
   6  -6   3    3.55    0.18
  -6   6   3    3.44    0.13
  -6   6   3    3.56    0.16
   6   6  -3    3.46    0.16
  -6  -6  -3    3.49    0.15
   6  -6   3    3.82    0.17
  -6  -6   4   11.22    0.41
  -6   6  -4   11.85    0.40
   6  -6  -4   11.57    0.39
   6   6   4   11.45    0.41
   6  -6  -4   11.11    0.38
  -6   6   4   11.59    0.39
  -6  -6  -4   11.53    0.39
   6  -6   4   11.29    0.41
   6   6  -4   11.17    0.39
  -6  -6  -4   11.92    0.38
  -6   6   4   11.85    0.38
  -6  -6   5    5.32    0.27
   6   6   5    5.52    0.27
   6  -6  -5    5.68    0.24
   6  -6  -5    5.16    0.23
  -6   6  -5    5.44    0.25
  -6  -6  -5    5.38    0.23
   6   6  -5    5.59    0.24
  -6   6   5    5.51    0.22
  -6  -6  -5    5.77    0.22
   6  -6   5    5.54    0.26
  -6  -6   6    1.15    0.17
   6   6   6    1.06    0.16
  -6   6  -6    1.03    0.14
   6  -6  -6    0.79    0.13
   6   6  -6    0.97    0.12
  -6  -6  -6    1.12    0.14
   6  -6   6    0.99    0.16
  -6   6   6    1.12    0.11
  -6  -6   7   10.01    0.44
   6   6   7   10.14    0.42
  -6   6  -7   10.50    0.42
   6  -6  -7    9.89    0.40
  -6   6   7    9.83    0.36
   6   6  -7    9.74    0.42
   6  -6   7   10.15    0.43
  -6  -6  -7    9.98    0.41
   6  -6  -8    0.31    0.17
  -6  -6   8   -0.07    0.18
   6   6   8    0.41    0.21
   6  -6   8    0.02    0.20
  -6  -6  -8    0.19    0.17
  -6  -6   9    0.84    0.23
   6  -6  -9    1.05    0.21
   6   6   9    1.15    0.22
   6  -6   9    1.45    0.25
  -6  -6  -9    0.98    0.21
   6   6  10    0.68    0.26
   6  -6 -10    0.93    0.25
  -6  -6 -10    0.64    0.25
   6  -6 -11   -0.29    0.26
   6   6  11    0.28    0.27
  -6  -6 -11   -0.07    0.27
  -6  -7   0    0.00    0.04
   6  -7   0   -0.02    0.06
   6   7   0   -0.04    0.08
  -6  -7   0    0.03    0.04
   6  -7   0   -0.01    0.05
  -6   7   0    0.04    0.04
   6  -7  -1   52.72    1.64
  -6  -7   1   55.74    1.63
  -6  -7   1   52.99    1.63
   6  -7  -1   53.59    1.63
   6   7   1   52.99    1.65
  -6   7  -1   55.51    1.63
   6   7  -1   52.13    1.64
   6  -7   1   52.10    1.63
  -6  -7  -1   54.94    1.63
   6   7  -1   54.68    1.62
  -6  -7  -1   52.32    1.62
  -6   7   1   54.56    1.61
   6  -7   1   55.53    1.63
  -6  -7   2   26.03    0.80
   6   7   2   25.51    0.82
   6  -7  -2   26.32    0.80
   6  -7  -2   26.15    0.80
  -6  -7   2   26.41    0.80
   6   7  -2   26.19    0.80
  -6  -7  -2   25.07    0.79
  -6  -7  -2   25.63    0.79
   6  -7   2   24.86    0.81
   6  -7   2   26.49    0.81
  -6  -7   3   49.61    1.53
   6   7   3   49.12    1.54
  -6   7  -3   49.46    1.53
   6  -7  -3   48.06    1.52
  -6  -7   3   52.38    1.53
   6  -7  -3   50.72    1.52
   6  -7   3   51.78    1.54
  -6  -7  -3   50.67    1.51
   6  -7   3   49.33    1.53
  -6  -7  -3   49.37    1.52
  -6  -7   4   19.59    0.61
   6  -7  -4   19.03    0.60
   6  -7  -4   17.77    0.59
  -6  -7   4   18.34    0.61
  -6   7  -4   19.02    0.61
   6   7   4   17.81    0.62
   6  -7   4   18.62    0.62
  -6  -7  -4   19.18    0.59
   6   7  -4   18.67    0.60
  -6   7   4   18.41    0.60
  -6  -7  -4   18.18    0.59
   6   7   5    2.79    0.20
   6  -7  -5    2.29    0.16
  -6   7  -5    2.45    0.17
   6  -7  -5    2.46    0.16
  -6  -7   5    2.14    0.17
   6  -7   5    2.63    0.18
  -6   7   5    2.55    0.17
  -6  -7  -5    2.58    0.15
  -6  -7  -5    2.38    0.16
   6   7  -5    2.41    0.17
  -6  -7   6    0.32    0.15
   6  -7  -6    0.35    0.11
   6   7   6    0.64    0.18
  -6   7  -6    0.53    0.14
  -6   7   6    0.52    0.11
   6  -7   6    0.62    0.16
  -6  -7  -6    0.32    0.12
  -6  -7   7    2.22    0.21
   6   7   7    1.96    0.21
   6  -7  -7    2.11    0.18
   6  -7   7    2.31    0.22
  -6  -7  -7    2.14    0.19
  -6   7   7    2.36    0.16
   6  -7  -8    0.71    0.18
  -6  -7   8    0.52    0.21
   6   7   8    0.59    0.20
   6  -7   8    0.81    0.21
  -6  -7  -8    0.50    0.18
  -6  -7   9   -0.09    0.23
   6  -7  -9    0.16    0.19
   6   7   9    0.57    0.24
   6  -7   9   -0.08    0.23
  -6  -7  -9    0.09    0.20
   6   7  10    0.05    0.25
   6  -7 -10   -0.08    0.23
  -6  -7  10   -0.13    0.26
  -6  -7 -10   -0.12    0.23
  -6  -8   0  161.88    4.85
  -6  -8   0  156.15    4.83
   6   8   0  163.76    4.86
   6  -8   0  164.71    4.84
   6  -8   0  161.23    4.87
   6  -8  -1    2.74    0.13
  -6   8  -1    3.00    0.12
  -6  -8   1    2.54    0.14
   6   8   1    2.93    0.17
  -6  -8   1    3.20    0.13
   6  -8  -1    2.66    0.15
   6   8  -1    3.01    0.17
   6  -8   1    2.77    0.14
  -6  -8  -1    2.75    0.12
  -6  -8  -1    3.01    0.13
   6  -8   1    2.99    0.14
   6  -8  -2   55.61    1.65
  -6  -8   2   53.81    1.66
  -6   8  -2   53.34    1.65
   6  -8  -2   53.16    1.65
   6   8   2   54.58    1.67
  -6  -8   2   55.01    1.66
  -6  -8  -2   54.17    1.64
   6  -8   2   52.88    1.66
   6  -8   2   55.86    1.66
  -6  -8  -2   54.48    1.64
   6   8  -2   56.32    1.65
   6   8   3    2.09    0.16
  -6   8  -3    1.43    0.10
  -6  -8   3    1.87    0.13
  -6  -8   3    1.92    0.14
   6  -8  -3    1.66    0.12
   6  -8  -3    1.77    0.12
   6  -8   3    1.86    0.13
   6   8  -3    1.81    0.11
  -6  -8  -3    1.84    0.10
   6  -8   3    1.77    0.12
  -6  -8  -3    1.59    0.11
   6  -8  -4    0.24    0.08
   6  -8  -4    0.29    0.08
  -6   8  -4    0.25    0.09
  -6  -8   4    0.32    0.10
  -6  -8   4    0.20    0.11
   6   8   4    0.38    0.13
  -6  -8  -4    0.20    0.07
  -6  -8  -4    0.32    0.07
   6  -8   4    0.29    0.11
  -6   8   4    0.35    0.11
   6  -8  -5    0.49    0.10
  -6  -8   5    0.31    0.13
   6   8   5    0.35    0.15
   6  -8   5    0.40    0.14
  -6  -8  -5    0.25    0.08
  -6  -8  -5    0.31    0.10
  -6   8   5    0.27    0.11
  -6  -8   6   12.05    0.47
   6  -8  -6   12.25    0.43
   6   8   6   12.06    0.46
  -6  -8  -6   11.37    0.43
  -6   8   6   11.85    0.43
   6  -8   6   11.95    0.46
  -6  -8   7    0.88    0.19
   6  -8  -7    0.68    0.14
   6   8   7    0.75    0.19
  -6  -8  -7    0.42    0.15
   6  -8   7    0.53    0.20
  -6   8   7    0.67    0.14
   6   8   8    4.22    0.31
   6  -8  -8    4.16    0.30
  -6  -8   8    3.97    0.29
  -6  -8  -8    3.86    0.26
   6  -8   8    3.74    0.29
   6  -8  -9    0.09    0.20
   6   8   9    0.43    0.25
  -6  -8   9    0.13    0.23
   6  -8   9    0.22    0.24
  -6  -8  -9   -0.17    0.20
   6  -8 -10    0.61    0.25
   6   8  10    0.48    0.27
  -6  -8  10    1.06    0.30
  -6  -8 -10    0.75    0.25
   6  -8  10    0.71    0.33
   6  -9   0   -0.06    0.07
   6   9   0    0.07    0.11
   6  -9   0   -0.01    0.06
  -6  -9   0    0.04    0.05
  -6  -9   0    0.00    0.05
  -6  -9   1    3.85    0.17
   6  -9  -1    4.41    0.17
   6   9   1    4.02    0.22
  -6   9  -1    4.54    0.15
   6  -9  -1    3.71    0.18
  -6  -9   1    4.19    0.17
   6  -9   1    4.23    0.18
  -6  -9  -1    4.27    0.16
   6   9  -1    4.06    0.21
  -6  -9  -1    4.16    0.15
   6  -9   1    4.29    0.18
   6  -9  -2    0.61    0.08
  -6  -9   2    0.75    0.08
   6   9   2    0.75    0.13
  -6  -9   2    0.59    0.09
  -6   9  -2    0.73    0.08
   6  -9  -2    0.74    0.08
   6  -9   2    0.72    0.09
   6  -9   2    0.67    0.09
  -6  -9  -2    0.74    0.06
  -6  -9  -2    0.81    0.07
   6   9  -2    0.82    0.12
   6   9   3   14.43    0.51
   6  -9  -3   14.04    0.47
  -6  -9   3   14.29    0.50
   6  -9  -3   14.98    0.48
  -6  -9   3   15.10    0.49
   6  -9   3   15.46    0.50
  -6  -9  -3   14.32    0.47
   6  -9   3   14.88    0.50
  -6  -9  -3   14.78    0.46
   6  -9  -4    8.68    0.31
   6  -9  -4    8.86    0.31
  -6  -9   4    9.03    0.35
   6   9   4    8.96    0.36
   6  -9   4    8.80    0.35
  -6   9   4    8.13    0.33
  -6  -9  -4    8.59    0.31
  -6  -9  -4    9.14    0.30
  -6  -9   5    9.77    0.40
   6   9   5    9.99    0.40
   6  -9  -5    9.65    0.36
   6  -9   5    9.50    0.40
  -6  -9  -5    9.97    0.36
  -6   9   5   10.34    0.38
  -6  -9   6    3.17    0.23
   6  -9  -6    3.44    0.22
   6   9   6    3.46    0.26
   6  -9   6    3.81    0.28
  -6  -9  -6    3.36    0.22
  -6   9   6    3.52    0.23
   6  -9  -7    1.97    0.18
   6   9   7    2.02    0.25
  -6  -9   7    1.79    0.21
  -6  -9  -7    1.75    0.18
   6  -9   7    1.71    0.23
  -6   9   7    1.91    0.18
   6   9   8   -0.06    0.23
  -6  -9   8   -0.17    0.22
   6  -9  -8   -0.04    0.16
  -6  -9  -8   -0.13    0.17
   6  -9   8    0.44    0.24
   6   9   9   -0.03    0.22
  -6  -9   9   -0.02    0.26
   6  -9  -9    0.19    0.20
   6  -9   9    0.10    0.26
  -6  -9  -9    0.11    0.21
   6   9  10    0.13    0.28
  -6  -9  10   -0.18    0.28
   6  -9 -10   -0.11    0.24
  -6  -9 -10   -0.05    0.24
   6  -9  10    0.13    0.29
   6  10   0   17.64    0.59
   6 -10   0   16.78    0.55
  -6 -10   0   17.72    0.54
   6 -10   0   17.65    0.56
  -6 -10   0   17.15    0.54
   6  10   1   10.00    0.39
  -6 -10   1   10.20    0.35
   6 -10  -1    9.78    0.35
   6 -10  -1   10.95    0.35
  -6 -10   1   10.50    0.34
  -6 -10  -1   10.67    0.33
   6 -10   1   10.20    0.36
  -6 -10  -1    9.84    0.33
   6 -10   1   10.71    0.36
   6  10  -1   10.31    0.39
  -6 -10   2   18.70    0.59
   6 -10  -2   18.28    0.58
   6 -10  -2   18.24    0.59
   6  10   2   18.86    0.63
  -6 -10   2   17.91    0.59
  -6 -10  -2   18.89    0.57
  -6 -10  -2   18.04    0.57
   6 -10   2   17.18    0.59
   6 -10   2   18.69    0.60
   6 -10  -3    2.42    0.14
   6  10   3    2.44    0.19
  -6 -10   3    2.03    0.15
   6 -10  -3    2.25    0.14
  -6 -10  -3    2.30    0.13
  -6 -10  -3    2.26    0.11
   6 -10   3    2.22    0.16
   6  10   4    1.41    0.20
   6 -10  -4    1.57    0.11
   6 -10  -4    1.45    0.11
  -6 -10   4    1.41    0.16
   6 -10   4    1.74    0.16
  -6 -10  -4    1.45    0.11
  -6 -10  -4    1.58    0.11
  -6 -10   5   -0.09    0.14
   6  10   5   -0.02    0.16
   6 -10  -5   -0.02    0.10
   6 -10   5   -0.07    0.15
  -6  10   5   -0.12    0.14
  -6 -10  -5   -0.07    0.09
   6  10   6    4.43    0.29
  -6 -10   6    2.87    0.24
   6 -10  -6    4.13    0.23
  -6 -10  -6    3.49    0.23
  -6  10   6    3.59    0.25
   6 -10   6    4.02    0.27
   6  10   7    0.00    0.20
  -6 -10   7   -0.13    0.18
   6 -10  -7   -0.08    0.14
   6 -10   7   -0.17    0.21
  -6  10   7    0.08    0.16
  -6 -10  -7    0.05    0.14
   6  10   8    1.73    0.25
   6 -10  -8    1.83    0.21
  -6 -10   8    2.06    0.28
   6 -10   8    1.69    0.27
  -6 -10  -8    1.71    0.21
   6  10   9    0.24    0.27
   6 -10  -9    0.18    0.21
  -6 -10   9   -0.31    0.26
   6 -10   9    0.04    0.26
  -6 -10  -9    0.02    0.21
   6  11   0   -0.08    0.14
   6 -11   0    0.00    0.07
   6 -11   0    0.02    0.07
  -6 -11   0    0.04    0.05
  -6 -11   0    0.06    0.06
   6 -11  -1    4.75    0.20
  -6 -11   1    4.82    0.19
   6  11   1    4.92    0.27
   6 -11  -1    4.62    0.20
  -6 -11   1    4.49    0.20
  -6 -11  -1    4.68    0.17
   6 -11   1    4.53    0.21
   6 -11   1    5.00    0.21
   6  11  -1    4.57    0.26
  -6 -11  -1    4.72    0.17
   6 -11  -2    1.01    0.10
   6 -11  -2    1.05    0.09
  -6 -11   2    0.92    0.11
   6  11   2    1.02    0.17
  -6 -11   2    1.00    0.11
  -6 -11  -2    1.02    0.08
  -6 -11  -2    1.10    0.07
   6 -11   2    0.85    0.12
   6 -11  -3   13.63    0.45
   6  11   3   13.89    0.51
   6 -11  -3   13.73    0.46
  -6 -11   3   13.94    0.48
  -6 -11  -3   13.71    0.44
  -6 -11  -3   13.61    0.44
   6 -11   3   13.82    0.49
  -6 -11   4   15.87    0.55
   6 -11  -4   15.13    0.51
   6  11   4   14.77    0.56
  -6 -11  -4   15.47    0.50
  -6 -11  -4   15.88    0.49
   6 -11   4   14.98    0.55
  -6 -11   5    2.56    0.21
   6 -11  -5    3.63    0.20
   6  11   5    3.66    0.26
   6 -11   5    3.09    0.23
  -6 -11  -5    3.04    0.19
   6 -11  -6    3.17    0.22
   6  11   6    2.84    0.26
  -6 -11   6    2.48    0.23
   6 -11   6    2.70    0.25
  -6  11   6    2.59    0.23
  -6 -11  -6    2.88    0.21
   6  11   7    0.02    0.24
  -6 -11   7   -0.18    0.20
   6 -11  -7    0.07    0.15
  -6 -11  -7   -0.16    0.14
  -6  11   7    0.02    0.18
   6 -11   7   -0.11    0.21
   6  11   8    0.59    0.27
   6 -11  -8    0.21    0.18
  -6 -11   8    0.33    0.24
   6 -11   8    0.33    0.25
  -6 -11  -8    0.00    0.17
  -6 -11   9   -0.01    0.27
   6  11   9    0.12    0.29
   6 -11  -9   -0.06    0.21
  -6 -11  -9   -0.28    0.20
   6 -11   9   -0.04    0.29
   6 -12   0    4.75    0.21
  -6 -12   0    5.07    0.20
   6 -12   0    5.02    0.21
   6  12   0    5.12    0.32
  -6 -12   0    5.34    0.20
  -6 -12   1   39.74    1.25
   6 -12  -1   40.62    1.25
  -6 -12   1   41.23    1.25
   6 -12  -1   43.26    1.25
   6  12   1   40.56    1.30
   6 -12   1   40.76    1.26
  -6 -12  -1   40.89    1.24
  -6 -12  -1   39.61    1.24
   6  12   2    5.45    0.30
  -6 -12   2    4.93    0.24
   6 -12  -2    5.25    0.21
   6 -12  -2    4.90    0.22
  -6 -12  -2    5.43    0.18
   6 -12   2    4.96    0.25
  -6 -12  -2    5.06    0.19
   6  12   3    2.45    0.23
  -6 -12   3    2.74    0.18
   6 -12  -3    2.54    0.17
  -6 -12  -3    2.38    0.13
   6 -12   3    2.64    0.18
  -6 -12  -3    2.47    0.13
  -6 -12   4    0.66    0.15
   6 -12  -4    0.72    0.11
   6  12   4    0.80    0.20
   6 -12   4    0.73    0.16
  -6 -12  -4    0.74    0.09
   6  12   5    1.60    0.23
  -6 -12   5    1.55    0.20
   6 -12  -5    1.68    0.14
   6 -12   5    1.49    0.20
  -6 -12  -5    1.62    0.13
   6  12   6    0.64    0.22
   6 -12  -6    0.43    0.13
  -6 -12   6    0.51    0.19
   6 -12   6    0.42    0.20
  -6 -12  -6    0.32    0.12
   6 -12  -7    2.75    0.21
  -6 -12   7    2.40    0.27
   6  12   7    2.95    0.29
   6 -12   7    2.95    0.29
  -6 -12  -7    3.52    0.25
   6  12   8    0.06    0.28
  -6 -12   8    0.18    0.25
   6 -12  -8   -0.03    0.18
  -6 -12  -8   -0.03    0.17
   6 -12   8    0.14    0.27
   6  12   9    0.53    0.30
   6 -12  -9    0.81    0.22
  -6 -12   9    0.68    0.29
   6 -12   9    0.55    0.30
  -6 -12  -9    0.61    0.21
  -6 -13   0    0.03    0.07
  -6 -13   0    0.10    0.07
   6  13   0    0.04    0.18
   6 -13   0    0.04    0.09
   6 -13  -1    1.00    0.10
   6  13   1    0.57    0.19
  -6 -13   1    0.99    0.11
  -6 -13  -1    0.80    0.08
  -6 -13  -1    0.92    0.07
   6 -13   1    0.99    0.12
   6  13   2    2.85    0.25
   6 -13  -2    2.74    0.17
  -6 -13   2    2.61    0.20
  -6 -13  -2    2.70    0.11
  -6 -13  -2    2.49    0.13
   6 -13   2    2.44    0.17
   6  13   3    2.21    0.24
  -6 -13   3    1.80    0.16
   6 -13  -3    1.71    0.13
   6 -13   3    1.88    0.17
  -6 -13  -3    1.90    0.11
  -6 -13  -3    1.75    0.11
   6  13   4    8.50    0.43
  -6 -13   4    9.19    0.39
   6 -13  -4    8.81    0.34
  -6 -13  -4    8.67    0.30
   6 -13   4    9.13    0.40
  -6 -13   5   -0.10    0.18
   6 -13  -5    0.17    0.11
   6  13   5    0.01    0.22
  -6 -13  -5   -0.10    0.09
   6 -13   5    0.05    0.19
   6  13   6    0.96    0.26
   6 -13  -6    0.62    0.14
  -6 -13   6    0.76    0.21
   6 -13   6    0.82    0.23
  -6 -13  -6    0.53    0.13
   6  13   7    0.61    0.29
   6 -13  -7    0.02    0.15
  -6 -13   7   -0.03    0.24
  -6 -13  -7    0.05    0.14
   6 -13   7    0.24    0.25
   6  13   8    0.15    0.27
  -6 -13   8   -0.15    0.27
   6 -13  -8    0.29    0.19
  -6 -13  -8    0.29    0.18
   6 -13   8   -0.24    0.27
   6 -14   0    1.48    0.13
  -6 -14   0    1.49    0.11
   6 -14  -1    9.62    0.35
  -6 -14   1   10.05    0.36
   6  14   1   10.50    0.46
  -6 -14  -1    9.79    0.33
  -6 -14  -1   10.42    0.34
   6 -14   1    9.71    0.37
   6 -14  -2    0.64    0.10
   6  14   2    0.53    0.25
  -6 -14   2    0.51    0.13
  -6 -14  -2    0.74    0.06
  -6 -14  -2    0.60    0.07
   6 -14   2    0.68    0.14
  -6 -14   3    0.42    0.15
   6  14   3    0.36    0.23
   6 -14  -3    0.44    0.10
  -6 -14  -3    0.50    0.06
  -6 -14  -3    0.36    0.05
   6 -14   3    0.47    0.16
   6 -14  -4   -0.01    0.11
  -6 -14   4    0.25    0.16
   6  14   4    0.31    0.24
   6 -14   4   -0.08    0.17
  -6 -14  -4    0.08    0.07
   6 -14  -5    1.16    0.14
   6  14   5    1.21    0.26
  -6 -14   5    1.15    0.21
   6 -14   5    0.78    0.21
  -6 -14  -5    1.21    0.11
  -6 -14   6   -0.30    0.21
   6  14   6    0.14    0.29
   6 -14  -6   -0.04    0.13
   6 -14   6    0.24    0.23
  -6 -14  -6   -0.11    0.11
  -6 -14   7    1.60    0.28
   6 -14  -7    1.50    0.18
   6  14   7    1.54    0.30
  -6 -14  -7    1.23    0.16
   6 -14   7    1.25    0.27
  -6 -15   0   -0.08    0.08
   6 -15   0   -0.21    0.11
   6 -15  -1    0.34    0.10
  -6 -15   1    0.21    0.11
   6  15   1    0.40    0.24
  -6 -15  -1    0.31    0.07
   6 -15   1    0.19    0.13
   6 -15  -2    3.03    0.17
   6  15   2    3.54    0.31
  -6 -15   2    3.07    0.23
   6 -15   2    3.06    0.20
  -6 -15   3    1.92    0.18
   6  15   3    1.87    0.28
   6 -15  -3    1.97    0.13
   6 -15   3    1.73    0.20
   6 -15  -4    0.78    0.12
  -6 -15   4    0.77    0.19
   6  15   4    0.77    0.27
   6 -15   4    1.34    0.21
  -6 -15   5    1.71    0.23
   6  15   5    1.58    0.32
   6 -15  -5    1.39    0.15
   6 -15   5    1.77    0.24
  -6 -15  -5    1.44    0.10
   6 -15  -6    0.08    0.14
  -6 -15   6    0.08    0.24
   6  15   6    0.39    0.28
   6 -15   6    0.27    0.25
  -6 -15  -6    0.08    0.11
   6 -15  -7    0.33    0.17
   6  15   7    0.14    0.33
  -6 -15   7    0.27    0.27
   6 -15   7    0.23    0.27
  -6 -15  -7    0.43    0.14
   6 -16   0    6.27    0.28
  -6 -16   0    6.53    0.25
   6 -16  -1    2.17    0.15
  -6 -16   1    2.30    0.16
  -6 -16  -1    2.28    0.13
   6 -16   1    2.33    0.18
   6 -16  -2    3.62    0.19
   6  16   2    3.61    0.34
  -6 -16   2    3.93    0.26
   6 -16   2    4.54    0.29
   6 -16  -3    0.03    0.09
   6  16   3    0.13    0.30
  -6 -16   3   -0.04    0.16
   6 -16   3   -0.07    0.17
   6 -16  -4   -0.04    0.10
   6  16   4    0.42    0.28
  -6 -16   4   -0.08    0.18
   6 -16   4    0.08    0.20
   6 -16  -5    1.03    0.14
  -6 -16   5    0.57    0.23
   6  16   5    0.83    0.33
   6 -16   5    0.90    0.24
  -6 -16   6    0.57    0.26
   6 -16  -6    0.52    0.15
   6  16   6    1.02    0.32
  -6 -16  -6    0.58    0.10
   6 -16   6    0.28    0.26
   6 -17   0    0.11    0.12
  -6 -17   0    0.04    0.09
  -6 -17   1    0.79    0.13
   6 -17  -1    0.90    0.12
  -6 -17  -1    0.91    0.08
   6 -17   1    0.78    0.15
  -6 -17   2    0.21    0.14
   6 -17  -2    0.10    0.10
   6 -17   2    0.28    0.17
   6  17   3    2.31    0.34
   6 -17  -3    2.48    0.15
  -6 -17   3    2.40    0.22
   6 -17   3    2.41    0.23
   6 -17  -4    0.33    0.09
  -6 -17   4    0.12    0.20
   6  17   4    0.10    0.34
   6 -17   4    0.37    0.22
  -6 -17   5    0.79    0.23
   6  17   5    0.74    0.32
   6 -17  -5    0.71    0.12
   6 -17   5    0.05    0.24
   6 -18   0    4.31    0.25
  -6 -18   0    3.81    0.20
  -6 -18   1   -0.20    0.12
   6 -18  -1   -0.09    0.11
   6 -18   1    0.04    0.15
  -6 -18   2    1.92    0.18
   6 -18  -2    1.88    0.13
   6 -18   2    1.58    0.20
  -6 -18   3    0.10    0.18
   6  18   3    0.36    0.32
   6 -18  -3    0.17    0.09
   6 -18   3    0.17    0.20
  -7   0   0    0.03    0.04
   7   0   0    0.07    0.04
   7   0   0   -0.07    0.04
   7   0   0    0.11    0.04
  -7   0   0   -0.04    0.04
  -7   0   1    0.01    0.04
   7   0  -1    0.03    0.04
   7   0   1    0.02    0.04
  -7   0  -1    0.02    0.04
  -7   0   1   -0.04    0.04
  -7   0  -1    0.07    0.04
   7   0   1    0.04    0.04
   7   0  -1    0.04    0.04
   7   0   2   42.67    1.31
  -7   0  -2   44.87    1.31
   7   0  -2   42.61    1.31
  -7   0   2   41.48    1.31
  -7   0  -2   42.07    1.32
   7   0  -2   45.59    1.32
  -7   0  -3    0.07    0.05
  -7   0   3   -0.02    0.06
   7   0   3    0.13    0.06
   7   0  -3    0.04    0.06
  -7   0  -3    0.24    0.07
  -7   0  -4  216.79    6.61
  -7   0   4  228.93    6.61
   7   0   4  225.54    6.61
   7   0  -4  210.22    6.63
   7   0   5    0.01    0.08
  -7   0   5    0.04    0.09
   7   0  -5    0.05    0.09
  -7   0   5   -0.01    0.03
  -7   0  -5   -0.02    0.10
   7   0   6    9.27    0.36
  -7   0   6    9.66    0.36
  -7   0  -6    9.67    0.36
   7   0  -6    9.32    0.35
  -7   0   6    9.16    0.30
  -7   0  -7    0.04    0.14
   7   0   7   -0.04    0.13
  -7   0   7   -0.22    0.13
  -7   0   7    0.04    0.06
   7   0  -7   -0.18    0.13
   7   0  -8    0.09    0.16
  -7   0  -8    0.59    0.18
   7   0  -9    0.34    0.20
  -7   0  -9   -0.24    0.20
   7   0   9   -0.23    0.20
  -7   0 -10    0.14    0.24
   7   0 -10    0.22    0.22
   7   0  10    0.39    0.23
   7   0 -11    0.26    0.26
  -7   0 -11   -0.18    0.28
   7   0  11   -0.12    0.25
  -7  -1   0  208.23    6.01
  -7  -1   0  190.64    5.97
   7  -1   0  199.82    5.96
   7   1   0  202.52    5.96
   7   1   0  194.16    6.00
  -7   1   0  198.20    5.96
   7   1   0  201.04    5.99
   7  -1   0  205.34    5.97
  -7   1   0  192.63    5.97
  -7  -1   0  188.38    6.00
   7  -1  -1   42.78    1.34
  -7  -1   1   45.74    1.34
  -7  -1   1   43.38    1.34
   7  -1  -1   44.26    1.34
  -7   1  -1   46.20    1.34
  -7   1  -1   44.06    1.34
   7   1   1   44.16    1.34
   7  -1   1   45.44    1.34
  -7  -1  -1   42.11    1.34
  -7  -1  -1   44.10    1.34
  -7   1   1   45.74    1.34
  -7   1   1   43.25    1.34
  -7   1   1   42.81    1.34
   7   1  -1   43.43    1.34
   7  -1   1   44.02    1.34
   7   1  -1   44.99    1.34
   7   1  -1   42.69    1.33
   7  -1  -2   64.24    1.98
  -7   1  -2   65.30    1.98
   7   1   2   65.98    1.98
   7  -1  -2   68.40    1.98
  -7   1  -2   68.16    1.98
  -7  -1   2   65.87    1.98
  -7  -1   2   63.91    1.98
   7  -1  -2   64.45    1.96
   7  -1   2   65.98    1.98
   7   1  -2   64.46    1.96
   7   1  -2   64.05    1.98
  -7   1   2   64.62    1.98
  -7  -1  -2   64.02    1.98
  -7  -1  -2   67.90    1.98
  -7  -1   3   45.44    1.39
   7   1   3   46.87    1.39
  -7   1  -3   45.27    1.39
   7  -1  -3   45.36    1.39
   7  -1  -3   46.72    1.39
  -7  -1  -3   42.73    1.39
  -7  -1  -3   47.47    1.39
   7  -1   3   44.95    1.39
   7   1  -3   46.35    1.39
  -7   1   3   45.21    1.39
  -7  -1   4    2.20    0.08
   7   1   4    2.50    0.14
  -7  -1   4    2.35    0.15
   7  -1  -4    2.61    0.14
  -7   1  -4    2.70    0.16
  -7  -1  -4    2.47    0.14
   7   1  -4    2.41    0.14
   7  -1   4    2.77    0.15
  -7  -1  -4    2.45    0.15
  -7   1   4    2.20    0.14
   7  -1  -5    0.11    0.09
  -7  -1   5    0.11    0.10
  -7  -1   5    0.05    0.04
  -7   1  -5    0.25    0.10
   7   1   5    0.09    0.09
  -7   1   5    0.21    0.03
  -7   1   5    0.16    0.09
  -7  -1  -5   -0.05    0.09
   7   1  -5   -0.04    0.09
   7  -1   5    0.23    0.09
  -7  -1   6    1.98    0.16
   7   1   6    1.76    0.14
  -7  -1   6    2.02    0.10
   7  -1  -6    2.01    0.15
  -7   1  -6    1.92    0.16
  -7   1   6    2.11    0.09
   7   1  -6    1.66    0.14
  -7   1   6    2.00    0.15
   7  -1   6    2.10    0.16
  -7  -1  -6    1.90    0.16
  -7  -1   7    0.04    0.13
  -7  -1   7    0.10    0.06
  -7   1  -7    0.06    0.14
   7  -1  -7    0.16    0.14
   7   1  -7   -0.08    0.13
   7  -1   7   -0.05    0.13
  -7   1   7    0.03    0.06
  -7  -1  -7   -0.12    0.13
  -7   1   7   -0.06    0.12
   7  -1  -8   -0.18    0.15
  -7   1  -8    0.21    0.17
  -7  -1   8    0.31    0.15
   7   1   8   -0.25    0.16
   7   1  -8   -0.14    0.15
  -7  -1  -8    0.06    0.17
  -7   1  -9    0.64    0.22
   7   1   9    0.58    0.21
   7  -1  -9    0.68    0.21
  -7  -1  -9    0.78    0.21
   7   1  -9    0.49    0.20
  -7   1 -10   -0.01    0.24
   7  -1 -10   -0.05    0.22
   7   1  10   -0.11    0.20
  -7  -1 -10    0.14    0.24
   7  -1  10    0.37    0.24
   7   1 -10    0.32    0.23
   7   1  11   -0.15    0.25
   7  -1 -11    0.11    0.26
  -7   1 -11    0.06    0.27
   7   1 -11   -0.20    0.27
   7  -1  11    0.03    0.25
  -7  -1 -11   -0.31    0.27
  -7   2   0    0.03    0.04
  -7  -2   0   -0.01    0.04
   7   2   0   -0.01    0.04
   7  -2   0   -0.06    0.05
   7  -2   0    0.00    0.04
   7   2   0    0.06    0.05
  -7  -2   0    0.01    0.04
   7   2   1    8.29    0.29
  -7  -2   1    8.94    0.28
  -7  -2   1    8.96    0.29
  -7   2  -1    8.82    0.29
   7   2   1    8.55    0.29
   7  -2  -1    8.79    0.29
   7  -2  -1    8.37    0.29
  -7  -2   1    9.17    0.29
  -7  -2  -1    8.84    0.29
   7   2  -1    8.79    0.28
   7  -2   1    9.55    0.29
  -7  -2  -1    8.27    0.29
  -7   2   1    8.88    0.29
   7   2  -1    8.97    0.29
   7  -2   1    8.80    0.30
   7  -2  -2   50.65    1.51
  -7  -2   2   51.19    1.50
   7  -2  -2   50.57    1.49
   7   2   2   47.69    1.50
  -7  -2   2   49.59    1.51
  -7   2  -2   49.23    1.51
  -7  -2   2   51.47    1.49
   7  -2  -2   46.36    1.50
   7   2   2   50.49    1.51
  -7  -2  -2   51.45    1.50
   7   2  -2   49.69    1.49
   7  -2   2   48.97    1.51
  -7   2   2   47.56    1.50
  -7  -2  -2   48.45    1.50
   7   2  -2   48.64    1.50
   7  -2   2   51.12    1.51
   7   2   3   64.53    1.99
  -7   2  -3   63.77    1.98
   7  -2  -3   65.45    1.98
  -7  -2   3   67.58    1.96
   7  -2  -3   68.30    1.98
  -7  -2   3   62.57    1.98
   7  -2  -3   66.44    1.96
   7   2   3   65.84    1.97
  -7  -2  -3   65.82    1.98
  -7   2   3   66.48    1.98
   7   2  -3   64.43    1.98
  -7  -2  -3   62.01    1.98
   7  -2   3   66.71    1.98
   7   2   4  130.87    3.90
  -7  -2   4  131.83    3.87
   7   2   4  129.39    3.88
  -7  -2   4  127.39    3.89
   7  -2  -4  125.49    3.88
   7  -2  -4  134.40    3.89
  -7   2  -4  127.29    3.89
  -7  -2  -4  133.89    3.88
   7  -2   4  126.38    3.89
  -7   2   4  126.44    3.88
   7   2  -4  129.81    3.88
  -7   2   4  127.81    3.86
  -7  -2  -4  126.97    3.88
   7   2   5   32.16    1.03
   7   2   5   31.48    1.01
   7  -2  -5   31.47    1.01
  -7  -2   5   33.74    0.98
  -7   2  -5   31.50    1.02
  -7  -2   5   32.67    1.02
  -7   2   5   33.60    1.01
  -7  -2  -5   30.94    1.02
  -7   2   5   32.80    0.98
  -7  -2  -5   34.45    1.01
   7  -2   5   32.11    1.02
   7   2  -5   32.20    1.01
  -7   2  -6    9.90    0.37
   7   2   6    9.13    0.34
   7   2   6    9.00    0.36
  -7  -2   6    8.71    0.36
   7  -2  -6    9.03    0.34
  -7  -2  -6    9.33    0.36
   7  -2   6    8.86    0.37
  -7   2   6    9.51    0.34
   7   2  -6    9.04    0.36
  -7   2   6    9.22    0.30
  -7  -2   7    2.47    0.19
  -7   2  -7    2.43    0.20
   7  -2  -7    2.09    0.18
   7   2   7    1.81    0.19
  -7   2   7    2.14    0.12
   7  -2   7    1.81    0.19
  -7  -2  -7    2.50    0.20
   7   2  -7    1.87    0.17
   7  -2  -8   -0.07    0.15
  -7  -2   8   -0.16    0.16
  -7   2  -8    0.10    0.16
   7   2   8    0.11    0.19
  -7  -2  -8   -0.15    0.17
   7   2  -8   -0.05    0.15
   7  -2   8   -0.06    0.16
  -7   2  -9   -0.04    0.21
   7  -2  -9    0.11    0.20
   7   2   9    0.06    0.19
   7   2  -9    0.14    0.20
  -7  -2  -9   -0.26    0.20
  -7   2 -10    0.04    0.24
   7  -2 -10    0.25    0.22
   7   2  10    0.22    0.23
  -7  -2 -10   -0.06    0.25
   7   2 -10   -0.11    0.23
   7  -2 -11   -0.05    0.26
   7   2  11    0.67    0.26
  -7   2 -11    0.57    0.30
   7  -2  11   -0.21    0.25
  -7  -2 -11    0.23    0.27
  -7   3   0   59.48    1.78
  -7  -3   0   60.70    1.79
   7   3   0   51.68    1.78
  -7  -3   0   57.58    1.78
   7  -3   0   58.77    1.79
   7  -3   0   61.90    1.79
  -7  -3   0   63.65    1.79
   7   3   0   59.37    1.78
  -7  -3   1   41.09    1.22
   7  -3  -1   38.51    1.22
   7  -3  -1   41.38    1.22
   7  -3  -1   41.29    1.22
  -7  -3   1   38.12    1.21
  -7   3  -1   40.63    1.22
   7   3   1   38.85    1.22
  -7  -3   1   41.37    1.21
   7   3  -1   39.52    1.21
  -7  -3  -1   40.15    1.21
   7  -3   1   41.52    1.22
   7   3  -1   40.09    1.22
  -7   3   1   40.27    1.21
   7  -3   1   38.74    1.22
  -7  -3  -1   37.78    1.21
   7  -3  -2    1.35    0.09
  -7   3  -2    1.35    0.10
  -7  -3   2    1.50    0.09
   7  -3  -2    1.45    0.07
  -7  -3   2    1.38    0.09
   7  -3  -2    1.47    0.10
   7   3   2    1.45    0.10
   7   3  -2    1.39    0.10
  -7   3   2    1.29    0.09
  -7  -3  -2    1.31    0.09
   7  -3   2    1.48    0.10
   7  -3   2    1.42    0.10
   7   3  -2    1.20    0.07
  -7   3   2    1.54    0.09
  -7  -3  -2    1.43    0.08
  -7  -3   3    6.89    0.22
   7  -3  -3    6.52    0.24
   7  -3  -3    6.99    0.22
   7   3   3    6.55    0.26
   7  -3  -3    7.26    0.25
  -7  -3   3    6.48    0.25
  -7   3  -3    6.91    0.25
   7   3  -3    6.77    0.24
   7  -3   3    6.47    0.25
  -7  -3  -3    6.85    0.23
  -7  -3  -3    6.46    0.24
  -7   3   3    6.89    0.24
  -7   3  -4    0.24    0.09
   7  -3  -4    0.21    0.08
  -7  -3   4    0.25    0.04
   7  -3  -4    0.20    0.07
   7  -3  -4    0.32    0.05
   7   3   4    0.20    0.10
  -7  -3   4    0.15    0.09
   7   3   4    0.50    0.07
   7  -3   4    0.35    0.09
  -7   3   4    0.34    0.07
   7   3  -4    0.16    0.07
  -7   3   4    0.23    0.05
  -7  -3  -4    0.15    0.08
  -7  -3  -4    0.23    0.07
   7  -3  -5    0.08    0.09
  -7  -3   5    0.08    0.05
   7  -3  -5    0.07    0.08
  -7   3  -5    0.15    0.10
  -7  -3   5   -0.08    0.11
   7   3   5   -0.11    0.11
   7   3   5    0.05    0.07
  -7  -3  -5    0.06    0.07
  -7   3   5    0.15    0.05
   7   3  -5    0.00    0.09
   7  -3   5    0.18    0.11
  -7   3   5    0.06    0.08
  -7  -3  -5   -0.03    0.09
   7   3   6    3.10    0.22
   7  -3  -6    3.24    0.20
  -7  -3   6    3.05    0.23
  -7   3  -6    3.21    0.21
  -7   3   6    3.19    0.14
  -7  -3  -6    3.26    0.22
   7   3  -6    3.34    0.21
   7  -3   6    2.92    0.21
  -7   3   6    3.36    0.19
  -7  -3   7    0.24    0.15
   7  -3  -7    0.33    0.14
   7   3   7    0.50    0.18
  -7   3  -7    0.21    0.15
  -7   3   7    0.40    0.08
  -7  -3  -7    0.30    0.15
   7  -3   7    0.07    0.14
   7   3  -7    0.33    0.13
  -7   3  -8    6.80    0.36
   7   3   8    6.77    0.37
  -7  -3   8    6.90    0.36
   7  -3  -8    7.20    0.35
  -7  -3  -8    6.84    0.36
   7  -3   8    6.88    0.37
   7   3  -8    6.33    0.34
   7  -3  -9    0.10    0.20
   7   3   9    0.00    0.19
  -7   3  -9    0.01    0.19
  -7  -3  -9   -0.04    0.20
   7   3  -9    0.03    0.18
   7  -3 -10   -0.36    0.22
   7   3  10    0.03    0.24
  -7   3 -10   -0.12    0.23
  -7  -3 -10   -0.49    0.23
   7   3 -10    0.11    0.24
   7   3  11    0.70    0.27
   7  -3 -11    0.04    0.26
  -7  -3 -11   -0.06    0.27
  -7  -4   0    0.00    0.04
  -7   4   0   -0.02    0.04
  -7  -4   0   -0.06    0.04
   7  -4   0   -0.04    0.04
   7   4   0    0.03    0.06
   7  -4   0   -0.02    0.06
   7   4   0   -0.04    0.03
   7  -4  -1   30.38    0.97
  -7  -4   1   31.37    0.97
  -7   4  -1   31.89    0.97
  -7  -4   1   31.22    0.97
   7  -4  -1   31.75    0.97
   7   4   1   32.72    0.96
   7   4   1   31.25    0.97
   7  -4  -1   32.83    0.97
   7  -4   1   33.26    0.97
   7   4  -1   31.32    0.97
  -7  -4  -1   33.07    0.97
   7  -4   1   31.66    0.97
   7   4  -1   30.40    0.97
  -7  -4  -1   29.90    0.97
   7  -4  -2    0.19    0.05
   7   4   2    0.09    0.04
  -7   4  -2    0.08    0.06
  -7  -4   2    0.11    0.05
  -7  -4   2    0.16    0.04
   7   4   2    0.02    0.07
   7  -4  -2    0.10    0.04
   7  -4  -2    0.22    0.06
  -7  -4   2    0.05    0.06
   7  -4   2    0.11    0.06
  -7  -4  -2    0.00    0.05
   7   4  -2    0.09    0.05
   7  -4   2    0.15    0.07
   7   4  -2    0.13    0.05
  -7  -4  -2    0.05    0.04
  -7   4  -3  106.45    3.16
   7  -4  -3  107.36    3.15
  -7  -4   3  102.29    3.16
  -7  -4   3  106.47    3.16
   7  -4  -3  101.75    3.15
   7   4   3  105.19    3.14
  -7  -4   3  107.94    3.14
   7   4   3  101.10    3.16
   7  -4  -3  108.28    3.14
   7   4  -3  103.32    3.15
  -7  -4  -3  106.78    3.15
   7  -4   3  102.46    3.16
  -7  -4  -3  101.98    3.15
  -7   4  -4    1.33    0.11
  -7  -4   4    1.70    0.09
   7  -4  -4    0.91    0.09
   7  -4  -4    1.35    0.10
   7  -4  -4    1.30    0.09
   7   4   4    1.05    0.13
   7   4   4    1.27    0.10
  -7  -4   4    1.30    0.11
   7  -4   4    1.23    0.11
   7   4  -4    1.43    0.11
  -7  -4  -4    1.29    0.09
  -7   4   4    1.12    0.08
  -7   4   4    1.48    0.11
  -7  -4  -4    1.16    0.10
   7  -4  -5   42.84    1.30
   7  -4  -5   39.97    1.29
  -7   4  -5   41.56    1.30
  -7  -4   5   41.38    1.30
   7   4   5   42.23    1.31
  -7   4   5   43.58    1.29
   7   4  -5   42.53    1.30
  -7  -4  -5   44.03    1.29
   7  -4   5   39.50    1.30
  -7  -4  -5   41.36    1.30
  -7   4   5   41.55    1.27
   7  -4  -6    1.94    0.15
  -7   4  -6    2.23    0.18
  -7  -4   6    1.74    0.17
   7   4   6    1.80    0.18
  -7  -4  -6    1.57    0.15
   7  -4   6    1.92    0.17
   7   4  -6    1.82    0.15
  -7   4   6    1.84    0.12
  -7  -4  -6    2.56    0.21
  -7  -4   7    2.15    0.20
   7  -4  -7    1.67    0.17
  -7   4  -7    1.70    0.18
   7   4   7    1.92    0.20
   7  -4   7    1.73    0.19
  -7   4   7    2.05    0.14
  -7  -4  -7    2.08    0.18
   7   4  -7    1.98    0.18
  -7   4  -8    0.56    0.18
   7  -4  -8    0.74    0.17
  -7  -4   8    0.45    0.18
   7   4   8    0.47    0.19
  -7  -4  -8    0.60    0.19
   7  -4   8    1.20    0.20
   7   4  -8    0.41    0.16
  -7  -4   9    1.14    0.23
   7  -4  -9    1.12    0.22
   7   4   9    1.13    0.22
  -7   4  -9    1.02    0.22
   7   4  -9    0.87    0.20
  -7  -4  -9    1.25    0.22
   7  -4 -10   -0.11    0.22
   7   4  10    0.14    0.24
  -7  -4 -10   -0.41    0.24
   7   4  11    0.98    0.28
   7  -4 -11    0.83    0.28
  -7  -4 -11    0.70    0.30
   7   5   0   92.42    2.66
  -7  -5   0   88.87    2.67
   7  -5   0   92.02    2.67
   7  -5   0   86.06    2.67
   7   5   0   85.28    2.67
  -7  -5   0   87.11    2.66
  -7  -5   1   92.63    2.87
   7   5   1   98.93    2.86
   7  -5  -1   96.10    2.88
  -7   5  -1   94.32    2.87
   7  -5  -1   92.33    2.88
   7   5   1   94.46    2.88
  -7  -5   1   98.19    2.87
   7  -5   1   98.88    2.88
   7   5  -1   95.49    2.88
  -7  -5  -1  100.39    2.87
  -7   5   1   97.24    2.87
  -7  -5  -1   92.85    2.87
   7  -5   1   91.85    2.88
  -7  -5  -1   94.88    2.87
   7  -5  -2   37.34    1.16
   7  -5  -2   38.97    1.16
   7   5   2   38.98    1.14
  -7  -5   2   39.13    1.16
   7   5   2   36.49    1.17
  -7   5  -2   37.54    1.16
  -7  -5   2   36.78    1.16
  -7  -5  -2   37.37    1.16
   7  -5   2   38.87    1.17
   7   5  -2   36.81    1.16
   7   5  -2   38.90    1.16
  -7  -5  -2   39.14    1.15
  -7   5   2   38.44    1.15
   7  -5   2   37.03    1.17
  -7  -5   3    8.47    0.29
   7   5   3    8.15    0.31
  -7   5  -3    8.28    0.30
   7  -5  -3    7.92    0.29
  -7  -5   3    8.03    0.29
   7  -5  -3    8.07    0.28
   7   5   3    8.35    0.27
   7   5  -3    7.98    0.29
  -7   5   3    8.04    0.28
  -7  -5  -3    8.45    0.27
  -7  -5  -3    7.84    0.28
   7  -5   3    8.11    0.30
   7  -5   3    8.65    0.31
   7   5   4    0.64    0.12
   7  -5  -4    0.40    0.08
   7  -5  -4    0.51    0.08
   7   5   4    0.57    0.06
  -7  -5   4    0.39    0.10
  -7   5  -4    0.27    0.09
  -7  -5  -4    0.49    0.08
   7  -5   4    0.47    0.10
   7   5  -4    0.67    0.09
  -7   5   4    0.47    0.08
  -7   5   4    0.62    0.07
  -7  -5  -4    0.48    0.07
  -7   5   4    0.64    0.08
   7  -5  -5    0.51    0.10
   7   5   5    0.49    0.15
  -7  -5   5    0.55    0.12
   7  -5  -5    0.80    0.11
  -7   5  -5    0.46    0.11
  -7  -5  -5    0.64    0.09
  -7   5   5    0.68    0.08
  -7  -5  -5    0.67    0.11
   7  -5   5    0.66    0.12
   7   5  -5    0.46    0.10
   7  -5  -6    2.75    0.20
  -7  -5   6    2.33    0.18
  -7   5  -6    2.27    0.18
   7   5   6    2.50    0.20
   7   5  -6    2.59    0.20
  -7   5   6    2.34    0.15
   7  -5   6    2.36    0.19
  -7  -5  -6    2.75    0.18
   7  -5  -7    2.73    0.19
  -7   5  -7    3.03    0.22
   7   5   7    2.71    0.22
  -7  -5   7    2.48    0.21
  -7   5   7    2.92    0.16
   7   5  -7    2.82    0.20
   7  -5   7    2.99    0.22
  -7  -5  -7    2.48    0.20
   7   5   8    0.69    0.19
  -7   5  -8    0.62    0.18
  -7  -5   8    0.57    0.19
   7  -5  -8    0.60    0.17
   7   5  -8    0.49    0.19
  -7  -5  -8    0.55    0.18
   7  -5   8    0.80    0.21
   7  -5  -9    0.15    0.19
  -7  -5   9   -0.15    0.21
   7   5   9    0.06    0.23
   7  -5   9   -0.01    0.21
  -7  -5  -9    0.05    0.21
   7   5  10    0.26    0.25
   7  -5 -10   -0.30    0.23
  -7  -5 -10   -0.14    0.23
   7   5  11    0.25    0.27
   7  -5 -11    0.08    0.28
  -7  -5 -11    0.19    0.28
   7  -6   0   -0.03    0.06
  -7  -6   0    0.03    0.05
  -7  -6   0    0.03    0.05
   7  -6   0    0.05    0.05
   7   6   0    0.02    0.07
   7   6   0    0.03    0.03
  -7   6   0   -0.02    0.04
  -7  -6   1   50.00    1.48
   7  -6  -1   49.47    1.48
   7  -6  -1   46.96    1.48
   7   6   1   48.24    1.49
  -7  -6   1   47.15    1.48
  -7  -6  -1   49.02    1.48
  -7  -6  -1   47.67    1.47
  -7   6   1   50.61    1.47
   7  -6   1   48.17    1.48
   7   6  -1   48.75    1.48
   7   6  -1   47.70    1.48
   7  -6   1   50.52    1.48
  -7  -6   2   19.20    0.59
  -7  -6   2   18.17    0.59
   7  -6  -2   18.94    0.60
   7  -6  -2   17.84    0.59
  -7   6  -2   18.47    0.59
   7   6   2   18.60    0.61
  -7   6   2   19.16    0.58
   7   6  -2   18.70    0.60
   7  -6   2   19.05    0.60
  -7  -6  -2   18.27    0.59
  -7  -6  -2   18.77    0.58
   7  -6   2   20.15    0.60
   7  -6  -3   85.66    2.71
   7   6   3   88.46    2.73
   7  -6  -3   92.20    2.72
  -7  -6   3   94.40    2.72
  -7  -6   3   89.96    2.72
  -7   6  -3   90.74    2.72
   7  -6   3   93.25    2.73
  -7  -6  -3   85.37    2.71
   7   6  -3   91.30    2.72
  -7  -6  -3   89.66    2.71
  -7   6   3   89.63    2.71
   7  -6   3   90.33    2.72
   7  -6  -4   21.56    0.67
   7   6   4   21.35    0.64
  -7  -6   4   21.54    0.68
   7   6   4   20.69    0.69
  -7   6  -4   20.12    0.67
   7  -6  -4   20.45    0.66
  -7  -6  -4   21.68    0.66
  -7  -6  -4   20.97    0.66
  -7   6   4   21.68    0.66
   7   6  -4   20.16    0.67
   7  -6   4   20.10    0.68
  -7   6   4   20.66    0.66
   7   6   5   21.96    0.73
  -7   6  -5   21.69    0.71
   7  -6  -5   21.38    0.69
  -7  -6   5   21.25    0.71
   7  -6  -5   22.42    0.70
   7  -6   5   21.10    0.71
   7   6  -5   21.51    0.70
  -7   6   5   22.11    0.68
  -7  -6  -5   22.34    0.69
  -7  -6  -5   20.47    0.70
  -7  -6   6    3.02    0.21
  -7   6  -6    3.06    0.23
   7   6   6    3.11    0.22
   7  -6  -6    2.88    0.20
   7   6  -6    2.84    0.21
  -7   6   6    2.72    0.17
   7  -6   6    3.11    0.23
  -7  -6  -6    2.73    0.18
   7   6   7    0.23    0.19
  -7   6  -7    0.05    0.14
   7  -6  -7    0.37    0.14
  -7  -6   7    0.22    0.16
  -7  -6  -7    0.32    0.15
  -7   6   7    0.35    0.11
   7  -6   7    0.06    0.17
   7   6   8    0.39    0.19
   7  -6  -8    0.15    0.17
  -7  -6   8    0.08    0.18
  -7  -6  -8    0.16    0.17
   7  -6   8    0.22    0.21
  -7  -6   9    1.81    0.27
   7   6   9    2.13    0.25
   7  -6  -9    2.30    0.24
  -7  -6  -9    2.18    0.25
   7  -6   9    1.93    0.27
   7  -6 -10    0.34    0.25
   7   6  10    0.74    0.27
  -7  -6 -10    0.09    0.24
   7  -7   0    0.49    0.08
  -7  -7   0    0.52    0.06
  -7  -7   0    0.56    0.06
  -7   7   0    0.63    0.05
   7  -7   0    0.76    0.07
   7   7   0    0.57    0.09
  -7  -7   1    3.35    0.15
  -7   7  -1    3.39    0.14
   7  -7  -1    3.37    0.15
   7   7   1    3.49    0.18
   7  -7  -1    3.23    0.16
  -7  -7   1    3.57    0.15
  -7  -7  -1    3.35    0.15
  -7   7   1    3.69    0.13
   7  -7   1    3.25    0.16
   7   7  -1    3.30    0.17
  -7  -7  -1    3.30    0.14
   7  -7   1    3.72    0.16
   7   7  -1    3.81    0.14
  -7  -7   2    3.28    0.16
   7   7   2    3.29    0.18
  -7  -7   2    3.68    0.15
   7  -7  -2    3.61    0.16
   7  -7  -2    3.31    0.15
   7  -7   2    3.60    0.17
   7   7  -2    3.19    0.16
  -7   7   2    3.51    0.12
   7   7  -2    3.28    0.15
  -7  -7  -2    3.15    0.15
  -7  -7  -2    3.41    0.14
   7  -7   2    3.37    0.17
   7  -7  -3    0.12    0.07
   7   7   3    0.05    0.11
  -7  -7   3    0.05    0.08
  -7  -7   3    0.06    0.08
   7  -7  -3    0.10    0.07
  -7   7  -3    0.13    0.08
   7  -7   3    0.07    0.09
  -7  -7  -3    0.13    0.06
   7  -7   3    0.02    0.08
  -7   7   3    0.10    0.04
  -7  -7  -3    0.04    0.05
   7   7  -3    0.01    0.07
   7  -7  -4    8.07    0.30
   7   7   4    7.99    0.33
  -7  -7   4    7.53    0.32
   7  -7  -4    8.10    0.30
  -7   7  -4    8.54    0.31
   7  -7   4    8.59    0.32
  -7  -7  -4    8.33    0.28
  -7  -7  -4    8.33    0.30
   7   7  -4    8.19    0.30
  -7  -7   5    1.79    0.16
   7   7   5    1.98    0.18
  -7   7  -5    1.97    0.15
   7  -7  -5    2.24    0.16
   7  -7  -5    2.26    0.16
  -7  -7  -5    2.09    0.14
   7   7  -5    2.30    0.17
  -7  -7  -5    2.37    0.14
   7  -7   5    2.15    0.18
  -7   7   5    2.04    0.15
   7   7   6    0.38    0.16
   7  -7  -6    0.74    0.13
  -7   7  -6    0.89    0.23
  -7  -7   6    0.66    0.16
  -7  -7  -6    0.59    0.13
  -7   7   6    0.89    0.12
   7  -7   6    0.82    0.16
   7   7   7    0.44    0.18
   7  -7  -7    0.33    0.14
  -7  -7   7    0.41    0.19
  -7  -7  -7    0.47    0.15
   7  -7   7    0.69    0.19
  -7   7   7    0.57    0.12
   7  -7  -8    0.05    0.17
  -7  -7   8   -0.27    0.20
   7   7   8   -0.21    0.19
   7  -7   8   -0.16    0.21
  -7  -7  -8   -0.05    0.17
   7  -7  -9    0.88    0.22
   7   7   9    1.32    0.24
  -7  -7   9    0.96    0.25
  -7  -7  -9    0.64    0.21
   7  -7   9    1.03    0.24
  -7  -7  10    0.16    0.33
   7   7  10    0.13    0.26
   7  -7 -10    0.11    0.23
  -7  -7 -10   -0.03    0.23
   7   8   0    0.12    0.10
   7  -8   0   -0.01    0.07
  -7  -8   0   -0.03    0.05
  -7   8   0    0.07    0.04
   7  -8   0    0.04    0.06
  -7  -8   0    0.05    0.06
   7  -8  -1    1.18    0.09
  -7  -8   1    1.20    0.09
   7  -8  -1    1.01    0.10
  -7  -8   1    1.33    0.09
   7   8   1    1.50    0.13
  -7   8  -1    1.39    0.09
  -7  -8  -1    1.32    0.09
   7  -8   1    1.37    0.10
   7  -8   1    1.22    0.10
   7   8  -1    1.24    0.12
  -7  -8  -1    1.33    0.09
   7   8  -1    1.30    0.07
   7  -8  -2   32.03    0.98
   7   8   2   32.85    1.01
  -7  -8   2   30.89    0.98
  -7   8  -2   30.52    0.98
   7  -8  -2   32.66    0.98
  -7  -8   2   32.34    0.98
  -7  -8  -2   29.94    0.97
   7  -8   2   30.14    0.99
   7  -8   2   33.82    0.99
   7   8  -2   32.46    0.98
   7   8  -2   32.17    1.00
  -7  -8  -2   32.06    0.97
   7  -8  -3    1.29    0.10
  -7  -8   3    1.50    0.11
  -7   8  -3    1.44    0.10
   7  -8  -3    1.36    0.10
  -7  -8   3    1.58    0.13
   7   8   3    1.37    0.15
  -7  -8  -3    1.44    0.10
   7  -8   3    1.68    0.13
   7  -8   3    1.41    0.13
  -7  -8  -3    1.42    0.09
   7   8  -3    0.85    0.08
  -7  -8   4   30.30    0.90
  -7  -8   4   27.55    0.90
   7  -8  -4   28.23    0.88
   7  -8  -4   27.88    0.88
  -7   8  -4   27.01    0.89
   7   8   4   27.74    0.91
  -7  -8  -4   28.70    0.87
   7  -8   4   27.43    0.90
  -7  -8  -4   28.11    0.88
   7   8   5    1.08    0.17
  -7  -8   5    1.04    0.15
   7  -8  -5    0.99    0.12
  -7  -8  -5    0.96    0.12
  -7  -8  -5    1.12    0.12
   7  -8   5    0.98    0.16
  -7   8   5    1.21    0.13
   7   8   6    8.05    0.36
   7  -8  -6    7.64    0.32
  -7  -8   6    7.76    0.37
   7  -8   6    6.98    0.37
  -7   8   6    7.94    0.31
  -7  -8  -6    7.40    0.32
   7   8   7    0.60    0.22
   7  -8  -7    0.34    0.15
  -7  -8   7    0.48    0.20
  -7  -8  -7    0.34    0.15
   7  -8   7    0.33    0.20
  -7   8   7    0.67    0.14
  -7  -8   8   -0.01    0.21
   7  -8  -8   -0.11    0.17
   7   8   8    0.19    0.21
   7  -8   8   -0.50    0.22
  -7  -8  -8   -0.03    0.17
   7  -8  -9   -0.07    0.20
   7   8   9   -0.21    0.22
  -7  -8   9    0.25    0.25
   7  -8   9    0.06    0.24
  -7  -8  -9   -0.16    0.21
   7   8  10    0.86    0.26
  -7  -8  10    0.80    0.31
   7  -8 -10    0.80    0.26
  -7  -8 -10    0.42    0.25
  -7  -9   0    0.39    0.06
  -7  -9   0    0.00    0.06
   7   9   0   -0.04    0.11
   7  -9   0    0.07    0.06
   7  -9   0   -0.04    0.07
   7   9   1   17.82    0.59
   7  -9  -1   16.97    0.57
  -7  -9   1   18.04    0.56
  -7  -9   1   16.74    0.56
  -7   9  -1   18.29    0.55
   7  -9  -1   17.77    0.56
  -7  -9  -1   18.09    0.55
   7  -9   1   17.52    0.57
   7   9  -1   16.99    0.59
  -7  -9  -1   17.56    0.55
   7  -9   1   18.38    0.57
  -7  -9   2    1.33    0.11
   7  -9  -2    1.40    0.10
   7   9   2    1.29    0.15
  -7  -9   2    1.37    0.10
   7  -9  -2    1.23    0.11
  -7  -9  -2    1.30    0.10
   7  -9   2    1.24    0.11
   7  -9   2    1.27    0.11
  -7  -9  -2    1.34    0.09
  -7  -9   3    2.06    0.15
   7  -9  -3    2.29    0.15
   7  -9  -3    2.49    0.15
   7   9   3    1.97    0.18
  -7  -9   3    2.38    0.16
   7  -9   3    2.49    0.17
  -7  -9  -3    2.38    0.12
   7  -9   3    2.31    0.18
  -7  -9  -3    2.50    0.13
   7  -9  -4    0.50    0.09
   7  -9  -4    0.48    0.09
   7   9   4    0.76    0.15
  -7  -9   4    0.55    0.13
  -7  -9  -4    0.37    0.09
   7  -9   4    0.31    0.12
  -7  -9  -4    0.61    0.07
   7   9   5    4.83    0.28
   7  -9  -5    4.89    0.23
  -7  -9   5    4.63    0.28
  -7  -9  -5    4.83    0.23
   7  -9   5    4.78    0.28
   7   9   6    0.35    0.18
  -7  -9   6    0.11    0.16
   7  -9  -6    0.22    0.12
   7  -9   6    0.14    0.17
  -7  -9  -6    0.10    0.12
  -7   9   6    0.24    0.14
   7   9   7    0.36    0.20
   7  -9  -7    0.69    0.15
  -7  -9   7    0.60    0.20
   7  -9   7    0.72    0.21
  -7  -9  -7    0.55    0.16
  -7   9   7    0.69    0.16
   7  -9  -8    0.04    0.17
  -7  -9   8    0.04    0.22
   7   9   8   -0.01    0.22
   7  -9   8    0.18    0.22
  -7  -9  -8    0.07    0.18
   7   9   9    0.07    0.27
  -7  -9   9    0.37    0.24
   7  -9  -9    0.21    0.21
  -7  -9  -9    0.26    0.21
   7  -9   9    0.27    0.26
  -7  -9  10    0.09    0.29
   7  -9 -10   -0.08    0.24
   7   9  10    0.74    0.29
  -7  -9 -10   -0.17    0.24
   7  -9  10    0.28    0.28
   7 -10   0   -0.01    0.08
  -7 -10   0   -0.02    0.06
   7  10   0    0.03    0.13
  -7 -10   0    0.05    0.05
   7 -10   0   -0.02    0.07
   7 -10  -1    4.71    0.22
  -7 -10   1    5.02    0.21
   7  10   1    4.38    0.25
  -7 -10   1    5.22    0.20
   7 -10  -1    5.38    0.21
   7 -10   1    4.81    0.21
  -7 -10  -1    4.63    0.18
   7 -10   1    5.08    0.21
   7  10  -1    4.96    0.25
  -7 -10  -1    4.91    0.19
   7 -10  -2   43.15    1.36
  -7 -10   2   45.04    1.36
  -7 -10   2   43.19    1.36
   7  10   2   43.74    1.38
   7 -10  -2   45.48    1.35
  -7 -10  -2   45.17    1.34
  -7 -10  -2   43.39    1.34
   7 -10   2   42.49    1.36
   7 -10   2   45.60    1.36
   7  10   3    9.82    0.40
  -7 -10   3    9.39    0.37
   7 -10  -3   10.12    0.35
   7 -10  -3   10.64    0.35
  -7 -10  -3   10.09    0.34
  -7 -10  -3    9.92    0.33
   7 -10   3   10.14    0.38
   7 -10  -4   20.73    0.68
   7  10   4   20.42    0.73
  -7 -10   4   20.87    0.71
  -7 -10  -4   22.15    0.67
   7 -10   4   21.60    0.71
  -7 -10  -4   21.55    0.67
   7 -10  -5    2.79    0.19
  -7 -10   5    2.56    0.21
   7  10   5    2.49    0.25
   7 -10   5    2.89    0.21
  -7 -10  -5    2.77    0.18
   7 -10  -6    1.60    0.16
   7  10   6    1.69    0.22
  -7 -10   6    1.75    0.21
  -7  10   6    1.64    0.18
   7 -10   6    1.79    0.22
  -7 -10  -6    1.86    0.16
  -7 -10   7    0.30    0.21
   7  10   7    0.42    0.21
   7 -10  -7    0.18    0.15
   7 -10   7   -0.22    0.21
  -7  10   7    0.24    0.16
  -7 -10  -7    0.19    0.15
  -7 -10   8    0.84    0.25
   7  10   8    1.25    0.25
   7 -10  -8    1.31    0.20
  -7 -10  -8    0.92    0.19
   7 -10   8    1.10    0.25
   7  10   9    0.32    0.25
   7 -10  -9    0.22    0.22
  -7 -10   9    0.18    0.25
   7 -10   9   -0.09    0.25
  -7 -10  -9    0.12    0.21
   7  11   0   19.82    0.68
  -7 -11   0   19.55    0.63
   7 -11   0   19.78    0.64
   7 -11   0   20.72    0.64
  -7 -11   0   20.04    0.62
   7 -11  -1    1.05    0.11
   7 -11  -1    1.20    0.10
  -7 -11   1    1.03    0.10
   7  11   1    0.94    0.17
  -7 -11   1    1.12    0.09
  -7 -11  -1    1.17    0.08
   7 -11   1    1.30    0.12
  -7 -11  -1    1.18    0.08
   7  11  -1    1.30    0.19
   7 -11   1    1.23    0.11
   7 -11  -2    9.43    0.35
  -7 -11   2    9.84    0.36
   7  11   2   10.41    0.41
   7 -11  -2   10.04    0.35
  -7 -11  -2    9.75    0.33
  -7 -11  -2   10.08    0.33
   7 -11   2    9.27    0.36
   7  11   3    0.37    0.17
  -7 -11   3   -0.22    0.11
   7 -11  -3    0.09    0.09
   7 -11  -3    0.13    0.08
   7 -11   3    0.02    0.12
  -7 -11  -3    0.03    0.06
  -7 -11  -3    0.14    0.07
   7  11   4    0.49    0.18
  -7 -11   4    0.65    0.15
   7 -11  -4    0.53    0.11
   7 -11   4    0.56    0.15
  -7 -11  -4    0.16    0.09
  -7 -11  -4    0.42    0.08
  -7 -11   5    0.38    0.17
   7  11   5    0.26    0.19
   7 -11  -5    0.16    0.11
   7 -11   5    0.36    0.17
  -7 -11  -5    0.15    0.10
   7  11   6    1.26    0.25
  -7 -11   6    1.04    0.21
   7 -11  -6    0.94    0.14
  -7 -11  -6    1.13    0.14
   7 -11   6    1.36    0.22
  -7 -11   7    0.31    0.22
   7 -11  -7    0.26    0.15
   7  11   7    0.10    0.22
  -7 -11  -7    0.37    0.15
   7 -11   7    0.19    0.22
   7  11   8   -0.05    0.24
  -7 -11   8    0.11    0.25
   7 -11  -8    0.24    0.19
  -7 -11  -8   -0.07    0.17
   7 -11   8    0.14    0.26
  -7 -11   9   -0.21    0.28
   7 -11  -9   -0.34    0.21
   7  11   9    0.78    0.27
   7 -11   9    0.07    0.27
  -7 -11  -9    0.18    0.21
  -7 -12   0   -0.01    0.07
  -7 -12   0   -0.05    0.06
   7  12   0   -0.18    0.16
   7 -12   0   -0.03    0.09
  -7 -12   1    6.39    0.25
   7 -12  -1    6.27    0.28
   7  12   1    6.09    0.33
   7 -12  -1    6.54    0.26
  -7 -12  -1    6.21    0.22
   7  12  -1    6.17    0.32
   7 -12   1    5.92    0.26
  -7 -12  -1    6.35    0.23
  -7 -12   2    4.68    0.23
   7 -12  -2    4.62    0.22
   7  12   2    4.59    0.30
  -7 -12  -2    4.74    0.18
   7 -12   2    4.45    0.24
  -7 -12  -2    4.53    0.19
   7  12   3   12.94    0.52
  -7 -12   3   13.23    0.47
   7 -12  -3   12.91    0.46
  -7 -12  -3   13.08    0.43
  -7 -12  -3   13.14    0.43
   7 -12   3   13.55    0.48
   7 -12  -4    0.97    0.12
   7  12   4    1.26    0.21
  -7 -12   4    1.27    0.17
   7 -12   4    1.05    0.17
  -7 -12  -4    1.15    0.10
   7 -12  -5    5.83    0.28
  -7 -12   5    6.27    0.35
   7  12   5    6.10    0.39
  -7 -12  -5    6.02    0.25
   7 -12   5    5.14    0.34
   7 -12  -6   -0.09    0.13
  -7 -12   6   -0.15    0.19
   7  12   6   -0.14    0.22
  -7 -12  -6   -0.04    0.12
   7 -12   6    0.18    0.20
  -7 -12   7    1.68    0.25
   7  12   7    2.14    0.28
   7 -12  -7    1.91    0.19
  -7 -12  -7    1.44    0.17
   7 -12   7    1.47    0.27
  -7 -12   8    0.08    0.27
   7 -12  -8    0.54    0.19
   7  12   8    0.48    0.26
   7 -12   8    0.41    0.26
  -7 -12  -8    0.75    0.19
   7 -13   0    1.97    0.14
   7  13   0    2.04    0.25
  -7 -13   0    2.04    0.14
   7  13   1    0.08    0.19
  -7 -13   1    0.21    0.10
   7 -13  -1    0.01    0.09
  -7 -13  -1    0.20    0.06
  -7 -13  -1    0.18    0.07
   7 -13   1    0.27    0.11
   7 -13  -2    0.19    0.10
   7  13   2    0.41    0.20
  -7 -13   2    0.36    0.12
   7 -13   2    0.33    0.13
  -7 -13  -2    0.33    0.06
  -7 -13  -2    0.30    0.07
   7 -13  -3    0.34    0.11
   7  13   3    0.74    0.24
  -7 -13   3    0.30    0.14
  -7 -13  -3    0.41    0.07
   7 -13   3    0.52    0.15
  -7 -13  -3    0.44    0.07
  -7 -13   4    0.63    0.17
   7 -13  -4    0.72    0.12
   7  13   4    0.66    0.22
   7 -13   4    0.46    0.17
  -7 -13  -4    0.46    0.09
  -7 -13   5    0.51    0.19
   7 -13  -5    0.51    0.13
   7  13   5    0.24    0.23
  -7 -13  -5    0.29    0.10
   7 -13   5    0.00    0.19
   7  13   6    0.60    0.27
   7 -13  -6    0.43    0.15
  -7 -13   6    0.57    0.22
  -7 -13  -6    0.55    0.13
   7 -13   6    0.34    0.23
   7  13   7   -0.47    0.25
   7 -13  -7   -0.04    0.16
  -7 -13   7    0.12    0.24
   7 -13   7   -0.27    0.25
  -7 -13  -7   -0.11    0.14
   7 -13  -8    0.12    0.19
   7  13   8    0.27    0.27
  -7 -13   8    0.11    0.26
   7 -13   8   -0.23    0.27
  -7 -13  -8    0.22    0.18
  -7 -14   0    0.05    0.09
   7 -14   0    0.03    0.11
   7  14   0   -0.21    0.20
   7  14   1    3.34    0.31
  -7 -14   1    3.18    0.20
   7 -14  -1    3.17    0.19
  -7 -14  -1    3.34    0.16
   7 -14   1    3.15    0.22
  -7 -14   2    2.17    0.16
   7 -14  -2    2.25    0.17
   7  14   2    2.29    0.26
   7 -14   2    1.88    0.17
  -7 -14  -2    2.13    0.12
  -7 -14  -2    1.84    0.12
  -7 -14   3   11.98    0.45
   7 -14  -3   11.35    0.41
   7  14   3   11.55    0.51
  -7 -14  -3   11.32    0.37
   7 -14   3   11.89    0.46
   7  14   4    3.29    0.29
  -7 -14   4    2.82    0.22
   7 -14  -4    2.64    0.18
   7 -14   4    2.59    0.23
  -7 -14  -4    2.98    0.15
  -7 -14   5    3.89    0.28
   7 -14  -5    4.23    0.25
   7  14   5    4.28    0.34
  -7 -14  -5    3.69    0.20
   7 -14   5    3.90    0.29
  -7 -14   6    0.66    0.24
   7  14   6    0.57    0.27
   7 -14  -6    0.34    0.15
  -7 -14  -6    0.30    0.12
   7 -14   6    0.47    0.24
   7  14   7    0.28    0.28
  -7 -14   7    0.06    0.25
   7 -14  -7    0.00    0.16
   7 -14   7    0.01    0.27
  -7 -14  -7    0.12    0.14
   7 -15   0    0.70    0.12
  -7 -15   0    0.70    0.10
   7  15   1   10.22    0.49
  -7 -15   1    9.51    0.36
   7 -15  -1    9.67    0.36
  -7 -15  -1    9.72    0.33
   7 -15   1    9.69    0.38
  -7 -15   2   -0.19    0.13
   7  15   2    0.48    0.27
   7 -15  -2   -0.12    0.10
  -7 -15  -2    0.07    0.06
   7 -15   2   -0.12    0.14
   7 -15  -3    0.30    0.11
   7  15   3    0.54    0.28
  -7 -15   3    0.49    0.16
   7 -15   3    0.54    0.18
   7  15   4   -0.07    0.25
   7 -15  -4    0.14    0.12
  -7 -15   4   -0.04    0.17
   7 -15   4    0.24    0.20
  -7 -15  -4    0.10    0.07
   7  15   5    0.15    0.27
  -7 -15   5    0.24    0.21
   7 -15  -5    0.14    0.14
  -7 -15  -5    0.16    0.09
   7 -15   5    0.04    0.22
   7  15   6    0.19    0.32
   7 -15  -6    0.27    0.15
  -7 -15   6   -0.19    0.24
   7 -15   6    0.06    0.25
  -7 -15  -6    0.12    0.11
   7  15   7    0.18    0.30
   7 -15  -7   -0.05    0.17
  -7 -15   7   -0.14    0.30
  -7 -15  -7    0.12    0.13
   7 -15   7    0.09    0.28
   7 -16   0    0.01    0.12
  -7 -16   0   -0.05    0.09
   7  16   1    0.79    0.27
  -7 -16   1    0.50    0.12
   7 -16  -1    0.47    0.12
   7 -16   1    0.72    0.15
  -7 -16  -1    0.61    0.09
   7  16   2    3.89    0.35
  -7 -16   2    2.83    0.20
   7 -16  -2    3.31    0.19
   7 -16   2    3.40    0.22
  -7 -16   3    2.93    0.23
   7  16   3    3.48    0.34
   7 -16  -3    3.11    0.19
   7 -16   3    3.16    0.24
   7  16   4    4.09    0.36
   7 -16  -4    4.37    0.23
  -7 -16   4    4.19    0.28
   7 -16   4    3.83    0.29
   7 -16  -5    0.62    0.14
  -7 -16   5    0.18    0.21
   7  16   5   -0.06    0.30
  -7 -16  -5    0.62    0.08
   7 -16   5    0.43    0.24
   7  16   6    1.31    0.36
   7 -16  -6    0.93    0.17
  -7 -16   6    0.62    0.26
  -7 -16  -6    1.06    0.11
   7 -16   6    1.08    0.28
   7 -17   0    0.16    0.13
  -7 -17   0    0.33    0.10
  -7 -17   1   -0.07    0.12
   7 -17  -1   -0.03    0.11
   7 -17   1    0.03    0.14
  -7 -17  -1   -0.03    0.08
   7  17   2   -0.30    0.29
  -7 -17   2   -0.20    0.14
   7 -17  -2   -0.06    0.10
   7 -17   2   -0.07    0.17
   7  17   3    0.17    0.29
  -7 -17   3   -0.13    0.17
   7 -17  -3    0.10    0.10
   7 -17   3    0.07    0.19
  -7 -17   4   -0.13    0.20
   7 -17  -4    0.07    0.10
   7  17   4    0.62    0.35
   7 -17   4    0.14    0.22
  -7 -17   5    0.28    0.25
   7  17   5    0.56    0.32
   7 -17  -5    0.39    0.12
   7 -17   5    0.79    0.30
   7 -18   0    0.05    0.13
  -7 -18   0   -0.06    0.10
   7 -18  -1    0.23    0.12
  -7 -18   1    0.15    0.13
   7 -18   1    0.25    0.16
   7 -18  -2    1.42    0.13
  -7 -18   2    1.42    0.18
   7 -18   2    1.38    0.20
   7  18   3    0.60    0.33
  -7 -18   3    0.40    0.18
   7 -18  -3    0.28    0.10
   7 -18   3    0.47    0.21
   8   0   0  296.60    9.18
   8   0   0  315.39    9.16
  -8   0   0  309.65    9.16
  -8   0   0  288.64    9.15
   8   0   0  311.91    9.18
  -8   0  -1    0.09    0.05
  -8   0  -1    0.06    0.05
  -8   0   1    0.04    0.05
   8   0  -1   -0.04    0.05
  -8   0   1    0.10    0.05
   8   0   1    0.13    0.06
   8   0  -1    0.09    0.05
  -8   0  -2   25.81    0.76
   8   0  -2   25.50    0.78
   8   0  -2   24.69    0.76
  -8   0  -2   22.94    0.76
   8   0  -2   24.35    0.74
  -8   0   2   23.59    0.76
   8   0   2   25.06    0.76
  -8   0   3    0.02    0.06
  -8   0  -3   -0.03    0.07
  -8   0  -3    0.07    0.06
   8   0  -3    0.06    0.06
   8   0   3    0.13    0.06
   8   0  -4  215.90    6.55
  -8   0   4  219.52    6.55
   8   0   4  222.87    6.55
  -8   0  -4  216.06    6.56
  -8   0  -5   -0.10    0.09
   8   0  -5   -0.03    0.09
   8   0   5    0.09    0.09
  -8   0   5   -0.08    0.09
   8   0   6   58.10    1.78
  -8   0   6   57.85    1.78
   8   0  -6   56.86    1.77
  -8   0  -6   57.96    1.78
  -8   0  -7   -0.11    0.15
   8   0  -7    0.19    0.13
  -8   0   7    0.04    0.13
   8   0   7   -0.02    0.12
  -8   0  -8   18.18    0.67
   8   0  -8   18.81    0.66
   8   0   9   -0.30    0.21
   8   0  -9    0.12    0.20
  -8   0  -9    0.06    0.21
   8   0  10    0.63    0.23
   8   0 -10    0.57    0.25
  -8   0 -10    0.76    0.26
   8   0  11   -0.41    0.26
  -8   0 -11    0.04    0.29
   8   0 -11    0.19    0.27
   8  -1   0   -0.02    0.05
  -8  -1   0   -0.06    0.05
  -8   1   0    0.02    0.05
   8   1   0   -0.03    0.05
  -8   1   0   -0.05    0.05
  -8  -1   0    0.01    0.05
   8  -1   0   -0.01    0.05
   8  -1   0    0.01    0.04
  -8  -1   1   26.98    0.84
  -8   1  -1   26.69    0.84
   8  -1  -1   27.96    0.84
   8   1   1   27.64    0.84
   8  -1  -1   26.03    0.84
  -8  -1   1   28.51    0.84
  -8   1  -1   27.59    0.84
  -8  -1  -1   28.00    0.84
  -8   1   1   27.24    0.84
  -8   1   1   25.19    0.84
   8  -1   1   27.15    0.84
   8   1  -1   26.85    0.82
   8  -1   1   28.40    0.84
   8   1  -1   27.55    0.84
  -8  -1  -1   25.89    0.84
  -8   1  -2   98.61    2.97
  -8  -1   2   95.66    2.97
   8  -1  -2   96.90    2.97
   8   1   2  101.02    2.97
   8  -1  -2  101.56    2.98
  -8  -1  -2  101.98    2.97
   8   1  -2   97.17    2.97
   8   1  -2   96.82    2.96
  -8   1   2  100.13    2.97
  -8  -1  -2   96.79    2.97
   8  -1   2   99.72    2.97
   8  -1  -3    4.23    0.18
   8   1   3    4.51    0.18
  -8  -1   3    4.64    0.19
   8  -1  -3    4.65    0.19
  -8   1  -3    4.62    0.20
  -8  -1  -3    4.90    0.18
  -8  -1  -3    4.45    0.19
   8  -1   3    4.34    0.18
  -8   1   3    4.67    0.18
   8   1  -3    4.66    0.19
  -8   1  -4    5.25    0.22
   8  -1  -4    4.86    0.20
   8   1   4    4.95    0.21
  -8  -1   4    5.04    0.21
   8   1  -4    4.72    0.20
  -8   1   4    4.87    0.21
  -8  -1  -4    4.66    0.22
   8  -1   4    5.20    0.22
  -8  -1  -4    5.55    0.21
   8  -1  -5    0.34    0.09
  -8  -1   5    0.27    0.10
   8   1   5    0.52    0.10
  -8   1  -5    0.58    0.12
   8   1  -5    0.36    0.09
   8  -1   5    0.70    0.11
  -8   1   5    0.53    0.10
  -8  -1  -5    0.47    0.11
  -8  -1   6    1.35    0.14
  -8  -1   6    1.47    0.07
   8   1   6    1.62    0.14
  -8   1  -6    1.13    0.15
  -8  -1   6    1.56    0.06
   8  -1  -6    1.43    0.14
  -8  -1  -6    1.42    0.15
   8   1  -6    1.36    0.14
  -8   1   6    1.32    0.13
  -8   1   6    1.18    0.06
   8  -1   6    1.63    0.15
  -8  -1   7    0.21    0.14
  -8   1  -7   -0.03    0.14
   8  -1  -7   -0.21    0.13
  -8  -1  -7   -0.04    0.15
   8   1  -7   -0.01    0.14
   8  -1   7   -0.08    0.13
  -8   1   7    0.02    0.13
   8   1   8    0.67    0.19
  -8   1  -8    0.79    0.19
  -8  -1   8    0.76    0.19
   8  -1  -8    0.94    0.19
   8   1  -8    0.91    0.18
  -8  -1  -8    0.73    0.19
   8   1   9   -0.01    0.21
   8  -1  -9    0.53    0.21
  -8   1  -9    0.30    0.22
  -8  -1  -9    0.38    0.22
   8   1  -9    0.43    0.20
   8  -1 -10   -0.33    0.23
  -8   1 -10   -0.04    0.25
   8   1  10    0.29    0.22
   8   1 -10    0.18    0.23
   8  -1  10   -0.17    0.24
  -8  -1 -10   -0.04    0.24
  -8   1 -11    0.00    0.28
   8   1  11    0.30    0.26
   8  -1 -11    0.02    0.27
   8  -1  11   -0.28    0.26
  -8  -1 -11    0.34    0.30
   8   1 -11    0.09    0.27
   8  -2   0   58.15    1.70
   8   2   0   55.53    1.70
  -8   2   0   53.80    1.70
  -8  -2   0   54.88    1.70
   8   2   0   56.50    1.71
  -8  -2   0   55.63    1.70
   8  -2   0   54.62    1.71
  -8  -2   0   60.83    1.71
   8  -2  -1   78.15    2.23
   8   2   1   72.70    2.23
   8   2   1   73.82    2.23
   8  -2  -1   70.86    2.23
  -8   2  -1   70.96    2.23
  -8  -2   1   74.03    2.23
  -8  -2   1   74.36    2.23
   8   2  -1   74.14    2.22
   8  -2   1   75.09    2.24
   8   2  -1   72.07    2.23
  -8  -2  -1   76.95    2.23
  -8   2   1   74.18    2.23
   8  -2   1   76.71    2.23
  -8  -2  -1   70.96    2.23
  -8  -2   2   27.36    0.80
   8   2   2   25.01    0.81
   8   2   2   26.68    0.79
   8  -2  -2   25.90    0.78
   8  -2  -2   26.70    0.80
   8  -2  -2   25.58    0.80
  -8  -2   2   24.93    0.80
  -8  -2   2   26.13    0.78
  -8   2  -2   25.37    0.80
  -8  -2  -2   24.42    0.80
   8   2  -2   25.86    0.78
   8   2  -2   26.03    0.80
   8  -2   2   24.93    0.80
  -8  -2  -2   26.97    0.80
  -8   2   2   24.86    0.80
   8  -2  -3   38.05    1.21
  -8  -2   3   38.88    1.22
   8  -2  -3   41.03    1.22
   8   2   3   39.60    1.23
  -8   2  -3   38.65    1.22
   8  -2  -3   40.50    1.19
  -8  -2   3   39.87    1.19
   8   2   3   40.03    1.21
  -8   2   3   39.43    1.22
  -8  -2  -3   38.50    1.22
  -8  -2  -3   41.77    1.21
   8   2  -3   40.02    1.22
   8  -2   3   39.44    1.22
  -8  -2   4    5.41    0.17
   8   2   4    5.10    0.21
  -8   2  -4    5.41    0.23
   8   2   4    5.15    0.24
  -8  -2   4    5.37    0.23
   8  -2  -4    5.20    0.22
   8  -2  -4    5.40    0.24
  -8   2   4    5.28    0.22
  -8  -2  -4    5.47    0.23
   8  -2   4    5.13    0.23
   8   2  -4    5.43    0.22
  -8  -2  -4    5.63    0.21
  -8  -2   5    1.14    0.13
   8  -2  -5    1.32    0.12
  -8   2  -5    1.47    0.14
  -8  -2   5    1.37    0.06
   8   2   5    1.40    0.11
   8   2   5    1.24    0.15
   8  -2   5    1.53    0.14
  -8   2   5    1.29    0.12
  -8  -2  -5    1.42    0.13
   8   2  -5    1.34    0.12
   8  -2  -6    2.47    0.19
  -8  -2   6    2.92    0.11
  -8  -2   6    2.80    0.20
  -8   2  -6    2.84    0.19
   8   2   6    2.64    0.18
   8   2   6    2.42    0.20
  -8  -2  -6    2.86    0.22
   8  -2   6    2.60    0.18
  -8   2   6    2.55    0.19
   8   2  -6    2.88    0.19
  -8   2   6    2.72    0.11
  -8  -2   7    2.43    0.12
   8  -2  -7    2.19    0.18
   8   2   7    2.08    0.20
  -8   2  -7    2.85    0.21
  -8  -2   7    2.22    0.19
   8   2  -7    1.99    0.18
  -8  -2  -7    2.64    0.21
   8  -2   7    2.69    0.20
  -8   2   7    2.52    0.14
   8  -2  -8    4.43    0.30
  -8   2  -8    3.48    0.26
  -8  -2   8    4.05    0.31
   8   2   8    3.96    0.28
   8   2  -8    4.07    0.30
   8  -2   8    4.53    0.31
  -8  -2  -8    3.67    0.26
   8   2   9    0.28    0.19
   8  -2  -9   -0.26    0.19
  -8   2  -9   -0.08    0.20
  -8  -2  -9    0.08    0.21
   8   2  -9    0.30    0.20
   8   2  10    0.60    0.23
  -8   2 -10    0.57    0.25
   8  -2 -10    0.62    0.25
  -8  -2 -10    0.62    0.24
   8   2 -10    0.84    0.24
   8  -2 -11   -0.39    0.27
  -8   2 -11    0.26    0.29
   8   2  11    0.06    0.26
  -8  -2 -11   -0.12    0.27
   8  -2  11   -0.20    0.28
   8   3   0   -0.02    0.04
  -8  -3   0    0.01    0.05
   8  -3   0    0.01    0.05
  -8  -3   0   -0.07    0.05
  -8   3   0    0.02    0.05
   8   3   0    0.05    0.06
   8  -3   0   -0.10    0.06
  -8  -3   1    2.32    0.10
  -8   3  -1    2.30    0.12
   8   3   1    2.19    0.12
  -8  -3   1    2.29    0.11
  -8  -3   1    2.32    0.12
   8  -3  -1    2.30    0.12
   8  -3  -1    2.14    0.12
   8  -3  -1    2.36    0.12
   8  -3   1    2.26    0.13
   8   3  -1    2.48    0.11
  -8  -3  -1    2.35    0.11
   8   3  -1    2.06    0.12
   8  -3   1    2.29    0.12
  -8  -3  -1    2.32    0.12
  -8   3   1    2.27    0.12
   8   3   2    4.10    0.19
  -8  -3   2    4.37    0.18
   8  -3  -2    4.75    0.18
   8  -3  -2    4.73    0.18
  -8  -3   2    4.53    0.16
   8  -3  -2    4.43    0.15
  -8  -3   2    4.71    0.18
  -8   3  -2    4.18    0.18
  -8   3   2    4.60    0.18
   8  -3   2    4.33    0.18
  -8  -3  -2    4.00    0.18
  -8  -3  -2    4.82    0.17
   8   3  -2    4.38    0.16
   8  -3   2    4.38    0.18
   8   3  -2    4.38    0.18
   8   3   3   23.06    0.73
   8   3   3   19.66    0.70
  -8  -3   3   24.48    0.69
   8  -3  -3   23.51    0.69
   8  -3  -3   23.66    0.72
  -8  -3   3   22.85    0.72
   8  -3  -3   22.34    0.71
  -8   3  -3   22.81    0.72
  -8   3   3   21.90    0.71
   8   3  -3   23.35    0.71
   8  -3   3   22.69    0.72
  -8  -3  -3   21.41    0.71
  -8  -3  -3   24.05    0.71
   8   3   4    3.19    0.14
   8   3   4    3.03    0.18
  -8   3  -4    2.89    0.18
   8  -3  -4    2.89    0.16
   8  -3  -4    2.73    0.16
  -8  -3   4    2.95    0.18
   8  -3  -4    3.00    0.12
  -8  -3   4    2.84    0.11
  -8  -3  -4    2.91    0.16
   8  -3   4    2.87    0.18
  -8  -3  -4    3.06    0.15
   8   3  -4    2.88    0.15
  -8   3   4    2.90    0.16
   8   3   5    2.15    0.15
  -8  -3   5    2.20    0.16
   8   3   5    2.25    0.18
  -8   3  -5    2.43    0.17
   8  -3  -5    2.28    0.16
  -8  -3   5    2.30    0.10
  -8  -3  -5    2.29    0.15
   8  -3   5    2.23    0.16
  -8   3   5    2.26    0.10
  -8   3   5    2.16    0.16
   8   3  -5    2.14    0.15
  -8  -3  -5    2.17    0.15
   8  -3  -6    1.53    0.14
  -8  -3   6    1.78    0.10
  -8   3  -6    1.70    0.16
  -8  -3   6    1.89    0.17
   8   3   6    1.90    0.19
  -8   3   6    1.74    0.10
   8   3  -6    1.39    0.14
   8  -3   6    1.57    0.17
  -8  -3  -6    1.65    0.16
  -8   3   6    1.74    0.14
   8   3   7    2.05    0.20
  -8  -3   7    2.09    0.19
  -8   3  -7    1.79    0.19
   8  -3  -7    1.69    0.17
   8  -3   7    2.09    0.19
  -8   3   7    1.74    0.11
   8   3  -7    1.45    0.17
  -8  -3  -7    1.95    0.19
   8  -3  -8    0.26    0.17
  -8   3  -8   -0.16    0.16
  -8  -3   8    0.01    0.17
   8   3   8    0.19    0.18
   8   3  -8    0.05    0.16
   8  -3   8    0.01    0.17
  -8  -3  -8   -0.14    0.17
   8  -3  -9    0.00    0.20
   8   3   9    0.18    0.22
  -8   3  -9    0.08    0.21
  -8  -3  -9   -0.07    0.20
   8   3  -9    0.05    0.19
  -8   3 -10    0.09    0.25
   8  -3 -10    0.30    0.25
   8   3  10   -0.04    0.22
  -8  -3 -10   -0.09    0.24
   8  -3 -11    0.34    0.27
   8   3  11    0.55    0.27
  -8  -3 -11    0.36    0.28
  -8  -4   0   18.01    0.55
   8  -4   0   18.25    0.55
  -8   4   0   16.79    0.54
   8   4   0   17.72    0.55
   8  -4   0   16.57    0.56
  -8  -4   0   16.54    0.54
   8  -4  -1  177.60    5.62
  -8  -4   1  178.83    5.63
  -8   4  -1  191.55    5.64
  -8  -4   1  193.97    5.64
   8  -4  -1  190.84    5.64
   8   4   1  184.51    5.62
   8  -4  -1  200.73    5.64
   8   4   1  188.82    5.64
  -8   4   1  188.53    5.67
  -8  -4  -1  181.56    5.66
   8  -4   1  180.71    5.65
   8   4  -1  183.54    5.61
   8  -4   1  196.88    5.62
   8   4  -1  184.42    5.64
  -8  -4  -1  188.82    5.64
   8  -4  -2    0.62    0.07
  -8  -4   2    0.54    0.06
   8   4   2    0.35    0.08
   8   4   2    0.55    0.05
   8  -4  -2    0.61    0.07
  -8  -4   2    0.82    0.07
   8  -4  -2    0.64    0.06
  -8   4  -2    0.43    0.07
  -8  -4   2    0.39    0.07
   8  -4   2    0.61    0.08
   8   4  -2    0.48    0.06
  -8  -4  -2    0.64    0.07
  -8   4   2    0.55    0.06
  -8  -4  -2    0.60    0.06
   8   4  -2    0.48    0.07
   8  -4   2    0.57    0.08
  -8  -4   3    7.67    0.24
   8  -4  -3    7.27    0.24
  -8  -4   3    8.01    0.28
   8   4   3    7.39    0.28
   8   4   3    6.85    0.25
  -8  -4   3    7.36    0.27
  -8   4  -3    7.62    0.27
   8  -4  -3    7.43    0.27
   8  -4  -3    7.18    0.26
  -8   4   3    7.07    0.26
  -8  -4  -3    6.88    0.26
   8  -4   3    6.61    0.27
  -8   4   3    7.18    0.26
  -8  -4  -3    7.26    0.25
   8   4  -3    6.91    0.26
  -8  -4   4    0.78    0.11
   8  -4  -4    0.83    0.09
  -8  -4   4    1.08    0.07
   8  -4  -4    1.16    0.10
   8   4   4    0.93    0.13
   8  -4  -4    1.28    0.08
  -8   4  -4    0.84    0.11
   8  -4   4    1.01    0.12
   8   4  -4    0.98    0.10
  -8  -4  -4    0.94    0.10
  -8   4   4    0.97    0.09
  -8  -4  -4    0.95    0.08
   8  -4  -5   32.78    1.04
   8   4   5   32.70    1.05
  -8  -4   5   34.92    1.01
  -8   4  -5   32.63    1.05
  -8  -4   5   32.96    1.05
   8  -4  -5   31.38    1.03
   8  -4   5   31.28    1.04
   8   4  -5   33.14    1.04
  -8  -4  -5   33.01    1.04
  -8   4   5   34.07    1.03
  -8  -4  -5   34.23    1.03
  -8   4   5   33.18    1.01
  -8   4  -6    3.14    0.21
   8  -4  -6    3.17    0.20
   8   4   6    3.06    0.23
  -8  -4   6    3.15    0.22
   8  -4   6    3.18    0.22
   8   4  -6    2.93    0.21
  -8  -4  -6    2.88    0.22
  -8   4   6    3.06    0.14
   8  -4  -7   21.70    0.72
   8   4   7   21.72    0.75
  -8   4  -7   22.33    0.74
  -8  -4   7   21.66    0.73
   8  -4   7   21.71    0.73
   8   4  -7   20.89    0.72
  -8  -4  -7   20.92    0.73
  -8   4   7   20.96    0.67
   8   4   8    0.55    0.22
  -8   4  -8    0.59    0.19
  -8  -4   8    0.52    0.18
   8  -4  -8    0.48    0.17
   8  -4   8    0.68    0.19
  -8  -4  -8    0.70    0.18
   8   4  -8    0.56    0.17
   8   4   9    0.53    0.24
   8  -4  -9    0.47    0.21
  -8   4  -9    0.46    0.22
  -8  -4   9    0.36    0.21
  -8  -4  -9    0.47    0.21
   8   4  10    0.03    0.22
   8  -4 -10   -0.21    0.24
  -8  -4 -10    0.11    0.24
   8   4  11   -0.01    0.27
   8  -4 -11   -0.22    0.27
  -8  -4 -11    0.19    0.28
   8   5   0    0.02    0.06
  -8  -5   0    0.01    0.05
   8  -5   0    0.01    0.05
   8  -5   0   -0.07    0.06
  -8  -5   0    0.00    0.05
  -8   5   0   -0.04    0.02
   8   5   0    0.02    0.04
   8  -5  -1   10.24    0.34
   8  -5  -1    9.90    0.34
  -8  -5   1   10.50    0.34
   8   5   1   10.11    0.34
  -8  -5   1   10.11    0.34
   8   5   1   10.32    0.32
  -8   5  -1   10.52    0.34
  -8  -5  -1    9.37    0.33
   8  -5   1    9.62    0.34
   8  -5   1   10.16    0.34
  -8  -5  -1   10.13    0.33
   8   5  -1    9.89    0.33
  -8  -5   2   -0.01    0.07
   8  -5  -2    0.09    0.06
   8   5   2    0.07    0.04
  -8   5  -2    0.14    0.06
   8  -5  -2    0.08    0.06
   8   5   2    0.07    0.08
  -8  -5   2    0.11    0.05
  -8  -5  -2   -0.04    0.06
  -8  -5  -2    0.02    0.05
   8  -5   2    0.06    0.06
   8   5  -2   -0.01    0.05
  -8   5   2    0.04    0.05
   8   5  -2    0.06    0.06
   8  -5   2    0.12    0.06
   8  -5  -3    0.51    0.08
   8   5   3    0.41    0.05
  -8  -5   3    0.48    0.08
  -8  -5   3    0.39    0.08
   8  -5  -3    0.52    0.07
   8   5   3    0.37    0.11
  -8   5  -3    0.32    0.08
   8  -5   3    0.49    0.09
  -8  -5  -3    0.41    0.06
   8   5  -3    0.40    0.08
  -8  -5  -3    0.39    0.07
  -8   5   3    0.47    0.07
   8  -5  -4    0.26    0.08
  -8   5  -4    0.26    0.09
  -8  -5   4    0.25    0.10
   8   5   4    0.27    0.06
   8  -5  -4    0.32    0.08
   8   5   4    0.15    0.11
  -8  -5  -4    0.29    0.08
   8   5  -4    0.33    0.08
  -8  -5  -4    0.39    0.07
   8  -5   4    0.43    0.11
  -8   5  -5    3.58    0.22
   8   5   5    3.41    0.22
   8  -5  -5    3.39    0.19
  -8  -5   5    3.36    0.22
   8  -5  -5    3.63    0.19
   8  -5   5    3.55    0.23
   8   5  -5    3.46    0.19
  -8  -5  -5    3.56    0.18
  -8   5   5    3.28    0.16
  -8  -5  -5    3.11    0.20
   8  -5  -6    0.65    0.13
  -8  -5   6    0.39    0.14
  -8   5  -6    0.36    0.14
   8   5   6    0.44    0.16
  -8  -5  -6    0.55    0.13
   8   5  -6    0.46    0.13
   8  -5   6    0.47    0.14
  -8   5   6    0.45    0.09
  -8  -5   7    0.35    0.17
   8   5   7    0.15    0.17
  -8   5  -7    0.29    0.15
   8  -5  -7    0.37    0.15
   8   5  -7    0.03    0.14
  -8   5   7    0.34    0.09
   8  -5   7    0.29    0.16
  -8  -5  -7    0.17    0.15
   8  -5  -8    0.19    0.16
  -8   5  -8    0.21    0.17
  -8  -5   8    0.06    0.19
   8   5   8    0.10    0.21
  -8  -5  -8    0.10    0.17
   8  -5   8   -0.06    0.18
  -8  -5   9    0.23    0.22
   8  -5  -9   -0.13    0.20
   8   5   9    0.39    0.21
  -8  -5  -9    0.08    0.20
   8  -5   9    0.20    0.21
   8   5  10    0.04    0.23
   8  -5 -10    0.10    0.24
  -8  -5 -10   -0.19    0.24
   8  -5 -11   -0.53    0.27
   8   5  11    0.24    0.28
  -8  -5 -11    0.00    0.28
  -8  -6   0   15.58    0.49
   8   6   0   16.17    0.48
   8  -6   0   15.93    0.50
   8   6   0   15.33    0.51
  -8   6   0   14.60    0.49
  -8  -6   0   16.42    0.50
   8  -6   0   15.01    0.51
   8   6   1   68.29    2.00
   8   6   1   65.36    2.03
   8  -6  -1   69.11    2.02
  -8  -6   1   66.84    2.02
   8  -6  -1   64.01    2.03
  -8  -6   1   70.33    2.02
  -8  -6  -1   68.64    2.02
   8  -6   1   67.80    2.02
  -8  -6  -1   64.30    2.02
   8   6  -1   68.07    2.02
   8   6  -1   64.74    2.02
  -8  -6  -1   64.61    2.02
  -8   6   1   66.72    2.01
   8   6   2   14.98    0.45
  -8   6  -2   15.11    0.48
  -8  -6   2   14.72    0.48
   8  -6  -2   14.56    0.48
   8  -6  -2   15.35    0.49
  -8  -6   2   14.77    0.48
   8   6   2   14.71    0.49
  -8  -6  -2   14.35    0.48
   8  -6   2   14.49    0.49
   8   6  -2   14.15    0.48
   8  -6   2   15.71    0.49
  -8  -6  -2   14.98    0.47
  -8   6   2   15.21    0.47
   8  -6  -3    6.56    0.25
  -8   6  -3    6.58    0.25
   8  -6  -3    6.32    0.24
  -8  -6   3    6.66    0.25
  -8  -6   3    6.06    0.25
   8   6   3    6.51    0.27
   8   6   3    6.41    0.21
  -8  -6  -3    6.35    0.23
   8  -6   3    6.27    0.26
   8   6  -3    6.38    0.24
  -8   6   3    6.25    0.23
  -8  -6  -3    6.04    0.24
   8   6   4    4.36    0.24
   8   6   4    4.66    0.17
  -8   6  -4    4.57    0.22
   8  -6  -4    4.33    0.20
  -8  -6   4    4.72    0.23
   8  -6  -4    4.69    0.21
  -8  -6  -4    4.10    0.20
  -8  -6  -4    4.39    0.19
   8   6  -4    4.63    0.21
   8  -6   4    4.47    0.22
  -8   6   4    4.61    0.19
   8  -6  -5   11.47    0.41
   8   6   5   11.71    0.44
   8  -6  -5   12.11    0.41
  -8  -6   5   11.50    0.43
  -8   6  -5   11.42    0.43
   8  -6   5   11.57    0.44
   8   6  -5   11.38    0.41
  -8  -6  -5   12.34    0.40
  -8  -6  -5   11.30    0.41
  -8  -6   6    0.28    0.15
  -8   6  -6    0.26    0.13
   8  -6  -6    0.09    0.12
   8   6   6    0.30    0.16
   8   6  -6    0.21    0.13
  -8  -6  -6    0.34    0.13
   8  -6   6    0.43    0.15
  -8   6   6    0.36    0.09
  -8  -6   7    7.27    0.38
   8  -6  -7    7.91    0.35
   8   6   7    8.45    0.40
  -8   6  -7    8.28    0.37
   8  -6   7    7.92    0.39
  -8  -6  -7    8.33    0.37
  -8   6   7    7.68    0.30
  -8  -6   8    4.46    0.34
   8  -6  -8    4.62    0.31
   8   6   8    4.25    0.31
   8  -6   8    4.65    0.35
  -8  -6  -8    4.50    0.33
   8   6   9    0.82    0.24
   8  -6  -9    0.69    0.21
  -8  -6   9    0.87    0.23
   8  -6   9    1.16    0.24
  -8  -6  -9    0.49    0.22
   8   6  10    0.77    0.28
   8  -6 -10    0.95    0.26
  -8  -6 -10    0.16    0.25
  -8  -7   0    0.03    0.05
   8   7   0    0.02    0.03
  -8  -7   0    0.02    0.05
   8  -7   0    0.03    0.07
  -8   7   0    0.07    0.05
   8  -7   0    0.07    0.06
   8   7   0   -0.05    0.08
  -8  -7   1    0.45    0.06
   8  -7  -1    0.33    0.08
   8  -7  -1    0.63    0.07
  -8   7  -1    0.62    0.06
   8   7   1    0.51    0.10
  -8  -7   1    0.53    0.07
  -8  -7  -1    0.47    0.06
  -8  -7  -1    0.52    0.07
   8  -7   1    0.57    0.09
   8   7  -1    0.79    0.07
   8  -7   1    0.49    0.07
   8   7  -1    0.52    0.09
  -8   7   1    0.45    0.05
  -8   7  -2    3.17    0.15
  -8  -7   2    2.94    0.16
   8   7   2    2.87    0.18
  -8  -7   2    2.96    0.15
   8  -7  -2    2.85    0.16
   8  -7  -2    3.10    0.15
  -8   7   2    3.08    0.12
  -8  -7  -2    2.91    0.15
   8  -7   2    3.13    0.16
  -8  -7  -2    2.86    0.13
   8  -7   2    3.01    0.17
   8   7  -2    2.88    0.15
   8   7  -2    2.75    0.14
  -8  -7   3    0.60    0.09
  -8   7  -3    0.27    0.09
   8   7   3    0.49    0.12
  -8  -7   3    0.44    0.10
   8  -7  -3    0.46    0.08
   8  -7  -3    0.47    0.08
   8   7  -3    0.43    0.08
  -8   7   3    0.25    0.05
   8  -7   3    0.33    0.10
  -8  -7  -3    0.45    0.06
  -8  -7  -3    0.40    0.08
   8  -7   3    0.46    0.11
   8  -7  -4    1.74    0.12
  -8  -7   4    1.30    0.13
   8  -7  -4    1.39    0.11
   8   7   4    1.60    0.16
  -8   7  -4    1.66    0.13
   8  -7   4    1.79    0.15
  -8  -7  -4    1.56    0.12
  -8  -7  -4    1.36    0.10
   8   7  -4    1.72    0.12
  -8   7  -5    0.52    0.12
   8  -7  -5    0.28    0.10
   8   7   5    0.53    0.15
  -8  -7   5    0.31    0.13
   8   7  -5    0.43    0.13
   8  -7   5    0.31    0.13
  -8  -7  -5    0.46    0.11
  -8  -7  -5    0.51    0.09
   8   7   6    0.44    0.17
  -8  -7   6    0.27    0.16
   8  -7  -6    0.47    0.12
   8  -7   6    0.17    0.15
  -8   7   6    0.23    0.11
  -8  -7  -6    0.30    0.13
  -8  -7   7    0.60    0.18
   8   7   7    0.97    0.20
   8  -7  -7    0.78    0.15
  -8  -7  -7    0.68    0.16
  -8   7   7    0.92    0.13
   8  -7   7    0.93    0.20
  -8  -7   8    0.01    0.21
   8  -7  -8   -0.22    0.17
   8   7   8    0.17    0.21
  -8  -7  -8   -0.28    0.17
   8  -7   8   -0.12    0.19
   8   7   9    0.61    0.24
  -8  -7   9    0.59    0.25
   8  -7  -9    0.06    0.21
  -8  -7  -9    0.19    0.21
   8  -7   9    0.58    0.26
   8  -7 -10    0.31    0.24
   8   7  10    0.15    0.28
  -8  -7 -10    0.07    0.24
  -8  -8   0   71.63    2.28
   8  -8   0   78.52    2.29
   8  -8   0   72.98    2.29
  -8  -8   0   78.54    2.28
   8   8   0   74.91    2.30
  -8   8   0   76.60    2.27
  -8  -8   1    0.45    0.08
   8   8   1    0.58    0.12
  -8   8  -1    0.44    0.06
  -8  -8   1    0.57    0.07
   8  -8  -1    0.43    0.09
   8  -8  -1    0.52    0.08
  -8  -8  -1    0.55    0.07
   8  -8   1    0.43    0.08
  -8   8   1    0.55    0.05
   8  -8   1    0.44    0.09
   8   8  -1    0.55    0.05
  -8  -8  -1    0.48    0.07
   8   8  -1    0.50    0.12
  -8  -8   2   36.90    1.12
  -8  -8   2   35.61    1.12
   8  -8  -2   37.34    1.12
   8  -8  -2   35.81    1.12
   8   8   2   35.43    1.14
  -8  -8  -2   37.50    1.11
   8  -8   2   37.46    1.13
  -8  -8  -2   34.25    1.11
   8   8  -2   36.44    1.13
   8   8  -2   37.35    1.12
   8  -8   2   35.18    1.13
  -8  -8   3    7.97    0.30
   8  -8  -3    7.69    0.29
  -8   8  -3    7.94    0.29
   8   8   3    8.32    0.33
   8  -8  -3    8.63    0.30
  -8  -8   3    7.86    0.31
   8  -8   3    7.86    0.31
   8  -8   3    7.95    0.31
  -8  -8  -3    7.73    0.29
  -8  -8  -3    8.10    0.28
   8  -8  -4    0.07    0.08
   8  -8  -4    0.17    0.09
  -8  -8   4   -0.04    0.12
   8   8   4    0.16    0.15
   8  -8   4    0.09    0.11
  -8  -8  -4    0.02    0.08
  -8  -8  -4    0.03    0.07
   8   8   5    7.14    0.34
  -8  -8   5    7.75    0.34
   8  -8  -5    6.91    0.29
   8  -8   5    7.43    0.34
  -8  -8  -5    7.27    0.30
   8   8   6    3.67    0.28
   8  -8  -6    3.67    0.23
  -8  -8   6    3.07    0.23
  -8  -8  -6    3.62    0.24
   8  -8   6    4.05    0.29
   8   8   7    0.16    0.19
  -8  -8   7   -0.02    0.18
   8  -8  -7    0.17    0.15
  -8   8   7    0.14    0.13
  -8  -8  -7    0.19    0.16
   8  -8   7    0.15    0.19
   8  -8  -8    4.33    0.31
   8   8   8    4.39    0.31
  -8  -8   8    4.35    0.31
  -8  -8  -8    3.87    0.27
   8  -8   8    3.57    0.30
   8  -8  -9    0.05    0.21
   8   8   9    0.23    0.24
  -8  -8   9   -0.04    0.25
   8  -8   9    0.18    0.26
  -8  -8  -9   -0.07    0.21
   8  -8 -10    0.24    0.25
   8   8  10    1.06    0.30
  -8  -8  10    0.84    0.31
  -8  -8 -10    0.42    0.26
   8   9   0    0.13    0.13
  -8  -9   0    0.03    0.06
   8  -9   0    0.08    0.08
  -8  -9   0    0.04    0.06
   8  -9   0   -0.06    0.07
   8  -9  -1    0.95    0.09
   8  -9  -1    0.77    0.10
  -8  -9   1    0.97    0.09
   8   9   1    1.12    0.14
  -8  -9   1    0.93    0.08
  -8  -9  -1    0.96    0.08
   8  -9   1    0.79    0.10
   8  -9   1    1.15    0.10
   8   9  -1    0.99    0.13
  -8  -9  -1    0.89    0.08
  -8  -9   2    7.38    0.29
  -8  -9   2    7.60    0.28
   8   9   2    7.60    0.32
   8  -9  -2    7.95    0.28
   8  -9  -2    7.38    0.29
   8   9  -2    7.44    0.32
   8  -9   2    7.44    0.29
  -8  -9  -2    7.38    0.27
  -8  -9  -2    7.83    0.27
   8  -9   2    7.92    0.29
   8  -9  -3    1.11    0.11
  -8  -9   3    1.09    0.12
  -8  -9   3    0.85    0.11
   8  -9  -3    1.03    0.10
   8   9   3    0.88    0.15
  -8  -9  -3    1.12    0.08
   8  -9   3    1.13    0.13
   8  -9   3    1.21    0.14
  -8  -9  -3    1.25    0.10
  -8  -9   4    6.09    0.29
   8   9   4    5.94    0.33
   8  -9  -4    6.08    0.25
  -8  -9  -4    6.66    0.24
  -8  -9  -4    6.26    0.25
   8  -9   4    6.22    0.30
   8   9   5   -0.03    0.16
  -8  -9   5    0.07    0.14
   8  -9  -5    0.10    0.11
  -8  -9  -5   -0.10    0.10
   8  -9   5    0.18    0.15
   8   9   6    0.33    0.21
   8  -9  -6    0.23    0.13
  -8  -9   6   -0.01    0.17
   8  -9   6   -0.01    0.17
  -8  -9  -6    0.01    0.13
   8   9   7    0.13    0.23
   8  -9  -7    0.27    0.16
  -8  -9   7   -0.09    0.20
  -8  -9  -7   -0.02    0.15
   8  -9   7   -0.12    0.20
   8   9   8    0.16    0.23
   8  -9  -8    0.04    0.18
  -8  -9   8    0.03    0.22
  -8  -9  -8    0.14    0.18
   8  -9   8    0.37    0.24
   8  -9  -9   -0.26    0.21
   8   9   9   -0.26    0.27
  -8  -9   9   -0.02    0.26
   8  -9   9    0.14    0.26
  -8  -9  -9   -0.04    0.21
  -8  -9  10    0.52    0.29
   8   9  10    0.46    0.27
   8  -9 -10   -0.18    0.24
  -8  -9 -10    0.02    0.24
   8  -9  10    0.01    0.30
  -8 -10   0  102.12    3.11
   8  10   0  101.91    3.14
  -8 -10   0  105.88    3.11
   8 -10   0  100.96    3.12
   8 -10   0  106.57    3.12
   8  10   1    5.91    0.28
   8 -10  -1    6.22    0.24
  -8 -10   1    5.51    0.23
  -8 -10   1    6.14    0.23
   8 -10  -1    5.68    0.25
  -8 -10  -1    5.69    0.22
   8 -10   1    5.82    0.24
   8 -10   1    5.31    0.24
   8  10  -1    5.55    0.29
  -8 -10  -1    6.22    0.22
   8  10   2   31.82    1.04
   8 -10  -2   31.13    1.01
   8 -10  -2   33.02    1.01
  -8 -10   2   31.64    1.01
  -8 -10   2   32.17    1.01
   8 -10   2   36.52    1.09
   8 -10   2   31.14    1.02
  -8 -10  -2   32.07    1.00
  -8 -10  -2   33.12    1.00
   8  10   3    3.73    0.27
   8 -10  -3    2.98    0.18
  -8 -10   3    3.01    0.20
   8 -10  -3    3.25    0.18
  -8 -10  -3    3.06    0.16
   8 -10   3    3.21    0.22
  -8 -10  -3    3.20    0.15
   8  10   4    0.48    0.17
  -8 -10   4    0.26    0.13
   8 -10  -4    0.52    0.11
  -8 -10  -4    0.22    0.09
  -8 -10  -4    0.45    0.08
   8 -10   4    0.28    0.14
   8 -10  -5    1.23    0.13
  -8 -10   5    1.23    0.17
   8  10   5    0.97    0.20
  -8 -10  -5    1.03    0.13
   8 -10   5    1.02    0.18
   8  10   6    7.48    0.41
  -8 -10   6    7.37    0.38
   8 -10  -6    7.17    0.32
  -8 -10  -6    6.84    0.32
   8 -10   6    7.44    0.39
  -8 -10   7    2.10    0.26
   8  10   7    2.79    0.29
   8 -10  -7    2.03    0.20
  -8 -10  -7    2.45    0.20
   8 -10   7    2.08    0.25
  -8 -10   8    0.84    0.24
   8 -10  -8    0.59    0.19
   8  10   8    0.98    0.28
   8 -10   8    0.83    0.26
  -8 -10  -8    0.62    0.19
   8 -10  -9   -0.41    0.21
  -8 -10   9    0.15    0.28
   8  10   9    0.39    0.26
   8 -10   9   -0.30    0.26
  -8 -10  -9   -0.06    0.21
  -8 -11   0   -0.03    0.06
   8  11   0    0.05    0.15
   8 -11   0   -0.03    0.09
   8 -11   0   -0.07    0.08
  -8 -11   0    0.01    0.07
   8 -11  -1    0.49    0.09
   8  11   1    0.44    0.16
  -8 -11   1    0.22    0.09
  -8 -11   1    0.46    0.08
   8 -11  -1    0.24    0.10
  -8 -11  -1    0.33    0.07
  -8 -11  -1    0.48    0.07
   8  11  -1    0.24    0.17
   8 -11   1    0.37    0.11
   8 -11  -2    0.63    0.10
   8  11   2    0.79    0.17
   8 -11  -2    0.44    0.10
  -8 -11   2    0.37    0.11
   8 -11   2    0.65    0.12
  -8 -11  -2    0.41    0.08
  -8 -11  -2    0.56    0.08
  -8 -11   3    0.56    0.13
   8 -11  -3    0.65    0.11
   8  11   3    0.83    0.18
  -8 -11  -3    0.67    0.09
   8 -11   3    0.57    0.13
  -8 -11  -3    0.58    0.08
   8  11   4    1.29    0.20
   8 -11  -4    0.95    0.12
  -8 -11   4    0.92    0.16
  -8 -11  -4    1.06    0.11
   8 -11   4    0.93    0.16
   8 -11  -5    0.57    0.13
   8  11   5    0.99    0.21
  -8 -11   5    0.59    0.17
   8 -11   5    0.70    0.19
  -8 -11  -5    0.75    0.12
   8 -11  -6    0.12    0.14
   8  11   6    0.39    0.22
  -8 -11   6    0.19    0.20
  -8 -11  -6    0.27    0.13
   8 -11   6    0.01    0.20
  -8 -11   7    0.27    0.22
   8  11   7    0.30    0.24
   8 -11  -7    0.19    0.16
  -8 -11  -7    0.45    0.16
   8 -11   7    0.41    0.23
  -8 -11   8    0.17    0.26
   8  11   8    0.09    0.25
   8 -11  -8   -0.04    0.19
  -8 -11  -8   -0.09    0.18
   8 -11   8    0.08    0.25
  -8 -11   9    0.07    0.30
   8  11   9    0.79    0.28
   8 -11  -9    0.16    0.22
  -8 -11  -9    0.21    0.22
   8 -11   9    0.52    0.28
  -8 -12   0    5.47    0.21
  -8 -12   0    5.30    0.22
   8  12   0    6.00    0.34
   8 -12   0    5.51    0.24
  -8 -12   1    9.68    0.36
   8  12   1   10.47    0.45
   8 -12  -1   10.32    0.37
  -8 -12  -1   10.42    0.34
   8 -12   1   10.05    0.37
   8  12  -1   10.12    0.42
  -8 -12  -1    9.84    0.34
  -8 -12   2    1.26    0.13
   8  12   2    1.32    0.21
   8 -12  -2    1.04    0.12
  -8 -12  -2    1.15    0.10
   8 -12   2    1.19    0.14
  -8 -12  -2    1.17    0.09
   8  12   3    7.09    0.36
   8 -12  -3    6.50    0.29
  -8 -12   3    6.86    0.31
   8 -12   3    6.12    0.32
  -8 -12  -3    6.76    0.25
  -8 -12  -3    7.06    0.25
  -8 -12   4    0.46    0.16
   8  12   4    0.51    0.21
   8 -12  -4    0.36    0.12
   8 -12   4    0.29    0.16
  -8 -12  -4    0.42    0.10
   8 -12  -5    0.98    0.14
  -8 -12   5    0.95    0.19
   8  12   5    1.04    0.23
   8 -12   5    1.09    0.21
  -8 -12  -5    0.83    0.12
  -8 -12   6    0.30    0.21
   8 -12  -6    0.53    0.15
   8  12   6    0.52    0.27
  -8 -12  -6    0.76    0.14
   8 -12   6    0.49    0.21
  -8 -12   7    3.55    0.30
   8 -12  -7    3.37    0.23
   8  12   7    3.32    0.32
  -8 -12  -7    3.48    0.22
   8 -12   7    3.74    0.31
  -8 -12   8    0.01    0.26
   8  12   8    0.32    0.27
   8 -12  -8   -0.06    0.19
   8 -12   8   -0.04    0.27
  -8 -12  -8   -0.12    0.17
   8 -13   0   -0.14    0.10
   8  13   0    0.22    0.19
  -8 -13   0    0.06    0.09
   8 -13  -1    3.13    0.20
  -8 -13   1    3.24    0.19
   8  13   1    3.70    0.27
  -8 -13  -1    3.27    0.16
   8 -13   1    3.14    0.21
   8  13   2    0.16    0.22
   8 -13  -2    0.04    0.10
  -8 -13   2   -0.01    0.11
   8 -13   2    0.23    0.13
  -8 -13  -2   -0.03    0.08
  -8 -13  -2    0.02    0.07
  -8 -13   3    2.91    0.20
   8  13   3    3.94    0.29
   8 -13  -3    3.47    0.22
   8 -13   3    3.52    0.22
  -8 -13  -3    3.27    0.17
   8  13   4    0.44    0.23
   8 -13  -4    0.54    0.13
  -8 -13   4    0.40    0.16
   8 -13   4    0.41    0.17
  -8 -13  -4    0.74    0.10
   8  13   5   -0.14    0.23
  -8 -13   5    0.33    0.19
   8 -13  -5    0.33    0.13
   8 -13   5    0.18    0.20
  -8 -13  -5    0.13    0.11
  -8 -13   6   -0.09    0.20
   8  13   6    0.39    0.28
   8 -13  -6    0.17    0.15
  -8 -13  -6   -0.04    0.13
   8 -13   6   -0.10    0.22
   8  13   7    0.02    0.26
   8 -13  -7   -0.06    0.17
  -8 -13   7    0.05    0.24
  -8 -13  -7   -0.04    0.15
   8 -13   7   -0.06    0.25
   8 -13  -8   -0.04    0.19
  -8 -13   8    0.53    0.29
   8  13   8    0.70    0.33
   8 -13   8    0.02    0.27
  -8 -13  -8    0.23    0.18
  -8 -14   0    1.34    0.11
   8  14   0    1.29    0.24
   8 -14   0    1.38    0.14
  -8 -14   1   11.68    0.42
   8 -14  -1   11.66    0.42
   8  14   1   12.40    0.52
   8 -14   1   11.80    0.44
  -8 -14  -1   12.05    0.40
  -8 -14   2    0.20    0.13
   8  14   2    0.24    0.25
   8 -14  -2    0.09    0.11
   8 -14   2    0.17    0.14
  -8 -14  -2    0.15    0.08
   8 -14  -3    0.50    0.12
   8  14   3    0.48    0.23
  -8 -14   3    0.40    0.16
  -8 -14  -3    0.33    0.08
   8 -14   3    0.39    0.16
   8 -14  -4    0.32    0.13
  -8 -14   4    0.43    0.18
   8  14   4    0.05    0.23
  -8 -14  -4    0.13    0.09
   8 -14   4    0.54    0.19
  -8 -14   5    3.40    0.26
   8 -14  -5    3.39    0.25
   8  14   5    3.92    0.36
   8 -14   5    3.40    0.28
  -8 -14  -5    3.22    0.19
   8 -14  -6    0.44    0.16
  -8 -14   6    0.47    0.23
   8  14   6    0.22    0.28
   8 -14   6    0.12    0.24
  -8 -14  -6    0.08    0.13
   8 -14  -7    3.17    0.23
  -8 -14   7    2.54    0.31
   8  14   7    2.99    0.38
  -8 -14  -7    2.73    0.20
   8 -14   7    2.63    0.32
  -8 -15   0   -0.02    0.09
   8 -15   0    0.00    0.12
   8  15   1   -0.26    0.23
   8 -15  -1    0.10    0.11
  -8 -15   1    0.04    0.11
   8 -15   1    0.03    0.13
  -8 -15  -1    0.14    0.09
  -8 -15  -1    0.07    0.08
  -8 -15   2    0.02    0.13
   8  15   2    0.04    0.25
   8 -15  -2    0.19    0.11
   8 -15   2    0.13    0.15
  -8 -15  -2   -0.01    0.08
   8 -15  -3    0.14    0.11
  -8 -15   3    0.12    0.15
   8  15   3    0.01    0.25
   8 -15   3   -0.04    0.17
  -8 -15  -3   -0.10    0.07
   8  15   4    0.32    0.30
  -8 -15   4    0.52    0.19
   8 -15  -4    0.36    0.13
  -8 -15  -4    0.33    0.08
   8 -15   4    0.30    0.20
   8  15   5    0.34    0.28
   8 -15  -5    0.26    0.14
  -8 -15   5   -0.27    0.21
  -8 -15  -5    0.09    0.10
   8 -15   5    0.02    0.23
  -8 -15   6   -0.03    0.24
   8 -15  -6    0.34    0.16
   8  15   6   -0.02    0.33
  -8 -15  -6    0.00    0.12
   8 -15   6   -0.12    0.24
   8 -16   0   10.22    0.40
  -8 -16   0   10.16    0.37
  -8 -16   1    1.81    0.15
   8 -16  -1    1.69    0.15
   8  16   1    1.91    0.33
  -8 -16  -1    1.67    0.12
   8 -16   1    1.62    0.17
  -8 -16   2    3.21    0.25
   8 -16  -2    3.15    0.20
   8  16   2    3.56    0.35
  -8 -16  -2    3.09    0.15
   8 -16   2    3.05    0.22
   8  16   3    0.47    0.29
   8 -16  -3    0.14    0.11
  -8 -16   3   -0.15    0.16
   8 -16   3   -0.11    0.18
   8 -16  -4    0.17    0.12
  -8 -16   4   -0.19    0.19
   8  16   4    0.57    0.33
   8 -16   4    0.36    0.21
   8  16   5    0.28    0.31
   8 -16  -5    0.49    0.14
  -8 -16   5   -0.02    0.22
  -8 -16  -5    0.16    0.08
   8 -16   5    0.11    0.24
   8 -17   0   -0.14    0.13
  -8 -17   0    0.00    0.11
  -8 -17   1    0.04    0.13
   8 -17  -1    0.07    0.12
  -8 -17  -1   -0.15    0.08
   8 -17   1   -0.01    0.15
  -8 -17   2    0.32    0.15
   8  17   2   -0.10    0.30
   8 -17  -2    0.17    0.12
   8 -17   2    0.23    0.18
   8 -17  -3   -0.06    0.11
  -8 -17   3   -0.16    0.17
   8  17   3    0.06    0.30
   8 -17   3    0.48    0.20
   8  17   4   -0.12    0.31
  -8 -17   4   -0.26    0.20
   8 -17  -4    0.16    0.12
   8 -17   4    0.04    0.23
   8 -18   0    2.90    0.20
  -8 -18   0    2.51    0.16
   8 -18  -1   -0.11    0.12
  -8 -18   1    0.09    0.13
   8 -18   1   -0.05    0.16
  -8 -18  -1   -0.02    0.08
  -8 -18   2    0.43    0.16
   8 -18  -2    0.56    0.13
   8 -18   2    0.54    0.19
   8 -18  -3    0.12    0.11
  -8 -18   3   -0.05    0.18
   8  18   3   -0.07    0.37
   8 -18   3    0.10    0.21
  -9   0   0    0.04    0.05
  -9   0   0   -0.01    0.05
   9   0   0    0.06    0.06
  -9   0   1    0.15    0.06
  -9   0  -1    0.02    0.05
  -9   0   1   -0.03    0.06
  -9   0  -1    0.03    0.06
   9   0   1   -0.03    0.05
   9   0  -1    0.06    0.06
   9   0  -2   22.85    0.71
   9   0   2   22.70    0.71
  -9   0  -2   22.37    0.71
  -9   0  -2   23.11    0.71
   9   0  -2   22.50    0.68
  -9   0   2   22.22    0.71
   9   0   3    0.11    0.07
   9   0  -3    0.11    0.07
  -9   0  -3   -0.07    0.07
  -9   0   3    0.17    0.07
   9   0  -4    0.81    0.10
   9   0   4    0.87    0.10
  -9   0   4    0.70    0.10
  -9   0  -4    0.67    0.10
  -9   0  -5    0.06    0.10
   9   0  -5    0.03    0.10
  -9   0   5   -0.15    0.10
   9   0   5   -0.01    0.09
   9   0   6   14.67    0.52
   9   0  -6   15.27    0.52
  -9   0  -6   13.96    0.52
  -9   0   6   15.23    0.51
   9   0  -7    0.05    0.13
  -9   0   7   -0.09    0.14
   9   0   7    0.04    0.13
  -9   0  -7   -0.03    0.15
   9   0  -8    0.72    0.17
  -9   0  -8    0.56    0.19
  -9   0  -9   -0.29    0.20
   9   0  -9    0.06    0.20
   9   0   9   -0.11    0.22
   9   0  10    1.66    0.28
   9   0 -10    1.41    0.26
  -9   0 -10    1.83    0.29
  -9   0 -11    0.54    0.30
   9   0  11   -0.26    0.23
   9   0 -11    0.11    0.29
  -9  -1   0    0.92    0.08
   9  -1   0    1.27    0.09
   9  -1   0    1.16    0.09
  -9   1   0    1.37    0.10
   9  -1   0    1.29    0.09
   9   1   0    1.06    0.08
  -9  -1   0    1.02    0.08
  -9  -1   1   18.99    0.60
   9   1   1   18.99    0.60
  -9   1  -1   18.07    0.60
   9  -1  -1   19.92    0.60
   9  -1  -1   18.03    0.60
  -9  -1   1   20.37    0.60
  -9  -1  -1   20.27    0.60
   9  -1   1   18.14    0.60
  -9  -1  -1   19.01    0.60
  -9   1   1   18.79    0.60
   9   1  -1   18.46    0.58
   9   1  -1   19.05    0.60
   9   1   2    4.59    0.18
   9  -1  -2    5.12    0.19
  -9   1  -2    4.51    0.19
  -9  -1   2    4.48    0.19
   9  -1  -2    4.78    0.18
  -9  -1  -2    4.17    0.18
   9  -1   2    4.71    0.19
   9   1  -2    4.56    0.15
  -9  -1  -2    4.65    0.18
   9   1  -2    4.64    0.18
  -9   1   2    4.90    0.19
   9   1   3   65.23    2.04
  -9   1  -3   65.39    2.04
   9  -1  -3   66.70    2.04
  -9  -1   3   69.54    2.04
   9  -1   3   66.58    2.04
   9   1  -3   67.02    2.04
  -9  -1  -3   69.73    2.04
  -9   1   3   69.18    2.04
  -9  -1  -3   66.14    2.04
   9   1   4    0.33    0.08
  -9  -1   4    0.25    0.09
   9  -1  -4    0.22    0.08
  -9   1  -4    0.33    0.10
  -9  -1  -4    0.28    0.09
  -9   1   4    0.28    0.09
   9   1  -4    0.30    0.09
   9  -1   4    0.40    0.09
  -9  -1   5    0.94    0.12
   9  -1  -5    1.28    0.12
   9   1   5    1.28    0.12
  -9   1  -5    0.96    0.13
  -9   1   5    1.08    0.12
   9   1  -5    1.02    0.12
  -9  -1  -5    1.04    0.12
   9  -1   5    1.23    0.13
   9  -1  -6    0.89    0.14
   9   1   6    0.79    0.13
  -9   1  -6    0.83    0.15
  -9  -1   6    0.50    0.13
   9  -1   6    0.65    0.12
  -9   1   6    0.73    0.12
  -9  -1  -6    0.44    0.14
   9   1  -6    0.81    0.14
   9  -1  -7    2.07    0.18
  -9  -1   7    2.04    0.19
  -9   1  -7    2.19    0.20
   9   1  -7    2.17    0.19
  -9   1   7    2.58    0.19
   9  -1   7    2.16    0.19
  -9  -1  -7    2.19    0.19
  -9   1  -8    2.74    0.24
   9   1   8    2.29    0.25
   9  -1  -8    1.95    0.20
   9   1  -8    2.51    0.22
  -9  -1  -8    2.15    0.23
   9   1   9    0.48    0.23
   9  -1  -9    0.19    0.21
  -9   1  -9    0.21    0.21
  -9  -1  -9    0.15    0.21
   9   1  -9    0.26    0.20
   9   1  10    0.24    0.22
  -9   1 -10    0.49    0.24
   9  -1 -10    0.35    0.23
   9  -1  10    0.05    0.25
   9   1 -10    0.68    0.25
  -9  -1 -10    0.45    0.26
   9  -1 -11   -0.22    0.28
  -9   1 -11    0.07    0.29
   9   1  11   -0.05    0.27
   9  -1  11   -0.25    0.24
  -9  -1 -11   -0.10    0.29
   9   1 -11   -0.14    0.27
  -9  -2   0    0.07    0.06
  -9  -2   0   -0.05    0.05
   9   2   0    0.04    0.05
   9  -2   0   -0.08    0.05
   9  -2   0    0.04    0.06
  -9   2   0    0.02    0.05
   9   2   0    0.00    0.05
  -9  -2   0    0.02    0.05
  -9  -2   1   11.61    0.39
  -9  -2   1   12.05    0.39
   9  -2  -1   11.51    0.39
   9   2   1   11.82    0.39
  -9   2  -1   11.20    0.39
   9   2   1   12.20    0.38
   9  -2  -1   11.58    0.39
   9  -2   1   11.47    0.39
   9   2  -1   12.31    0.37
  -9  -2  -1   12.54    0.39
  -9   2   1   11.71    0.39
   9  -2   1   12.10    0.39
  -9  -2  -1   11.29    0.39
   9   2  -1   11.41    0.39
   9  -2  -2  182.82    5.23
   9   2   2  176.12    5.24
   9  -2  -2  161.73    5.23
  -9  -2   2  169.66    5.23
   9   2   2  176.74    5.25
  -9  -2   2  178.78    5.23
  -9   2  -2  173.57    5.23
   9   2  -2  175.67    5.24
   9  -2   2  172.83    5.27
  -9  -2  -2  168.63    5.23
   9   2  -2  175.69    5.23
  -9  -2  -2  184.12    5.23
  -9   2   2  172.90    5.23
  -9   2   2  172.69    5.23
   9  -2  -3   48.09    1.40
  -9   2  -3   46.00    1.40
   9   2   3   45.94    1.41
   9   2   3   44.86    1.39
  -9  -2   3   44.27    1.40
  -9  -2   3   44.88    1.37
   9  -2  -3   44.61    1.40
   9  -2  -3   46.44    1.37
  -9  -2  -3   44.67    1.40
  -9  -2  -3   45.82    1.39
   9   2  -3   46.01    1.40
  -9   2   3   45.99    1.40
   9  -2   3   46.65    1.40
   9   2   4   22.50    0.71
  -9   2  -4   22.13    0.72
   9   2   4   21.98    0.73
   9  -2  -4   22.10    0.71
  -9  -2   4   22.19    0.72
  -9   2   4   22.57    0.71
  -9  -2  -4   22.84    0.71
   9  -2   4   22.51    0.72
  -9  -2  -4   21.86    0.71
   9   2  -4   23.24    0.72
   9   2   5   13.32    0.44
  -9   2  -5   12.51    0.45
  -9  -2   5   12.32    0.45
   9   2   5   13.11    0.47
   9  -2  -5   12.97    0.44
  -9   2   5   13.72    0.45
   9  -2   5   13.21    0.46
   9   2  -5   12.80    0.45
  -9  -2  -5   12.32    0.45
   9  -2  -6    1.49    0.14
  -9   2  -6    1.66    0.17
  -9  -2   6    1.76    0.16
   9   2   6    1.79    0.14
   9   2   6    1.78    0.20
  -9   2   6    1.83    0.15
  -9  -2  -6    1.87    0.17
   9  -2   6    1.66    0.16
   9   2  -6    1.98    0.16
   9  -2  -7    0.49    0.14
  -9   2  -7    0.55    0.16
   9   2   7    0.22    0.17
  -9  -2   7    0.44    0.16
   9  -2   7    0.33    0.15
  -9  -2  -7    0.49    0.16
   9   2  -7    0.37    0.14
  -9   2  -8    0.34    0.17
  -9  -2   8    0.54    0.18
   9  -2  -8    0.52    0.18
   9   2   8    0.46    0.19
   9   2  -8    0.34    0.16
  -9  -2  -8    0.47    0.18
   9  -2  -9    1.99    0.23
  -9   2  -9    1.68    0.25
   9   2   9    1.73    0.23
   9   2  -9    1.53    0.23
  -9  -2  -9    1.90    0.26
   9  -2 -10    1.18    0.27
   9   2  10    0.96    0.24
  -9   2 -10    1.12    0.26
   9   2 -10    0.99    0.26
  -9  -2 -10    0.84    0.27
   9   2  11    0.21    0.28
  -9   2 -11    0.29    0.30
   9  -2 -11    0.40    0.28
   9  -2  11   -0.01    0.25
  -9  -2 -11    0.23    0.29
   9  -3   0   35.12    1.12
   9   3   0   36.35    1.11
   9  -3   0   39.19    1.11
  -9   3   0   36.82    1.11
  -9  -3   0   37.40    1.12
  -9  -3   0   33.78    1.11
   9   3   0   35.02    1.11
   9   3   1   19.64    0.62
  -9  -3   1   20.73    0.62
  -9   3  -1   19.02    0.62
   9  -3  -1   19.59    0.62
   9   3   1   19.82    0.61
  -9  -3   1   19.22    0.62
  -9  -3   1   20.44    0.61
   9  -3  -1   18.61    0.63
   9  -3   1   20.28    0.62
  -9   3   1   18.92    0.62
  -9  -3  -1   20.00    0.62
   9  -3   1   19.59    0.63
  -9  -3  -1   20.12    0.62
   9   3  -1   19.73    0.61
   9   3  -1   19.53    0.62
   9  -3  -2    1.33    0.10
  -9  -3   2    1.40    0.09
   9   3   2    1.08    0.10
  -9  -3   2    0.93    0.09
   9  -3  -2    1.20    0.07
   9   3   2    1.26    0.09
  -9  -3   2    1.00    0.08
  -9   3  -2    1.18    0.09
   9  -3  -2    1.10    0.09
   9   3  -2    1.14    0.08
   9   3  -2    1.23    0.09
  -9   3   2    0.99    0.09
  -9  -3  -2    1.15    0.08
  -9  -3  -2    1.21    0.09
   9  -3   2    1.30    0.10
  -9  -3   3    8.73    0.26
  -9   3  -3    8.05    0.30
   9   3   3    8.16    0.32
   9  -3  -3    8.22    0.26
   9  -3  -3    7.95    0.29
   9  -3  -3    8.32    0.30
   9   3   3    8.38    0.28
  -9  -3   3    7.91    0.30
  -9   3   3    7.99    0.29
   9   3  -3    8.14    0.29
  -9  -3  -3    8.50    0.29
  -9  -3  -3    7.83    0.29
   9  -3   3    8.14    0.30
  -9   3  -4   20.01    0.65
   9  -3  -4   20.78    0.65
   9   3   4   19.45    0.63
  -9  -3   4   20.27    0.61
   9  -3  -4   19.93    0.61
  -9  -3   4   19.98    0.65
   9   3   4   20.19    0.66
   9  -3  -4   20.15    0.64
  -9   3   4   19.78    0.64
   9   3  -4   19.80    0.64
  -9  -3  -4   20.43    0.64
  -9  -3  -4   19.37    0.64
   9  -3   4   18.99    0.65
   9   3   5    0.12    0.08
   9   3   5    0.06    0.13
  -9   3  -5    0.15    0.11
   9  -3  -5    0.31    0.11
  -9  -3   5    0.08    0.11
  -9  -3   5    0.08    0.04
   9  -3   5    0.18    0.11
  -9   3   5    0.13    0.09
  -9  -3  -5    0.12    0.08
   9   3  -5    0.09    0.10
  -9  -3  -5    0.07    0.10
  -9  -3   6    3.85    0.26
  -9   3  -6    4.19    0.26
   9  -3  -6    4.06    0.23
   9   3   6    4.04    0.25
  -9   3   6    4.32    0.25
   9  -3   6    3.98    0.25
  -9  -3  -6    4.24    0.24
   9   3  -6    3.78    0.24
   9  -3  -7    2.96    0.21
  -9   3  -7    3.42    0.24
   9   3   7    2.93    0.24
  -9  -3   7    3.48    0.23
  -9  -3  -7    2.93    0.22
   9   3  -7    3.17    0.22
   9  -3   7    2.92    0.22
   9  -3  -8    3.03    0.23
   9   3   8    2.73    0.25
  -9  -3   8    2.52    0.23
  -9   3  -8    2.62    0.23
  -9  -3  -8    2.91    0.24
   9   3  -8    2.84    0.23
   9  -3   8    2.77    0.24
   9   3   9    0.30    0.24
   9  -3  -9    0.49    0.21
  -9   3  -9    0.40    0.22
   9   3  -9    0.37    0.21
  -9  -3  -9    0.31    0.21
  -9   3 -10    0.18    0.26
   9   3  10    0.45    0.24
   9  -3 -10   -0.02    0.24
  -9  -3 -10    0.04    0.24
   9   3  11    0.14    0.28
   9  -3 -11   -0.43    0.28
  -9  -3 -11   -0.25    0.29
  -9   4   0    0.09    0.06
  -9  -4   0   -0.01    0.05
   9  -4   0   -0.05    0.06
   9   4   0    0.00    0.06
   9  -4   0   -0.07    0.05
   9   4   0    0.01    0.03
  -9  -4   0   -0.01    0.05
  -9   4  -1    0.39    0.07
   9  -4  -1    0.39    0.07
   9  -4  -1    0.40    0.07
  -9  -4   1    0.39    0.07
  -9  -4   1    0.36    0.06
   9   4   1    0.33    0.08
   9  -4  -1    0.48    0.07
  -9  -4  -1    0.40    0.06
   9  -4   1    0.43    0.06
   9  -4   1    0.43    0.08
   9   4  -1    0.47    0.07
  -9  -4  -1    0.54    0.07
  -9   4   1    0.20    0.05
   9   4  -1    0.38    0.06
   9  -4  -2    9.68    0.31
   9   4   2    8.87    0.33
  -9   4  -2    8.98    0.32
   9  -4  -2    9.15    0.32
   9  -4  -2    9.30    0.32
  -9  -4   2    9.35    0.32
  -9  -4   2    8.76    0.32
  -9  -4  -2    8.97    0.31
  -9   4   2    9.23    0.31
   9   4  -2    9.06    0.32
   9  -4   2    9.63    0.32
   9   4  -2    9.47    0.30
   9  -4   2    9.07    0.32
  -9  -4  -2    8.60    0.32
  -9   4  -3   16.39    0.53
   9   4   3   15.79    0.54
   9  -4  -3   16.64    0.50
   9  -4  -3   15.58    0.52
  -9  -4   3   15.95    0.53
  -9  -4   3   16.78    0.50
   9  -4  -3   16.59    0.53
  -9   4   3   15.71    0.52
   9   4  -3   16.42    0.52
  -9  -4  -3   15.94    0.52
  -9   4   3   15.65    0.52
  -9  -4  -3   16.48    0.52
   9  -4   3   15.87    0.53
  -9  -4   4    0.10    0.10
   9  -4  -4    0.15    0.09
   9   4   4    0.25    0.13
  -9  -4   4    0.27    0.05
   9  -4  -4    0.22    0.08
   9  -4  -4    0.32    0.06
  -9   4  -4    0.18    0.10
  -9  -4  -4    0.20    0.09
  -9   4   4    0.14    0.07
   9  -4   4    0.32    0.10
   9   4  -4    0.26    0.09
  -9  -4  -4    0.35    0.07
   9   4   5   24.39    0.80
   9  -4  -5   23.60    0.77
  -9  -4   5   24.25    0.78
   9  -4  -5   24.99    0.77
  -9   4  -5   23.46    0.78
  -9  -4   5   24.00    0.73
  -9   4   5   24.71    0.76
  -9  -4  -5   23.54    0.76
   9   4  -5   23.66    0.77
   9  -4   5   23.66    0.78
  -9  -4  -5   22.54    0.77
  -9   4  -6    1.81    0.17
   9   4   6    1.59    0.19
   9  -4  -6    1.60    0.15
  -9  -4   6    1.57    0.17
   9   4  -6    1.96    0.16
  -9  -4  -6    2.00    0.17
   9  -4   6    1.83    0.18
  -9   4  -7   -0.09    0.16
   9  -4  -7    0.19    0.14
   9   4   7    0.09    0.17
  -9  -4   7    0.05    0.16
   9   4  -7    0.24    0.15
   9  -4   7    0.05    0.16
  -9  -4  -7    0.03    0.15
  -9  -4   8   -0.06    0.17
   9   4   8    0.16    0.19
   9  -4  -8    0.12    0.18
  -9   4  -8   -0.21    0.18
  -9  -4  -8   -0.08    0.18
   9   4  -8   -0.11    0.18
   9  -4   8   -0.09    0.19
  -9   4  -9    1.72    0.24
   9   4   9    1.60    0.25
   9  -4  -9    1.59    0.22
  -9  -4   9    1.47    0.27
  -9  -4  -9    1.42    0.23
   9  -4 -10    0.16    0.25
   9   4  10    0.22    0.27
  -9  -4 -10    0.13    0.24
   9   4  11    0.36    0.29
   9  -4 -11   -0.05    0.28
  -9  -4 -11    0.19    0.28
  -9  -5   0   24.70    0.75
   9  -5   0   25.11    0.75
  -9   5   0   23.66    0.74
  -9  -5   0   23.33    0.74
   9   5   0   23.54    0.74
   9   5   0   24.51    0.75
   9  -5   0   22.95    0.76
   9  -5  -1    3.91    0.17
   9   5   1    3.72    0.17
   9  -5  -1    4.07    0.17
  -9  -5   1    3.58    0.16
  -9  -5   1    3.95    0.16
   9  -5  -1    3.72    0.18
  -9   5  -1    3.71    0.16
   9   5   1    3.85    0.14
  -9  -5  -1    3.47    0.16
   9  -5   1    3.33    0.18
   9   5  -1    3.83    0.16
  -9  -5  -1    3.73    0.16
   9  -5   1    3.68    0.16
   9   5   2    9.51    0.30
  -9  -5   2    9.46    0.33
   9   5   2    8.55    0.33
   9  -5  -2    8.82    0.32
  -9   5  -2    9.57    0.33
  -9  -5   2   10.06    0.32
   9  -5  -2    9.43    0.33
  -9  -5  -2    8.95    0.32
  -9  -5  -2    9.41    0.31
   9  -5   2    9.12    0.33
   9   5  -2    9.25    0.32
   9  -5   2    9.58    0.33
   9   5  -2    9.65    0.32
  -9   5  -3    6.23    0.26
   9   5   3    6.01    0.26
   9  -5  -3    6.62    0.25
  -9  -5   3    6.66    0.26
  -9  -5   3    6.32    0.25
   9   5   3    6.70    0.22
   9  -5  -3    6.21    0.24
  -9  -5  -3    5.58    0.24
   9   5  -3    6.61    0.25
   9  -5   3    6.78    0.25
  -9  -5  -3    6.80    0.24
   9  -5  -4    0.83    0.10
   9  -5  -4    0.82    0.10
   9   5   4    0.82    0.08
   9   5   4    0.78    0.13
  -9  -5   4    0.76    0.12
  -9   5  -4    0.81    0.12
   9   5  -4    0.73    0.10
  -9  -5  -4    0.95    0.11
   9  -5   4    0.72    0.11
  -9  -5  -4    0.69    0.08
  -9   5  -5    1.45    0.15
   9  -5  -5    1.61    0.14
   9  -5  -5    1.57    0.14
   9   5   5    1.58    0.17
  -9  -5   5    1.67    0.15
  -9  -5  -5    1.53    0.14
   9   5  -5    1.60    0.14
   9  -5   5    1.36    0.15
  -9  -5  -5    1.72    0.12
   9  -5  -6    0.34    0.12
  -9  -5   6    0.12    0.14
  -9   5  -6    0.40    0.14
   9   5   6    0.73    0.19
   9   5  -6    0.25    0.13
   9  -5   6    0.33    0.15
  -9  -5  -6    0.42    0.13
  -9   5  -7    0.05    0.15
   9   5   7    0.17    0.20
  -9  -5   7   -0.24    0.16
   9  -5  -7    0.17    0.14
   9  -5   7   -0.18    0.17
  -9  -5  -7    0.13    0.15
   9   5  -7   -0.12    0.15
   9  -5  -8    4.84    0.33
   9   5   8    4.87    0.34
  -9   5  -8    4.20    0.33
  -9  -5   8    6.07    0.36
  -9  -5  -8    4.84    0.33
   9  -5   8    4.92    0.35
   9  -5  -9   -0.04    0.21
  -9  -5   9    0.34    0.23
   9   5   9   -0.01    0.24
  -9  -5  -9   -0.18    0.20
   9   5  10    0.33    0.27
   9  -5 -10    0.14    0.24
  -9  -5 -10    0.37    0.26
  -9  -6   0    0.00    0.06
   9  -6   0   -0.18    0.07
   9  -6   0    0.06    0.06
  -9  -6   0   -0.06    0.06
  -9   6   0    0.01    0.01
   9   6   0    0.09    0.08
   9   6   0    0.01    0.04
   9  -6  -1    8.01    0.29
  -9  -6   1    8.14    0.28
  -9   6  -1    8.19    0.28
  -9  -6   1    8.26    0.28
   9   6   1    8.18    0.30
   9  -6  -1    7.85    0.30
   9   6   1    8.25    0.26
   9   6  -1    7.22    0.28
   9  -6   1    7.91    0.29
   9  -6   1    8.55    0.29
  -9  -6  -1    8.53    0.28
   9   6  -1    8.39    0.28
  -9   6   1    7.66    0.27
  -9  -6  -1    7.79    0.28
  -9  -6  -1    7.80    0.28
  -9  -6   2   14.63    0.46
   9   6   2   14.19    0.43
   9  -6  -2   13.69    0.46
   9  -6  -2   14.38    0.46
   9   6   2   13.52    0.47
  -9  -6   2   13.68    0.46
  -9   6  -2   13.91    0.46
  -9  -6  -2   13.59    0.46
   9   6  -2   13.57    0.45
  -9   6   2   14.25    0.45
  -9  -6  -2   14.09    0.45
   9  -6   2   15.34    0.47
   9  -6   2   13.53    0.46
   9   6  -2   12.45    0.45
  -9  -6   3   35.37    1.07
   9  -6  -3   32.17    1.06
   9   6   3   34.27    1.04
   9  -6  -3   35.48    1.07
   9   6   3   35.26    1.08
  -9   6  -3   34.39    1.07
  -9  -6   3   34.74    1.07
  -9  -6  -3   35.08    1.06
   9  -6   3   34.06    1.08
  -9   6   3   34.29    1.06
   9   6  -3   35.05    1.07
  -9  -6  -3   33.10    1.06
  -9  -6   4    3.56    0.21
   9  -6  -4    4.07    0.19
   9   6   4    3.39    0.22
   9  -6  -4    3.74    0.19
  -9   6  -4    3.38    0.19
   9   6  -4    3.72    0.19
  -9  -6  -4    3.66    0.17
  -9  -6  -4    3.31    0.19
   9  -6   4    3.46    0.22
  -9   6   4    4.09    0.19
  -9  -6   5   10.49    0.40
   9   6   5    9.90    0.41
  -9   6  -5   10.31    0.39
   9  -6  -5   10.30    0.38
   9  -6   5   10.91    0.40
  -9  -6  -5    9.59    0.38
  -9  -6  -5   10.65    0.36
   9   6  -5   10.24    0.38
   9  -6  -6    0.64    0.14
  -9  -6   6    0.43    0.16
   9   6   6    0.39    0.17
  -9   6  -6    0.38    0.15
   9   6  -6    0.34    0.13
  -9  -6  -6    0.38    0.13
   9  -6   6    0.38    0.16
  -9   6  -7    0.42    0.17
  -9  -6   7    0.30    0.18
   9  -6  -7    0.60    0.15
   9   6   7    0.44    0.19
  -9  -6  -7    0.35    0.16
   9  -6   7    0.18    0.18
   9   6   8    0.23    0.24
   9  -6  -8    0.27    0.17
  -9  -6   8    0.01    0.20
  -9  -6  -8    0.05    0.19
   9  -6   8    0.04    0.20
  -9  -6   9    0.48    0.25
   9   6   9    0.78    0.27
   9  -6  -9    0.77    0.22
   9  -6   9    0.28    0.23
  -9  -6  -9    0.61    0.22
   9   6  10    0.34    0.26
   9  -6 -10    0.16    0.25
  -9  -6 -10    0.17    0.25
  -9   7   0    7.46    0.26
  -9  -7   0    7.60    0.27
   9   7   0    7.82    0.25
  -9  -7   0    7.07    0.26
   9  -7   0    7.53    0.27
   9  -7   0    7.33    0.29
   9   7   0    7.83    0.29
   9   7   1    6.77    0.28
  -9  -7   1    6.87    0.26
   9  -7  -1    7.80    0.27
  -9  -7   1    7.34    0.26
   9  -7  -1    6.87    0.28
   9  -7   1    7.33    0.27
   9   7  -1    6.86    0.27
  -9  -7  -1    7.34    0.26
   9  -7   1    7.50    0.27
  -9  -7  -1    6.69    0.25
  -9  -7  -1    7.05    0.26
   9   7  -1    7.30    0.25
  -9   7   1    7.42    0.25
  -9   7  -2    1.35    0.10
   9  -7  -2    1.44    0.11
  -9  -7   2    1.51    0.11
   9   7   2    1.78    0.14
  -9  -7   2    1.47    0.11
   9  -7  -2    1.47    0.11
  -9  -7  -2    1.60    0.11
   9   7  -2    1.78    0.13
   9   7  -2    1.19    0.09
   9  -7   2    1.52    0.12
  -9  -7  -2    1.57    0.11
   9  -7   2    1.41    0.11
  -9   7   2    1.60    0.10
   9   7   3    0.60    0.13
   9  -7  -3    0.59    0.09
  -9   7  -3    0.57    0.10
  -9  -7   3    0.58    0.11
   9  -7  -3    0.72    0.10
  -9  -7   3    0.63    0.09
  -9  -7  -3    0.43    0.09
  -9   7   3    0.75    0.07
   9   7  -3    0.51    0.09
   9  -7   3    0.47    0.11
  -9  -7  -3    0.56    0.07
  -9   7  -4    0.12    0.10
  -9  -7   4    0.08    0.12
   9   7   4    0.13    0.13
   9  -7  -4   -0.02    0.08
   9  -7  -4    0.11    0.09
  -9  -7  -4    0.02    0.09
   9  -7   4    0.01    0.11
   9   7  -4   -0.09    0.09
  -9  -7  -4    0.08    0.07
  -9   7  -5   11.90    0.43
   9  -7  -5   11.35    0.42
  -9  -7   5   12.02    0.45
   9   7   5   11.79    0.45
  -9  -7  -5   10.94    0.41
   9  -7   5   11.79    0.44
  -9  -7   6    1.01    0.17
   9  -7  -6    1.07    0.15
   9   7   6    0.97    0.19
   9  -7   6    0.76    0.17
  -9  -7  -6    0.82    0.14
  -9  -7   7    1.35    0.21
   9  -7  -7    1.86    0.19
   9   7   7    1.78    0.23
  -9  -7  -7    1.39    0.19
   9  -7   7    1.32    0.21
   9  -7  -8    0.97    0.20
  -9  -7   8    0.63    0.22
   9   7   8    1.00    0.23
  -9  -7  -8    0.82    0.20
   9  -7   8    0.91    0.23
  -9  -7   9   -0.37    0.22
   9  -7  -9    0.31    0.21
   9   7   9    0.13    0.27
  -9  -7  -9   -0.07    0.21
   9  -7   9   -0.11    0.25
   9  -7 -10    0.14    0.25
   9   7  10    0.49    0.30
  -9  -7 -10    0.24    0.25
   9   8   0   -0.03    0.11
  -9  -8   0    0.02    0.06
  -9  -8   0    0.03    0.06
   9  -8   0    0.18    0.07
  -9   8   0   -0.01    0.05
   9  -8   0    0.01    0.08
   9  -8  -1   -0.01    0.08
   9   8   1   -0.12    0.12
   9  -8  -1   -0.05    0.07
  -9  -8   1   -0.03    0.06
  -9   8  -1    0.00    0.06
  -9  -8   1    0.06    0.08
   9   8  -1   -0.06    0.10
   9   8  -1    0.15    0.05
  -9  -8  -1    0.05    0.06
  -9   8   1    0.00    0.05
  -9  -8  -1    0.01    0.06
   9  -8   1    0.07    0.07
  -9  -8  -1    0.08    0.07
   9  -8   1    0.13    0.09
   9  -8  -2   44.29    1.33
   9  -8  -2   41.16    1.33
   9   8   2   42.21    1.34
  -9  -8   2   41.73    1.32
  -9  -8   2   43.50    1.32
   9   8  -2   42.17    1.33
   9   8  -2   43.73    1.32
  -9   8   2   47.06    1.32
   9  -8   2   41.39    1.33
  -9  -8  -2   44.51    1.32
   9  -8   2   43.00    1.33
  -9  -8  -2   41.33    1.32
  -9  -8   3    0.70    0.10
   9  -8  -3    0.65    0.10
  -9   8  -3    0.62    0.09
  -9  -8   3    0.57    0.11
   9  -8  -3    0.68    0.10
   9   8   3    0.57    0.15
  -9  -8  -3    0.53    0.09
   9  -8   3    0.54    0.11
  -9  -8  -3    0.70    0.08
   9  -8   3    0.55    0.10
   9  -8  -4   25.36    0.82
   9  -8  -4   26.15    0.82
   9   8   4   24.86    0.85
  -9  -8   4   25.79    0.84
  -9  -8  -4   27.11    0.81
   9  -8   4   26.33    0.84
  -9  -8  -4   25.46    0.82
   9  -8  -5    1.27    0.13
  -9  -8   5    1.37    0.17
   9   8   5    1.58    0.19
   9  -8   5    1.17    0.16
  -9  -8  -5    1.22    0.13
   9   8   6    0.26    0.18
   9  -8  -6    0.12    0.13
  -9  -8   6    0.06    0.16
  -9  -8  -6    0.29    0.13
   9  -8   6    0.26    0.17
   9   8   7    0.46    0.23
   9  -8  -7   -0.03    0.15
  -9  -8   7    0.02    0.19
  -9  -8  -7   -0.19    0.15
   9  -8   7    0.01    0.20
   9  -8  -8    0.53    0.19
  -9  -8   8    0.33    0.23
   9   8   8    0.52    0.24
   9  -8   8    0.24    0.22
  -9  -8  -8    0.28    0.19
   9   8   9   -0.06    0.24
  -9  -8   9   -0.14    0.25
   9  -8  -9   -0.20    0.21
  -9  -8  -9    0.26    0.22
   9  -8   9   -0.01    0.26
   9   8  10    0.07    0.26
  -9  -8  10    0.07    0.29
   9  -8 -10    0.11    0.25
  -9  -8 -10    0.22    0.26
  -9  -9   0    4.45    0.18
   9  -9   0    4.39    0.20
   9  -9   0    4.01    0.21
  -9  -9   0    4.33    0.18
   9   9   0    4.33    0.23
  -9  -9   1   12.91    0.44
   9  -9  -1   13.99    0.45
   9  -9  -1   13.02    0.46
  -9  -9   1   14.05    0.44
   9   9   1   13.11    0.47
   9  -9   1   13.02    0.45
  -9  -9  -1   13.56    0.44
  -9  -9  -1   12.50    0.43
   9  -9   1   13.02    0.45
   9   9  -1   13.59    0.47
   9  -9  -2    6.21    0.27
   9   9   2    6.58    0.29
   9  -9  -2    6.35    0.26
  -9  -9   2    6.44    0.27
  -9  -9   2    7.00    0.26
   9  -9   2    6.31    0.27
   9   9  -2    6.84    0.28
   9  -9   2    6.78    0.27
  -9  -9  -2    6.22    0.25
  -9  -9  -2    6.63    0.24
   9  -9  -3    2.69    0.17
  -9  -9   3    2.74    0.19
   9  -9  -3    3.04    0.18
   9   9   3    2.71    0.20
  -9  -9  -3    2.84    0.15
   9  -9   3    2.85    0.21
  -9  -9  -3    2.74    0.16
  -9  -9   4    4.07    0.25
   9   9   4    4.24    0.27
   9  -9  -4    4.45    0.22
   9  -9   4    3.96    0.26
  -9  -9  -4    4.17    0.21
  -9  -9  -4    4.47    0.19
   9   9   5    1.48    0.22
   9  -9  -5    1.22    0.13
  -9  -9   5    1.17    0.18
  -9  -9  -5    1.19    0.13
   9  -9   5    1.15    0.17
   9   9   6    0.55    0.20
   9  -9  -6    0.33    0.13
  -9  -9   6    0.26    0.18
   9  -9   6    0.00    0.18
  -9  -9  -6    0.23    0.14
   9   9   7    3.54    0.31
   9  -9  -7    3.85    0.28
  -9  -9   7    3.78    0.28
  -9  -9  -7    3.74    0.24
   9  -9   7    3.29    0.28
   9   9   8    0.28    0.24
  -9  -9   8   -0.29    0.23
   9  -9  -8    0.03    0.19
   9  -9   8   -0.08    0.24
  -9  -9  -8   -0.15    0.18
   9   9   9    0.16    0.29
  -9  -9   9   -0.07    0.27
   9  -9  -9    0.02    0.22
  -9  -9  -9    0.15    0.22
   9  -9   9    0.13    0.26
   9  10   0    0.11    0.14
   9 -10   0   -0.01    0.10
  -9 -10   0    0.24    0.08
  -9 -10   0    0.04    0.07
   9 -10   0   -0.01    0.08
   9  10   1    0.28    0.16
   9 -10  -1    0.18    0.10
   9 -10  -1    0.19    0.09
  -9 -10   1    0.28    0.08
  -9 -10   1    0.25    0.09
   9  10  -1    0.15    0.15
   9 -10   1    0.20    0.09
  -9 -10  -1    0.29    0.07
  -9 -10  -1    0.29    0.07
   9 -10   1    0.14    0.10
   9 -10  -2    3.41    0.21
  -9 -10   2    3.76    0.21
   9  10   2    3.78    0.25
   9 -10  -2    3.80    0.19
  -9 -10  -2    3.50    0.18
  -9 -10  -2    3.80    0.17
   9 -10   2    3.62    0.22
   9  10  -2    3.68    0.23
   9 -10  -3    1.67    0.13
   9  10   3    1.35    0.18
  -9 -10   3    1.73    0.15
  -9 -10  -3    1.49    0.12
  -9 -10  -3    1.64    0.11
   9 -10   3    1.65    0.16
   9 -10  -4    8.73    0.34
  -9 -10   4    9.33    0.37
   9  10   4    8.97    0.41
   9 -10   4    8.26    0.37
  -9 -10  -4    8.42    0.33
   9 -10  -5    3.70    0.23
  -9 -10   5    3.80    0.28
   9  10   5    3.69    0.27
  -9 -10  -5    3.59    0.22
   9 -10   5    3.53    0.24
  -9 -10   6    0.40    0.20
   9  10   6    0.23    0.23
   9 -10  -6    0.34    0.14
   9 -10   6   -0.01    0.18
  -9 -10  -6   -0.03    0.13
   9 -10  -7    0.03    0.16
   9  10   7    0.30    0.26
  -9 -10   7   -0.19    0.21
  -9 -10  -7   -0.07    0.16
   9 -10   7    0.02    0.22
   9  10   8    0.64    0.29
  -9 -10   8   -0.13    0.24
   9 -10  -8   -0.01    0.19
  -9 -10  -8    0.11    0.19
   9 -10   8    0.01    0.26
  -9 -10   9   -0.32    0.28
   9  10   9    0.80    0.28
   9 -10  -9    0.07    0.22
  -9 -10  -9    0.07    0.21
   9 -10   9   -0.02    0.26
  -9 -11   0    4.18    0.18
  -9 -11   0    3.97    0.18
   9  11   0    3.91    0.26
   9 -11   0    3.62    0.20
  -9 -11   1    0.43    0.10
   9  11   1    0.55    0.16
   9 -11  -1    0.47    0.11
   9  11  -1    0.44    0.17
  -9 -11  -1    0.30    0.07
   9 -11   1    0.44    0.11
  -9 -11  -1    0.40    0.08
  -9 -11   2    0.02    0.10
   9  11   2    0.08    0.16
   9 -11  -2    0.07    0.10
  -9 -11  -2   -0.01    0.07
   9 -11   2    0.05    0.11
  -9 -11  -2    0.00    0.08
   9  11   3    6.25    0.33
   9 -11  -3    6.26    0.28
  -9 -11   3    6.34    0.30
  -9 -11  -3    6.44    0.25
  -9 -11  -3    6.32    0.25
   9 -11   3    6.31    0.31
   9  11   4    1.52    0.22
   9 -11  -4    1.91    0.15
  -9 -11   4    1.92    0.18
   9 -11   4    1.68    0.18
  -9 -11  -4    1.92    0.13
   9 -11  -5    2.20    0.17
  -9 -11   5    2.08    0.21
   9  11   5    2.48    0.27
  -9 -11  -5    2.53    0.16
   9 -11   5    2.23    0.22
   9  11   6    0.39    0.23
   9 -11  -6    0.35    0.14
  -9 -11   6    0.03    0.19
   9 -11   6    0.19    0.20
  -9 -11  -6    0.15    0.14
   9 -11  -7    1.74    0.20
  -9 -11   7    2.31    0.26
   9  11   7    1.52    0.27
  -9 -11  -7    2.00    0.20
   9 -11   7    2.26    0.28
   9  11   8    0.95    0.28
  -9 -11   8    1.03    0.26
   9 -11  -8    0.92    0.21
   9 -11   8    0.51    0.26
  -9 -11  -8    0.87    0.20
  -9 -11   9    0.34    0.29
   9  11   9    0.70    0.30
   9 -11  -9    0.52    0.23
   9 -11   9    1.00    0.30
  -9 -11  -9    1.10    0.23
   9  12   0   -0.17    0.17
   9 -12   0   -0.07    0.10
  -9 -12   0    0.04    0.08
   9  12   1    4.65    0.30
   9 -12  -1    4.10    0.23
  -9 -12   1    4.39    0.22
   9  12  -1    5.03    0.33
  -9 -12  -1    4.56    0.20
   9 -12   1    4.22    0.24
  -9 -12  -1    4.42    0.19
   9 -12  -2    1.04    0.13
   9  12   2    1.18    0.22
  -9 -12   2    1.14    0.13
  -9 -12  -2    1.10    0.11
   9 -12   2    1.01    0.14
  -9 -12  -2    1.09    0.10
  -9 -12   3   18.93    0.64
   9  12   3   18.84    0.68
   9 -12  -3   19.18    0.64
   9 -12   3   19.03    0.65
  -9 -12  -3   18.61    0.61
   9 -12  -4    3.73    0.24
   9  12   4    3.48    0.28
  -9 -12   4    3.70    0.28
   9 -12   4    3.75    0.24
  -9 -12  -4    3.76    0.20
   9 -12  -5    5.73    0.29
   9  12   5    5.29    0.36
  -9 -12   5    5.27    0.35
   9 -12   5    5.72    0.35
  -9 -12  -5    5.11    0.26
   9 -12  -6    0.15    0.15
  -9 -12   6   -0.06    0.20
   9  12   6   -0.03    0.26
   9 -12   6   -0.02    0.22
  -9 -12  -6   -0.05    0.13
   9  12   7    1.03    0.27
  -9 -12   7    0.47    0.24
   9 -12  -7    0.54    0.18
  -9 -12  -7    0.45    0.17
   9 -12   7    0.47    0.26
   9 -12  -8    0.56    0.21
   9  12   8    1.13    0.30
  -9 -12   8    0.62    0.28
  -9 -12  -8    0.57    0.19
   9 -12   8    0.97    0.29
   9 -13   0   27.79    0.88
   9  13   0   28.13    0.93
  -9 -13   0   27.24    0.87
   9  13   1    0.64    0.21
   9 -13  -1    0.79    0.12
  -9 -13   1    0.55    0.11
  -9 -13  -1    0.44    0.09
  -9 -13  -1    0.70    0.09
   9 -13   1    0.43    0.13
   9  13  -1    1.09    0.21
   9  13   2    8.99    0.42
  -9 -13   2    8.48    0.35
   9 -13  -2    8.30    0.34
   9 -13   2    8.69    0.37
  -9 -13  -2    8.55    0.31
  -9 -13   3    0.03    0.14
   9  13   3    0.28    0.21
   9 -13  -3    0.17    0.12
   9 -13   3    0.06    0.15
  -9 -13  -3   -0.02    0.09
   9  13   4    0.02    0.25
  -9 -13   4    0.01    0.17
   9 -13  -4    0.19    0.13
   9 -13   4    0.06    0.17
  -9 -13  -4    0.01    0.10
   9  13   5    0.22    0.24
   9 -13  -5    0.17    0.14
  -9 -13   5    0.17    0.20
  -9 -13  -5    0.22    0.11
   9 -13   5    0.14    0.20
   9 -13  -6    0.49    0.17
  -9 -13   6    0.31    0.22
   9  13   6    0.80    0.26
  -9 -13  -6    0.13    0.14
   9 -13   6    0.07    0.24
  -9 -13   7    0.64    0.25
   9 -13  -7    0.37    0.18
   9  13   7    0.40    0.28
   9 -13   7    0.41    0.26
  -9 -13  -7    0.49    0.16
   9 -13  -8    0.24    0.21
  -9 -13   8   -0.17    0.27
   9  13   8   -0.28    0.32
  -9 -13  -8   -0.12    0.18
   9 -13   8   -0.27    0.28
  -9 -14   0   -0.09    0.09
   9  14   0    0.07    0.25
   9 -14   0   -0.05    0.12
   9  14   1    0.99    0.24
   9 -14  -1    1.01    0.13
  -9 -14   1    1.19    0.13
  -9 -14  -1    1.10    0.11
   9 -14   1    1.11    0.15
  -9 -14  -1    1.12    0.11
   9  14   2    1.49    0.25
   9 -14  -2    1.30    0.15
  -9 -14   2    1.45    0.15
  -9 -14  -2    1.50    0.12
   9 -14   2    1.41    0.17
  -9 -14   3    2.92    0.21
   9 -14  -3    3.13    0.23
   9  14   3    3.51    0.31
   9 -14   3    3.64    0.24
  -9 -14  -3    3.43    0.18
  -9 -14   4    0.65    0.18
   9  14   4    0.63    0.25
   9 -14  -4    0.31    0.14
   9 -14   4    0.51    0.19
  -9 -14  -4    0.56    0.10
  -9 -14   5    1.29    0.23
   9 -14  -5    1.39    0.18
   9  14   5    1.66    0.32
  -9 -14  -5    1.29    0.13
   9 -14   5    0.91    0.23
  -9 -14   6   -0.01    0.23
   9 -14  -6    0.09    0.17
   9  14   6    0.10    0.28
   9 -14   6   -0.08    0.24
  -9 -14  -6    0.06    0.13
   9 -14  -7    0.10    0.19
  -9 -14   7   -0.12    0.26
   9  14   7    0.37    0.34
  -9 -14  -7   -0.19    0.15
   9 -14   7    0.05    0.27
  -9 -15   0    0.51    0.11
   9  15   0    0.82    0.28
   9 -15   0    0.48    0.13
  -9 -15   1    0.45    0.12
   9  15   1    0.49    0.25
   9 -15  -1    0.48    0.13
   9 -15   1    0.38    0.15
  -9 -15  -1    0.56    0.10
   9 -15  -2    0.19    0.12
  -9 -15   2    0.15    0.14
   9  15   2    0.25    0.25
  -9 -15  -2    0.01    0.09
   9 -15   2   -0.06    0.15
  -9 -15   3    0.13    0.16
   9  15   3   -0.20    0.26
   9 -15  -3   -0.01    0.12
  -9 -15  -3   -0.05    0.08
   9 -15   3   -0.10    0.17
  -9 -15   4    0.00    0.18
   9 -15  -4    0.09    0.13
   9  15   4    0.09    0.30
  -9 -15  -4    0.19    0.09
   9 -15   4    0.17    0.20
   9  15   5   -0.06    0.28
  -9 -15   5    0.15    0.22
   9 -15  -5   -0.03    0.15
  -9 -15  -5   -0.13    0.10
   9 -15   5   -0.03    0.23
  -9 -15   6    0.23    0.25
   9  15   6    0.76    0.35
   9 -15  -6    0.79    0.18
   9 -15   6    0.86    0.28
  -9 -15  -6    0.44    0.13
   9 -16   0   -0.24    0.13
  -9 -16   0    0.07    0.11
   9  16   1    1.58    0.33
  -9 -16   1    1.55    0.15
   9 -16  -1    1.52    0.15
   9 -16   1    1.61    0.18
  -9 -16  -1    1.47    0.12
   9 -16  -2    3.57    0.22
  -9 -16   2    3.11    0.21
   9  16   2    3.61    0.35
  -9 -16  -2    3.03    0.17
   9 -16   2    2.97    0.23
   9 -16  -3    1.48    0.15
   9  16   3    1.65    0.31
  -9 -16   3    1.74    0.20
  -9 -16  -3    1.53    0.12
   9 -16   3    1.89    0.22
  -9 -16   4    1.55    0.23
   9 -16  -4    1.85    0.17
   9  16   4    2.28    0.37
  -9 -16  -4    2.05    0.13
   9 -16   4    1.99    0.25
  -9 -16   5   -0.14    0.22
   9  16   5   -0.14    0.31
   9 -16  -5    0.20    0.15
  -9 -16  -5    0.08    0.09
   9 -16   5    0.00    0.25
   9 -17   0    0.07    0.14
  -9 -17   0    0.26    0.11
  -9 -17   1    3.70    0.24
   9 -17  -1    3.94    0.24
  -9 -17  -1    3.60    0.19
   9 -17   1    3.78    0.29
   9  17   2    0.13    0.31
  -9 -17   2    0.09    0.15
   9 -17  -2    0.10    0.12
  -9 -17  -2    0.01    0.07
   9 -17   2   -0.16    0.17
   9  17   3    0.08    0.31
  -9 -17   3   -0.13    0.18
   9 -17  -3    0.09    0.12
   9 -17   3    0.23    0.21
   9  17   4    0.95    0.36
  -9 -17   4    0.27    0.22
   9 -17  -4    0.29    0.13
   9 -17   4    0.60    0.24
   9 -18   0   -0.17    0.15
  -9 -18   0    0.11    0.11
   9 -18  -1   -0.19    0.13
  -9 -18   1   -0.06    0.13
   9 -18   1   -0.15    0.17
  -9 -18  -1   -0.11    0.09
  -9 -18   2    1.51    0.19
   9  18   2    2.26    0.41
   9 -18  -2    1.38    0.15
   9 -18   2    1.62    0.22
 -10   0   0   61.28    1.88
  10   0   0   62.63    1.89
 -10   0   1   -0.01    0.06
  10   0   1   -0.04    0.06
 -10   0   1    0.11    0.07
  10   0  -1    0.11    0.06
 -10   0  -1   -0.02    0.06
 -10   0  -1    0.26    0.07
 -10   0  -2    2.44    0.14
 -10   0   2    2.52    0.14
  10   0   2    2.48    0.14
  10   0  -2    2.41    0.14
  10   0  -2    2.39    0.09
 -10   0   3    0.09    0.08
 -10   0  -3    0.13    0.08
  10   0   3    0.08    0.08
  10   0  -3   -0.01    0.07
 -10   0  -4    1.54    0.13
  10   0   4    1.51    0.12
 -10   0   4    1.76    0.13
  10   0  -4    1.75    0.13
  10   0   5    0.02    0.09
  10   0  -5    0.04    0.11
 -10   0   5   -0.03    0.10
 -10   0  -5   -0.10    0.11
 -10   0   6   17.28    0.59
 -10   0  -6   17.11    0.60
  10   0  -6   16.93    0.58
  10   0   6   17.34    0.59
  10   0  -7   -0.08    0.14
 -10   0   7   -0.06    0.13
 -10   0  -7   -0.05    0.15
 -10   0  -8    0.25    0.19
  10   0  -8    0.04    0.18
 -10   0  -9    0.10    0.22
  10   0  -9   -0.10    0.21
  10   0   9    0.07    0.21
  10   0  10   -0.18    0.22
 -10   0 -10   -0.24    0.25
  10   0 -10   -0.24    0.24
  10   0 -11   -0.05    0.28
 -10   0 -11    0.10    0.30
  10   0  11    0.16    0.28
 -10  -1   0   -0.01    0.06
  10  -1   0   -0.06    0.07
  10   1   0   -0.02    0.06
 -10  -1   0    0.01    0.06
 -10   1   0    0.05    0.06
  10  -1  -1   29.52    0.97
 -10  -1   1   30.62    0.97
 -10  -1   1   35.29    0.99
 -10   1  -1   30.11    0.97
  10   1   1   31.53    0.97
  10   1  -1   31.51    0.97
  10  -1   1   30.74    0.97
 -10  -1  -1   33.52    0.97
  10   1  -1   30.66    0.95
 -10   1   1   30.41    0.97
 -10  -1  -1   30.53    0.97
  10  -1  -2   17.85    0.58
  10   1   2   18.33    0.58
 -10   1  -2   17.86    0.58
 -10  -1   2   18.28    0.58
  10  -1   2   18.28    0.58
 -10  -1  -2   17.87    0.58
  10   1  -2   17.85    0.58
  10   1  -2   18.31    0.55
 -10   1   2   17.93    0.58
 -10  -1  -2   18.84    0.58
 -10  -1   3   37.93    1.16
 -10   1  -3   37.24    1.16
  10  -1  -3   36.35    1.16
  10   1   3   38.41    1.16
  10  -1   3   36.15    1.16
 -10  -1  -3   36.28    1.16
 -10   1   3   37.57    1.16
  10   1  -3   37.09    1.16
 -10  -1  -3   40.36    1.16
 -10  -1   4    7.95    0.31
 -10   1  -4    7.96    0.31
  10  -1  -4    8.26    0.31
  10   1   4    8.05    0.30
 -10  -1  -4    8.60    0.32
 -10   1   4    8.55    0.30
  10   1  -4    8.28    0.30
  10  -1   4    8.23    0.31
  10  -1  -5   19.65    0.64
  10   1   5   19.46    0.64
 -10  -1   5   18.98    0.64
 -10   1  -5   19.96    0.65
 -10  -1  -5   18.80    0.65
  10  -1   5   20.46    0.64
  10   1  -5   18.88    0.64
 -10   1   5   18.96    0.64
 -10  -1   6    0.15    0.12
  10  -1  -6    0.02    0.12
 -10   1  -6    0.07    0.13
  10   1   6    0.12    0.11
 -10  -1  -6   -0.04    0.13
  10  -1   6    0.08    0.13
  10   1  -6   -0.01    0.12
 -10   1   6   -0.10    0.11
 -10  -1   7   -0.12    0.14
 -10   1  -7   -0.23    0.15
  10  -1  -7   -0.01    0.14
 -10  -1  -7   -0.01    0.15
  10   1  -7   -0.05    0.15
  10  -1   7    0.00    0.13
  10   1   8   -0.03    0.21
  10  -1  -8    0.04    0.18
 -10   1  -8   -0.17    0.18
 -10  -1  -8    0.17    0.19
  10   1  -8   -0.03    0.17
  10  -1  -9    1.34    0.24
 -10   1  -9    1.35    0.25
  10   1   9    1.38    0.24
  10   1  -9    1.44    0.23
 -10  -1  -9    1.42    0.24
  10   1  10    0.26    0.26
 -10   1 -10   -0.41    0.24
  10  -1 -10   -0.29    0.24
 -10  -1 -10   -0.16    0.24
  10   1 -10   -0.06    0.24
  10  -1  10   -0.43    0.26
  10  -1 -11   -0.02    0.28
 -10   1 -11    0.62    0.30
  10   1  11    0.83    0.30
  10   1 -11    0.83    0.29
  10  -1  11    0.69    0.30
 -10  -1 -11    0.94    0.32
  10  -2   0    1.55    0.10
  10  -2   0    1.19    0.11
 -10  -2   0    1.26    0.09
  10   2   0    1.48    0.10
 -10   2   0    1.02    0.09
 -10  -2   0    1.92    0.12
  10   2   0    1.28    0.09
 -10  -2   0    1.34    0.10
  10   2   1    0.83    0.08
  10  -2  -1    0.68    0.09
 -10  -2   1    0.84    0.08
 -10  -2   1    0.68    0.07
  10   2   1    0.72    0.08
  10  -2  -1    0.80    0.08
 -10   2  -1    0.60    0.08
  10   2  -1    0.77    0.08
 -10  -2  -1    0.80    0.08
  10   2  -1    0.64    0.06
  10  -2   1    0.76    0.09
 -10   2   1    0.65    0.08
 -10  -2  -1    0.75    0.08
 -10   2  -2    5.53    0.22
 -10  -2   2    5.09    0.21
  10   2   2    5.49    0.20
  10  -2  -2    5.56    0.21
  10   2   2    5.03    0.22
  10  -2  -2    5.12    0.21
 -10  -2  -2    5.11    0.20
 -10   2   2    4.92    0.21
  10   2  -2    5.05    0.17
 -10   2   2    5.54    0.21
  10  -2   2    5.24    0.22
  10   2  -2    5.04    0.21
 -10  -2  -2    4.80    0.21
  10   2   3    0.93    0.08
  10  -2  -3    0.90    0.05
 -10  -2   3    0.90    0.10
  10   2   3    1.07    0.12
 -10   2  -3    1.02    0.11
  10  -2  -3    1.05    0.10
  10  -2   3    0.85    0.10
 -10  -2  -3    0.92    0.10
  10   2  -3    0.88    0.09
 -10  -2  -3    1.08    0.09
 -10   2   3    1.08    0.10
 -10  -2   4    6.33    0.26
  10   2   4    6.47    0.26
  10   2   4    6.60    0.28
  10  -2  -4    6.80    0.26
 -10   2  -4    6.41    0.27
  10  -2   4    6.68    0.27
 -10  -2  -4    7.09    0.26
 -10  -2  -4    6.50    0.27
  10   2  -4    6.60    0.27
 -10   2   4    6.29    0.26
  10   2   5    4.50    0.25
  10   2   5    4.52    0.22
 -10  -2   5    4.58    0.24
 -10   2  -5    4.69    0.25
  10  -2  -5    4.57    0.23
  10   2  -5    4.46    0.23
  10  -2   5    4.51    0.24
 -10  -2  -5    4.40    0.23
 -10   2   5    4.47    0.22
  10   2   6    2.03    0.20
  10  -2  -6    2.19    0.18
 -10  -2   6    2.28    0.17
 -10   2  -6    1.68    0.17
  10  -2   6    1.88    0.17
 -10  -2  -6    2.55    0.18
 -10   2   6    1.95    0.16
  10   2  -6    2.08    0.17
  10   2   7    2.38    0.22
 -10   2  -7    2.24    0.21
 -10  -2   7    2.12    0.19
  10  -2  -7    2.65    0.20
  10  -2   7    2.46    0.21
 -10  -2  -7    2.03    0.19
  10   2  -7    2.03    0.19
 -10  -2   8    0.32    0.19
  10  -2  -8    0.76    0.18
 -10   2  -8    0.88    0.21
  10   2   8    0.66    0.20
  10   2  -8    0.74    0.19
 -10  -2  -8    0.64    0.19
  10  -2  -9    0.16    0.20
 -10   2  -9   -0.13    0.21
  10   2   9    0.34    0.24
  10   2  -9    0.23    0.20
 -10  -2  -9    0.06    0.21
  10  -2 -10    0.03    0.23
  10   2  10    0.17    0.23
 -10   2 -10    0.20    0.24
  10   2 -10   -0.11    0.23
 -10  -2 -10    0.12    0.25
  10   2  11    0.00    0.28
 -10   2 -11   -0.06    0.30
  10  -2 -11    0.22    0.28
 -10  -2 -11   -0.02    0.29
  10  -2  11   -0.29    0.29
  10  -3   0   -0.01    0.06
 -10   3   0   -0.01    0.06
  10   3   0   -0.02    0.06
  10   3   0   -0.07    0.06
 -10  -3   0   -0.05    0.06
  10  -3   0   -0.09    0.07
 -10  -3   0    0.00    0.06
 -10  -3   0    0.06    0.06
 -10  -3   1   25.53    0.82
  10   3   1   26.30    0.83
  10  -3  -1   27.34    0.83
  10   3   1   26.85    0.82
 -10  -3   1   26.53    0.83
 -10   3  -1   26.71    0.83
  10  -3  -1   25.15    0.83
  10   3  -1   26.19    0.81
  10   3  -1   25.92    0.83
 -10  -3  -1   26.10    0.83
  10  -3   1   25.94    0.83
 -10  -3  -1   27.38    0.83
  10  -3   1   27.40    0.83
 -10   3   1   27.22    0.83
  10   3   2   55.04    1.63
 -10  -3   2   54.89    1.62
 -10  -3   2   52.32    1.63
 -10   3  -2   52.57    1.64
  10  -3  -2   55.25    1.64
 -10  -3   2   55.84    1.64
  10   3   2   52.49    1.64
  10  -3  -2   52.37    1.63
  10   3  -2   53.15    1.62
 -10  -3  -2   55.78    1.63
 -10   3   2   53.87    1.63
  10  -3   2   53.10    1.64
 -10  -3  -2   50.89    1.63
  10   3  -2   52.80    1.63
 -10  -3   3   27.54    0.91
  10  -3  -3   27.90    0.91
  10   3   3   29.14    0.92
  10  -3  -3   29.83    0.88
  10  -3  -3   30.78    0.92
 -10   3  -3   29.02    0.92
  10   3   3   29.07    0.90
 -10  -3   3   30.06    0.88
 -10   3   3   29.13    0.91
 -10  -3  -3   28.18    0.91
 -10   3   3   29.11    0.91
  10  -3   3   28.72    0.91
 -10  -3  -3   29.50    0.90
  10   3  -3   29.18    0.91
 -10  -3   4   55.27    1.71
  10   3   4   56.35    1.69
  10  -3  -4   57.20    1.67
  10   3   4   55.93    1.72
 -10  -3   4   57.02    1.67
 -10   3  -4   53.51    1.71
  10  -3  -4   54.96    1.70
 -10  -3  -4   56.34    1.70
 -10  -3  -4   54.15    1.70
  10   3  -4   55.77    1.70
  10  -3   4   55.31    1.71
 -10   3   4   55.56    1.70
  10  -3  -5    1.37    0.13
  10   3   5    1.32    0.16
 -10  -3   5    1.45    0.15
 -10  -3   5    1.26    0.07
 -10   3  -5    1.32    0.15
  10   3   5    1.24    0.11
  10  -3   5    1.23    0.15
 -10  -3  -5    1.32    0.14
  10   3  -5    1.12    0.13
 -10   3   5    1.42    0.13
 -10  -3  -5    1.36    0.12
 -10  -3   6    6.34    0.31
  10   3   6    5.91    0.31
  10  -3  -6    5.91    0.29
 -10   3  -6    5.80    0.30
  10   3  -6    5.91    0.29
  10  -3   6    5.91    0.30
 -10  -3  -6    6.01    0.30
 -10   3  -7    0.06    0.16
  10   3   7    0.37    0.20
  10  -3  -7    0.17    0.15
 -10  -3   7   -0.08    0.15
 -10  -3  -7    0.01    0.16
  10  -3   7   -0.19    0.15
  10   3  -7    0.04    0.15
  10  -3  -8    0.08    0.17
 -10   3  -8   -0.19    0.19
 -10  -3   8    0.29    0.17
  10   3   8    0.23    0.20
  10  -3   8    0.12    0.18
  10   3  -8   -0.03    0.18
 -10  -3  -8   -0.14    0.18
 -10   3  -9    0.63    0.24
  10  -3  -9    0.34    0.21
  10   3   9    0.76    0.25
 -10  -3  -9    0.65    0.23
  10   3  -9    0.33    0.22
  10  -3 -10    0.45    0.25
 -10   3 -10    0.30    0.25
  10   3  10    0.77    0.25
 -10  -3 -10    0.57    0.27
  10   3  11   -0.14    0.29
  10  -3 -11   -0.14    0.28
 -10  -3 -11   -0.14    0.30
  10  -4   0    1.59    0.11
 -10   4   0    1.49    0.11
 -10  -4   0    1.57    0.11
 -10  -4   0    1.32    0.10
  10   4   0    1.50    0.10
  10   4   0    1.38    0.09
  10  -4   0    1.63    0.12
  10  -4  -1   17.29    0.52
 -10  -4   1   15.82    0.51
 -10   4  -1   15.49    0.51
  10  -4  -1   16.67    0.52
  10  -4  -1   15.62    0.52
  10   4   1   15.11    0.52
 -10  -4   1   16.55    0.52
  10  -4   1   15.13    0.52
 -10  -4  -1   16.55    0.51
  10  -4   1   16.72    0.51
  10   4  -1   15.87    0.52
  10   4  -1   15.62    0.50
 -10   4   1   14.44    0.51
 -10  -4  -1   15.66    0.51
 -10  -4   2    1.85    0.11
  10  -4  -2    1.85    0.12
  10   4   2    1.57    0.13
 -10  -4   2    1.49    0.11
  10  -4  -2    1.27    0.10
 -10   4  -2    1.84    0.13
 -10  -4  -2    1.52    0.11
  10   4  -2    1.54    0.10
 -10  -4  -2    1.63    0.13
  10   4  -2    1.58    0.11
  10  -4   2    1.16    0.11
 -10   4   2    1.66    0.12
  10  -4  -3   -0.07    0.07
  10  -4  -3    0.09    0.08
 -10  -4   3    0.01    0.05
  10   4   3   -0.01    0.01
  10  -4  -3    0.08    0.05
 -10   4  -3    0.01    0.09
 -10  -4   3   -0.06    0.08
  10   4   3    0.25    0.11
 -10  -4  -3    0.03    0.06
  10  -4   3    0.09    0.09
 -10  -4  -3    0.08    0.08
 -10   4   3    0.06    0.07
  10   4  -3   -0.02    0.08
  10  -4  -4    6.64    0.26
 -10  -4   4    6.33    0.28
  10   4   4    6.29    0.28
 -10   4  -4    6.30    0.28
 -10  -4   4    6.31    0.22
  10  -4  -4    6.06    0.26
  10  -4  -4    6.64    0.22
 -10   4   4    6.52    0.25
 -10  -4  -4    6.67    0.25
 -10  -4  -4    6.29    0.26
  10  -4   4    5.95    0.27
  10   4  -4    6.42    0.26
 -10  -4   5    8.66    0.35
 -10  -4   5    8.45    0.27
  10   4   5    8.17    0.35
 -10   4  -5    8.18    0.34
  10  -4  -5    8.54    0.33
  10   4  -5    8.63    0.33
  10  -4   5    8.14    0.35
 -10  -4  -5    8.52    0.31
 -10   4   5    8.25    0.32
 -10  -4  -5    8.01    0.33
  10   4   6    0.16    0.16
 -10  -4   6    0.18    0.14
  10  -4  -6    0.18    0.13
 -10   4  -6   -0.03    0.14
  10   4  -6   -0.15    0.12
  10  -4   6    0.06    0.13
 -10  -4  -6   -0.12    0.12
 -10  -4   7    3.29    0.24
 -10   4  -7    3.34    0.24
  10   4   7    3.16    0.25
  10  -4  -7    3.49    0.26
  10   4  -7    3.35    0.23
  10  -4   7    3.35    0.24
 -10  -4  -7    3.01    0.23
  10   4   8   -0.14    0.20
  10  -4  -8   -0.10    0.17
 -10  -4   8    0.06    0.18
 -10   4  -8   -0.18    0.18
  10   4  -8   -0.09    0.18
  10  -4   8   -0.01    0.19
 -10  -4  -8    0.13    0.19
  10   4   9    0.32    0.23
  10  -4  -9    0.19    0.20
 -10   4  -9    0.00    0.23
 -10  -4  -9    0.26    0.22
  10   4  10    0.00    0.28
  10  -4 -10    0.36    0.25
 -10  -4 -10    0.56    0.26
  10  -4 -11   -0.63    0.27
  10   4  11    0.27    0.27
 -10  -4 -11    0.09    0.30
  10  -5   0    0.02    0.08
 -10  -5   0   -0.08    0.06
  10   5   0    0.10    0.07
  10   5   0    0.02    0.02
 -10   5   0    0.11    0.06
 -10  -5   0    0.10    0.06
  10  -5   0    0.08    0.06
  10   5   1    1.05    0.07
 -10  -5   1    1.38    0.10
 -10  -5   1    1.00    0.09
  10  -5  -1    1.05    0.09
 -10   5  -1    1.03    0.09
  10  -5  -1    1.28    0.10
  10  -5  -1    1.00    0.11
  10   5   1    1.27    0.11
  10   5  -1    1.18    0.10
 -10  -5  -1    1.15    0.09
 -10   5   1    1.19    0.09
  10  -5   1    1.13    0.10
  10  -5   1    0.93    0.10
  10   5  -1    0.99    0.09
 -10  -5  -1    1.16    0.09
  10  -5  -2   37.19    1.15
  10   5   2   36.63    1.16
  10  -5  -2   38.23    1.15
 -10  -5   2   38.50    1.15
 -10  -5   2   37.27    1.15
  10   5   2   36.32    1.13
 -10   5  -2   37.37    1.15
 -10  -5  -2   37.25    1.14
  10   5  -2   36.53    1.15
  10  -5   2   39.87    1.17
  10   5  -2   36.28    1.14
 -10  -5  -2   35.62    1.15
  10  -5   2   36.05    1.15
  10   5   3    1.44    0.10
  10  -5  -3    1.51    0.12
  10  -5  -3    1.54    0.12
 -10   5  -3    1.72    0.13
 -10  -5   3    1.34    0.12
  10   5   3    1.45    0.14
 -10  -5  -3    1.56    0.11
  10  -5   3    1.47    0.13
  10   5  -3    1.27    0.11
 -10  -5  -3    1.29    0.11
  10   5   4   20.22    0.66
  10  -5  -4   20.71    0.65
 -10  -5   4   19.69    0.65
  10   5   4   20.22    0.62
 -10   5  -4   19.25    0.65
  10  -5  -4   18.84    0.64
  10  -5   4   19.70    0.65
  10   5  -4   19.68    0.64
 -10  -5  -4   18.68    0.64
 -10  -5  -4   20.76    0.63
  10  -5  -5    7.75    0.31
 -10  -5   5    7.96    0.34
 -10   5  -5    7.48    0.33
  10   5   5    7.44    0.34
  10  -5  -5    8.30    0.32
 -10  -5  -5    8.21    0.30
 -10  -5  -5    7.85    0.32
  10  -5   5    7.69    0.33
  10   5  -5    7.44    0.31
  10  -5  -6    1.90    0.16
  10   5   6    1.91    0.21
 -10  -5   6    1.53    0.18
 -10   5  -6    1.61    0.17
 -10  -5  -6    1.55    0.16
  10   5  -6    2.06    0.17
  10  -5   6    2.06    0.19
 -10   5  -7    0.15    0.16
  10   5   7   -0.17    0.18
 -10  -5   7   -0.17    0.16
  10  -5  -7    0.11    0.15
 -10  -5  -7    0.00    0.16
  10  -5   7    0.14    0.17
  10   5  -7    0.06    0.14
 -10   5  -8   -0.07    0.19
  10  -5  -8    0.12    0.18
 -10  -5   8    0.15    0.21
  10   5   8   -0.17    0.20
  10  -5   8   -0.10    0.20
 -10  -5  -8    0.21    0.19
 -10  -5   9   -0.38    0.22
  10  -5  -9   -0.15    0.20
  10   5   9    0.24    0.23
 -10  -5  -9   -0.03    0.22
  10   5  10    1.14    0.27
  10  -5 -10    0.40    0.26
 -10  -5 -10    0.73    0.27
  10   6   0   21.64    0.72
  10   6   0   23.06    0.71
  10  -6   0   22.93    0.73
 -10  -6   0   22.09    0.71
  10  -6   0   23.36    0.72
[truncated: 378,598 more chars]
