# Supplementary material for: Selective preparation of tetrasubstituted fluoroalkenes by fluorine-directed oxetane ring-opening reactions
Source: Beilstein J Org Chem. 2020 Aug 7;16:1936–46. doi: 10.3762/bjoc.16.160 (PMC7418098; doi:10.3762/bjoc.16.160)
Supplement: File 2 — Crystallographic data (cif) for compounds E-1d, E-4d, and Z-25. [file Beilstein_J_Org_Chem-16-1936-s002.zip › CIF+E4d.cif]

data_fontenelle1_0m
_audit_creation_date               2020-05-26
_audit_creation_method
;
Olex2 1.2
(compiled 2018.05.29 svn.r3508 for OlexSys, GUI svn.r5506)
;
_publ_section_references
;
Bourhis, L.J., Dolomanov, O.V., Gildea, R.J., Howard, J.A.K., Puschmann, H.
 (2015). Acta Cryst. A71, 59-75.

Dolomanov, O.V., Bourhis, L.J., Gildea, R.J, Howard, J.A.K. & Puschmann, H.
 (2009), J. Appl. Cryst. 42, 339-341.
;
_chemical_formula_moiety           'C13 H12 Br N O3'
_chemical_formula_sum              'C13 H12 Br N O3'
_chemical_formula_weight           310.15
_space_group_crystal_system        'monoclinic'
_space_group_IT_number             15
_space_group_name_H-M_alt          'C 1 2/c 1'
_space_group_name_Hall             '-C 2yc'
_chemical_name_systematic         
;
N-[(E)-3-(bromomethyl)-4-hydroxy-but-2-en-1-yl] phthalimide
;
loop_
  _space_group_symop_id
  _space_group_symop_operation_xyz
 1 x,y,z
 2 -x,y,-z+1/2
 3 -x,-y,-z
 4 x,-y,z-1/2
 5 x+1/2,y+1/2,z
 6 -x+1/2,y+1/2,-z+1/2
 7 -x+1/2,-y+1/2,-z
 8 x+1/2,-y+1/2,z-1/2

_symmetry_Int_Tables_number        15
_cell_length_a                     28.7619(18)
_cell_length_b                     11.7589(7)
_cell_length_c                     7.2979(5)
_cell_angle_alpha                  90
_cell_angle_beta                   101.821(4)
_cell_angle_gamma                  90
_cell_volume                       2415.9(3)
_cell_formula_units_Z              8
_cell_measurement_temperature     150(2)
_cell_measurement_reflns_used     7592
_cell_measurement_theta_min        2.78
_cell_measurement_theta_max       31.49
_exptl_crystal_description        block
_exptl_crystal_colour             colourless
_exptl_crystal_density_meas       ?
_exptl_crystal_density_method     ?
_exptl_transmission_factor_min    0.6345
_exptl_transmission_factor_max    0.7385
_exptl_crystal_size_max           0.29
_exptl_crystal_size_mid           0.25
_exptl_crystal_size_min           0.15
_exptl_absorpt_coefficient_mu      3.402
_exptl_crystal_density_diffrn      1.705
_exptl_crystal_F_000               1248
_exptl_absorpt_correction_type    multi-scan
_exptl_absorpt_correction_T_min   ?
_exptl_absorpt_correction_T_max   ?
_exptl_absorpt_process_details    'Sadabs2015/1'
_diffrn_reflns_av_R_equivalents    0.0532
_diffrn_reflns_av_unetI/netI       0.0451
_diffrn_reflns_limit_h_max         42
_diffrn_reflns_limit_h_min         -38
_diffrn_reflns_limit_k_max         16
_diffrn_reflns_limit_k_min         -17
_diffrn_reflns_limit_l_max         10
_diffrn_reflns_limit_l_min         -10
_diffrn_reflns_number              21961
_diffrn_reflns_theta_full          31.7937
_diffrn_reflns_theta_max           31.79
_diffrn_reflns_theta_min           3.29
_diffrn_ambient_temperature        150.15
_diffrn_measured_fraction_theta_full  0.9886
_diffrn_measured_fraction_theta_max  0.9886
_diffrn_measurement_device_type   'Bruker APEX-II CCD'
_diffrn_measurement_method       '\f and \w scans'
_diffrn_radiation_type             'Mo K\a'
_diffrn_radiation_wavelength       0.71073
_reflns_Friedel_coverage           0.0
_reflns_limit_h_max                41
_reflns_limit_h_min                -42
_reflns_limit_k_max                17
_reflns_limit_k_min                0
_reflns_limit_l_max                10
_reflns_limit_l_min                0
_reflns_number_gt                  3253
_reflns_number_total               4091
_reflns_threshold_expression       I>=2u(I)
_computing_data_collection        'Bruker APEX2'
_computing_cell_refinement       'Bruker SAINT'
_computing_data_reduction        'Bruker SAINT'
_computing_structure_solution    'SHELXS-97 (Sheldrick 2008)'
_computing_structure_refinement    'olex2.refine (Bourhis et al., 2015)'
_refine_diff_density_max           0.9842
_refine_diff_density_min           -1.1461
_refine_diff_density_rms           0.1402
_refine_ls_d_res_high              0.6745
_refine_ls_d_res_low               6.1952
_refine_ls_goodness_of_fit_ref     1.0255
_refine_ls_hydrogen_treatment      mixed
_refine_ls_matrix_type             full
_refine_ls_number_constraints      23
_refine_ls_number_parameters       163
_refine_ls_number_reflns           4091
_refine_ls_number_restraints       0
_refine_ls_R_factor_all            0.0544
_refine_ls_R_factor_gt             0.0375
_refine_ls_restrained_S_all        1.0255
_refine_ls_shift/su_max            0.0000
_refine_ls_shift/su_mean           0.0000
_refine_ls_structure_factor_coef   Fsqd
_refine_ls_weighting_details      
 'w=1/[\s^2^(Fo^2^)+(0.0397P)^2^+2.8951P] where P=(Fo^2^+2Fc^2^)/3'
_refine_ls_weighting_scheme        calc
_refine_ls_wR_factor_gt            0.0847
_refine_ls_wR_factor_ref           0.0919
_olex2_refinement_description
;
1. Fixed Uiso
 At 1.2 times of:
  All C(H) groups, All C(H,H) groups
 At 1.5 times of:
  All O(H,H) groups
2. Others
 Fixed Sof: H1aa(0.5) H1bb(0.5)
3.a Riding coordinates:
 O1(H1aa), O1(H1bb)
3.b Secondary CH2 refined with riding coordinates:
 C1(H1a,H1b), C5(H5a,H5b), C4(H4a,H4b)
3.c Aromatic/amide H refined with riding coordinates:
 C9(H9), C10(H10), C2(H2), C7(H7), C8(H8)
;
loop_
  _atom_site_label
  _atom_site_type_symbol
  _atom_site_fract_x
  _atom_site_fract_y
  _atom_site_fract_z
  _atom_site_U_iso_or_equiv
  _atom_site_adp_type
  _atom_site_occupancy
  _atom_site_refinement_flags_posn
  _atom_site_disorder_group
 Br1 Br 0.429928(8) 0.097119(19) 0.25218(3) 0.03006(8) Uani 1.000000 . .
 C11 C 0.27416(7) 0.40482(14) 0.6346(2) 0.0156(3) Uani 1.000000 . .
 C6 C 0.27252(7) 0.30422(15) 0.7341(2) 0.0155(3) Uani 1.000000 . .
 C12 C 0.32196(7) 0.26581(15) 0.8072(2) 0.0164(3) Uani 1.000000 . .
 C3 C 0.44371(6) 0.25818(15) 0.5525(2) 0.0161(3) Uani 1.000000 . .
 C9 C 0.18996(8) 0.41354(16) 0.5689(3) 0.0218(4) Uani 1.000000 . .
 H9 H 0.16115(8) 0.45045(16) 0.5130(3) 0.0262(5) Uiso 1.000000 R .
 C1 C 0.40267(7) 0.34292(16) 0.7972(3) 0.0192(4) Uani 1.000000 . .
 H1a H 0.41162(7) 0.33394(16) 0.9348(3) 0.0230(4) Uiso 1.000000 R .
 H1b H 0.41535(7) 0.41681(16) 0.7646(3) 0.0230(4) Uiso 1.000000 R .
 C10 C 0.23334(7) 0.46105(16) 0.5495(3) 0.0197(4) Uani 1.000000 . .
 H10 H 0.23460(7) 0.52917(16) 0.4807(3) 0.0237(4) Uiso 1.000000 R .
 C13 C 0.32497(7) 0.43323(16) 0.6425(2) 0.0181(4) Uani 1.000000 . .
 C2 C 0.42512(6) 0.24906(16) 0.7059(3) 0.0173(3) Uani 1.000000 . .
 H2 H 0.42626(6) 0.17607(16) 0.7625(3) 0.0208(4) Uiso 1.000000 R .
 C7 C 0.22973(7) 0.25636(16) 0.7524(3) 0.0191(4) Uani 1.000000 . .
 H7 H 0.22859(7) 0.18751(16) 0.8195(3) 0.0229(4) Uiso 1.000000 R .
 C5 C 0.46810(7) 0.15866(16) 0.4877(3) 0.0205(4) Uani 1.000000 . .
 H5a H 0.47284(7) 0.09881(16) 0.5852(3) 0.0246(4) Uiso 1.000000 R .
 H5b H 0.49970(7) 0.18216(16) 0.4673(3) 0.0246(4) Uiso 1.000000 R .
 C8 C 0.18832(7) 0.31352(17) 0.6681(3) 0.0211(4) Uani 1.000000 . .
 H8 H 0.15838(7) 0.28328(17) 0.6790(3) 0.0253(5) Uiso 1.000000 R .
 C4 C 0.44154(8) 0.36394(17) 0.4359(3) 0.0228(4) Uani 1.000000 . .
 H4a H 0.42189(8) 0.34934(17) 0.3100(3) 0.0274(5) Uiso 1.000000 R .
 H4b H 0.42625(8) 0.42560(17) 0.4947(3) 0.0274(5) Uiso 1.000000 R .
 N1 N 0.35097(6) 0.34446(13) 0.7407(2) 0.0159(3) Uani 1.000000 . .
 O1 O 0.48814(7) 0.39948(14) 0.4180(3) 0.0385(4) Uani 1.000000 . .
 H1aa H 0.49339(7) 0.46559(14) 0.4609(3) 0.0577(6) Uiso 0.500000 R 1
 H1bb H 0.50037(7) 0.38522(14) 0.3138(3) 0.0577(6) Uiso 0.500000 R 2
 O2 O 0.33655(5) 0.18487(12) 0.9045(2) 0.0234(3) Uani 1.000000 . 2
 O3 O 0.34186(6) 0.51527(13) 0.5794(2) 0.0276(3) Uani 1.000000 . 2

loop_
  _atom_site_aniso_label
  _atom_site_aniso_U_11
  _atom_site_aniso_U_22
  _atom_site_aniso_U_33
  _atom_site_aniso_U_12
  _atom_site_aniso_U_13
  _atom_site_aniso_U_23
 Br1 0.02259(13) 0.03420(13) 0.03489(13) -0.00474(8) 0.00937(9) -0.01670(9)
 C11 0.0174(9) 0.0157(8) 0.0138(7) 0.0008(6) 0.0034(6) -0.0011(6)
 C6 0.0178(9) 0.0150(8) 0.0137(7) 0.0016(6) 0.0031(6) -0.0012(6)
 C12 0.0171(9) 0.0173(8) 0.0145(7) 0.0001(7) 0.0029(6) -0.0025(6)
 C3 0.0134(9) 0.0153(8) 0.0195(8) -0.0007(6) 0.0033(7) -0.0011(6)
 C9 0.0176(10) 0.0243(9) 0.0216(9) 0.0053(7) -0.0006(7) -0.0046(7)
 C1 0.0158(9) 0.0231(9) 0.0184(8) -0.0012(7) 0.0029(7) -0.0053(7)
 C10 0.0240(11) 0.0172(8) 0.0171(8) 0.0033(7) 0.0020(7) -0.0008(6)
 C13 0.0216(10) 0.0190(8) 0.0140(7) 0.0013(7) 0.0042(7) -0.0010(6)
 C2 0.0138(9) 0.0184(8) 0.0196(8) 0.0007(7) 0.0030(7) 0.0004(7)
 C7 0.0202(10) 0.0195(8) 0.0178(8) -0.0019(7) 0.0046(7) -0.0018(7)
 C5 0.0180(10) 0.0202(9) 0.0238(9) 0.0026(7) 0.0054(7) -0.0021(7)
 C8 0.0161(10) 0.0265(9) 0.0206(8) -0.0010(7) 0.0037(7) -0.0062(7)
 C4 0.0249(11) 0.0190(8) 0.0270(9) 0.0004(7) 0.0110(8) 0.0041(8)
 N1 0.0147(8) 0.0178(7) 0.0154(7) 0.0009(6) 0.0035(6) -0.0011(6)
 O1 0.0364(11) 0.0349(9) 0.0502(10) -0.0110(7) 0.0231(8) 0.0073(8)
 O2 0.0221(8) 0.0213(7) 0.0256(7) 0.0027(5) 0.0020(6) 0.0066(5)
 O3 0.0281(8) 0.0260(7) 0.0295(7) -0.0041(6) 0.0076(6) 0.0089(6)

loop_
  _geom_bond_atom_site_label_1
  _geom_bond_atom_site_label_2
  _geom_bond_distance
  _geom_bond_site_symmetry_2
  _geom_bond_publ_flag
 Br1 C5 1.978(2) . ?
 C11 C6 1.394(2) . ?
 C11 C10 1.379(3) . ?
 C11 C13 1.489(3) . ?
 C6 C12 1.483(3) . ?
 C6 C7 1.384(3) . ?
 C12 N1 1.397(2) . ?
 C12 O2 1.210(2) . ?
 C3 C2 1.340(2) . ?
 C3 C5 1.490(2) . ?
 C3 C4 1.501(3) . ?
 C9 H9 0.9500 . ?
 C9 C10 1.400(3) . ?
 C9 C8 1.387(3) . ?
 C1 H1a 0.9900 . ?
 C1 H1b 0.9900 . ?
 C1 C2 1.502(3) . ?
 C1 N1 1.460(3) . ?
 C10 H10 0.9500 . ?
 C13 N1 1.394(2) . ?
 C13 O3 1.213(2) . ?
 C2 H2 0.9500 . ?
 C7 H7 0.9500 . ?
 C7 C8 1.396(3) . ?
 C5 H5a 0.9900 . ?
 C5 H5b 0.9900 . ?
 C8 H8 0.9500 . ?
 C4 H4a 0.9900 . ?
 C4 H4b 0.9900 . ?
 C4 O1 1.435(3) . ?
 O1 H1aa 0.8400 . ?
 O1 H1bb 0.9167 . ?
 H1aa H1aa 1.018(4) 3_666 ?
 H1bb H1bb 0.927(4) 2_655 ?

loop_
  _geom_angle_atom_site_label_1
  _geom_angle_atom_site_label_2
  _geom_angle_atom_site_label_3
  _geom_angle
  _geom_angle_site_symmetry_1
  _geom_angle_site_symmetry_3
  _geom_angle_publ_flag
 C10 C11 C6 121.65(18) . . ?
 C13 C11 C6 107.92(16) . . ?
 C13 C11 C10 130.42(17) . . ?
 C12 C6 C11 108.28(16) . . ?
 C7 C6 C11 121.38(17) . . ?
 C7 C6 C12 130.35(17) . . ?
 N1 C12 C6 105.68(15) . . ?
 C5 C3 C2 119.77(16) . . ?
 C4 C3 C2 124.22(17) . . ?
 C4 C3 C5 116.01(15) . . ?
 C10 C9 H9 119.43(11) . . ?
 C8 C9 H9 119.43(12) . . ?
 C8 C9 C10 121.14(19) . . ?
 H1b C1 H1a 107.8 . . ?
 C2 C1 H1a 108.99(10) . . ?
 C2 C1 H1b 108.99(10) . . ?
 N1 C1 H1a 108.99(9) . . ?
 N1 C1 H1b 108.99(10) . . ?
 N1 C1 C2 112.95(15) . . ?
 C9 C10 C11 117.22(17) . . ?
 H10 C10 C11 121.39(11) . . ?
 H10 C10 C9 121.39(11) . . ?
 N1 C13 C11 105.73(15) . . ?
 C1 C2 C3 126.38(17) . . ?
 H2 C2 C3 116.81(11) . . ?
 H2 C2 C1 116.81(10) . . ?
 H7 C7 C6 121.41(11) . . ?
 C8 C7 C6 117.19(17) . . ?
 C8 C7 H7 121.41(11) . . ?
 C3 C5 Br1 110.47(13) . . ?
 H5a C5 Br1 109.56(6) . . ?
 H5a C5 C3 109.56(10) . . ?
 H5b C5 Br1 109.56(6) . . ?
 H5b C5 C3 109.56(10) . . ?
 H5b C5 H5a 108.1 . . ?
 C7 C8 C9 121.42(18) . . ?
 H8 C8 C9 119.29(12) . . ?
 H8 C8 C7 119.29(11) . . ?
 H4a C4 C3 109.39(11) . . ?
 H4b C4 C3 109.39(10) . . ?
 H4b C4 H4a 108.0 . . ?
 O1 C4 C3 111.20(17) . . ?
 O1 C4 H4a 109.39(11) . . ?
 O1 C4 H4b 109.39(11) . . ?
 C1 N1 C12 122.70(15) . . ?
 C13 N1 C12 112.24(16) . . ?
 C13 N1 C1 124.24(16) . . ?

_publ_requested_journal  'Beilteins Journal of Organic Chemistry'
_publ_section_title
; Selective Preparation of Tetrasubstituted Fluoroalkenes by
 Fluorine Directed Oxetanes Ring-Opening Reaction
;
_publ_contact_author_name 'Lequeux, Thierry'
_publ_contact_author_address
;     Normandie Univ., LCMT, ENSICAEN, UNICAEN, CNRS,
6 boulevard du Maréchal Juin,14000 Caen, France
;
_publ_contact_author_phone        '332 31 45 28 74'
_publ_contact_author_fax          '332 31 45 28 73'
_publ_contact_author_email        thierry.lequeux@ensicaen.fr

loop_
_publ_author_name
_publ_author_address
     
      'Fontenelle, Cl\'ement'
;     Normandie Univ., LCMT, ENSICAEN, UNICAEN, CNRS,
6 boulevard du Maréchal Juin,14000 Caen, France
; 
      'Thierry, Thinault'
;     Normandie Univ., LCMT, ENSICAEN, UNICAEN, CNRS,
6 boulevard du Maréchal Juin,14000 Caen, France
;  
     'Laporte, Romain'
;     Normandie Univ., LCMT, ENSICAEN, UNICAEN, CNRS,
6 boulevard du Maréchal Juin,14000 Caen, France
; 
     'Pfund, Emmanuel'
;     Normandie Univ., LCMT, ENSICAEN, UNICAEN, CNRS,
6 boulevard du Maréchal Juin,14000 Caen, France
;  
     'Lequeux, Thierry'
;     Normandie Univ., LCMT, ENSICAEN, UNICAEN, CNRS,
6 boulevard du Maréchal Juin,14000 Caen, France
;

loop_
  _refln_index_h
  _refln_index_k
  _refln_index_l
  _refln_F_squared_meas
  _refln_F_squared_sigma
 -2 0 0 -0.01 0.01
 -2 0 0 0 0.01
 -2 0 0 -0.01 0.02
 2 0 0 0.01 0.03
 2 0 0 -0.01 0.02
 2 0 0 0 0
 2 0 0 -0.02 0.02
 -2 0 0 -0.01 0.01
 4 0 0 -0.58 0.12
 6 0 0 98.11 5.85
 6 0 0 88.29 5.77
 6 0 0 98.29 5.73
 -6 0 0 98.34 5.73
 -6 0 0 94.56 5.83
 6 0 0 99.33 5.7
 6 0 0 103.97 5.85
 8 0 0 738.76 41.76
 8 0 0 703.42 41.63
 -8 0 0 717.83 41.67
 -8 0 0 694.01 41.73
 8 0 0 727.53 41.68
 8 0 0 716.2 41.77
 10 0 0 162.77 9.48
 10 0 0 160.34 9.68
 -10 0 0 161.33 9.48
 -10 0 0 157.15 9.63
 10 0 0 166.27 9.66
 10 0 0 162.43 9.43
 12 0 0 477.69 28.02
 -12 0 0 482.1 28.01
 12 0 0 481.92 28.23
 12 0 0 478.86 27.98
 12 0 0 485.89 28.27
 14 0 0 240.77 14.42
 14 0 0 246.52 14.71
 14 0 0 253.95 14.35
 14 0 0 254.16 14.66
 -14 0 0 237.61 14.41
 16 0 0 35.11 2.18
 16 0 0 35.43 2.46
 16 0 0 37.75 2.56
 16 0 0 34.22 2.1
 -18 0 0 30.04 1.74
 18 0 0 28.8 2.19
 18 0 0 29.04 2.11
 18 0 0 25.39 1.76
 18 0 0 25.83 1.68
 20 0 0 159.01 9.17
 20 0 0 147.88 9.57
 -20 0 0 154.4 9.23
 20 0 0 166.62 9.76
 22 0 0 51.2 3.7
 -22 0 0 52.92 3.32
 22 0 0 62.09 3.94
 22 0 0 55.11 3.25
 24 0 0 86.26 6.07
 24 0 0 99.31 6.3
 24 0 0 97.76 5.61
 26 0 0 53.55 3.83
 26 0 0 49.13 3.64
 28 0 0 24.14 2.25
 28 0 0 19.51 2.16
 30 0 0 51.78 3.77
 30 0 0 46.96 3.82
 32 0 0 2.09 0.98
 34 0 0 13.44 1.89
 36 0 0 21.27 2.37
 38 0 0 3.23 1.3
 40 0 0 5.7 1.48
 1 -1 0 -0.03 0.01
 -1 -1 0 -0.02 0.02
 -1 -1 0 0.01 0.02
 -1 -1 0 -0.01 0.01
 1 -1 0 -0.02 0.01
 1 -1 0 0 0.01
 1 1 0 0 0.02
 -1 1 0 0 0.01
 -1 1 0 -0.02 0.01
 -1 1 0 0.01 0.01
 1 1 0 0.01 0.01
 -1 1 0 -0.01 0.01
 1 1 0 -0.03 0.01
 -1 1 0 -0.02 0.02
 -1 1 0 -0.01 0.02
 5 -1 0 70.47 4.14
 5 -1 0 70.93 4.24
 -5 -1 0 66.61 4.21
 5 -1 0 72.95 4.23
 -5 -1 0 82.07 4.14
 -5 -1 0 67.66 4.15
 -5 1 0 72.72 4.15
 5 1 0 69.4 4.21
 -5 1 0 73.81 4.23
 5 1 0 72.73 4.15
 5 1 0 64.67 4.19
 5 1 0 71.84 4.15
 -5 1 0 62.24 4.17
 7 -1 0 400.71 24.89
 -7 -1 0 463.41 24.8
 -7 -1 0 407.76 24.87
 -7 -1 0 407.95 24.79
 -7 -1 0 444.33 24.8
 7 -1 0 418.62 24.78
 7 -1 0 414.71 24.92
 -7 1 0 462.67 24.83
 7 1 0 415.75 24.86
 -7 1 0 437.06 24.78
 7 1 0 412.54 24.87
 -7 1 0 427.21 24.9
 9 -1 0 85.5 5.05
 -9 -1 0 81 4.83
 -9 -1 0 78.39 5
 9 -1 0 81.86 5.07
 9 -1 0 87.17 4.9
 -9 1 0 81.98 4.88
 9 1 0 82.52 5.02
 9 1 0 82.11 5
 -9 1 0 84.16 4.93
 -9 1 0 83.28 5.02
 11 -1 0 0.64 0.35
 -11 -1 0 0.14 0.15
 11 -1 0 0.33 0.3
 -11 1 0 0.63 0.22
 11 1 0 0.59 0.29
 -11 1 0 0.58 0.14
 11 1 0 1.03 0.26
 -11 1 0 0.49 0.28
 11 1 0 0.64 0.31
 13 -1 0 8.01 0.95
 13 -1 0 6.68 0.86
 13 1 0 7.34 0.84
 -13 1 0 6.71 0.53
 13 1 0 7.79 0.84
 -13 1 0 8.13 0.67
 15 -1 0 132.49 8.69
 15 -1 0 146.4 8.69
 -15 1 0 146.87 8.44
 -15 1 0 140.36 8.36
 15 1 0 143.1 8.59
 15 1 0 142.18 8.64
 17 -1 0 14.27 0.87
 17 -1 0 13.46 1.29
 17 -1 0 16.13 1.4
 -17 1 0 14.85 1.06
 17 1 0 12.95 1.25
 -17 1 0 13.52 0.94
 17 1 0 11.3 0.93
 17 1 0 12.72 1.27
 19 -1 0 88.86 5.12
 19 -1 0 90 5.69
 19 -1 0 94.81 5.64
 19 1 0 84.41 5.23
 -19 1 0 80.46 5.2
 19 1 0 90.63 5.6
 19 1 0 81.66 5.48
 -19 1 0 89.63 5.29
 21 -1 0 60.18 3.68
 21 -1 0 63.74 4.19
 21 -1 0 57.18 4.25
 21 1 0 63.18 4.22
 -21 1 0 66.78 3.81
 -21 1 0 56.85 3.76
 21 1 0 66.65 4.17
 23 -1 0 54.29 3.7
 23 -1 0 51.65 3.11
 23 -1 0 53.19 3.81
 23 1 0 56.17 3.75
 -23 1 0 50.51 3.23
 23 1 0 48.42 3.58
 25 -1 0 7.1 1.24
 25 -1 0 5.8 0.58
 25 -1 0 5.01 1.07
 -25 1 0 6.3 0.98
 25 1 0 5.04 1
 25 1 0 7.32 1.23
 27 -1 0 31.46 2.83
 27 -1 0 33.48 2.74
 27 1 0 35.91 2.85
 27 1 0 31.71 2.66
 29 -1 0 42.69 3.5
 29 -1 0 46.29 3.71
 29 1 0 55.15 3.75
 29 1 0 43.15 3.39
 31 -1 0 13.39 1.81
 31 1 0 12.45 1.79
 31 1 0 11.53 1.64
 33 -1 0 4.2 1.29
 33 1 0 5.04 1.3
 35 -1 0 20.28 2.42
 35 1 0 20.51 2.32
 37 -1 0 1.46 1.14
 37 1 0 1.63 1.21
 39 -1 0 -0.04 1.09
 39 1 0 1.52 1.21
 41 -1 0 0.48 1.11
 41 1 0 3.15 1.32
 0 -2 0 33.3 1.79
 0 -2 0 27.18 1.79
 0 -2 0 26.6 1.76
 0 2 0 31.05 1.78
 2 -2 0 5.9 0.36
 2 -2 0 5.58 0.39
 2 -2 0 5.71 0.43
 -2 -2 0 5.86 0.41
 2 -2 0 5.42 0.41
 -2 2 0 6.02 0.38
 2 2 0 6.3 0.41
 -2 2 0 5.9 0.35
 2 2 0 5.62 0.38
 -2 2 0 6.07 0.39
 -2 2 0 4.51 0.38
 4 -2 0 0.06 0.13
 4 2 0 0.16 0.13
 -4 2 0 0.22 0.06
 4 2 0 0.12 0.11
 -4 2 0 0.06 0.09
 4 2 0 0.19 0.08
 -4 2 0 0.1 0.07
 4 2 0 -0.04 0.09
 6 -2 0 0.23 0.17
 -6 -2 0 0.24 0.12
 -6 2 0 0.32 0.09
 6 2 0 0.33 0.16
 -6 2 0 0.02 0.12
 6 2 0 0.36 0.17
 6 2 0 0.3 0.1
 -6 2 0 0.25 0.16
 6 2 0 0.29 0.12
 6 2 0 0.41 0.13
 -6 2 0 0.37 0.13
 8 -2 0 1.93 0.35
 8 2 0 2.71 0.28
 -8 2 0 2.48 0.25
 8 2 0 2.15 0.26
 -8 2 0 2.67 0.3
 -8 2 0 2.63 0.38
 8 2 0 2.01 0.25
 8 2 0 3.1 0.4
 8 2 0 1.94 0.31
 -10 -2 0 0.38 0.17
 10 -2 0 0.34 0.26
 -10 -2 0 0.53 0.12
 10 -2 0 0.73 0.29
 10 2 0 0.38 0.14
 10 2 0 0.19 0.18
 -10 2 0 0.61 0.16
 -10 2 0 0.01 0.18
 10 2 0 0.57 0.25
 10 2 0 0.09 0.22
 -10 2 0 0.53 0.19
 -12 -2 0 8.61 0.57
 12 -2 0 9.85 0.99
 -12 -2 0 9.08 0.7
 12 -2 0 8.66 0.97
 12 2 0 9.89 0.85
 -12 2 0 8.33 0.79
 -12 2 0 8.62 0.63
 -12 2 0 7.98 0.71
 12 2 0 9.45 0.65
 12 2 0 8.85 0.79
 -14 -2 0 18.91 1.12
 14 -2 0 17.78 1.49
 -14 -2 0 20.73 1.26
 14 -2 0 17.42 1.51
 14 2 0 16.27 1.38
 14 2 0 15.92 1.19
 14 2 0 19.4 1.38
 -14 2 0 19.66 1.29
 -14 2 0 17.26 1.19
 16 -2 0 5.06 0.87
 -16 -2 0 5.95 0.44
 16 -2 0 6.73 0.91
 -16 -2 0 5.42 0.58
 -16 2 0 6.25 0.66
 16 2 0 5.58 0.81
 -16 2 0 5.54 0.5
 16 2 0 5.65 0.76
 18 -2 0 0.83 0.55
 18 -2 0 0.57 0.51
 -18 -2 0 0.09 0.28
 -18 2 0 0.72 0.34
 18 2 0 1.99 0.57
 -18 2 0 1.4 0.27
 18 2 0 0.79 0.44
 20 -2 0 2.39 0.72
 20 -2 0 1.99 0.71
 -20 2 0 2.39 0.42
 20 2 0 1.49 0.56
 -20 2 0 1.21 0.39
 -20 2 0 1.69 0.29
 20 2 0 3.91 0.78
 22 -2 0 22.28 2.23
 22 -2 0 27.87 1.69
 22 -2 0 27.03 2.35
 22 2 0 27.04 2.11
 -22 2 0 24.77 1.77
 22 2 0 25.86 2.24
 -22 2 0 30.38 1.88
 24 -2 0 0.24 0.24
 24 -2 0 -0.78 0.48
 24 -2 0 0.57 0.66
 24 2 0 0.03 0.54
 -24 2 0 0.03 0.28
 24 2 0 0.13 0.53
 26 -2 0 0.72 0.8
 26 -2 0 2.21 0.84
 26 2 0 0.49 0.74
 26 2 0 1.44 0.74
 28 -2 0 3.8 1.1
 28 -2 0 3.78 1.1
 28 2 0 4.71 1
 28 2 0 6.48 1.22
 30 -2 0 2.12 0.94
 30 2 0 4.13 1
 30 2 0 3.08 1.07
 32 -2 0 -0.85 0.88
 32 2 0 -0.34 0.75
 32 2 0 -0.14 0.84
 34 -2 0 3.55 1.29
 34 2 0 2.53 1.1
 36 -2 0 5.09 1.41
 36 2 0 3.86 1.2
 38 -2 0 2.24 1.33
 38 2 0 0.26 1.03
 40 -2 0 1.5 1.37
 40 2 0 3.79 1.28
 1 -3 0 17.32 1.03
 1 -3 0 14.44 1.07
 1 -3 0 16.82 1.05
 -1 -3 0 15.48 1.03
 -1 3 0 17.59 1.05
 -1 3 0 16.59 1.05
 1 3 0 17.15 1.03
 1 3 0 16.63 1.02
 1 3 0 16.2 1.04
 1 3 0 18.51 1.06
 1 3 0 17.36 1.06
 -1 3 0 15.57 1.04
 -1 3 0 14.02 1.05
 -1 3 0 17.58 1.03
 3 -3 0 9.81 0.64
 -3 -3 0 11.31 0.67
 3 -3 0 9.65 0.74
 3 -3 0 8.33 0.7
 -3 3 0 10.13 0.67
 3 3 0 10.22 0.67
 3 3 0 9.72 0.68
 -3 3 0 10.55 0.69
 3 3 0 10.25 0.71
 -3 3 0 10.42 0.63
 -3 3 0 10.05 0.7
 -3 3 0 10.04 0.68
 5 -3 0 12.35 0.92
 5 3 0 12.15 0.89
 5 3 0 12.75 0.85
 5 3 0 14.84 0.93
 -5 3 0 13.36 0.84
 -5 3 0 13.49 0.8
 -5 3 0 13.06 0.88
 5 3 0 12.31 0.84
 7 -3 0 13.04 0.98
 7 3 0 12.97 0.87
 -7 3 0 12.86 0.91
 -7 3 0 12.19 0.81
 7 3 0 12 0.93
 -7 3 0 14.06 0.86
 7 3 0 13.88 0.98
 7 3 0 13.29 0.86
 7 3 0 13.59 0.93
 9 -3 0 156.5 9.63
 9 3 0 156.99 9.56
 -9 3 0 166.03 9.5
 9 3 0 160.14 9.52
 9 3 0 158.32 9.62
 -9 3 0 163.15 9.65
 9 3 0 166.66 9.51
 -9 3 0 164.92 9.56
 9 3 0 167.13 9.59
 11 -3 0 38.34 2.52
 11 3 0 35.7 2.37
 11 3 0 40.56 2.47
 11 3 0 39.12 2.5
 11 3 0 40.18 2.37
 -11 3 0 38.68 2.34
 -11 3 0 37.29 2.5
 -11 3 0 39.97 2.42
 11 3 0 37.82 2.35
 13 -3 0 2.17 0.49
 -13 -3 0 2.47 0.26
 -13 3 0 2.29 0.38
 -13 3 0 2.22 0.29
 13 3 0 2.37 0.45
 -13 3 0 1.83 0.41
 13 3 0 2.29 0.45
 13 3 0 2.43 0.34
 13 3 0 2.47 0.32
 -15 -3 0 2.72 0.27
 15 -3 0 2.2 0.6
 15 3 0 2.23 0.53
 15 3 0 2.77 0.52
 -15 3 0 2.08 0.37
 -15 3 0 2.36 0.31
 15 3 0 1.96 0.35
 15 3 0 2.88 0.4
 -17 -3 0 1.83 0.24
 17 -3 0 1.6 0.59
 17 -3 0 1.5 0.54
 17 3 0 1.9 0.37
 -17 3 0 1.51 0.35
 17 3 0 1.39 0.48
 -17 3 0 1.25 0.24
 17 3 0 1.31 0.29
 17 3 0 1.82 0.55
 19 -3 0 3.08 0.8
 19 -3 0 2.42 0.72
 -19 -3 0 3.27 0.34
 -19 3 0 3.29 0.51
 19 3 0 3.41 0.47
 19 3 0 1.86 0.57
 19 3 0 3.43 0.71
 21 -3 0 52.39 3.84
 21 -3 0 54.13 3.93
 -21 3 0 51.07 3.33
 -21 3 0 51.89 3.44
 -21 3 0 62.04 3.51
 21 3 0 51.06 3.6
 21 3 0 54.28 3.73
 23 -3 0 0.56 0.62
 23 -3 0 1.22 0.79
 23 3 0 1.07 0.6
 23 3 0 1.02 0.7
 -23 3 0 1.71 0.45
 25 -3 0 21.46 2.17
 25 -3 0 18.15 1.22
 25 -3 0 15.51 2.09
 25 3 0 17.91 1.84
 25 3 0 15.64 1.84
 -25 3 0 19.54 1.46
 27 -3 0 3.3 1.04
 27 3 0 3.41 0.97
 27 3 0 4.49 0.95
 29 -3 0 2.85 1.09
 29 3 0 3.44 1.1
 29 3 0 3.08 0.96
 31 -3 0 3.32 1.14
 31 3 0 3.31 1.12
 31 3 0 4.75 1.09
 33 -3 0 2.1 1.11
 33 3 0 0.88 0.93
 35 -3 0 6.85 1.63
 35 3 0 7.32 1.46
 37 -3 0 6.84 1.65
 37 3 0 4.75 1.33
 39 -3 0 1.69 1.22
 39 3 0 -0.24 0.9
 0 -4 0 192.32 11.38
 0 -4 0 189.22 11.31
 0 4 0 189.17 11.34
 0 4 0 203.59 11.31
 0 4 0 206.14 11.34
 0 4 0 191.95 11.36
 0 4 0 183.87 11.32
 -2 -4 0 278.36 16.86
 2 -4 0 278.54 16.93
 2 -4 0 299.3 16.82
 2 4 0 277.81 16.87
 -2 4 0 268.74 16.87
 2 4 0 323.98 16.89
 -2 4 0 265.68 16.9
 2 4 0 304.58 16.89
 -2 4 0 300.9 16.87
 -2 4 0 285.75 16.89
 2 4 0 292.52 16.85
 -2 4 0 293.98 16.85
 4 -4 0 0.46 0.1
 -4 -4 0 0.5 0.14
 4 -4 0 0.77 0.23
 -4 4 0 0.72 0.17
 4 4 0 0.53 0.17
 -4 4 0 0.82 0.17
 -4 4 0 0.84 0.18
 4 4 0 0.81 0.2
 4 4 0 0.64 0.22
 4 4 0 0.78 0.17
 4 4 0 0.43 0.14
 -4 4 0 0.63 0.18
 6 -4 0 64.6 3.99
 6 -4 0 68.51 4.16
 6 4 0 74.14 4.17
 -6 4 0 72.24 4.07
 -6 4 0 67.84 3.99
 -6 4 0 66.12 4.1
 6 4 0 68.08 4.04
 6 4 0 65.29 4.06
 6 4 0 64.88 4.09
 -6 4 0 68.95 4.04
 8 -4 0 58.76 3.73
 8 4 0 56.22 3.66
 -8 4 0 60.27 3.66
 8 4 0 58.87 3.59
 8 4 0 61.51 3.71
 -8 4 0 62.74 3.6
 8 4 0 59.87 3.61
 -8 4 0 62.01 3.54
 10 -4 0 4.51 0.6
 10 4 0 4.82 0.53
 10 4 0 5.07 0.59
 -10 4 0 6.09 0.59
 10 4 0 5.43 0.47
 10 4 0 5.21 0.61
 -10 4 0 5.49 0.39
 10 4 0 5.13 0.48
 -10 4 0 5.04 0.45
 -10 4 0 5.94 0.68
 -10 4 0 5.79 0.58
 12 -4 0 10.73 0.95
 -12 4 0 10.58 0.71
 12 4 0 9.78 0.73
 12 4 0 9.85 0.91
 -12 4 0 9.73 0.8
 12 4 0 9.17 0.81
 -12 4 0 9.6 0.88
 12 4 0 10.19 0.73
 12 4 0 8.65 0.77
 -12 4 0 8.58 0.62
 14 -4 0 97.3 6.01
 -14 4 0 98.13 5.75
 14 4 0 88.98 5.93
 14 4 0 101.99 5.8
 -14 4 0 98.84 5.84
 14 4 0 93.83 5.76
 14 4 0 94.46 5.79
 14 4 0 98.41 5.9
 -14 4 0 97.03 5.97
 -16 -4 0 36.8 2.06
 16 -4 0 29.96 2.41
 -16 4 0 31.93 2.24
 16 4 0 36.78 2.36
 -16 4 0 35.5 2.16
 16 4 0 33.86 2.41
 16 4 0 32.4 2.18
 16 4 0 33.81 2.19
 18 -4 0 12.59 1.39
 -18 -4 0 12.46 0.8
 18 4 0 12.67 0.95
 18 4 0 11.65 1.11
 18 4 0 10.99 0.97
 -18 4 0 10.95 0.89
 -18 4 0 11.27 1
 18 4 0 13.33 1.34
 20 -4 0 11.19 1.55
 -20 4 0 14.45 1.2
 -20 4 0 18.33 1.32
 -20 4 0 14.63 1.08
 20 4 0 14.28 1.18
 20 4 0 14.65 1.38
 20 4 0 12.92 1.47
 22 -4 0 39.92 3.15
 22 4 0 38.56 3
 -22 4 0 43.93 2.79
 22 4 0 38.28 2.85
 24 -4 0 12.86 1.78
 24 4 0 14.26 1.55
 -24 4 0 15.9 1.29
 24 4 0 12.73 1.65
 26 -4 0 3.95 1.16
 26 4 0 2.61 0.82
 -26 4 0 3.16 0.65
 26 4 0 4.22 1.06
 28 -4 0 41.2 3.35
 28 4 0 37.89 2.99
 28 4 0 38.32 3.18
 30 -4 0 11.46 1.8
 30 4 0 12.61 1.61
 30 4 0 12.95 1.81
 32 -4 0 5.89 1.52
 32 4 0 4.14 1.11
 32 4 0 4.75 1.21
 34 -4 0 9.88 1.86
 34 4 0 11.78 1.75
 36 -4 0 8.44 1.75
 36 4 0 6.49 1.42
 38 -4 0 7.29 1.8
 38 4 0 9.04 1.57
 40 -4 0 0.61 1.37
 40 4 0 0 1.02
 -1 -5 0 99.23 5.89
 -1 -5 0 99.56 5.99
 1 -5 0 95.09 5.98
 1 -5 0 106.44 5.89
 -1 5 0 92.71 5.91
 1 5 0 100.48 5.95
 1 5 0 102.77 5.89
 1 5 0 102.97 5.93
 -1 5 0 101.46 5.92
 -1 5 0 91.37 5.95
 1 5 0 95.63 5.93
 1 5 0 108.64 5.9
 -1 5 0 96.92 5.93
 -1 5 0 105.04 5.89
 3 -5 0 0.36 0.23
 -3 -5 0 0.25 0.14
 3 -5 0 0.24 0.1
 3 5 0 0.37 0.17
 -3 5 0 0.17 0.17
 -3 5 0 0.49 0.18
 3 5 0 0.1 0.13
 3 5 0 0.15 0.17
 -3 5 0 0.43 0.18
 3 5 0 0.33 0.27
 -3 5 0 0.44 0.18
 3 5 0 0.51 0.19
 -3 5 0 0.03 0.13
 5 -5 0 180.05 10.61
 5 -5 0 164.61 10.76
 -5 -5 0 190.24 10.66
 -5 5 0 177.96 10.69
 5 5 0 177.89 10.69
 -5 5 0 181.97 10.71
 5 5 0 179.5 10.71
 5 5 0 174.81 10.64
 -5 5 0 177.11 10.67
 5 5 0 206.2 10.84
 -5 5 0 189.13 10.66
 7 -5 0 253.93 15.16
 7 5 0 248.87 15.01
 -7 5 0 260.1 14.96
 7 5 0 258.33 15.09
 7 5 0 276.79 15.19
 -7 5 0 260.33 15.1
 -7 5 0 251.5 15.02
 -7 5 0 258.53 15.06
 7 5 0 243.93 15.05
 9 -5 0 123.04 7.68
 9 5 0 121.35 7.56
 9 5 0 128.54 7.68
 9 5 0 122.56 7.52
 -9 5 0 128.97 7.47
 -9 5 0 143.51 7.59
 9 5 0 124.14 7.61
 -9 5 0 130.03 7.53
 -9 5 0 126.55 7.61
 11 -5 0 0.04 0.3
 -11 5 0 0.09 0.18
 -11 5 0 0.07 0.22
 11 5 0 0.08 0.28
 -11 5 0 0.04 0.11
 11 5 0 0.03 0.24
 11 5 0 0.03 0.26
 11 5 0 -0.02 0.19
 -11 5 0 0.37 0.24
 11 5 0 0.17 0.18
 13 -5 0 70.85 4.72
 13 5 0 70.69 4.64
 -13 5 0 78.28 4.61
 13 5 0 74.97 4.51
 13 5 0 72.29 4.55
 -13 5 0 82.7 4.77
 -13 5 0 77.19 4.52
 13 5 0 79.73 4.66
 13 5 0 76.35 4.71
 -13 5 0 72.1 4.44
 15 -5 0 112.38 7.4
 15 5 0 123.57 7.2
 15 5 0 119.18 7.14
 15 5 0 126.54 7.32
 -15 5 0 124.29 7.4
 -15 5 0 128.3 7.25
 15 5 0 116.23 7.35
 -15 5 0 126.91 7.16
 15 5 0 111.78 7.23
 -15 5 0 115.81 7.06
 17 -5 0 2.55 0.69
 -17 -5 0 3.72 0.38
 17 5 0 2.87 0.48
 -17 5 0 3.63 0.55
 17 5 0 3.23 0.7
 -17 5 0 3.56 0.46
 -17 5 0 2.76 0.32
 17 5 0 3.12 0.49
 17 5 0 2.84 0.61
 19 -5 0 18.97 1.71
 19 5 0 17.16 1.31
 -19 5 0 17.89 1.26
 19 5 0 15.86 1.57
 -19 5 0 19.67 1.4
 19 5 0 15.52 1.4
 19 5 0 19.66 1.54
 21 -5 0 56.76 4.25
 21 5 0 59.35 4.04
 -21 5 0 61.95 3.93
 -21 5 0 70.68 4.08
 21 5 0 60.28 4.17
 -21 5 0 58.66 3.81
 23 -5 0 50.42 3.92
 23 5 0 51.18 3.63
 -23 5 0 57.5 3.61
 23 5 0 53.38 3.82
 25 -5 0 -1.05 0.75
 25 5 0 -0.57 0.63
 -25 5 0 0.17 0.41
 25 5 0 0.68 0.61
 27 -5 0 37.42 3.25
 -27 5 0 38.28 2.77
 27 5 0 37.93 3.15
 27 5 0 42.83 3.02
 29 -5 0 33.33 3.17
 29 5 0 34.85 3
 29 5 0 34.21 2.77
 31 -5 0 5.1 1.46
 31 5 0 9.32 1.45
 31 5 0 8.9 1.64
 33 -5 0 1.74 1.26
 33 5 0 0.46 0.9
 33 5 0 3.01 1.12
 35 -5 0 20.26 2.6
 35 5 0 23.52 2.44
 37 -5 0 12.93 2.23
 37 5 0 10.3 1.67
 39 -5 0 0.57 1.38
 39 5 0 -0.87 0.95
 0 -6 0 176.26 9.56
 0 -6 0 157.91 9.67
 0 6 0 170.03 9.6
 0 6 0 166.42 9.62
 0 6 0 162.94 9.56
 0 6 0 156.02 9.57
 0 6 0 149.66 9.62
 2 -6 0 65.55 3.8
 -2 -6 0 64.3 3.98
 2 -6 0 62.31 3.97
 -2 -6 0 64.6 3.85
 -2 6 0 58.66 3.91
 -2 6 0 64.47 3.85
 -2 6 0 62.57 3.91
 2 6 0 66.02 3.85
 -2 6 0 58.29 3.88
 2 6 0 66.77 3.89
 2 6 0 74.01 4.1
 2 6 0 64.17 3.91
 2 6 0 62.69 3.9
 -2 6 0 66.22 3.88
 4 -6 0 26.79 1.68
 4 -6 0 26.41 1.87
 -4 -6 0 26.16 1.73
 4 6 0 26.67 1.74
 4 6 0 29.48 1.8
 -4 6 0 28.23 1.74
 -4 6 0 26.02 1.8
 -4 6 0 28.38 1.76
 4 6 0 32.74 1.98
 -4 6 0 23.93 1.77
 4 6 0 27.13 1.78
 4 6 0 30.34 1.79
 6 -6 0 195.89 11.3
 -6 -6 0 181.5 11.36
 6 -6 0 180.96 11.51
 -6 6 0 194.37 11.44
 -6 6 0 173.49 11.4
 6 6 0 188.53 11.42
 -6 6 0 204.71 11.37
 6 6 0 187.78 11.35
 6 6 0 188.34 11.4
 6 6 0 223.13 11.41
 6 6 0 209.61 11.58
 8 -6 0 172.17 10.56
 -8 6 0 183.09 10.39
 8 6 0 177.24 10.58
 -8 6 0 179.28 10.48
 8 6 0 175.27 10.37
 8 6 0 174.83 10.46
 -8 6 0 172.76 10.43
 8 6 0 176.95 10.43
 -8 6 0 177.78 10.31
 10 -6 0 0.78 0.38
 -10 6 0 1.43 0.35
 -10 6 0 0.59 0.22
 10 6 0 0.53 0.24
 10 6 0 0.78 0.27
 10 6 0 0.67 0.3
 -10 6 0 1.24 0.32
 10 6 0 0.51 0.35
 -10 6 0 0.81 0.16
 12 -6 0 23.15 1.76
 12 6 0 20.51 1.68
 12 6 0 22.99 1.64
 -12 6 0 23.9 1.53
 -12 6 0 22.01 1.43
 12 6 0 22.19 1.57
 12 6 0 23.91 1.53
 12 6 0 22.98 1.72
 -12 6 0 24.64 1.77
 -12 6 0 25.73 1.66
 -12 6 0 26.24 1.61
 14 -6 0 102.13 6.64
 14 6 0 104.09 6.45
 -14 6 0 105.44 6.31
 14 6 0 97.68 6.56
 -14 6 0 109.74 6.41
 -14 6 0 114.5 6.53
 -14 6 0 109.68 6.52
 14 6 0 106.2 6.4
 -14 6 0 126.08 6.51
 14 6 0 107.77 6.53
 -14 6 0 102.92 6.64
 14 6 0 103.03 6.6
 16 -6 0 167.29 10.08
 -16 6 0 172.12 9.78
 -16 6 0 167.08 9.88
 16 6 0 166.12 9.77
 -16 6 0 158.35 9.67
 16 6 0 173.95 9.94
 16 6 0 167.17 10.01
 16 6 0 154.3 9.9
 16 6 0 163.31 9.83
 18 -6 0 0.58 0.55
 -18 6 0 1.11 0.46
 -18 6 0 0.48 0.2
 -18 6 0 0.42 0.26
 18 6 0 0.48 0.28
 18 6 0 0.83 0.55
 18 6 0 0.66 0.35
 18 6 0 0.42 0.45
 -18 6 0 0.44 0.37
 18 6 0 0.28 0.32
 20 -6 0 113.56 7.19
 -20 6 0 106.76 6.74
 -20 6 0 131.27 7.07
 -20 6 0 115.38 6.87
 20 6 0 112.99 6.98
 20 6 0 105.79 7.04
 -20 6 0 102.29 6.62
 22 -6 0 16.81 1.91
 -22 6 0 16.48 1.17
 22 6 0 18.03 1.62
 -22 6 0 19.14 1.59
 22 6 0 18.27 1.77
 24 -6 0 15.83 1.97
 -24 6 0 16.68 1.14
 -24 6 0 17.04 1.54
 24 6 0 17.69 1.74
 24 6 0 15.58 1.88
 26 -6 0 2.67 1.03
 -26 6 0 2.29 0.36
 26 6 0 3.61 1.03
 -26 6 0 2.18 0.68
 26 6 0 2.55 0.82
 28 -6 0 35.6 3.04
 28 6 0 29.25 2.72
 28 6 0 28.3 2.41
 -28 6 0 28.85 2.32
 -28 6 0 29.9 1.92
 30 -6 0 7.88 1.64
 30 6 0 7.8 1.53
 30 6 0 7.25 1.28
 32 -6 0 3.96 1.44
 32 6 0 7.68 1.58
 32 6 0 6.58 1.28
 34 -6 0 6.26 1.72
 34 6 0 7.17 1.38
 36 -6 0 10 2.06
 36 6 0 9.23 1.56
 38 -6 0 2.55 1.47
 38 6 0 1.81 1.11
 1 -7 0 45.46 2.94
 -1 -7 0 41.86 2.91
 -1 -7 0 46.34 2.76
 1 -7 0 47.77 2.72
 1 7 0 41.87 2.85
 1 7 0 51.08 3.07
 -1 7 0 43.01 2.84
 -1 7 0 42.93 2.79
 -1 7 0 46.9 2.81
 1 7 0 50.75 2.78
 -1 7 0 45.8 2.78
 1 7 0 43.94 2.84
 1 7 0 46.2 2.78
 1 7 0 46.96 2.82
 -1 7 0 40.03 2.84
 3 -7 0 8.34 0.56
 -3 -7 0 7.91 0.84
 -3 -7 0 7.53 0.59
 3 -7 0 7.55 0.83
 3 7 0 7.09 0.67
 3 7 0 7.18 0.64
 -3 7 0 7.44 0.66
 3 7 0 7.03 0.68
 3 7 0 8.25 0.89
 -3 7 0 7.14 0.63
 -3 7 0 7.99 0.7
 3 7 0 8.6 0.67
 -3 7 0 7.68 0.64
 -3 7 0 7.39 0.68
 -5 -7 0 33.15 2.13
 5 -7 0 31.26 2.3
 5 -7 0 33.8 2.06
 5 7 0 34.54 2.19
 -5 7 0 32.11 2.14
 5 7 0 37.26 2.41
 5 7 0 36.37 2.2
 -5 7 0 33.4 2.2
 5 7 0 34.63 2.14
 -5 7 0 35.2 2.14
 -5 7 0 34.16 2.22
 5 7 0 33.04 2.18
 7 -7 0 9.97 0.98
 7 -7 0 9.46 0.68
 -7 -7 0 9.69 0.76
 -7 7 0 10.36 0.78
 -7 7 0 9.75 0.86
 7 7 0 9.49 0.81
 -7 7 0 9.24 0.82
 7 7 0 10.34 0.81
 7 7 0 11.41 0.85
 7 7 0 10.56 1.02
 7 7 0 9.83 0.79
 9 -7 0 36.06 2.63
 -9 -7 0 40.17 2.45
 -9 7 0 37.53 2.44
 -9 7 0 39.28 2.56
 9 7 0 39.35 2.44
 9 7 0 44 2.49
 -9 7 0 37.43 2.51
 9 7 0 38.65 2.53
 9 7 0 39.08 2.69
 9 7 0 39.04 2.5
 11 -7 0 0.25 0.39
 -11 7 0 0.25 0.27
 -11 7 0 0.12 0.13
 -11 7 0 -0.07 0.2
 -11 7 0 0.2 0.28
 11 7 0 0.36 0.37
 11 7 0 0.04 0.25
 11 7 0 0.03 0.3
 11 7 0 0.45 0.28
 13 -7 0 28.17 2.11
 13 7 0 28.25 1.97
 -13 7 0 30.43 1.96
 13 7 0 29.65 1.93
 13 7 0 28.66 1.87
 -13 7 0 29.85 2.01
 13 7 0 26.4 2.09
 -13 7 0 29.38 1.87
 13 7 0 25.77 2.08
 -13 7 0 29.95 1.76
 15 -7 0 30.65 2.35
 -15 7 0 31.45 1.94
 15 7 0 34.55 2.22
 15 7 0 31.26 2.06
 -15 7 0 34.82 2.22
 15 7 0 28.49 2.25
 15 7 0 29.56 2.29
 -15 7 0 33.52 2.16
 -15 7 0 32.03 2.06
 -15 7 0 31.25 2.19
 15 7 0 32.25 2.12
 17 -7 0 0.54 0.55
 17 7 0 1.05 0.45
 17 7 0 0.45 0.37
 17 7 0 1.32 0.62
 17 7 0 0.61 0.33
 -17 7 0 0.84 0.41
 -17 7 0 0.18 0.4
 -17 7 0 0.15 0.19
 17 7 0 0.7 0.31
 -17 7 0 -0.09 0.25
 -17 7 0 1.06 0.56
 19 -7 0 5.43 1
 19 7 0 5.25 0.72
 19 7 0 5.18 0.79
 19 7 0 4.06 0.91
 -19 7 0 4.81 0.73
 -19 7 0 5.84 0.89
 -19 7 0 5.3 0.76
 -19 7 0 3.45 0.53
 -19 7 0 4.6 0.45
 21 -7 0 0.32 0.63
 -21 7 0 0.72 0.24
 -21 7 0 0.74 0.46
 21 7 0 1.77 0.59
 -21 7 0 1.05 0.6
 21 7 0 0.64 0.7
 23 -7 0 32.59 2.92
 23 7 0 36.48 2.66
 -23 7 0 32.41 2.21
 -23 7 0 40.8 2.56
 23 7 0 32.45 2.78
 -23 7 0 39.41 2.72
 25 -7 0 0.99 0.89
 -25 7 0 0.48 0.56
 25 7 0 0 0.59
 -25 7 0 -0.04 0.23
 -25 7 0 0.13 0.55
 25 7 0 -0.24 0.79
 27 -7 0 1.09 1.05
 -27 7 0 2.36 0.65
 -27 7 0 2.38 0.76
 27 7 0 2.24 0.85
 27 7 0 2.5 1.08
 29 -7 0 0.84 1.01
 29 7 0 1.08 0.89
 29 7 0 0.12 0.74
 -29 7 0 1.01 0.65
 31 -7 0 5.91 1.73
 31 7 0 10.18 1.74
 -31 7 0 7.45 1.13
 31 7 0 10.5 1.5
 33 -7 0 2.66 1.42
 33 7 0 1.37 1.06
 33 7 0 1.15 0.96
 35 -7 0 11.23 2.24
 35 7 0 10.17 1.56
 37 -7 0 -0.03 1.44
 37 7 0 0.56 0.98
 0 -8 0 3.96 0.63
 0 8 0 4.11 0.47
 0 8 0 4.5 0.5
 0 8 0 3.78 0.44
 0 8 0 5.06 0.6
 0 8 0 4.12 0.53
 0 8 0 3.95 0.72
 -2 -8 0 35.73 2.18
 2 -8 0 35.31 2.15
 -2 -8 0 38.12 2.42
 2 -8 0 34.07 2.41
 2 8 0 35.49 2.25
 -2 8 0 33.32 2.3
 2 8 0 31.95 2.29
 -2 8 0 39.75 2.56
 2 8 0 34.06 2.29
 -2 8 0 36.25 2.31
 -2 8 0 32.72 2.23
 2 8 0 38.43 2.55
 2 8 0 35.44 2.22
 -2 8 0 33.71 2.22
 -2 8 0 36.87 2.24
 -4 -8 0 0.27 0.17
 4 -8 0 -0.02 0.34
 -4 -8 0 0.04 0.32
 4 -8 0 0.02 0.16
 -4 8 0 0.5 0.24
 4 8 0 -0.1 0.37
 -4 8 0 0.32 0.4
 4 8 0 0.13 0.26
 -4 8 0 -0.16 0.2
 4 8 0 0.14 0.24
 -4 8 0 0.03 0.22
 -4 8 0 0.15 0.25
 4 8 0 0.63 0.26
 4 8 0 0.33 0.25
 -6 -8 0 22.9 1.57
 6 -8 0 25.86 1.51
 6 -8 0 23.04 1.81
 -6 8 0 24.03 1.6
 -6 8 0 22.18 1.65
 6 8 0 22.56 1.63
 6 8 0 27.11 1.69
 6 8 0 23.26 1.59
 6 8 0 24.75 1.67
 -6 8 0 24.99 1.7
 6 8 0 24.4 1.87
 8 -8 0 1.87 0.28
 -8 -8 0 2.82 0.39
 8 -8 0 2.87 0.63
 -8 8 0 2.88 0.49
 8 8 0 3.15 0.48
 8 8 0 3.28 0.48
 -8 8 0 2.78 0.4
 -8 8 0 2.08 0.44
 8 8 0 3.42 0.69
 8 8 0 2.62 0.41
 8 8 0 3.14 0.47
 10 -8 0 5.58 0.82
 -10 -8 0 5.2 0.56
 -10 8 0 4.13 0.53
 10 8 0 6.06 0.91
 10 8 0 7.01 0.65
 -10 8 0 5.61 0.69
 10 8 0 6.57 0.64
 10 8 0 6.86 0.72
 10 8 0 4.53 0.59
 -10 8 0 5.12 0.66
 -12 -8 0 0.7 0.28
 12 -8 0 0.12 0.43
 12 8 0 0.78 0.5
 12 8 0 0.94 0.31
 -12 8 0 1.08 0.31
 -12 8 0 0.89 0.51
 12 8 0 0.49 0.32
 12 8 0 0.62 0.33
 -12 8 0 0.7 0.39
 -12 8 0 0.42 0.36
 12 8 0 0.5 0.37
 14 -8 0 20.53 1.81
 14 8 0 18.07 1.74
 -14 8 0 23.84 1.63
 14 8 0 20.03 1.58
 14 8 0 18.86 1.74
 -14 8 0 26.39 1.93
 -14 8 0 22.13 1.37
 14 8 0 20.97 1.5
 -14 8 0 23.66 1.68
 14 8 0 23.42 1.59
 -14 8 0 21.8 1.5
 16 -8 0 4.74 0.91
 -16 8 0 4.4 0.84
 -16 8 0 3.9 0.52
 16 8 0 3.48 0.65
 -16 8 0 4.69 0.71
 -16 8 0 4.36 0.4
 -16 8 0 4.22 0.69
 16 8 0 3.9 0.65
 -16 8 0 2.99 0.6
 16 8 0 4.64 0.89
 16 8 0 3.7 0.74
 18 -8 0 0.11 0.55
 18 8 0 0.75 0.62
 -18 8 0 -0.15 0.37
 -18 8 0 0.63 0.45
 -18 8 0 0.21 0.21
 -18 8 0 0.23 0.57
 18 8 0 0.67 0.43
 -18 8 0 -0.29 0.28
 18 8 0 -0.73 0.36
 20 -8 0 0.52 0.63
 20 8 0 -0.72 0.62
 -20 8 0 0.7 0.5
 -20 8 0 0.12 0.5
 20 8 0 0.28 0.48
 -20 8 0 -0.01 0.21
 22 -8 0 2.33 0.93
 -22 8 0 2.93 0.69
 -22 8 0 2.67 0.38
 22 8 0 3.71 0.99
 -22 8 0 4.5 0.9
 22 8 0 3.62 0.79
 24 -8 0 0.57 0.78
 -24 8 0 -0.25 0.55
 24 8 0 0.59 0.66
 24 8 0 -0.44 0.77
 -24 8 0 -0.93 0.47
 26 -8 0 1.4 1.04
 26 8 0 -0.12 0.55
 26 8 0 0.27 0.88
 -26 8 0 0.33 0.6
 -26 8 0 0.8 0.61
 28 -8 0 1.13 1.14
 -28 8 0 1.05 0.69
 -28 8 0 1.5 0.69
 28 8 0 1.34 0.8
 28 8 0 1.86 1.09
 30 -8 0 0.92 1.27
 -30 8 0 -0.14 0.54
 30 8 0 -0.72 0.97
 30 8 0 0.06 0.74
 32 -8 0 0.79 1.19
 32 8 0 1.77 0.91
 32 8 0 0.26 1.05
 34 -8 0 0.84 1.37
 34 8 0 -0.72 0.82
 36 -8 0 -0.71 1.37
 1 -9 0 10.13 1.15
 -1 -9 0 12.89 1.16
 1 9 0 13.21 0.96
 -1 9 0 14.25 1.06
 1 9 0 12.05 0.95
 1 9 0 9.99 0.98
 -1 9 0 13.29 0.95
 -1 9 0 12.08 0.93
 -1 9 0 12.56 0.96
 -1 9 0 14.24 1.3
 1 9 0 10.5 1
 -1 9 0 11.11 0.99
 1 9 0 13.8 1.34
 3 -9 0 0.24 0.18
 3 -9 0 0.76 0.42
 -3 -9 0 0.33 0.4
 -3 -9 0 0.48 0.18
 3 9 0 0.38 0.48
 -3 9 0 0.61 0.28
 -3 9 0 0.03 0.25
 -3 9 0 0.38 0.47
 -3 9 0 0.56 0.26
 3 9 0 0.23 0.27
 3 9 0 0.18 0.25
 -3 9 0 0.64 0.33
 3 9 0 0.34 0.3
 3 9 0 0.65 0.33
 -5 -9 0 58.75 4.08
 -5 -9 0 60.63 3.83
 5 -9 0 62.28 4.13
 5 -9 0 67.98 3.8
 -5 9 0 64.2 3.88
 5 9 0 61.1 3.97
 5 9 0 65.22 3.97
 -5 9 0 69.24 4.27
 -5 9 0 67.43 3.89
 5 9 0 63.71 4.21
 5 9 0 64.39 3.91
 -5 9 0 61.51 3.98
 -5 9 0 59.1 3.93
 5 9 0 60.4 3.87
 7 -9 0 43.19 3
 7 -9 0 46.44 2.64
 -7 -9 0 41.6 2.74
 7 9 0 41.1 2.79
 7 9 0 40.76 2.8
 -7 9 0 42.55 2.73
 7 9 0 42.96 2.77
 7 9 0 44.62 2.73
 -7 9 0 51.16 3.16
 -7 9 0 44.11 2.86
 -7 9 0 40.55 2.8
 7 9 0 41.38 3.06
 9 -9 0 10.2 1.23
 9 -9 0 10.76 0.79
 9 9 0 10.53 0.98
 -9 9 0 12.01 1.03
 9 9 0 10.51 0.97
 9 9 0 11.98 0.99
 -9 9 0 11.92 1.25
 -9 9 0 10.48 0.92
 -9 9 0 12.93 1.07
 9 9 0 10.67 0.94
 9 9 0 10.98 1.26
 11 -9 0 2.29 0.7
 11 9 0 3.44 0.5
 11 9 0 3.79 0.83
 -11 9 0 4.84 0.9
 -11 9 0 4.48 0.7
 11 9 0 2.78 0.54
 -11 9 0 3.2 0.48
 -11 9 0 3.37 0.59
 11 9 0 4.47 0.6
 11 9 0 4.24 0.6
 13 -9 0 19.33 1.69
 -13 9 0 18.07 1.35
 -13 9 0 14.83 1.41
 13 9 0 19.6 1.43
 13 9 0 18.76 1.35
 -13 9 0 21.12 1.74
 13 9 0 15.97 1.39
 13 9 0 20.81 1.41
 13 9 0 14.99 1.63
 -13 9 0 21.18 1.53
 15 -9 0 31.58 2.54
 -15 9 0 32.82 2.37
 15 9 0 37.29 2.26
 -15 9 0 31.67 2.3
 -15 9 0 36.59 2.64
 15 9 0 32.05 2.3
 -15 9 0 32.88 2.2
 15 9 0 33.66 2.49
 15 9 0 29.06 2.49
 17 -9 0 0.09 0.62
 -17 9 0 -0.83 0.3
 -17 9 0 0.55 0.64
 17 9 0 0.62 0.48
 17 9 0 -0.43 0.59
 -17 9 0 0.25 0.48
 -17 9 0 0.13 0.41
 17 9 0 0.61 0.44
 -17 9 0 -0.02 0.2
 19 -9 0 5.68 1.07
 19 9 0 5.36 0.85
 -19 9 0 4.62 0.78
 19 9 0 4.83 0.93
 -19 9 0 7.16 1.16
 19 9 0 5.52 1.05
 -19 9 0 5.44 0.5
 21 -9 0 10.44 1.49
 21 9 0 10.25 1.2
 21 9 0 11.52 1.52
 -21 9 0 10.87 1.19
 -21 9 0 11.45 1.36
 23 -9 0 3.61 1.15
 23 9 0 5.52 1.19
 23 9 0 7.1 1.02
 -23 9 0 8.23 1.07
 -23 9 0 6.52 1.16
 25 -9 0 -0.14 0.86
 25 9 0 -0.62 0.57
 25 9 0 1.48 0.97
 -25 9 0 0.64 0.64
 -25 9 0 0.5 0.68
 27 -9 0 7.59 1.72
 27 9 0 8.43 1.24
 -27 9 0 8.77 1.38
 -27 9 0 7.17 1.1
 27 9 0 9.83 1.7
 29 -9 0 10.35 1.98
 -29 9 0 12.3 1.6
 29 9 0 11.93 1.52
 29 9 0 10.64 1.88
 -29 9 0 12.13 1.43
 31 -9 0 -0.33 1.24
 31 9 0 -0.76 1.1
 33 -9 0 0.2 1.37
 33 9 0 0.67 1.18
 35 -9 0 7.55 2.09
 0 -10 0 37.48 2.69
 0 10 0 38.85 2.85
 0 10 0 39.38 2.46
 0 10 0 39.9 2.58
 0 10 0 36.53 2.55
 0 10 0 38.71 2.46
 2 -10 0 6.37 0.98
 -2 -10 0 5.99 0.92
 -2 10 0 8.9 0.75
 2 10 0 8.12 0.85
 -2 10 0 9.06 1.14
 2 10 0 6.96 0.8
 2 10 0 8.58 0.81
 -2 10 0 8.37 0.82
 -2 10 0 7.76 0.75
 -2 10 0 8.6 0.89
 2 10 0 8.66 0.77
 -2 10 0 7.3 0.73
 2 10 0 8.86 1.11
 -4 -10 0 0.08 0.39
 4 -10 0 0.64 0.5
 -4 10 0 1.23 0.61
 4 10 0 0.09 0.56
 -4 10 0 0.28 0.29
 -4 10 0 -0.23 0.27
 4 10 0 0.14 0.3
 4 10 0 0 0.31
 4 10 0 -0.1 0.25
 4 10 0 0 0.31
 -4 10 0 0.09 0.27
 -4 10 0 0.02 0.32
 6 -10 0 11.56 1.34
 -6 -10 0 11.07 1.26
 -6 10 0 13.27 1.37
 6 10 0 11.54 1.06
 6 10 0 10.96 1.34
 -6 10 0 10.29 0.98
 6 10 0 12.01 1.06
 6 10 0 11.25 0.96
 -6 10 0 11.82 1.09
 6 10 0 12.52 1
 -6 10 0 12.7 1.01
 8 -10 0 28.46 2.26
 8 10 0 29.34 2.04
 -8 10 0 33.02 2.4
 8 10 0 28.8 2.32
 8 10 0 28.38 1.97
 -8 10 0 30.24 2.1
 -8 10 0 26.54 2.01
 8 10 0 27.43 1.94
 -8 10 0 29 1.95
 8 10 0 29.29 2.03
 10 -10 0 -0.52 0.43
 -10 10 0 0.71 0.6
 10 10 0 -0.19 0.36
 -10 10 0 0.18 0.3
 10 10 0 0.45 0.39
 -10 10 0 0.07 0.38
 10 10 0 0.06 0.55
 -10 10 0 -0.13 0.33
 10 10 0 0.25 0.32
 10 10 0 0.55 0.35
 12 -10 0 16.68 1.59
 -12 10 0 16.4 1.43
 -12 10 0 16.46 1.26
 -12 10 0 14.14 1.33
 12 10 0 15.94 1.64
 -12 10 0 19.11 1.76
 12 10 0 15.82 1.3
 12 10 0 15.28 1.31
 12 10 0 16.22 1.31
 14 -10 0 49.02 3.53
 14 10 0 49.76 3.54
 14 10 0 50.92 3.27
 -14 10 0 53.63 3.39
 -14 10 0 53.89 3.68
 14 10 0 44.24 3.57
 14 10 0 53.28 3.26
 -14 10 0 45.92 3.3
 16 -10 0 17.32 1.9
 -16 10 0 17.89 1.57
 -16 10 0 19.1 2.38
 -16 10 0 20.3 1.87
 16 10 0 22.05 1.57
 16 10 0 18.6 1.82
 16 10 0 20.56 1.56
 16 10 0 16.73 1.77
 18 -10 0 -0.25 0.64
 18 10 0 0.22 0.46
 18 10 0 0.2 0.46
 18 10 0 -0.12 0.72
 -18 10 0 -0.02 0.47
 -18 10 0 -0.18 0.67
 18 10 0 -0.1 0.47
 20 -10 0 27.52 2.4
 20 10 0 23.99 1.98
 -20 10 0 25.48 2.05
 20 10 0 22.89 2.26
 -20 10 0 24.15 2.3
 20 10 0 29.5 2
 22 -10 0 25.01 2.59
 22 10 0 24.87 2.34
 -22 10 0 22.94 2.22
 22 10 0 27.85 2.06
 -22 10 0 24.68 1.99
 24 -10 0 1.44 1
 -24 10 0 0.99 0.74
 24 10 0 2.23 0.77
 24 10 0 2.5 1.13
 -24 10 0 2.17 0.75
 26 -10 0 10.84 1.83
 -26 10 0 10.99 1.61
 26 10 0 12.89 1.85
 -26 10 0 10.16 1.35
 28 -10 0 6.1 1.66
 -28 10 0 5.05 0.98
 28 10 0 6.34 1.53
 -28 10 0 4.83 1.12
 30 -10 0 6.99 1.83
 30 10 0 5.3 1.51
 32 -10 0 0.45 1.43
 32 10 0 -0.03 1.29
 1 -11 0 56.56 3.74
 -1 -11 0 49.83 3.68
 -1 11 0 55.48 3.4
 -1 11 0 55.14 3.54
 1 11 0 54.54 3.86
 1 11 0 47.75 3.48
 1 11 0 53.48 3.41
 1 11 0 56.69 3.4
 -1 11 0 57.57 3.89
 -1 11 0 55.82 3.52
 -1 11 0 53.37 3.4
 1 11 0 57.91 3.56
 3 -11 0 0.16 0.52
 -3 -11 0 -0.54 0.46
 -3 11 0 0.17 0.3
 -3 11 0 0.3 0.62
 -3 11 0 0.47 0.38
 -3 11 0 1 0.38
 3 11 0 0.48 0.34
 3 11 0 0.02 0.29
 3 11 0 0.33 0.37
 3 11 0 0.26 0.59
 3 11 0 -0.1 0.35
 -3 11 0 0.01 0.28
 -5 -11 0 15.42 1.46
 5 -11 0 13.5 1.53
 5 11 0 12.95 1.22
 -5 11 0 14.51 1.29
 5 11 0 15.56 1.21
 5 11 0 15.34 1.16
 5 11 0 13.45 1.6
 -5 11 0 14.26 1.57
 -5 11 0 14.71 1.17
 -5 11 0 14.93 1.18
 5 11 0 15.24 1.27
 7 -11 0 32.83 2.57
 -7 -11 0 36.79 2.57
 7 11 0 33.52 2.33
 7 11 0 35.22 2.25
 7 11 0 34.49 2.73
 -7 11 0 36.92 2.73
 -7 11 0 33.86 2.38
 -7 11 0 33.18 2.23
 7 11 0 30.23 2.3
 7 11 0 32.52 2.21
 -7 11 0 29.82 2.26
 -9 -11 0 92.24 5.85
 9 -11 0 91.05 5.89
 9 11 0 90.21 5.63
 -9 11 0 82.52 5.58
 9 11 0 88.54 5.62
 -9 11 0 93.44 5.69
 9 11 0 93.45 6.05
 -9 11 0 96.39 6.03
 9 11 0 87.61 5.52
 -9 11 0 89.65 5.51
 11 -11 0 13.56 1.58
 -11 11 0 15.09 1.39
 11 11 0 13.02 1.19
 11 11 0 14.8 1.28
 11 11 0 14.49 1.67
 -11 11 0 17.42 1.71
 -11 11 0 15.35 1.3
 13 -11 0 1.48 0.76
 -13 11 0 1.7 0.86
 13 11 0 1.86 0.8
 13 11 0 1.07 0.45
 -13 11 0 2.58 0.68
 -13 11 0 1.48 0.55
 13 11 0 2.19 0.55
 15 -11 0 52.44 3.75
 -15 11 0 58.91 3.91
 15 11 0 46.7 3.64
 -15 11 0 50.88 3.45
 15 11 0 51.33 3.37
 15 11 0 53 3.39
 15 11 0 45.48 3.71
 17 -11 0 7.48 1.31
 17 11 0 8.8 1.38
 -17 11 0 7.8 1.35
 17 11 0 8.09 0.98
 -17 11 0 6.96 1
 17 11 0 7.94 1.37
 17 11 0 8.64 1.09
 19 -11 0 0.35 0.74
 -19 11 0 1.3 0.76
 -19 11 0 1.07 0.6
 19 11 0 0.84 0.89
 19 11 0 1.64 0.62
 21 -11 0 12.65 1.87
 21 11 0 14.28 1.86
 21 11 0 16.27 1.47
 -21 11 0 15.17 1.76
 -21 11 0 13.67 1.52
 23 -11 0 8.8 1.68
 -23 11 0 9.32 1.28
 23 11 0 12.34 1.78
 -23 11 0 11 1.68
 23 11 0 14.78 1.43
 25 -11 0 2.67 1.22
 25 11 0 1.98 0.77
 25 11 0 1.64 1.1
 -25 11 0 1.85 0.93
 -25 11 0 1.38 0.73
 27 -11 0 1.52 1.13
 -27 11 0 2.89 1.06
 -27 11 0 2.51 0.84
 27 11 0 4.93 1.08
 27 11 0 3.01 1.36
 29 -11 0 14.22 2.32
 29 11 0 16.23 1.81
 29 11 0 12.19 2.07
 31 -11 0 -1.03 1.13
 31 11 0 0.37 1.33
 31 11 0 0.18 1.06
 0 -12 0 57.48 4.03
 0 12 0 60.43 4.22
 0 12 0 57.14 3.81
 -2 -12 0 5.68 1
 2 -12 0 6.58 1.07
 2 12 0 7.14 1.28
 -2 12 0 7.37 0.95
 -2 12 0 7.41 1.27
 2 12 0 5.35 0.82
 -4 -12 0 2.99 0.8
 4 -12 0 1.46 0.69
 -4 12 0 3.48 0.69
 -4 12 0 2.23 0.87
 4 12 0 1.25 0.5
 -4 12 0 3.06 0.52
 4 12 0 2.57 0.94
 6 -12 0 1.58 0.72
 -6 -12 0 2.83 0.8
 6 12 0 1.97 0.93
 -6 12 0 2.72 0.91
 -6 12 0 2.92 0.65
 -6 12 0 1.89 0.48
 8 -12 0 22.2 1.99
 -8 -12 0 20.55 1.87
 -8 12 0 21.03 1.65
 -8 12 0 21.3 2.09
 8 12 0 22.19 2.17
 -8 12 0 20.71 1.75
 10 -12 0 1.38 0.71
 -10 -12 0 1.89 0.78
 -10 12 0 0.59 0.73
 -10 12 0 0.49 0.42
 10 12 0 1.26 0.84
 12 -12 0 4.62 0.95
 -12 -12 0 3.21 0.88
 -12 12 0 4.34 1.08
 12 12 0 4.24 1.1
 12 12 0 2.77 0.74
 -12 12 0 3.46 0.67
 14 -12 0 4.58 1.14
 14 12 0 7.04 1.31
 14 12 0 5.95 0.87
 -14 12 0 6.15 0.9
 -14 12 0 5.63 1.23
 16 -12 0 1.41 0.79
 16 12 0 2.68 1.35
 -16 12 0 1.96 0.91
 16 12 0 2.1 0.93
 -16 12 0 1.7 0.6
 16 12 0 2.35 0.65
 18 -12 0 0.87 0.83
 -18 12 0 0.01 0.52
 18 12 0 0.71 0.57
 18 12 0 -0.08 0.89
 -18 12 0 0.69 0.8
 20 -12 0 3.87 1.16
 20 12 0 4.01 0.84
 -20 12 0 3.56 1.08
 -20 12 0 3.98 0.85
 20 12 0 4.88 1.27
 22 -12 0 3.32 1.2
 -22 12 0 4.15 1.15
 22 12 0 5.73 0.98
 22 12 0 3.32 1.25
 -22 12 0 5.16 0.96
 24 -12 0 4.59 1.48
 24 12 0 6.69 1.07
 24 12 0 3.55 1.31
 -24 12 0 4.8 0.98
 26 -12 0 1.36 1.13
 26 12 0 0.89 0.85
 -26 12 0 1.26 0.71
 26 12 0 1.52 1.25
 28 -12 0 1.32 1.37
 28 12 0 4.39 1.14
 28 12 0 1.71 1.38
 30 -12 0 2.36 1.47
 30 12 0 2.53 1.43
 30 12 0 0.75 1.06
 1 -13 0 2.95 0.82
 -1 -13 0 3.69 0.95
 1 13 0 2.25 0.94
 -1 13 0 4.28 1.17
 -3 -13 0 11.8 1.5
 3 -13 0 11.7 1.57
 -3 13 0 13.15 1.69
 3 13 0 13.14 1.89
 5 -13 0 0.07 0.65
 -5 -13 0 0.51 0.67
 -5 13 0 1.41 0.85
 5 13 0 -0.21 0.7
 7 -13 0 0.57 0.63
 -7 -13 0 -0.22 0.62
 -7 13 0 0.44 0.81
 7 13 0 0.25 0.82
 9 -13 0 7.65 1.29
 -9 -13 0 5.35 1.11
 9 13 0 6.68 1.41
 -9 13 0 6.5 1.33
 -11 -13 0 3.12 0.93
 11 -13 0 3.3 0.97
 11 13 0 2.01 0.9
 -11 13 0 4.61 1.15
 13 -13 0 1.14 0.75
 -13 -13 0 1.9 0.86
 13 13 0 1.66 0.89
 -13 13 0 2.16 0.94
 -13 13 0 1.08 0.87
 15 -13 0 1.92 0.88
 -15 -13 0 1.21 0.76
 -15 13 0 -0.94 0.65
 15 13 0 -1.22 0.87
 -15 13 0 0.53 0.49
 17 -13 0 0.96 0.87
 17 13 0 0.18 0.95
 -17 13 0 1.06 0.61
 -17 13 0 0.36 0.82
 19 -13 0 -0.35 0.8
 -19 13 0 0.96 0.52
 19 13 0 1.27 1.05
 21 -13 0 0.09 0.92
 -21 13 0 1.39 0.65
 21 13 0 -0.6 0.93
 23 -13 0 -1.52 0.85
 -23 13 0 -0.95 0.49
 23 13 0 -1.03 1.04
 25 -13 0 0.51 1.03
 25 13 0 0.48 1.18
 27 -13 0 0.85 1.12
 0 -14 0 21.65 2.26
 0 14 0 21.21 2.29
 2 -14 0 0.49 0.74
 -2 -14 0 -0.03 0.7
 2 14 0 0.39 0.83
 -2 14 0 1.49 0.93
 4 -14 0 0.6 0.85
 -4 -14 0 1.62 0.78
 -4 14 0 1.82 1.07
 4 14 0 1.4 0.91
 6 -14 0 9.8 1.51
 -6 -14 0 11.13 1.51
 6 14 0 10.82 1.79
 -6 14 0 9.01 1.7
 -8 -14 0 2.73 0.98
 8 -14 0 3.66 1.05
 8 14 0 3.96 1.25
 -8 14 0 2.33 1.05
 -10 -14 0 0.78 0.81
 10 -14 0 -0.2 0.75
 -10 14 0 0.64 0.9
 10 14 0 1.47 0.93
 -12 -14 0 5.2 1.13
 12 -14 0 5.13 1.25
 -12 14 0 4.87 1.46
 12 14 0 7.58 1.46
 14 -14 0 6.47 1.34
 -14 -14 0 8.79 1.44
 -16 -14 0 3.96 1.06
 16 -14 0 1.99 1.07
 16 14 0 3.42 1.18
 18 -14 0 0.33 0.92
 -18 -14 0 -0.54 0.72
 18 14 0 -0.27 1.06
 20 -14 0 9.24 1.74
 20 14 0 11.79 1.78
 22 -14 0 1.79 1.16
 22 14 0 0.54 1.09
 24 -14 0 -0.62 1.04
 24 14 0 1.9 1.24
 1 -15 0 8.05 1.39
 -1 -15 0 7.09 1.36
 -1 15 0 7.35 1.62
 1 15 0 8.4 1.65
 -3 -15 0 -0.21 0.72
 3 -15 0 0.72 0.82
 3 15 0 1.13 1.06
 -3 15 0 0.01 0.88
 -5 -15 0 2.38 0.93
 5 -15 0 -0.15 0.72
 5 15 0 2.51 1.21
 7 -15 0 17.86 2.18
 -7 -15 0 17.05 2.08
 7 15 0 20 2.35
 -9 -15 0 4.42 1.11
 9 -15 0 3.1 1.15
 9 15 0 3.93 1.23
 -11 -15 0 1.22 0.9
 11 -15 0 1.5 0.95
 11 15 0 0.93 0.87
 -13 -15 0 6.44 1.36
 13 -15 0 5.71 1.33
 -15 -15 0 3.35 1.11
 15 -15 0 4.6 1.26
 15 15 0 2.62 1.22
 -17 -15 0 4.06 1.16
 17 -15 0 1.84 1.07
 17 15 0 0.08 1.07
 19 -15 0 5.67 1.45
 -19 -15 0 5.16 1.32
 19 15 0 7.36 1.58
 -21 -15 0 6.18 1.44
 21 15 0 8.14 1.67
 0 -16 0 6.11 1.32
 -2 -16 0 6.23 1.29
 2 -16 0 3.81 1.19
 -4 -16 0 0.54 0.83
 4 -16 0 0.45 0.87
 6 -16 0 3.74 1.19
 -6 -16 0 3.29 1.09
 8 -16 0 0.3 0.85
 -8 -16 0 1.2 0.9
 -10 -16 0 0 0.83
 10 -16 0 -0.15 0.87
 10 16 0 2.53 1.48
 12 -16 0 1.07 0.97
 -12 -16 0 -0.89 0.83
 14 -16 0 3.47 1.31
 -14 -16 0 4.45 1.23
 14 16 0 2.81 1.32
 16 -16 0 1.16 1.12
 -16 -16 0 1.02 1
 16 16 0 0.97 1.14
 -1 -17 0 1.62 1.03
 1 -17 0 1.71 1.03
 -3 -17 0 -0.69 0.77
 3 -17 0 1.44 0.99
 5 -17 0 1.39 1
 -5 -17 0 1.38 0.94
 -7 -17 0 2.7 1.21
 7 -17 0 1.55 1.08
 42 0 -1 -1.29 1.16
 40 0 -1 -0.36 1.08
 38 0 -1 0.37 1
 36 0 -1 0.23 1.02
 34 0 -1 -1.3 0.83
 32 0 -1 -0.38 0.81
 30 0 -1 -0.2 0.8
 28 0 -1 -0.28 0.56
 28 0 -1 0.14 0.74
 26 0 -1 0.11 0.28
 26 0 -1 -0.47 0.53
 26 0 -1 0.09 0.62
 24 0 -1 -0.12 0.53
 24 0 -1 -0.62 0.46
 24 0 -1 0.08 0.26
 -22 0 1 -0.36 0.3
 -22 0 1 -0.24 0.13
 -22 0 1 0.01 0.21
 22 0 -1 0.28 0.56
 22 0 -1 0.03 0.23
 22 0 -1 0.18 0.49
 20 0 -1 -0.33 0.2
 -20 0 1 -0.13 0.13
 -20 0 1 -0.03 0.31
 20 0 -1 0.5 0.44
 20 0 -1 -0.48 0.39
 -20 0 1 -0.1 0.18
 -18 0 1 -0.34 0.25
 -18 0 1 -0.09 0.13
 18 0 -1 0 0.18
 18 0 -1 0.02 0.35
 -18 0 1 0.1 0.18
 18 0 -1 -0.22 0.35
 16 0 -1 0.01 0.31
 -16 0 1 -0.01 0.11
 16 0 -1 -0.15 0.33
 16 0 -1 -0.03 0.15
 -16 0 1 0.06 0.16
 -16 0 1 -0.22 0.22
 -14 0 1 -0.06 0.17
 -14 0 1 -0.01 0.22
 -14 0 1 0 0.24
 14 0 -1 0.16 0.34
 14 0 -1 -0.27 0.28
 14 0 -1 -0.17 0.13
 -14 0 1 -0.03 0.1
 -12 0 1 -0.32 0.18
 12 0 -1 0.26 0.29
 12 0 -1 -0.06 0.26
 -12 0 1 -0.16 0.2
 -12 0 1 0.06 0.16
 -12 0 1 0.25 0.12
 -10 0 1 0.08 0.1
 10 0 -1 -0.23 0.19
 -10 0 1 -0.18 0.14
 10 0 -1 0.2 0.25
 -10 0 1 0.19 0.17
 -10 0 1 -0.26 0.17
 10 0 -1 0.04 0.13
 -8 0 1 0.05 0.15
 8 0 -1 -0.33 0.16
 -8 0 1 0.13 0.15
 8 0 -1 0.15 0.18
 -8 0 1 -0.01 0.12
 -8 0 1 0.23 0.08
 8 0 -1 0.05 0.12
 -6 0 1 -0.05 0.14
 -6 0 1 0.02 0.08
 6 0 -1 0.16 0.13
 -6 0 1 -0.04 0.05
 -6 0 1 -0.03 0.11
 6 0 -1 -0.1 0.1
 6 0 -1 0.07 0.13
 -6 0 1 0.05 0.1
 -4 0 1 -0.48 0.03
 4 0 -1 0.09 0.11
 4 0 -1 -0.25 0.14
 4 0 -1 -0.13 0.11
 4 0 -1 -0.44 0.07
 -4 0 1 -0.34 0.04
 -4 0 1 -0.52 0.03
 -4 0 1 -0.49 0.04
 -2 0 1 -0.16 0.02
 2 0 -1 -0.09 0.07
 2 0 -1 -0.03 0.05
 -2 0 1 -0.16 0.03
 2 0 -1 -0.09 0.07
 -2 0 1 -0.12 0.02
 -2 0 1 -0.11 0.02
 -2 0 1 -0.15 0.03
 0 0 1 -0.57 0.02
 0 0 1 -0.66 0.02
 0 0 -1 -0.43 0.07
 0 0 1 -0.67 0.03
 0 0 1 -0.67 0.02
 0 0 -1 -0.54 0.06
 0 0 -1 -0.27 0.07
 0 0 -1 -0.42 0.07
 0 0 1 -0.64 0.02
 -2 0 -1 -0.11 0.09
 2 0 1 -0.1 0.05
 -2 0 -1 -0.08 0.09
 2 0 1 -0.16 0.02
 -2 0 -1 -0.05 0.06
 2 0 1 -0.16 0.03
 2 0 1 0.05 0.11
 2 0 1 -0.06 0.07
 -4 0 -1 -0.27 0.12
 4 0 1 -0.12 0.16
 4 0 1 -0.35 0.1
 -4 0 -1 -0.17 0.06
 4 0 1 -0.08 0.07
 4 0 1 -0.05 0.15
 -6 0 -1 -0.37 0.17
 6 0 1 -0.33 0.22
 6 0 1 -0.47 0.13
 6 0 1 -0.11 0.1
 6 0 1 -0.06 0.22
 6 0 1 -0.19 0.08
 8 0 1 0.02 0.16
 8 0 1 -0.12 0.26
 8 0 1 -0.01 0.1
 8 0 1 0.04 0.1
 8 0 1 -0.17 0.21
 10 0 1 -0.07 0.09
 10 0 1 -0.12 0.27
 10 0 1 -0.28 0.26
 10 0 1 -0.05 0.19
 10 0 1 -0.04 0.12
 -10 0 -1 -0.37 0.18
 12 0 1 0.41 0.29
 -12 0 -1 -0.2 0.18
 12 0 1 0.02 0.14
 12 0 1 -0.62 0.27
 12 0 1 -0.09 0.13
 12 0 1 0.35 0.33
 14 0 1 -0.03 0.15
 -14 0 -1 -0.38 0.2
 14 0 1 -0.11 0.4
 14 0 1 0.17 0.36
 14 0 1 -0.03 0.15
 14 0 1 -0.61 0.21
 16 0 1 0.13 0.44
 16 0 1 1.03 0.49
 16 0 1 0.1 0.17
 16 0 1 0.06 0.15
 -16 0 -1 -0.38 0.23
 16 0 1 -0.35 0.22
 18 0 1 -0.53 0.4
 18 0 1 0.06 0.06
 18 0 1 0.21 0.45
 18 0 1 -0.15 0.19
 -18 0 -1 -0.38 0.27
 20 0 1 -0.18 0.46
 20 0 1 -0.24 0.2
 20 0 1 0.4 0.49
 22 0 1 0.57 0.6
 22 0 1 -0.94 0.53
 24 0 1 0.19 0.62
 24 0 1 0.37 0.59
 26 0 1 0.17 0.66
 26 0 1 0.63 0.74
 28 0 1 0.55 0.73
 28 0 1 -0.96 0.59
 30 0 1 0.42 0.89
 30 0 1 -0.92 0.63
 32 0 1 2.06 1.06
 34 0 1 0.42 0.87
 36 0 1 -0.02 0.99
 38 0 1 0.39 1.05
 40 0 1 0.05 1.01
 41 -1 -1 2.17 1.31
 41 1 -1 0.83 1.18
 39 -1 -1 6.26 1.61
 39 1 -1 7.87 1.6
 37 -1 -1 1.46 1.04
 37 1 -1 2.02 1.15
 35 -1 -1 15.2 2.02
 35 1 -1 12.64 1.88
 33 -1 -1 1.02 1.03
 33 1 -1 0.44 0.92
 31 -1 -1 11.32 1.62
 31 1 -1 12.59 1.68
 29 -1 -1 12.43 1.68
 29 1 -1 12 1.68
 29 1 -1 10.24 1.45
 27 -1 -1 6.58 1.24
 27 -1 -1 9.89 1.5
 27 -1 -1 9.4 0.78
 27 1 -1 9.68 1.32
 27 1 -1 12.18 1.58
 25 -1 -1 7.87 0.67
 25 -1 -1 9.27 1.29
 25 -1 -1 11.5 1.5
 25 1 -1 7.43 1.13
 25 1 -1 8.89 1.34
 -25 1 1 7.38 0.77
 23 -1 -1 78.25 5.07
 23 -1 -1 74.72 4.38
 23 -1 -1 71.32 4.87
 23 1 -1 83.44 5.01
 -23 1 1 77.74 4.56
 23 1 -1 72.71 4.83
 -23 1 1 72.38 4.46
 -23 1 1 66.94 4.57
 21 -1 -1 24.96 2.1
 21 -1 -1 25.24 1.54
 -21 -1 1 22.63 1.6
 21 -1 -1 25.23 2.01
 21 1 -1 25.35 1.55
 -21 1 1 26.17 1.73
 21 1 -1 22.96 2
 21 1 -1 25.99 1.97
 -21 1 1 24.77 1.62
 -21 1 1 25.44 1.75
 -19 -1 1 30.96 1.97
 -19 -1 1 29.25 1.89
 19 -1 -1 28.26 2.23
 19 -1 -1 29.58 2.32
 19 1 -1 28.42 2.17
 -19 1 1 29.88 1.89
 -19 1 1 32.59 1.99
 -19 1 1 28.08 2.02
 19 1 -1 30.7 1.83
 19 1 -1 33.18 2.31
 -17 -1 1 0.27 0.13
 17 -1 -1 -0.01 0.37
 17 -1 -1 0.79 0.45
 -17 -1 1 0.26 0.28
 -17 1 1 0.21 0.13
 -17 1 1 0.38 0.28
 17 1 -1 0.16 0.35
 17 1 -1 0.06 0.36
 -17 1 1 0.24 0.26
 -17 1 1 0.22 0.23
 15 -1 -1 164.89 10.29
 -15 -1 1 181.37 10.02
 -15 -1 1 165.59 9.97
 15 -1 -1 161.98 10.23
 -15 1 1 162.74 10.1
 15 1 -1 161.16 9.91
 15 1 -1 173.41 10.23
 15 1 -1 172.5 10.17
 -15 1 1 173.16 10.16
 -15 1 1 179.81 10.04
 -15 1 1 172.99 9.97
 -13 -1 1 33.34 1.98
 13 -1 -1 30.74 2.21
 -13 -1 1 31.1 1.93
 13 -1 -1 33.55 2.2
 -13 -1 1 31.29 2.09
 -13 1 1 30.07 2.07
 13 1 -1 31.41 2.14
 -13 1 1 34.16 2.01
 -13 1 1 32.15 1.93
 -13 1 1 29.99 2.09
 13 1 -1 30.42 1.88
 13 1 -1 30.96 2.09
 -11 -1 1 6.01 0.57
 11 -1 -1 4.88 0.65
 11 -1 -1 5.78 0.7
 -11 -1 1 5.24 0.48
 -11 -1 1 5.75 0.42
 -11 1 1 4.91 0.54
 11 1 -1 5.1 0.39
 -11 1 1 6.44 0.52
 11 1 -1 5.53 0.4
 -11 1 1 5.23 0.41
 -11 1 1 4.49 0.56
 11 1 -1 6.33 0.66
 11 1 -1 4.52 0.56
 -9 -1 1 10.33 0.65
 9 -1 -1 7.4 0.77
 9 -1 -1 9.42 0.8
 9 -1 -1 11.48 0.72
 -9 -1 1 9.52 0.62
 -9 -1 1 9.14 0.72
 9 1 -1 9.11 0.66
 9 1 -1 8.7 0.58
 9 1 -1 7.99 0.7
 -9 1 1 8.78 0.73
 9 1 -1 9.16 0.75
 -9 1 1 9.1 0.67
 -9 1 1 8.8 0.76
 -9 1 1 8.91 0.6
 7 -1 -1 287.49 15.14
 -7 -1 1 265.05 15.02
 -7 -1 1 256.44 15.03
 -7 -1 1 260.2 14.98
 7 -1 -1 244.38 15.11
 -7 -1 1 260.92 15.1
 7 -1 -1 256.38 15.12
 7 1 -1 249.93 14.98
 7 1 -1 243.46 15.09
 -7 1 1 280.21 15.06
 -7 1 1 236.9 15.15
 -7 1 1 257.32 15
 -7 1 1 276.07 15.04
 7 1 -1 234.24 15.07
 5 -1 -1 209.07 12.27
 -5 -1 1 218.84 12.24
 -5 -1 1 201.35 12.2
 5 -1 -1 189.22 12.34
 -5 -1 1 213.93 12.23
 5 -1 -1 230.66 12.27
 -5 -1 1 227.48 12.23
 5 -1 -1 213.17 12.27
 -5 1 1 210.92 12.25
 -5 1 1 210.58 12.21
 5 1 -1 209.04 12.27
 5 1 -1 227.02 12.29
 -5 1 1 204.4 12.27
 -5 1 1 184.44 12.22
 5 1 -1 199.62 12.27
 3 -1 -1 46.53 3.02
 3 -1 -1 49.48 2.93
 3 -1 -1 48.81 2.99
 3 -1 -1 45.38 3.08
 -3 -1 1 50.8 2.96
 3 -1 -1 54.17 2.94
 3 1 -1 52.29 2.97
 3 1 -1 48.34 2.95
 -3 1 1 51.88 2.94
 3 1 -1 52.48 2.99
 1 -1 -1 1.79 0.24
 1 -1 -1 1.9 0.37
 -1 -1 1 1.2 0.22
 -1 -1 1 1.27 0.19
 1 -1 -1 1.27 0.23
 1 1 -1 1.87 0.2
 1 1 -1 1.19 0.22
 1 1 -1 1.82 0.18
 -1 1 1 1.43 0.16
 1 1 -1 1.81 0.21
 1 1 -1 1.64 0.19
 1 -1 1 62.61 3.74
 1 -1 1 63.12 3.65
 1 -1 1 60.84 3.71
 -1 -1 -1 58.94 3.67
 1 -1 1 70.8 3.68
 -1 -1 -1 61.86 3.67
 -1 -1 -1 65.51 3.88
 -1 1 -1 57.25 3.74
 -1 1 -1 62.36 3.71
 -1 1 -1 63.42 3.71
 -3 -1 -1 235.52 12.77
 -3 -1 -1 200.95 12.57
 3 -1 1 188.6 12.54
 3 -1 1 220.1 12.59
 3 -1 1 222.81 12.61
 -3 -1 -1 223.83 12.58
 -3 1 -1 221.96 12.58
 3 1 1 206.23 12.58
 3 1 1 214.47 12.56
 3 1 1 181.41 12.52
 3 1 1 230.35 12.54
 -3 1 -1 223.7 12.63
 -3 1 -1 233.41 12.58
 5 -1 1 108.14 6.65
 5 -1 1 108.02 6.62
 5 -1 1 110.26 6.69
 5 -1 1 106.85 6.62
 5 1 1 114.32 6.55
 5 1 1 113.73 6.58
 5 1 1 113.45 6.63
 -5 1 -1 115.58 6.6
 5 1 1 114.45 6.65
 -5 1 -1 115.69 6.67
 7 -1 1 18.69 1.36
 -7 -1 -1 20.99 1.19
 7 -1 1 20.29 1.42
 7 -1 1 19.46 1.32
 -7 1 -1 19.83 1.29
 7 1 1 20.84 1.39
 7 1 1 20.14 1.24
 -7 1 -1 19.42 1.4
 7 1 1 18.83 1.34
 7 1 1 20.03 1.28
 -9 -1 -1 0.67 0.11
 9 -1 1 0.85 0.34
 9 -1 1 1.02 0.35
 9 -1 1 1.16 0.27
 9 1 1 2 0.41
 9 1 1 1.51 0.27
 9 1 1 1.92 0.21
 -9 1 -1 1.7 0.26
 9 1 1 1.49 0.32
 11 -1 1 9.17 0.93
 11 -1 1 7.2 0.51
 11 -1 1 8.1 0.72
 11 -1 1 6.86 0.88
 -11 1 -1 7.56 0.64
 11 1 1 6.27 0.78
 11 1 1 7.64 0.67
 11 1 1 8.26 0.76
 11 1 1 8.44 0.58
 13 -1 1 1.8 0.5
 13 -1 1 1.99 0.53
 13 1 1 1.98 0.26
 -13 1 -1 1.36 0.3
 13 1 1 1.53 0.36
 13 1 1 1.63 0.48
 13 1 1 1.69 0.44
 15 -1 1 75.21 4.91
 15 -1 1 79.78 4.98
 15 -1 1 72.01 4.49
 -15 1 -1 75.35 4.65
 15 1 1 80.38 4.59
 15 1 1 75.31 4.87
 15 1 1 79.61 4.83
 17 -1 1 41.16 2.97
 17 -1 1 41.84 2.52
 17 -1 1 43.09 3.07
 17 1 1 41.16 2.75
 17 1 1 41.22 2.89
 17 1 1 44.77 2.99
 -17 1 -1 41.28 2.69
 17 1 1 44.07 2.63
 19 -1 1 11.51 0.84
 19 -1 1 12.59 1.42
 19 -1 1 17.33 1.73
 19 1 1 13.71 0.96
 19 1 1 13.43 1.39
 19 1 1 12.22 1.12
 19 1 1 12.98 1.47
 21 -1 1 17.86 1.9
 21 -1 1 17.35 1.59
 21 -1 1 14.97 1.01
 21 1 1 14.96 1.58
 21 1 1 12.88 1.57
 23 -1 1 5.8 1.2
 23 -1 1 6.31 1.16
 23 -1 1 7.15 0.69
 23 1 1 7.42 1.16
 23 1 1 7.62 1.21
 25 -1 1 0.64 0.76
 25 -1 1 0.4 0.68
 25 1 1 1.89 0.82
 25 1 1 0.78 0.66
 27 -1 1 9.08 1.42
 27 -1 1 12.42 1.75
 27 1 1 9.93 1.39
 27 1 1 9.73 1.52
 29 -1 1 11.04 1.73
 29 -1 1 6.49 1.35
 29 1 1 5.49 1.29
 29 1 1 7.97 1.34
 31 -1 1 1.75 1.03
 31 1 1 0.59 0.9
 31 1 1 2.05 0.99
 33 -1 1 1.48 1.12
 33 1 1 0.39 0.95
 35 -1 1 5.85 1.41
 35 1 1 6.24 1.31
 37 -1 1 -0.43 1.01
 37 1 1 0.3 0.89
 39 -1 1 -0.29 1.01
 39 1 1 2.04 1.2
 40 -2 -1 11 1.96
 40 2 -1 10.85 1.86
 38 -2 -1 9.99 1.86
 38 2 -1 9.11 1.6
 36 -2 -1 22.25 2.55
 36 2 -1 19.85 2.31
 34 -2 -1 20.13 2.46
 34 2 -1 23.03 2.43
 32 -2 -1 0.82 0.98
 32 2 -1 1.31 0.93
 30 -2 -1 35.87 2.93
 30 2 -1 33.32 2.91
 30 2 -1 33.09 2.74
 28 -2 -1 57.01 4.1
 28 2 -1 61.65 4.21
 28 2 -1 54.19 4
 26 -2 -1 43.72 3.46
 26 -2 -1 49.77 2.9
 26 -2 -1 47.21 3.64
 26 2 -1 46.36 3.39
 -26 2 1 48.14 3.25
 26 2 -1 47.72 3.52
 24 -2 -1 18.61 1.15
 24 -2 -1 15.77 1.89
 24 -2 -1 16.52 1.85
 -24 2 1 16.88 1.34
 -24 2 1 16.32 1.38
 24 2 -1 15.77 1.58
 24 2 -1 18.01 1.77
 -24 2 1 17.08 1.23
 22 -2 -1 26.39 2.21
 22 -2 -1 28.63 2.19
 22 2 -1 27.75 2.13
 22 2 -1 22.97 1.99
 -22 2 1 25.72 1.75
 -22 2 1 22.9 1.81
 -22 2 1 24.84 1.63
 20 -2 -1 10.73 1.28
 20 -2 -1 8.26 1.18
 -20 -2 1 9.74 0.83
 20 2 -1 7.97 1.01
 -20 2 1 8.62 0.68
 20 2 -1 8.69 1.08
 -20 2 1 8.12 0.85
 -20 2 1 8.52 0.83
 18 -2 -1 0.04 0.45
 -18 -2 1 0.34 0.17
 -18 -2 1 0.07 0.26
 18 -2 -1 0.18 0.39
 -18 2 1 0.35 0.26
 18 2 -1 0.16 0.38
 -18 2 1 0.24 0.18
 -18 2 1 0.19 0.26
 18 2 -1 0.3 0.43
 -18 2 1 0.04 0.27
 16 -2 -1 37.45 2.66
 16 -2 -1 32.67 2.59
 -16 -2 1 37.14 2.3
 16 2 -1 35.41 2.49
 16 2 -1 38.46 2.36
 -16 2 1 37.94 2.51
 -16 2 1 39.56 2.39
 -16 2 1 36.88 2.48
 16 2 -1 41.45 2.59
 -16 2 1 36.72 2.29
 14 -2 -1 211.85 12.94
 14 -2 -1 213.06 12.96
 -14 -2 1 212.55 12.69
 -14 -2 1 229.7 12.72
 -14 2 1 224.71 12.75
 14 2 -1 206.43 12.83
 -14 2 1 209.33 12.86
 14 2 -1 209.29 12.72
 14 2 -1 210.34 12.88
 -14 2 1 224.09 12.68
 -14 2 1 229.54 12.89
 -12 -2 1 10.21 0.7
 -12 -2 1 10.07 0.74
 12 -2 -1 10.48 0.91
 12 -2 -1 9.66 0.93
 -12 -2 1 10.22 0.64
 12 2 -1 8.91 0.81
 -12 2 1 10.54 0.84
 12 2 -1 10.47 0.73
 -12 2 1 9.97 0.69
 -12 2 1 10.29 0.88
 12 2 -1 10.75 0.9
 -12 2 1 9.99 0.77
 -10 -2 1 19.68 1.16
 10 -2 -1 17.64 1.36
 10 -2 -1 19.26 1.36
 -10 2 1 18.88 1.33
 10 2 -1 19.16 1.24
 10 2 -1 16.9 1.33
 -10 2 1 22.67 1.28
 -10 2 1 20.76 1.27
 -10 2 1 18.28 1.39
 -10 2 1 19.06 1.2
 10 2 -1 19.48 1.33
 -8 -2 1 204.03 12.18
 -8 -2 1 210.57 12.24
 8 -2 -1 208.3 12.31
 8 2 -1 190.51 12.32
 -8 2 1 209.39 12.21
 8 2 -1 205.13 12.25
 -8 2 1 220.39 12.43
 8 2 -1 207.28 12.31
 -8 2 1 223.61 12.28
 -8 2 1 216.09 12.25
 -6 -2 1 304.17 17.74
 6 -2 -1 340.46 17.87
 6 -2 -1 298.05 17.75
 6 2 -1 304.79 17.75
 -6 2 1 298.93 17.91
 -6 2 1 299.16 17.72
 -6 2 1 291.82 17.69
 6 2 -1 300.62 17.78
 -6 2 1 302.14 17.7
 -6 2 1 303.38 17.77
 4 -2 -1 22.28 1.39
 4 -2 -1 22.84 1.5
 -4 -2 1 22.71 1.37
 4 -2 -1 22.51 1.35
 -4 -2 1 19.49 1.31
 4 -2 -1 22 1.33
 -4 2 1 20.98 1.53
 4 2 -1 24.1 1.37
 -4 2 1 22.18 1.31
 4 2 -1 21.87 1.4
 -4 2 1 22.87 1.33
 -4 2 1 20.43 1.4
 -4 2 1 21.56 1.45
 2 -2 -1 5.58 0.54
 2 -2 -1 5.97 0.39
 2 -2 -1 5.23 0.45
 -2 -2 1 5.93 0.47
 -2 -2 1 5.77 0.42
 2 2 -1 5.29 0.36
 -2 2 1 5.1 0.56
 2 2 -1 5.54 0.4
 -2 2 1 5.26 0.48
 -2 2 1 4.59 0.44
 2 2 -1 5.63 0.44
 -2 2 1 5.92 0.38
 0 -2 1 907.98 51.79
 0 -2 -1 943.07 51.77
 0 -2 -1 915.6 51.77
 0 -2 1 900.52 51.85
 0 -2 -1 831.32 51.88
 0 2 1 889.25 51.91
 0 2 -1 896.01 51.75
 0 2 -1 975.87 51.86
 0 2 1 1000 51.99
 0 2 1 777.73 51.88
 0 2 -1 765 51.83
 2 -2 1 1.18 0.18
 -2 -2 -1 1.02 0.27
 2 -2 1 1.14 0.23
 -2 -2 -1 0.89 0.14
 2 2 1 1.1 0.12
 -2 2 -1 0.98 0.18
 2 2 1 1.01 0.28
 2 2 1 1.15 0.19
 2 2 1 1.39 0.12
 2 2 1 1.31 0.14
 -4 -2 -1 61.09 3.44
 4 -2 1 59.9 3.48
 -4 -2 -1 47.89 3.52
 4 2 1 55.48 3.41
 4 2 1 58.06 3.36
 4 2 1 55.39 3.39
 4 2 1 56.6 3.56
 -4 2 -1 60.68 3.42
 4 2 1 57.42 3.36
 -4 2 -1 58.75 3.38
 6 -2 1 259.52 15.65
 6 -2 1 272.42 15.62
 -6 -2 -1 236.67 15.69
 6 2 1 270.07 15.53
 -6 2 -1 271.06 15.55
 -6 2 -1 278.52 15.68
 6 2 1 275.03 15.61
 6 2 1 282.54 15.53
 6 2 1 253.69 15.57
 -8 -2 -1 271.1 17.21
 8 -2 1 293.87 17.21
 8 2 1 286.05 17.16
 8 2 1 311.6 17.06
 8 2 1 284.61 17.13
 8 2 1 313.19 17.07
 -8 2 -1 287.09 17.06
 10 -2 1 5.28 0.68
 -10 -2 -1 4.71 0.55
 10 -2 1 4.07 0.65
 -10 -2 -1 5.56 0.37
 10 -2 1 4.9 0.42
 10 2 1 4.55 0.6
 10 2 1 5.87 0.44
 10 2 1 5.35 0.6
 10 2 1 5.26 0.48
 -10 2 -1 5.04 0.42
 12 -2 1 135.63 7.68
 12 -2 1 133.74 7.94
 -12 -2 -1 115.02 7.8
 12 -2 1 133.75 8
 12 2 1 125.66 7.86
 12 2 1 137.34 7.69
 12 2 1 128.23 7.81
 12 2 1 134.81 7.73
 14 -2 1 83.76 4.9
 -14 -2 -1 83.72 4.82
 14 -2 1 84.94 5.21
 -14 -2 -1 72.91 5
 14 -2 1 83.37 5.28
 14 2 1 82.9 4.91
 14 2 1 85.28 4.98
 14 2 1 78.56 5.13
 14 2 1 85.41 5.09
 16 -2 1 42.87 2.63
 -16 -2 -1 43.31 2.54
 16 -2 1 45.92 3.04
 -16 -2 -1 37 2.69
 16 -2 1 41.06 3.05
 16 2 1 39.86 2.82
 16 2 1 47.81 2.76
 16 2 1 45.62 2.65
 16 2 1 42.2 2.94
 18 -2 1 13.89 1.49
 -18 -2 -1 12.28 0.97
 18 -2 1 12.45 0.86
 18 -2 1 14.49 1.62
 18 2 1 14.1 0.98
 18 2 1 13.42 1.22
 18 2 1 12.48 1.08
 18 2 1 13.37 1.33
 -20 -2 -1 140.2 9.57
 20 -2 1 160.68 9.49
 20 -2 1 165.17 10.17
 20 -2 1 175.17 10.12
 20 2 1 172.75 10.02
 20 2 1 160.42 9.86
 20 2 1 165.4 9.74
 20 2 1 169.63 9.64
 22 -2 1 32.24 2.44
 22 -2 1 28.04 1.77
 22 -2 1 27.68 2.48
 22 2 1 28.61 2.34
 22 2 1 27.77 2.18
 24 -2 1 89.04 5.92
 24 -2 1 85.64 5.76
 24 2 1 86.51 5.73
 24 2 1 82.75 5.53
 26 -2 1 10.18 1.54
 26 -2 1 8.04 1.52
 26 2 1 10.12 1.53
 26 2 1 9.68 1.38
 28 -2 1 51.77 3.86
 28 -2 1 49.81 3.99
 28 2 1 45.8 3.6
 28 2 1 54.5 3.9
 30 -2 1 14.42 1.87
 30 2 1 13.54 1.69
 30 2 1 15.47 2.03
 32 -2 1 1.48 1.08
 32 2 1 0.87 0.92
 32 2 1 2.46 1.04
 34 -2 1 3.23 1.21
 34 2 1 3.85 1.09
 36 -2 1 32.22 3.16
 36 2 1 33.48 2.97
 38 -2 1 5.11 1.46
 38 2 1 5.96 1.44
 40 -2 1 7.18 1.75
 40 2 1 6.14 1.43
 41 -3 -1 7.92 1.87
 41 3 -1 6.93 1.65
 39 -3 -1 -0.99 1.2
 39 3 -1 0.29 1.07
 37 -3 -1 10.63 1.86
 37 3 -1 12.43 1.76
 35 -3 -1 50.01 3.84
 35 3 -1 40.9 3.54
 33 -3 -1 5.81 1.35
 33 3 -1 9.11 1.5
 31 -3 -1 1.38 1.03
 31 3 -1 0.95 1.32
 31 3 -1 0.83 0.78
 29 -3 -1 47.06 3.84
 29 3 -1 49.24 3.62
 29 3 -1 55.57 3.86
 27 -3 -1 21.33 2.36
 27 3 -1 23.33 2.13
 27 3 -1 28.6 2.34
 25 -3 -1 1.58 0.72
 25 -3 -1 2.01 0.92
 25 3 -1 1.98 0.71
 25 3 -1 1.08 0.7
 -25 3 1 1.43 0.49
 23 -3 -1 85.63 5.78
 23 -3 -1 86.82 5.71
 -23 3 1 88.85 5.46
 -23 3 1 85.41 5.19
 23 3 -1 82.96 5.48
 23 3 -1 89.19 5.63
 -23 3 1 84.58 5.29
 21 -3 -1 93.78 6.37
 21 -3 -1 93.23 6.41
 -21 3 1 103.02 6.19
 21 3 -1 98.8 6.2
 21 3 -1 106.2 6.35
 -21 3 1 98.55 5.93
 -21 3 1 99.17 6.02
 19 -3 -1 71.36 4.66
 19 -3 -1 70.64 4.65
 19 3 -1 67.3 4.45
 -19 3 1 70.75 4.22
 19 3 -1 68.62 4.52
 -19 3 1 63.09 4.43
 -19 3 1 73.99 4.48
 19 3 -1 72.44 4.52
 -19 3 1 71.04 4.31
 17 -3 -1 12.79 1.17
 17 -3 -1 10.06 1.2
 17 3 -1 11.34 0.88
 17 3 -1 10.47 1.09
 -17 3 1 13.05 1.08
 -17 3 1 11.38 0.83
 17 3 -1 11.55 1.05
 -17 3 1 10.6 1
 -17 3 1 12.14 0.94
 15 -3 -1 207.56 12.87
 -15 -3 1 215.47 12.52
 -15 3 1 218.28 12.79
 15 3 -1 209.08 12.76
 -15 3 1 225.14 12.67
 15 3 -1 203.21 12.79
 -15 3 1 230.91 12.85
 -15 3 1 210.46 12.59
 15 3 -1 212.82 12.65
 -13 -3 1 54.41 3.23
 13 -3 -1 53.25 3.5
 13 3 -1 54.3 3.49
 -13 3 1 51.91 3.29
 -13 3 1 58.25 3.54
 -13 3 1 60.05 3.38
 -13 3 1 54.35 3.47
 -13 3 1 53.41 3.36
 13 3 -1 54.58 3.45
 11 -3 -1 10.42 0.91
 -11 3 1 10.7 0.88
 -11 3 1 13.1 1
 -11 3 1 11.23 0.82
 11 3 -1 9.03 0.89
 -11 3 1 10.46 0.81
 11 3 -1 11.68 0.9
 -11 3 1 11.03 0.74
 9 -3 -1 246.67 14.91
 -9 3 1 241.74 14.79
 9 3 -1 249.9 14.95
 -9 3 1 257.34 14.89
 -9 3 1 270.24 15.07
 -9 3 1 256.79 14.86
 -9 3 1 255.73 14.85
 -9 3 1 252.39 14.8
 9 3 -1 277.91 14.88
 9 3 -1 231.2 14.91
 7 -3 -1 432.93 25.41
 -7 3 1 466.08 25.6
 -7 3 1 430.33 25.37
 -7 3 1 435.25 25.42
 7 3 -1 426.37 25.43
 -7 3 1 436.9 25.33
 7 3 -1 419.79 25.35
 -7 3 1 437.78 25.33
 5 -3 -1 131.97 7.99
 5 -3 -1 146.86 8.01
 5 -3 -1 132.61 7.94
 -5 3 1 139.81 7.96
 5 3 -1 141.12 8.03
 -5 3 1 135.76 8.19
 -5 3 1 129.1 8.03
 -5 3 1 135.57 7.94
 5 3 -1 130.63 7.96
 -5 3 1 139.99 7.93
 -5 3 1 131.37 8.08
 3 -3 -1 179.55 9.31
 -3 -3 1 154.88 9.19
 3 -3 -1 151.21 9.08
 3 -3 -1 158.49 9.09
 3 -3 -1 148.16 9.16
 -3 -3 1 161.19 9.11
 3 -3 -1 149.08 9.1
 -3 3 1 146.24 9.17
 -3 3 1 145.41 9.21
 -3 3 1 157.32 9.08
 -3 3 1 158.31 9.34
 3 3 -1 159.88 9.17
 3 3 -1 154.26 9.11
 -1 -3 1 189.27 11.18
 -1 -3 1 186.38 11.09
 1 -3 -1 185.02 11.15
 1 -3 -1 191.04 11.07
 1 -3 -1 193.69 11.07
 1 -3 -1 205.83 11.28
 1 3 -1 186.37 11.1
 -1 3 1 182.61 11.31
 -1 3 1 187.6 11.2
 -1 3 1 188.18 11.14
 1 3 -1 193.47 11.15
 1 -3 1 784.99 50.67
 -1 -3 -1 953.75 50.67
 1 -3 1 882.76 50.77
 1 -3 1 875.32 50.73
 -1 -3 -1 886.79 51.13
 -1 -3 -1 848.6 50.72
 1 3 1 843.23 50.74
 -1 3 -1 854.8 50.67
 1 3 1 804.09 50.87
 1 3 1 930.9 50.74
 -1 3 -1 906.4 50.72
 1 3 1 888.81 50.7
 1 3 1 881.54 50.92
 3 -3 1 13.16 0.9
 3 -3 1 11.81 0.77
 -3 -3 -1 11.48 0.93
 3 -3 1 11.44 0.7
 -3 -3 -1 12.78 0.8
 3 3 1 11.72 0.76
 -3 3 -1 11.42 0.82
 3 3 1 10.02 0.96
 3 3 1 10.65 0.74
 -3 3 -1 11.34 0.78
 3 3 1 12.41 0.75
 3 3 1 13.11 0.84
 5 -3 1 96.13 5.7
 -5 -3 -1 91.29 5.72
 5 -3 1 96.55 5.57
 -5 3 -1 96.18 5.58
 5 3 1 92.89 5.55
 5 3 1 97.31 5.55
 -5 3 -1 99.48 5.51
 -5 3 -1 89.89 5.63
 5 3 1 89.95 5.62
 5 3 1 86.56 5.76
 -5 3 -1 97.7 5.62
 5 3 1 99.83 5.6
 7 -3 1 145.75 8.76
 7 -3 1 148.25 8.62
 -7 -3 -1 131.15 8.74
 -7 3 -1 152.01 8.69
 7 3 1 153.65 8.71
 -7 3 -1 150.6 8.8
 7 3 1 144.4 8.82
 7 3 1 147.05 8.61
 -7 3 -1 150.81 8.7
 -7 3 -1 148.43 8.63
 7 3 1 150.21 8.6
 7 3 1 141.98 8.66
 -9 -3 -1 162.07 10.92
 9 -3 1 189.8 10.82
 9 -3 1 192.87 11
 -9 3 -1 185.48 10.83
 9 3 1 177.09 10.92
 9 3 1 198.54 11.03
 9 3 1 183.22 10.81
 9 3 1 183.67 10.81
 9 3 1 184.12 10.89
 -9 3 -1 191.71 10.89
 -11 -3 -1 44.69 3.15
 11 -3 1 53.22 3.07
 11 -3 1 54.8 3.31
 -11 3 -1 52.77 3.08
 11 3 1 53.63 3.08
 11 3 1 51.6 3.08
 -11 3 -1 52.57 3.15
 11 3 1 45.19 3.19
 11 3 1 48.95 3.16
 -13 -3 -1 201.91 12.62
 13 -3 1 235.05 12.84
 -13 -3 -1 186.21 12.46
 -13 3 -1 216.16 12.56
 13 3 1 212.32 12.74
 -13 3 -1 232.49 12.65
 13 3 1 206.17 12.67
 13 3 1 218.48 12.58
 13 3 1 225.05 12.57
 -15 -3 -1 221.18 13.44
 15 -3 1 246.99 13.76
 -15 3 -1 219.81 13.41
 15 3 1 237.85 13.43
 15 3 1 222.05 13.63
 15 3 1 234.13 13.58
 15 3 1 236.28 13.46
 -15 3 -1 213.26 13.48
 -17 -3 -1 37.01 2.32
 17 -3 1 41.37 2.77
 -17 -3 -1 37.27 2.24
 -17 3 -1 34.5 2.34
 17 3 1 38.32 2.65
 -17 3 -1 36.86 2.43
 17 3 1 37.77 2.43
 17 3 1 35.72 2.55
 17 3 1 39.76 2.38
 -19 -3 -1 8.13 0.59
 19 -3 1 7.53 1.19
 -19 -3 -1 7.71 0.58
 19 3 1 6.99 0.71
 19 3 1 7.41 0.99
 19 3 1 8.4 0.84
 19 3 1 9.34 1.17
 21 -3 1 146.05 9.15
 21 3 1 143.77 9.03
 21 3 1 145.84 8.9
 23 -3 1 24.35 2.41
 23 3 1 27.92 2.38
 23 3 1 33.27 2.32
 25 -3 1 0.98 0.88
 25 3 1 -1.02 0.57
 25 3 1 0.88 0.7
 27 -3 1 37.8 3.19
 27 3 1 35.29 2.85
 27 3 1 39.89 3.1
 29 -3 1 43.97 3.61
 29 3 1 42.13 3.49
 29 3 1 44.96 3.31
 31 -3 1 5.47 1.45
 31 3 1 9.23 1.62
 31 3 1 7.81 1.26
 33 -3 1 1.58 1.16
 33 3 1 1.76 0.84
 33 3 1 1.65 1.07
 35 -3 1 22.38 2.6
 35 3 1 18.63 2.14
 37 -3 1 3.28 1.4
 37 3 1 3.37 1.18
 39 -3 1 -1.68 0.99
 39 3 1 1.33 1.05
 40 -4 -1 -1.76 1.17
 40 4 -1 -0.32 1.06
 38 -4 -1 5.43 1.48
 38 4 -1 3.28 1.24
 36 -4 -1 0.82 1.2
 36 4 -1 -0.06 1.01
 34 -4 -1 4.1 1.4
 34 4 -1 3.48 1.19
 -34 4 1 3.54 0.76
 32 -4 -1 2.23 1.19
 32 4 -1 1.21 0.95
 -32 4 1 1.34 0.59
 30 -4 -1 32.92 3.03
 30 4 -1 36.69 3
 30 4 -1 31.55 2.76
 28 -4 -1 18.8 2.35
 28 4 -1 25.11 2.14
 28 4 -1 27.83 2.38
 26 -4 -1 0.68 0.77
 26 4 -1 0.64 0.71
 26 4 -1 -0.45 0.6
 -26 4 1 0.02 0.38
 24 -4 -1 4.68 1.07
 -24 4 1 3.89 0.65
 24 4 -1 4.71 0.91
 -24 4 1 5.23 0.83
 -24 4 1 4.49 0.73
 24 4 -1 6.66 1.09
 22 -4 -1 71.54 4.79
 22 4 -1 67.94 4.61
 -22 4 1 69.06 4.34
 -22 4 1 66.41 4.23
 22 4 -1 69.53 4.53
 -22 4 1 73.95 4.55
 20 -4 -1 81.07 5.3
 20 4 -1 82.5 5.13
 20 4 -1 74.18 5.16
 -20 4 1 81.84 4.96
 -20 4 1 85.55 5.16
 -20 4 1 78.75 4.86
 18 -4 -1 4.44 0.83
 -18 4 1 6.29 0.78
 18 4 -1 5.75 0.85
 -18 4 1 5.25 0.74
 -18 4 1 4.9 0.62
 18 4 -1 5.36 0.77
 -18 4 1 5.17 0.51
 -16 -4 1 77.94 4.54
 16 -4 -1 74.98 4.9
 -16 4 1 80.08 4.71
 -16 4 1 77.28 4.89
 16 4 -1 76.91 4.81
 -16 4 1 77.02 4.62
 -16 4 1 74.3 4.83
 16 4 -1 74.73 4.86
 -16 4 1 79.81 4.71
 -14 -4 1 55.21 3.3
 14 -4 -1 53.96 3.59
 14 4 -1 54.29 3.53
 -14 4 1 59.4 3.46
 -14 4 1 56.1 3.37
 -14 4 1 49.64 3.32
 -14 4 1 56.38 3.63
 14 4 -1 54.5 3.58
 -14 4 1 53.41 3.54
 14 4 -1 64.41 3.38
 -14 4 1 54.88 3.44
 12 -4 -1 116.76 6.98
 -12 -4 1 113.3 6.84
 12 4 -1 117.84 6.83
 -12 4 1 114.73 6.97
 -12 4 1 105.9 6.76
 -12 4 1 116.47 6.89
 -12 4 1 117.18 6.87
 12 4 -1 109.59 6.94
 -12 4 1 116.28 6.8
 12 4 -1 117.36 6.99
 -12 4 1 124.26 7.09
 10 -4 -1 0.74 0.28
 10 4 -1 0.89 0.2
 -10 4 1 0.95 0.37
 10 4 -1 1.02 0.23
 -10 4 1 0.76 0.17
 -10 4 1 0.74 0.23
 10 4 -1 0.79 0.29
 -10 4 1 0.51 0.17
 -10 4 1 1.09 0.27
 -10 4 1 0.75 0.16
 8 -4 -1 167.53 9.98
 -8 4 1 174.54 9.93
 -8 4 1 167.7 9.86
 -8 4 1 178.66 10.17
 -8 4 1 168.19 9.87
 8 4 -1 161.63 9.94
 8 4 -1 167.32 9.99
 8 4 -1 165.83 9.9
 -8 4 1 169.02 9.98
 6 -4 -1 69.99 4.14
 6 -4 -1 78.63 4.23
 6 -4 -1 69.23 4.23
 6 4 -1 71.74 4.26
 -6 4 1 67.77 4.26
 -6 4 1 73.04 4.19
 -6 4 1 68.75 4.14
 -6 4 1 69.05 4.14
 -6 4 1 70.09 4.43
 6 4 -1 69.71 4.22
 6 4 -1 66.29 4.18
 4 -4 -1 3.22 0.33
 4 -4 -1 2.17 0.24
 4 -4 -1 2.78 0.33
 -4 -4 1 2.84 0.31
 4 -4 -1 2.72 0.26
 4 4 -1 3.27 0.32
 4 4 -1 2.44 0.31
 -4 4 1 2.51 0.24
 4 4 -1 2.62 0.35
 -4 4 1 2.38 0.35
 -4 4 1 2.93 0.43
 -4 4 1 2.56 0.27
 -4 4 1 3.17 0.54
 -4 4 1 3.15 0.24
 -2 -4 1 16.02 1.1
 2 -4 -1 20.35 1.3
 -2 -4 1 15.19 1.16
 2 -4 -1 14.61 1.12
 2 -4 -1 16.9 1.04
 2 -4 -1 16.94 1.06
 2 -4 -1 17.57 1.09
 2 4 -1 18.98 1.03
 2 4 -1 16.1 1.08
 -2 4 1 14.89 1.12
 -2 4 1 18.13 1.35
 -2 4 1 17.81 1.05
 -2 4 1 16.01 1.03
 2 4 -1 16.84 1.12
 -2 4 1 14.02 1.17
 2 4 -1 17.28 1.14
 0 -4 -1 54.08 2.97
 0 -4 -1 57.88 3.18
 0 -4 1 45.84 3.05
 0 -4 -1 48.4 3.02
 0 4 1 47.63 3.2
 0 4 1 47.81 2.92
 0 4 1 47.91 2.92
 0 4 1 50.31 3
 0 4 1 45.42 3.05
 0 4 -1 48.66 2.96
 0 4 -1 47.53 3
 0 4 -1 51.08 3.02
 0 4 -1 51.09 2.91
 0 4 1 48.19 2.93
 -2 -4 -1 94.18 5.09
 2 -4 1 86.02 5.02
 -2 -4 -1 79.39 4.94
 2 -4 1 84.18 4.82
 2 -4 1 73.72 4.84
 2 4 1 84.49 4.87
 2 4 1 81.71 4.85
 2 4 1 73.32 5.11
 -2 4 -1 82.38 4.95
 2 4 1 86.19 4.97
 2 4 1 79.4 4.86
 -2 4 -1 83.39 4.89
 -2 4 -1 88 4.94
 4 -4 1 26.23 1.88
 -4 -4 -1 30.99 1.92
 -4 -4 -1 29.2 1.8
 4 -4 1 28.76 1.67
 -4 4 -1 28.31 1.76
 4 4 1 30.76 1.81
 4 4 1 27.65 1.74
 -4 4 -1 29.27 1.82
 4 4 1 26.4 1.72
 4 4 1 27.84 1.72
 -4 4 -1 30.49 1.81
 4 4 1 24.2 1.95
 6 -4 1 118.14 7.27
 -6 -4 -1 121.75 7.27
 6 4 1 116.11 7.09
 6 4 1 117.45 7.1
 -6 4 -1 124.02 7.18
 -6 4 -1 126.06 7.21
 -6 4 -1 119.96 7.13
 6 4 1 119.36 7.14
 -6 4 -1 125.52 7.04
 -8 -4 -1 114.85 6.57
 8 -4 1 111.18 6.61
 -8 4 -1 113.02 6.44
 8 4 1 103.8 6.42
 8 4 1 105.57 6.52
 -8 4 -1 111.98 6.35
 8 4 1 104.52 6.47
 8 4 1 97.54 6.64
 8 4 1 111.82 6.41
 -8 4 -1 114.31 6.53
 10 -4 1 60.59 3.7
 -10 -4 -1 60.61 3.6
 10 4 1 54.82 3.69
 10 4 1 54.76 3.55
 -10 4 -1 58.62 3.58
 -10 4 -1 56.54 3.4
 10 4 1 52.73 3.6
 -10 4 -1 64.39 3.61
 10 4 1 57.75 3.49
 -10 4 -1 58.26 3.5
 10 4 1 58.46 3.48
 -12 -4 -1 0.29 0.2
 12 -4 1 0.54 0.36
 -12 4 -1 0.18 0.23
 -12 4 -1 0.56 0.2
 12 4 1 0.06 0.26
 12 4 1 -0.02 0.3
 12 4 1 -0.14 0.21
 12 4 1 0.4 0.21
 14 -4 1 54.35 3.43
 -14 -4 -1 54.53 3.17
 14 4 1 49.55 3.14
 -14 4 -1 51.62 3.23
 14 4 1 48.82 3.31
 14 4 1 51.42 3.14
 14 4 1 49.3 3.25
 -14 4 -1 48.71 3.13
 16 -4 1 23.48 2.02
 -16 -4 -1 30.36 1.75
 16 4 1 26.38 1.92
 16 4 1 23.31 1.97
 -16 4 -1 25.34 1.74
 16 4 1 27.57 1.77
 16 4 1 26.01 1.79
 -16 4 -1 27.37 1.85
 -18 -4 -1 0.45 0.22
 18 -4 1 0.23 0.57
 -18 4 -1 0.21 0.3
 -18 4 -1 0.33 0.22
 18 4 1 0.7 0.47
 18 4 1 -0.08 0.33
 18 4 1 0.5 0.52
 18 4 1 0.48 0.26
 20 -4 1 28.47 2.3
 20 4 1 26.65 1.85
 20 4 1 28.68 2.21
 20 4 1 26.85 2.06
 20 4 1 26.82 1.92
 22 -4 1 31.16 2.72
 22 4 1 33.51 2.61
 22 4 1 32.87 2.43
 24 -4 1 2.6 0.97
 24 4 1 5.72 1.16
 24 4 1 4.19 0.87
 26 -4 1 5.5 1.34
 26 4 1 6.41 1.27
 26 4 1 5.23 1.02
 28 -4 1 14.9 1.99
 28 4 1 12.79 1.77
 28 4 1 14.96 1.71
 30 -4 1 9.45 1.67
 30 4 1 8.87 1.51
 30 4 1 6.4 1.27
 32 -4 1 0.56 1.15
 32 4 1 -0.42 0.77
 32 4 1 1.86 0.97
 34 -4 1 9.69 1.87
 34 4 1 6.58 1.4
 34 4 1 12.67 1.97
 36 -4 1 5.43 1.68
 36 4 1 7.48 1.41
 38 -4 1 -0.33 1.28
 38 4 1 0.34 0.94
 39 -5 -1 -3.24 1.01
 39 5 -1 -0.78 0.98
 37 -5 -1 1.79 1.33
 37 5 -1 0.13 0.95
 35 -5 -1 0.08 1.17
 35 5 -1 -0.28 0.88
 33 -5 -1 1.43 1.24
 -33 5 1 0.75 0.58
 33 5 -1 0.66 0.84
 31 -5 -1 0.14 0.94
 31 5 -1 3.31 1.04
 -31 5 1 2.51 0.66
 31 5 -1 3.86 1.11
 29 -5 -1 -1.16 0.83
 29 5 -1 -0.16 0.77
 -29 5 1 -0.13 0.45
 29 5 -1 -0.38 0.72
 27 -5 -1 1.08 0.87
 -27 5 1 0.41 0.5
 -27 5 1 1.19 0.55
 27 5 -1 0.95 0.71
 27 5 -1 0.71 0.75
 25 -5 -1 -0.47 0.74
 -25 5 1 0.2 0.45
 -25 5 1 0.66 0.47
 25 5 -1 -0.04 0.62
 25 5 -1 0.08 0.56
 23 -5 -1 19.54 2.05
 -23 5 1 18.49 1.44
 23 5 -1 18.73 1.78
 -23 5 1 16.81 1.28
 -23 5 1 18.44 1.63
 23 5 -1 16.33 1.64
 -23 5 1 19.63 1.44
 21 -5 -1 3.55 0.88
 -21 5 1 3.03 0.46
 21 5 -1 4.29 0.86
 -21 5 1 3.63 0.59
 -21 5 1 3.88 0.74
 21 5 -1 2.98 0.73
 -21 5 1 3.27 0.38
 -21 5 1 2.94 0.53
 19 -5 -1 0.37 0.57
 19 5 -1 0.92 0.47
 -19 5 1 0.79 0.35
 19 5 -1 0.82 0.51
 -19 5 1 1.67 0.42
 -19 5 1 0.87 0.47
 -19 5 1 0.8 0.26
 -19 5 1 0.72 0.21
 17 -5 -1 6.58 0.93
 -17 -5 1 7.21 0.52
 -17 5 1 6.39 0.59
 17 5 -1 6.58 0.88
 -17 5 1 6.32 0.72
 -17 5 1 6.45 0.83
 -17 5 1 6.74 0.53
 -17 5 1 7.23 0.75
 17 5 -1 7.03 0.86
 -17 5 1 7.11 0.9
 17 5 -1 7.26 0.68
 17 5 -1 6.37 0.58
 15 -5 -1 6.26 0.87
 -15 5 1 7.08 0.74
 15 5 -1 7.73 0.64
 -15 5 1 6.73 0.72
 -15 5 1 7.34 0.6
 -15 5 1 6.62 0.54
 15 5 -1 5.86 0.81
 15 5 -1 6.67 0.82
 -15 5 1 7.52 0.91
 -15 5 1 7.48 0.86
 15 5 -1 7.38 0.66
 15 5 -1 7.82 0.76
 13 -5 -1 18.27 1.45
 13 5 -1 17.77 1.28
 13 5 -1 19.42 1.49
 -13 5 1 19.81 1.45
 13 5 -1 19.74 1.34
 13 5 -1 18.38 1.41
 -13 5 1 20.82 1.36
 -13 5 1 19.15 1.36
 -13 5 1 21.98 1.61
 -13 5 1 17 1.2
 -13 5 1 19.82 1.26
 11 -5 -1 5.35 0.63
 -11 5 1 4.3 0.38
 11 5 -1 5.7 0.58
 -11 5 1 4.94 0.57
 11 5 -1 3.82 0.46
 11 5 -1 4.95 0.62
 -11 5 1 5.04 0.54
 -11 5 1 4.9 0.43
 -11 5 1 5.09 0.61
 -11 5 1 5.57 0.79
 9 -5 -1 37.08 2.44
 -9 5 1 42.39 2.66
 -9 5 1 38.97 2.31
 -9 5 1 35.75 2.42
 -9 5 1 37.84 2.29
 9 5 -1 36.45 2.34
 -9 5 1 39.14 2.39
 9 5 -1 36.8 2.44
 7 -5 -1 22.32 1.39
 7 -5 -1 21.61 1.51
 -7 5 1 25.5 1.75
 -7 5 1 21.33 1.4
 7 5 -1 23.24 1.53
 -7 5 1 21.45 1.53
 7 5 -1 22.14 1.44
 -7 5 1 22.2 1.38
 7 5 -1 22.17 1.48
 -7 5 1 22.9 1.47
 5 -5 -1 6.24 0.56
 5 -5 -1 6.35 0.46
 5 -5 -1 6.54 0.54
 5 5 -1 5.95 0.53
 -5 5 1 5.99 0.61
 5 5 -1 6.69 0.58
 -5 5 1 6.06 0.74
 -5 5 1 5.06 0.61
 -5 5 1 6.1 0.45
 -5 5 1 5.82 0.51
 5 5 -1 5.67 0.51
 3 -5 -1 5.5 0.49
 3 -5 -1 4.48 0.49
 3 -5 -1 4.95 0.42
 -3 -5 1 4.52 0.57
 3 5 -1 6.05 0.43
 -3 5 1 6.08 0.43
 -3 5 1 5.83 0.77
 -3 5 1 5.6 0.46
 3 5 -1 6.01 0.54
 3 5 -1 6.03 0.53
 -3 5 1 5 0.55
 3 5 -1 5.63 0.49
 -3 5 1 5.9 0.61
 -1 -5 1 9.14 0.74
 1 -5 -1 8.01 0.63
 1 5 -1 7.54 0.6
 -1 5 1 7.82 0.71
 -1 5 1 6.73 0.62
 -1 5 1 7.58 0.84
 -1 5 1 7.79 0.53
 -1 5 1 8.65 0.55
 -1 5 1 7.83 0.57
 1 5 -1 7.66 0.52
 1 5 -1 8.6 0.65
 1 5 -1 8.09 0.66
 1 5 -1 6.74 0.53
 1 -5 1 17.92 1.33
 -1 -5 -1 17.34 1.26
 -1 5 -1 18.52 1.21
 1 5 1 17.07 1.47
 1 5 1 17.53 1.31
 1 5 1 18.95 1.17
 1 5 1 18.06 1.18
 -1 5 -1 18.95 1.16
 1 5 1 21.16 1.26
 -1 5 -1 18.65 1.27
 1 5 1 19.09 1.17
 -1 5 -1 19.56 1.26
 3 -5 1 13.3 1.11
 3 -5 1 14.91 0.89
 3 -5 1 13.52 0.94
 -3 -5 -1 14.72 1.04
 3 5 1 14.11 0.96
 3 5 1 13.55 1.23
 -3 5 -1 14.83 0.99
 -3 5 -1 15.33 1.06
 3 5 1 15.36 0.96
 3 5 1 16.23 1.09
 -3 5 -1 15.25 1.03
 3 5 1 14.16 0.96
 -5 -5 -1 0.11 0.22
 -5 -5 -1 0.54 0.2
 5 -5 1 0.25 0.09
 5 -5 1 0.12 0.25
 -5 5 -1 0.11 0.2
 5 5 1 0.07 0.3
 5 5 1 0.14 0.2
 -5 5 -1 0.28 0.19
 -5 5 -1 0.28 0.18
 5 5 1 0.26 0.15
 5 5 1 -0.09 0.14
 5 5 1 0.01 0.17
 7 -5 1 0.01 0.29
 -7 -5 -1 0.08 0.23
 -7 5 -1 -0.07 0.18
 7 5 1 -0.1 0.27
 7 5 1 0.04 0.18
 -7 5 -1 0.51 0.18
 7 5 1 0.23 0.23
 7 5 1 -0.16 0.17
 -7 5 -1 0.18 0.2
 7 5 1 -0.05 0.13
 -9 -5 -1 0.74 0.29
 9 -5 1 0.42 0.33
 -9 5 -1 0.88 0.13
 9 5 1 0.75 0.21
 -9 5 -1 1.86 0.3
 9 5 1 0.32 0.24
 -9 5 -1 0.79 0.28
 9 5 1 0.59 0.35
 9 5 1 0.6 0.24
 9 5 1 0.9 0.33
 11 -5 1 45.59 2.98
 11 5 1 46.49 2.82
 -11 5 -1 44.66 2.63
 11 5 1 44.66 2.74
 -11 5 -1 46.51 2.86
 11 5 1 43.89 2.72
 -11 5 -1 46.58 2.85
 11 5 1 44.51 2.89
 -11 5 -1 44.54 2.74
 11 5 1 38.58 2.95
 13 -5 1 19.7 1.57
 13 5 1 19.75 1.29
 13 5 1 19.01 1.53
 13 5 1 17.36 1.46
 13 5 1 19.71 1.3
 -13 5 -1 19.77 1.4
 -13 5 -1 17.94 1.28
 -13 5 -1 18.16 1.17
 13 5 1 20.12 1.41
 15 -5 1 8.55 1.03
 15 5 1 6.45 0.88
 15 5 1 8.07 0.72
 15 5 1 7.37 0.84
 -15 5 -1 7.92 0.67
 -15 5 -1 6.99 0.53
 15 5 1 7.64 0.69
 -15 5 -1 9.67 0.86
 17 -5 1 4.71 0.89
 -17 5 -1 4.64 0.53
 17 5 1 3.73 0.51
 17 5 1 3.44 0.76
 17 5 1 4.43 0.56
 17 5 1 3.44 0.63
 -17 5 -1 3.76 0.61
 19 -5 1 16.49 1.71
 19 5 1 14.93 1.57
 19 5 1 15.74 1.38
 19 5 1 14.81 1.23
 19 5 1 15.46 1.18
 21 -5 1 2.37 0.9
 21 5 1 2.93 0.67
 21 5 1 2.92 0.83
 23 -5 1 1.65 0.94
 23 5 1 3.52 0.93
 23 5 1 2.94 0.77
 25 -5 1 -1.09 0.79
 25 5 1 1.14 0.71
 25 5 1 0.35 0.77
 27 -5 1 -0.77 0.88
 27 5 1 0.94 0.89
 27 5 1 -0.96 0.6
 29 -5 1 1.08 1.07
 29 5 1 1.31 0.84
 29 5 1 0.88 0.86
 31 -5 1 12.01 1.95
 31 5 1 13.51 1.64
 31 5 1 8.72 1.61
 33 -5 1 -0.69 1.16
 33 5 1 0.15 0.8
 33 5 1 -0.25 0.94
 35 -5 1 1.03 1.25
 35 5 1 1.29 0.93
 35 5 1 1.61 1.53
 37 -5 1 6.63 1.82
 37 5 1 5.31 1.23
 38 -6 -1 1.79 1.27
 38 6 -1 -0.17 0.88
 36 -6 -1 4.47 1.57
 36 6 -1 1.78 0.99
 34 -6 -1 6.25 1.71
 34 6 -1 7.32 1.46
 32 -6 -1 -0.2 1.13
 -32 6 1 0.35 0.53
 32 6 -1 -0.16 0.85
 -32 6 1 0.03 0.33
 30 -6 -1 4.7 1.43
 30 6 -1 4.26 1.09
 -30 6 1 3.64 0.79
 30 6 -1 1.06 0.96
 -30 6 1 4.09 0.51
 28 -6 -1 16.16 2.19
 -28 6 1 15.93 1.44
 28 6 -1 16.59 1.97
 -28 6 1 16.98 1.18
 28 6 -1 18.73 1.76
 -28 6 1 15.52 1.64
 26 -6 -1 6.98 1.42
 26 6 -1 5.18 1.16
 -26 6 1 5.36 0.56
 -26 6 1 6.1 0.83
 -26 6 1 5.2 0.96
 26 6 -1 5.57 1.03
 24 -6 -1 -0.68 0.69
 -24 6 1 -0.29 0.42
 24 6 -1 -0.18 0.61
 -24 6 1 0.04 0.41
 24 6 -1 0.91 0.6
 -24 6 1 0.17 0.46
 -24 6 1 -0.13 0.22
 22 -6 -1 15.5 1.78
 22 6 -1 19.09 1.79
 -22 6 1 13.68 1.07
 -22 6 1 13.04 1.23
 -22 6 1 15.42 1.28
 -22 6 1 12.3 0.96
 22 6 -1 15.9 1.46
 -22 6 1 13.7 1.41
 20 -6 -1 2.05 0.72
 -20 6 1 1.75 0.49
 -20 6 1 3.1 0.57
 -20 6 1 2.53 0.34
 -20 6 1 2.48 0.68
 20 6 -1 3.16 0.72
 -20 6 1 2.16 0.37
 20 6 -1 2.34 0.72
 18 -6 -1 0.22 0.5
 -18 6 1 0.15 0.39
 -18 6 1 0.05 0.35
 18 6 -1 -0.12 0.49
 18 6 -1 0.03 0.4
 -18 6 1 0.3 0.34
 -18 6 1 0.36 0.2
 -18 6 1 0.59 0.25
 18 6 -1 0.31 0.26
 16 -6 -1 1.77 0.55
 16 6 -1 1.2 0.35
 16 6 -1 1.49 0.45
 -16 6 1 1.13 0.38
 -16 6 1 0.76 0.36
 16 6 -1 0.79 0.3
 16 6 -1 1.43 0.37
 -16 6 1 1.23 0.5
 -16 6 1 1.81 0.33
 16 6 -1 1.61 0.55
 -16 6 1 1.03 0.23
 14 -6 -1 52.08 3.57
 14 6 -1 65.25 3.5
 -14 6 1 57.4 3.72
 14 6 -1 53.93 3.45
 14 6 -1 52.63 3.37
 -14 6 1 51.93 3.3
 -14 6 1 52.07 3.35
 -14 6 1 53.98 3.48
 -14 6 1 57.62 3.59
 -14 6 1 57.41 3.47
 14 6 -1 54.3 3.52
 14 6 -1 52.35 3.58
 -14 6 1 53.9 3.46
 12 -6 -1 2.71 0.5
 -12 6 1 2.02 0.31
 -12 6 1 2.09 0.45
 -12 6 1 1.69 0.41
 12 6 -1 1.22 0.28
 -12 6 1 2.95 0.64
 12 6 -1 1.74 0.33
 -12 6 1 1.58 0.24
 12 6 -1 1.69 0.42
 -12 6 1 2.47 0.41
 10 -6 -1 4.33 0.59
 -10 6 1 4.16 0.37
 -10 6 1 4.12 0.51
 10 6 -1 3.36 0.44
 -10 6 1 4.36 0.77
 -10 6 1 3.26 0.38
 -10 6 1 4.25 0.57
 10 6 -1 3.66 0.55
 10 6 -1 3.6 0.48
 8 -6 -1 32.66 2.28
 -8 -6 1 36.24 2.09
 8 -6 -1 34.21 2.11
 -8 6 1 36.33 2.49
 8 6 -1 33.21 2.16
 -8 6 1 33.54 2.13
 8 6 -1 34.38 2.23
 -8 6 1 37.72 2.23
 -8 6 1 32.66 2.27
 -8 6 1 33.01 2.09
 8 6 -1 38.93 2.3
 -6 -6 1 10.87 0.67
 6 -6 -1 13.77 0.86
 6 -6 -1 10.31 0.89
 6 -6 -1 11.01 0.74
 -6 6 1 8.59 0.86
 -6 6 1 10.92 0.75
 6 6 -1 11.4 0.9
 6 6 -1 9.79 0.84
 6 6 -1 10.82 0.8
 -6 6 1 11.2 0.83
 -6 6 1 11.18 1.12
 -6 6 1 9.67 0.91
 -4 -6 1 31.04 2.07
 4 -6 -1 30.15 1.87
 4 -6 -1 29.24 1.99
 4 -6 -1 32.79 1.96
 4 6 -1 30.52 1.93
 4 6 -1 33.93 1.9
 -4 6 1 32.34 1.94
 -4 6 1 30.28 1.88
 -4 6 1 28.7 2.2
 -4 6 1 28.71 2.06
 -4 6 1 28.07 1.99
 4 6 -1 30.96 2
 4 6 -1 29.96 1.98
 -2 -6 1 45.62 3
 2 -6 -1 47.85 2.81
 2 -6 -1 44.77 2.91
 2 -6 -1 47.04 2.9
 2 6 -1 50.04 2.93
 2 6 -1 47.55 2.93
 -2 6 1 47.37 2.86
 -2 6 1 46.71 2.92
 -2 6 1 46.2 2.81
 -2 6 1 44.88 3
 2 6 -1 44.91 2.83
 -2 6 1 49.29 3.19
 -2 6 1 46.44 2.8
 2 6 -1 48.24 2.86
 0 -6 -1 11.3 0.9
 0 -6 1 14.48 1.05
 0 6 1 12.54 0.81
 0 6 -1 10.98 0.9
 0 6 -1 12.39 0.82
 0 6 -1 10.48 0.8
 0 6 1 11.84 0.99
 0 6 1 12.4 0.91
 0 6 -1 12.08 0.87
 0 6 1 13.1 0.87
 0 6 1 13.67 1.2
 0 6 1 13.42 0.84
 0 6 -1 12.4 0.93
 2 -6 1 21 1.14
 -2 -6 -1 16 1.24
 2 -6 1 17.84 1.1
 2 -6 1 18.23 1.38
 -2 6 -1 16.11 1.16
 -2 6 -1 18.45 1.28
 2 6 1 16.72 1.51
 -2 6 -1 19.21 1.26
 2 6 1 18.99 1.18
 2 6 1 18.08 1.19
 -2 6 -1 18.37 1.22
 2 6 1 17.66 1.16
 2 6 1 17.98 1.32
 4 -6 1 33.46 2.26
 4 -6 1 33.5 1.97
 -4 -6 -1 32.32 2.12
 4 6 1 33.72 2.17
 -4 6 -1 34.05 2.05
 4 6 1 30.5 2.36
 -4 6 -1 34.56 2.13
 -4 6 -1 34.04 2.08
 4 6 1 32.05 2.04
 4 6 1 33.66 2.06
 -4 6 -1 31.73 2.15
 4 6 1 33.42 2.05
 6 -6 1 49.54 3.24
 6 -6 1 48.75 2.94
 -6 -6 -1 51.9 3.1
 6 6 1 43.52 3.33
 -6 6 -1 51.52 3.1
 6 6 1 50.26 3.04
 6 6 1 53.8 3.13
 6 6 1 48.53 3.04
 6 6 1 48.18 3.01
 -6 6 -1 49.67 3.05
 -6 6 -1 54.11 3.16
 8 -6 1 10.15 1.02
 -8 6 -1 10.38 0.84
 -8 6 -1 8.32 0.71
 8 6 1 8.19 0.69
 8 6 1 9.88 0.77
 8 6 1 7.76 0.97
 8 6 1 9.3 0.74
 8 6 1 9.28 0.7
 10 -6 1 16.26 1.34
 10 6 1 18.9 1.2
 -10 6 -1 16.76 0.98
 10 6 1 15.26 1.11
 10 6 1 14.74 1.09
 10 6 1 15.51 1.25
 10 6 1 15.71 1.15
 10 6 1 12.67 1.33
 -10 6 -1 17.46 1.25
 12 -6 1 30.08 2.22
 12 6 1 30.32 2.14
 -12 6 -1 32.08 1.83
 -12 6 -1 31.73 2.09
 -12 6 -1 30.3 2.08
 12 6 1 27.14 2.22
 12 6 1 31.87 1.95
 -12 6 -1 29.44 1.96
 12 6 1 30.02 1.96
 12 6 1 30.2 2.02
 14 -6 1 29.19 2.15
 14 6 1 25.48 2.01
 14 6 1 26.72 1.83
 -14 6 -1 27.7 1.82
 14 6 1 27.16 1.81
 -14 6 -1 28.65 1.69
 14 6 1 27.71 2.09
 -14 6 -1 28.96 1.95
 14 6 1 28.54 1.92
 16 -6 1 0 0.45
 16 6 1 0.03 0.3
 16 6 1 0.55 0.48
 16 6 1 -0.34 0.22
 -16 6 -1 0.47 0.37
 16 6 1 0.5 0.38
 -16 6 -1 0.46 0.27
 -16 6 -1 0.29 0.16
 18 -6 1 10.27 1.29
 -18 6 -1 9.45 0.69
 18 6 1 10.09 1.09
 18 6 1 13.24 1.35
 18 6 1 10.53 0.91
 18 6 1 9.57 0.92
 20 -6 1 3.68 0.9
 20 6 1 3.22 0.81
 20 6 1 4.34 0.76
 -20 6 -1 3.84 0.37
 22 -6 1 45.54 3.86
 22 6 1 56.42 3.87
 -22 6 -1 54.28 3.25
 22 6 1 58.97 3.7
 24 -6 1 0.59 0.81
 24 6 1 0.2 0.83
 -24 6 -1 -0.35 0.23
 24 6 1 0.45 0.62
 26 -6 1 2.62 1.04
 26 6 1 3.95 0.93
 26 6 1 4.02 1.1
 28 -6 1 4.21 1.43
 28 6 1 4.59 1.05
 -28 6 -1 6 1.52
 28 6 1 6.88 1.41
 30 -6 1 5.24 1.49
 30 6 1 4.07 1.4
 30 6 1 4.77 1.09
 32 -6 1 -0.17 1.12
 32 6 1 -0.15 0.73
 32 6 1 -0.27 0.92
 34 -6 1 7.12 1.79
 34 6 1 8.2 1.63
 34 6 1 7.31 1.39
 36 -6 1 7.12 1.92
 38 -6 1 -0.77 1.24
 37 -7 -1 17.75 2.66
 37 7 -1 16.15 2.06
 35 -7 -1 3.09 1.47
 35 7 -1 1.18 1.08
 33 -7 -1 11.89 2.06
 33 7 -1 11.71 1.73
 31 -7 -1 11.26 1.98
 31 7 -1 13.99 1.91
 31 7 -1 12.06 1.63
 -31 7 1 11.11 1.33
 29 -7 -1 26.17 2.9
 -29 7 1 26.46 2.31
 -29 7 1 27.26 1.77
 29 7 -1 27.06 2.65
 -29 7 1 25.06 2.06
 29 7 -1 27.29 2.39
 27 -7 -1 4.75 1.3
 -27 7 1 4.31 0.5
 27 7 -1 4.45 1.13
 -27 7 1 3.4 0.75
 -27 7 1 4.06 0.93
 27 7 -1 4.25 0.97
 25 -7 -1 2.76 1.07
 -25 7 1 2.27 0.75
 25 7 -1 2.31 0.91
 -25 7 1 2.53 0.39
 -25 7 1 3.23 0.74
 25 7 -1 2.18 0.81
 23 -7 -1 33.25 2.82
 -23 7 1 32.67 2.12
 23 7 -1 34.51 2.56
 23 7 -1 33.35 2.69
 -23 7 1 36.44 2.43
 -23 7 1 32.73 2.63
 -23 7 1 35.52 2.45
 21 -7 -1 84.12 5.65
 -21 7 1 93.8 5.37
 -21 7 1 82.67 5.11
 -21 7 1 82.31 5.6
 21 7 -1 82.83 5.57
 -21 7 1 86.52 5.37
 21 7 -1 86.48 5.47
 -21 7 1 87.88 5.22
 19 -7 -1 17.3 1.77
 -19 7 1 18.49 1.4
 -19 7 1 14.72 1.51
 19 7 -1 16.92 1.47
 -19 7 1 15.97 1.11
 -19 7 1 15.46 1.38
 19 7 -1 16.41 1.29
 19 7 -1 16.95 1.62
 -19 7 1 17.47 1.22
 17 -7 -1 7.36 1.06
 -17 7 1 9.48 1.12
 -17 7 1 10.02 0.97
 17 7 -1 10.74 1.09
 17 7 -1 9.18 0.92
 -17 7 1 9.25 0.71
 17 7 -1 10.58 1.24
 -17 7 1 9.97 0.81
 -17 7 1 9.56 1
 15 -7 -1 20.85 1.67
 15 7 -1 21.35 1.7
 -15 7 1 22.13 1.54
 -15 7 1 20.17 1.78
 -15 7 1 19.01 1.53
 15 7 -1 18.66 1.54
 15 7 -1 20.58 1.55
 15 7 -1 20.15 1.42
 15 7 -1 19.64 1.49
 -15 7 1 21.07 1.55
 -15 7 1 21.55 1.4
 -15 7 1 20.36 1.31
 13 -7 -1 95.23 6.08
 -13 7 1 110.25 6
 -13 7 1 95.84 5.8
 -13 7 1 104.35 6.29
 -13 7 1 91.5 6
 -13 7 1 100.12 5.86
 13 7 -1 98.25 6.02
 13 7 -1 93.58 5.87
 13 7 -1 95.29 5.97
 11 -7 -1 4.42 0.69
 11 7 -1 3.91 0.52
 -11 7 1 5.7 0.68
 -11 7 1 5.56 0.63
 -11 7 1 5.07 0.43
 -11 7 1 4.31 0.48
 11 7 -1 4.55 0.63
 11 7 -1 5.11 0.54
 -11 7 1 4.51 0.82
 -9 -7 1 18.17 1.13
 9 -7 -1 16.69 1.38
 9 -7 -1 18.05 1.15
 9 7 -1 17.49 1.24
 -9 7 1 17.29 1.36
 9 7 -1 17.51 1.29
 -9 7 1 18.51 1.14
 -9 7 1 18.77 1.31
 -9 7 1 17.32 1.55
 -9 7 1 17.39 1.19
 9 7 -1 18.29 1.35
 -7 -7 1 106.31 6.32
 7 -7 -1 110.16 6.58
 7 -7 -1 109.75 6.38
 7 7 -1 105.86 6.52
 7 7 -1 102.62 6.52
 -7 7 1 99.06 6.53
 -7 7 1 106.04 6.48
 7 7 -1 105.42 6.43
 -7 7 1 112.19 6.81
 -7 7 1 107.3 6.4
 7 7 -1 122.82 6.42
 5 -7 -1 32.07 1.84
 -5 -7 1 29.42 1.99
 5 -7 -1 28.13 1.91
 5 -7 -1 27.33 1.73
 -5 7 1 26.24 2.11
 5 7 -1 29.5 1.78
 5 7 -1 28.28 1.88
 -5 7 1 27.68 1.82
 -5 7 1 28.46 1.97
 5 7 -1 26.15 1.86
 -5 7 1 27.2 1.76
 -5 7 1 27.14 1.89
 5 7 -1 26.95 1.8
 3 -7 -1 0.28 0.16
 -3 -7 1 -0.05 0.29
 3 -7 -1 0.15 0.18
 3 -7 -1 0.22 0.25
 3 7 -1 0.07 0.24
 -3 7 1 0.25 0.42
 3 7 -1 1.29 0.28
 3 7 -1 0.65 0.25
 -3 7 1 0.24 0.2
 -3 7 1 0.43 0.18
 -3 7 1 0.05 0.22
 3 7 -1 0.16 0.16
 -3 7 1 0.01 0.26
 1 -7 -1 61.82 3.55
 -1 -7 1 55.38 3.77
 1 -7 -1 60.29 3.7
 1 -7 -1 62.18 3.66
 -1 7 1 60.23 3.57
 -1 7 1 58.6 3.62
 1 7 -1 55.58 3.57
 -1 7 1 60.63 3.98
 -1 7 1 50.99 3.73
 1 7 -1 62.04 3.68
 -1 7 1 58.1 3.55
 -1 7 1 61.97 3.66
 1 7 -1 60.79 3.53
 1 7 -1 63.82 3.62
 1 7 -1 59.84 3.69
 -1 -7 -1 150.43 9.3
 1 -7 1 157.49 9.45
 1 7 1 160.58 9.21
 1 7 1 157.92 9.4
 -1 7 -1 155.54 9.25
 -1 7 -1 154.85 9.3
 1 7 1 157.19 9.26
 -1 7 -1 146.83 9.21
 1 7 1 159.35 9.21
 1 7 1 164.6 9.65
 -1 7 -1 161.13 9.34
 3 -7 1 28.39 1.99
 3 -7 1 29.15 1.69
 -3 -7 -1 27.94 1.85
 3 7 1 28.72 1.8
 3 7 1 27.32 1.75
 3 7 1 26.74 1.75
 -3 7 -1 30.33 1.9
 -3 7 -1 27.11 1.84
 3 7 1 27.54 1.92
 -3 7 -1 26.46 1.77
 3 7 1 26.61 2.15
 -3 7 -1 28.62 1.81
 5 -7 1 44.6 2.59
 -5 -7 -1 43.05 2.75
 5 -7 1 41.66 2.9
 5 7 1 44.55 2.68
 5 7 1 44.25 2.7
 5 7 1 43.8 2.8
 5 7 1 44.53 2.66
 -5 7 -1 45.49 2.69
 -5 7 -1 41.42 2.79
 5 7 1 40.35 3.03
 -5 7 -1 41.77 2.7
 -5 7 -1 44.66 2.75
 7 -7 1 26.6 1.98
 -7 -7 -1 26.87 1.81
 -7 7 -1 26.04 1.76
 7 7 1 26.89 2.13
 -7 7 -1 29.19 1.84
 -7 7 -1 28.66 1.76
 7 7 1 25.66 1.76
 -7 7 -1 26.86 1.87
 7 7 1 26.64 1.76
 7 7 1 26.63 1.73
 7 7 1 28.09 1.85
 9 -7 1 17.73 1.49
 -9 -7 -1 18.44 1.32
 -9 7 -1 20.37 1.31
 9 7 1 18.53 1.29
 9 7 1 20.66 1.37
 -9 7 -1 18.76 1.4
 -9 7 -1 19.06 1.3
 9 7 1 17.43 1.25
 9 7 1 15.53 1.57
 9 7 1 18.42 1.29
 11 -7 1 5.01 0.82
 11 7 1 7.24 0.68
 11 7 1 4.71 0.58
 -11 7 -1 4.67 0.67
 11 7 1 3.57 0.48
 11 7 1 4.84 0.55
 11 7 1 3.74 0.78
 11 7 1 5.22 0.74
 -11 7 -1 6.47 0.62
 13 -7 1 86.92 5.31
 13 7 1 86.21 5.05
 -13 7 -1 81.85 4.84
 13 7 1 82.04 5.01
 13 7 1 81.53 5.18
 -13 7 -1 79.12 4.98
 -13 7 -1 84.75 5.13
 13 7 1 74.72 5.29
 -13 7 -1 87.67 5.14
 13 7 1 81.62 4.95
 15 -7 1 49.94 3.46
 -15 7 -1 47.94 3.11
 15 7 1 50.83 3.21
 15 7 1 48.32 3.09
 15 7 1 50.5 3.14
 15 7 1 47.63 3.4
 15 7 1 47.7 3.33
 -15 7 -1 50.59 2.95
 -15 7 -1 53.04 3.26
 17 -7 1 0.56 0.57
 17 7 1 2.14 0.54
 -17 7 -1 0.93 0.2
 17 7 1 1.01 0.6
 17 7 1 0.59 0.38
 17 7 1 0.59 0.52
 17 7 1 0.65 0.32
 19 -7 1 -0.49 0.53
 19 7 1 0.35 0.45
 19 7 1 0.1 0.56
 -19 7 -1 0.45 0.19
 21 -7 1 8.32 1.34
 -21 7 -1 6.44 0.59
 21 7 1 8.67 1.29
 21 7 1 7.18 0.97
 23 -7 1 14.62 2.04
 23 7 1 21.87 2.22
 23 7 1 19.89 1.71
 25 -7 1 4.29 1.19
 25 7 1 3.29 1.1
 25 7 1 2.7 0.84
 27 -7 1 15.58 2.2
 27 7 1 15.44 2.05
 27 7 1 18.9 1.9
 -27 7 -1 19.48 1.8
 29 -7 1 11.71 2.07
 29 7 1 12.05 1.92
 29 7 1 11.13 1.51
 31 -7 1 3.35 1.45
 31 7 1 4.71 1.43
 31 7 1 4.57 1.06
 33 -7 1 1.06 1.34
 33 7 1 0.56 1.04
 35 -7 1 14.41 2.36
 35 7 1 14.5 2.16
 37 -7 1 6.05 1.94
 36 -8 -1 0.8 1.48
 36 8 -1 1.83 1.04
 34 -8 -1 8.41 2.08
 34 8 -1 12.71 1.74
 32 -8 -1 -0.6 1.04
 32 8 -1 1.34 0.89
 30 -8 -1 17.85 2.41
 30 8 -1 14.39 1.68
 30 8 -1 14.97 2.07
 -30 8 1 11.28 1.45
 28 -8 -1 20.37 2.45
 -28 8 1 18 1.9
 -28 8 1 18.16 1.68
 28 8 -1 18.58 2.22
 28 8 -1 21 1.96
 26 -8 -1 10.29 1.73
 26 8 -1 11.11 1.6
 -26 8 1 11.29 0.89
 -26 8 1 12.44 1.37
 26 8 -1 12.53 1.46
 -26 8 1 10.56 1.42
 24 -8 -1 6.85 1.35
 24 8 -1 7.75 1.38
 24 8 -1 10.42 1.26
 -24 8 1 6.31 0.64
 -24 8 1 7.72 1.05
 -24 8 1 7.54 1.24
 22 -8 -1 30.05 2.55
 -22 8 1 30.5 2.25
 -22 8 1 31.32 2.25
 -22 8 1 31.34 2.52
 22 8 -1 34.05 2.38
 -22 8 1 28.91 1.92
 22 8 -1 26.81 2.5
 20 -8 -1 67.19 4.62
 -20 8 1 74.58 4.38
 20 8 -1 68.68 4.44
 -20 8 1 69.15 4.21
 20 8 -1 63.34 4.33
 -20 8 1 65.86 4.62
 -20 8 1 68.27 4.41
 -20 8 1 68.55 4.09
 20 8 -1 69.52 4.58
 18 -8 -1 2.3 0.69
 -18 8 1 3.19 0.6
 18 8 -1 2.46 0.76
 -18 8 1 2.55 0.34
 18 8 -1 2.49 0.64
 -18 8 1 2.62 0.44
 -18 8 1 1.87 0.58
 18 8 -1 2.22 0.55
 -18 8 1 1.71 0.67
 16 -8 -1 40.04 2.9
 -16 8 1 41.88 3.03
 16 8 -1 44.61 2.85
 16 8 -1 38 2.89
 -16 8 1 39.53 2.75
 -16 8 1 41.38 2.51
 16 8 -1 40.83 2.79
 -16 8 1 34.97 2.75
 -16 8 1 42.84 2.76
 -16 8 1 43.11 2.61
 14 -8 -1 143.03 9.1
 14 8 -1 144.18 9
 -14 8 1 148.86 8.84
 -14 8 1 146.68 9.27
 14 8 -1 169.57 9.11
 -14 8 1 156.21 8.99
 -14 8 1 143.62 9.02
 -14 8 1 140.19 8.76
 12 -8 -1 17.36 1.44
 -12 -8 1 17.25 1.17
 -12 8 1 15.91 1.09
 12 8 -1 15.53 1.2
 12 8 -1 19.86 1.48
 -12 8 1 15.64 1.17
 12 8 -1 17.24 1.34
 -12 8 1 16.48 1.61
 -12 8 1 17.78 1.33
 -12 8 1 14.57 1.31
 12 8 -1 16.85 1.29
 -10 -8 1 0.3 0.14
 10 -8 -1 0.19 0.35
 10 8 -1 0.55 0.28
 -10 8 1 -0.18 0.27
 10 8 -1 0.46 0.26
 10 8 -1 0.41 0.43
 10 8 -1 0.14 0.32
 -10 8 1 -0.38 0.17
 -10 8 1 0.09 0.33
 -10 8 1 0.29 0.46
 -8 -8 1 121.79 7.37
 8 -8 -1 133.29 7.7
 -8 8 1 121.67 7.63
 8 8 -1 125.48 7.6
 -8 8 1 122.89 7.89
 8 8 -1 130.01 7.62
 8 8 -1 119.08 7.49
 -8 8 1 127.42 7.58
 -8 8 1 126.89 7.47
 8 8 -1 133.9 7.49
 6 -8 -1 63.56 3.98
 -6 -8 1 64.63 4.04
 -6 8 1 57.92 3.91
 6 8 -1 60 3.9
 6 8 -1 66.89 3.93
 6 8 -1 62.82 3.82
 -6 8 1 63.96 3.88
 -6 8 1 59.9 4.19
 6 8 -1 66.44 3.82
 -6 8 1 60.18 3.78
 -4 -8 1 0.33 0.39
 4 -8 -1 0.25 0.3
 -4 8 1 0.19 0.21
 4 8 -1 0.33 0.26
 -4 8 1 0.14 0.28
 4 8 -1 0.16 0.28
 -4 8 1 -0.02 0.32
 4 8 -1 0.25 0.19
 4 8 -1 0.42 0.28
 -4 8 1 0.19 0.26
 -4 8 1 0.62 0.5
 2 -8 -1 20.2 1.55
 -2 -8 1 21.72 1.64
 2 -8 -1 22.95 1.46
 -2 8 1 19.85 1.59
 2 8 -1 21.62 1.54
 -2 8 1 22.43 1.5
 2 8 -1 21.26 1.49
 2 8 -1 20.93 1.45
 2 8 -1 18.71 1.4
 -2 8 1 20.66 1.36
 -2 8 1 24.89 1.42
 -2 8 1 22.45 1.48
 -2 8 1 21.36 1.82
 0 -8 1 134.54 8.03
 0 -8 -1 132.49 7.84
 0 -8 -1 132.79 7.91
 0 8 1 132.95 7.74
 0 8 -1 130.64 7.8
 0 8 -1 127.23 7.89
 0 8 -1 123.34 7.73
 0 8 1 109.27 7.92
 0 8 1 134.2 8.23
 0 8 1 133.26 7.83
 0 8 1 141.59 7.84
 0 8 -1 136.75 7.86
 0 8 1 134.05 7.76
 0 8 -1 136.73 7.77
 -2 -8 -1 5.14 0.58
 2 -8 1 4.74 0.4
 2 -8 1 4.68 0.72
 -2 8 -1 4.62 0.48
 2 8 1 5.31 0.7
 2 8 1 4.5 0.88
 2 8 1 4.75 0.48
 -2 8 -1 4.41 0.57
 -2 8 -1 4.34 0.52
 2 8 1 5.47 0.54
 -2 8 -1 5.79 0.69
 2 8 1 4.45 0.52
 4 -8 1 1.14 0.45
 -4 -8 -1 0.97 0.29
 4 -8 1 0.32 0.16
 4 8 1 1.07 0.3
 -4 8 -1 1.23 0.32
 -4 8 -1 0.54 0.32
 4 8 1 1.66 0.33
 -4 8 -1 0.91 0.31
 4 8 1 0.53 0.55
 -4 8 -1 1.05 0.28
 4 8 1 0.47 0.23
 4 8 1 0.8 0.4
 6 -8 1 106.64 6.02
 -6 -8 -1 107.26 6.22
 6 -8 1 99.87 6.38
 -6 8 -1 100.66 6.14
 6 8 1 97.26 6.24
 6 8 1 104.12 6.1
 -6 8 -1 103.08 6.15
 -6 8 -1 108.29 6.2
 6 8 1 91.21 6.52
 6 8 1 101.85 6.12
 6 8 1 98.45 6.15
 -6 8 -1 110.43 6.28
 -8 -8 -1 154.58 9.18
 8 -8 1 152.91 9.39
 -8 8 -1 161.82 9.13
 -8 8 -1 152.06 9.12
 8 8 1 136.78 9.49
 8 8 1 151.77 9.13
 8 8 1 152.49 9.2
 -8 8 -1 163.35 9.26
 8 8 1 149.31 9.07
 8 8 1 151.3 9.11
 -8 8 -1 165.03 9.17
 10 -8 1 43.39 3.1
 10 8 1 45.09 2.85
 -10 8 -1 46.61 2.84
 -10 8 -1 49.37 2.99
 10 8 1 44.82 2.79
 10 8 1 41.86 2.82
 10 8 1 40.34 3.2
 10 8 1 44.43 2.9
 -10 8 -1 48.24 2.86
 12 -8 1 25.08 2.06
 12 8 1 25.11 1.76
 -12 8 -1 25.73 1.89
 12 8 1 21.44 2.05
 12 8 1 24.44 1.72
 -12 8 -1 26.33 1.76
 12 8 1 26.82 1.78
 12 8 1 30.5 1.86
 12 8 1 25.73 1.94
 -12 8 -1 27.27 1.79
 14 -8 1 13.71 1.52
 -14 8 -1 16.42 1.33
 14 8 1 14.32 1.18
 14 8 1 14.01 1.18
 14 8 1 14.4 1.15
 -14 8 -1 15.53 1.29
 14 8 1 13.69 1.48
 -14 8 -1 15.34 1.35
 14 8 1 15.56 1.21
 14 8 1 15.79 1.48
 -14 8 -1 16.98 1.24
 16 -8 1 59.1 4.05
 16 8 1 66.32 3.77
 16 8 1 57.9 3.65
 16 8 1 54.99 3.91
 -16 8 -1 59.2 3.5
 16 8 1 57.65 3.75
 16 8 1 58.05 3.72
 16 8 1 56.99 4.03
 18 -8 1 2.69 0.87
 18 8 1 2.93 0.81
 18 8 1 2.28 0.74
 -18 8 -1 3.55 0.36
 18 8 1 2.51 0.6
 20 -8 1 69.22 4.72
 20 8 1 66.27 4.57
 20 8 1 68.5 4.38
 22 -8 1 28.07 2.57
 22 8 1 27.18 2.17
 22 8 1 31.97 2.52
 24 -8 1 4.15 1.12
 24 8 1 4.13 0.85
 24 8 1 4.73 1.17
 26 -8 1 5.48 1.46
 -26 8 -1 6.46 1.16
 26 8 1 6.23 1.45
 26 8 1 3.87 0.92
 28 -8 1 14.8 2.28
 -28 8 -1 20.22 1.93
 28 8 1 16.62 2.16
 30 -8 1 14.64 2.22
 30 8 1 14.11 2.05
 32 -8 1 -0.05 1.38
 32 8 1 0.21 1.1
 34 -8 1 3.46 1.73
 34 8 1 4.01 1.48
 35 -9 -1 11.56 2.38
 35 9 -1 14.03 1.86
 33 -9 -1 0.02 1.17
 33 9 -1 -0.92 0.81
 31 -9 -1 1.46 1.36
 31 9 -1 -0.7 1.02
 31 9 -1 0.97 0.79
 29 -9 -1 5.39 1.58
 29 9 -1 8.7 1.68
 29 9 -1 5.2 1.14
 -29 9 1 5.62 1.22
 -29 9 1 4.75 0.99
 27 -9 -1 8.21 1.67
 -27 9 1 8.37 1.23
 27 9 -1 8.72 1.3
 -27 9 1 8.07 1.38
 27 9 -1 9.65 1.62
 25 -9 -1 -0.68 0.75
 -25 9 1 0.98 0.65
 25 9 -1 0.44 0.67
 -25 9 1 0 0.63
 25 9 -1 1.37 0.92
 23 -9 -1 23.54 2.45
 -23 9 1 24.51 1.54
 -23 9 1 22.69 2.19
 23 9 -1 24.68 2
 -23 9 1 21.23 1.88
 23 9 -1 21.55 2.26
 21 -9 -1 5.57 1.17
 21 9 -1 7.23 1.19
 -21 9 1 6.5 0.89
 -21 9 1 5.77 0.57
 -21 9 1 5.73 1.12
 -21 9 1 7.07 1
 21 9 -1 6.07 0.95
 19 -9 -1 5.63 1.04
 -19 9 1 6.53 0.89
 19 9 -1 7.96 1.27
 -19 9 1 4.81 0.65
 -19 9 1 5.21 1.07
 -19 9 1 5.93 0.56
 19 9 -1 7.52 0.94
 -19 9 1 6.55 0.93
 19 9 -1 5.8 0.89
 17 -9 -1 2.55 0.74
 17 9 -1 2.75 0.7
 -17 9 1 3.13 0.89
 -17 9 1 1.85 0.53
 -17 9 1 2.95 0.49
 -17 9 1 1.4 0.55
 17 9 -1 2.78 0.64
 -17 9 1 2.98 0.68
 17 9 -1 2.79 0.8
 -17 9 1 2.67 0.35
 15 -9 -1 61.77 4.37
 15 9 -1 66.96 4.26
 15 9 -1 74.63 4.41
 -15 9 1 63.25 4.26
 -15 9 1 62.75 4.53
 -15 9 1 64.96 4.08
 -15 9 1 67.71 3.97
 -15 9 1 67.28 4.24
 15 9 -1 65.11 4.42
 13 -9 -1 0.78 0.49
 -13 9 1 0.8 0.4
 13 9 -1 1.01 0.45
 -13 9 1 0.62 0.29
 -13 9 1 -0.5 0.53
 -13 9 1 0.17 0.38
 13 9 -1 0.87 0.36
 13 9 -1 -0.29 0.45
 11 -9 -1 4.47 0.8
 -11 9 1 5.14 0.98
 11 9 -1 4.52 0.71
 11 9 -1 6.27 0.77
 -11 9 1 4.41 0.74
 11 9 -1 6.6 0.65
 -11 9 1 6.71 0.8
 -11 9 1 4.92 0.58
 11 9 -1 5.23 0.7
 11 9 -1 7.36 1
 -9 -9 1 21.93 1.88
 9 -9 -1 24.64 1.89
 9 9 -1 25.97 1.66
 9 9 -1 23.8 1.66
 9 9 -1 27.99 1.96
 -9 9 1 25.04 1.76
 9 9 -1 23.21 1.74
 9 9 -1 25.38 1.77
 -9 9 1 23.01 1.79
 -9 9 1 22.87 2.04
 -9 9 1 22.99 1.62
 -7 -9 1 36 2.63
 7 -9 -1 37.66 2.62
 7 9 -1 38.42 2.42
 7 9 -1 38.79 2.5
 -7 9 1 33.93 2.5
 7 9 -1 39.06 2.52
 -7 9 1 38.31 2.49
 7 9 -1 38.68 2.42
 -7 9 1 37.56 2.37
 -7 9 1 37.52 2.83
 -5 -9 1 9.84 1.13
 5 -9 -1 10.31 1.07
 5 9 -1 10.62 0.93
 5 9 -1 8.43 0.79
 -5 9 1 9.85 0.9
 -5 9 1 10.23 0.82
 5 9 -1 10.32 0.88
 -5 9 1 9.25 1.25
 -5 9 1 11.51 0.92
 -5 9 1 10.43 1.01
 5 9 -1 8.94 0.87
 -3 -9 1 16.88 1.55
 3 -9 -1 17.45 1.47
 3 9 -1 19.78 1.45
 -3 9 1 18.92 1.39
 -3 9 1 20.15 1.32
 3 9 -1 19.1 1.4
 3 9 -1 21.07 1.37
 -3 9 1 20.87 1.82
 3 9 -1 17.68 1.3
 -3 9 1 19.62 1.4
 -3 9 1 18.14 1.5
 -1 -9 1 35.51 2.64
 1 -9 -1 38.99 2.57
 -1 9 1 37.94 2.38
 -1 9 1 37.51 2.85
 1 9 -1 37.65 2.52
 1 9 -1 37.17 2.42
 1 9 -1 37.86 2.47
 -1 9 1 36.89 2.33
 -1 9 1 35.44 2.59
 -1 9 1 42.16 2.47
 1 9 -1 38.36 2.39
 -1 9 1 39.34 2.47
 -1 -9 -1 67.81 4.33
 1 -9 1 70.36 4.06
 1 -9 1 69.89 4.45
 -1 -9 -1 64.32 4.2
 1 9 1 68.74 4.66
 1 9 1 70.19 4.15
 1 9 1 63.32 4.34
 1 9 1 67.63 4.11
 -1 9 -1 68.06 4.19
 1 9 1 71.72 4.23
 -1 9 -1 73.68 4.31
 -1 9 -1 65.74 4.11
 -1 9 -1 70.39 4.24
 3 -9 1 0.32 0.17
 -3 -9 -1 0.84 0.26
 3 -9 1 0.54 0.47
 -3 9 -1 1.01 0.28
 3 9 1 0.36 0.39
 -3 9 -1 0.62 0.33
 3 9 1 0.88 0.25
 3 9 1 0.94 0.32
 3 9 1 0.5 0.59
 3 9 1 0.25 0.28
 -3 9 -1 0.79 0.3
 -3 9 -1 0.72 0.35
 -5 -9 -1 57.69 3.65
 5 -9 1 59.14 3.89
 5 -9 1 60.5 3.47
 -5 9 -1 59.54 3.74
 -5 9 -1 56.95 3.64
 5 9 1 56.58 3.55
 -5 9 -1 56.93 3.61
 5 9 1 60.89 3.65
 5 9 1 61.19 3.57
 5 9 1 59.12 4.1
 -5 9 -1 57.78 3.61
 5 9 1 53.39 3.73
 7 -9 1 23.42 1.4
 7 -9 1 23.76 1.89
 -7 -9 -1 24.83 1.7
 7 9 1 22.36 1.52
 -7 9 -1 23.02 1.61
 -7 9 -1 22.87 1.58
 7 9 1 19.28 1.65
 7 9 1 21.21 1.58
 -7 9 -1 23.82 1.7
 7 9 1 22.21 1.54
 7 9 1 21.48 2.01
 -7 9 -1 22.95 1.58
 9 -9 1 57.83 4.03
 9 9 1 60.42 3.71
 9 9 1 59.48 3.73
 9 9 1 63.95 3.88
 -9 9 -1 57.92 3.75
 9 9 1 57.42 4.22
 -9 9 -1 62.5 3.79
 -9 9 -1 63.19 3.92
 9 9 1 61.93 3.8
 11 -9 1 37.91 2.77
 -11 9 -1 37.57 2.48
 -11 9 -1 38.86 2.62
 11 9 1 31.79 2.84
 -11 9 -1 39.65 2.48
 11 9 1 37.5 2.45
 11 9 1 38.24 2.42
 11 9 1 38.98 2.5
 11 9 1 39.6 2.56
 13 -9 1 13.23 1.51
 13 9 1 13.73 1.06
 13 9 1 11.5 1.1
 13 9 1 8.9 1.37
 -13 9 -1 12.21 1.05
 13 9 1 11.32 1.01
 13 9 1 12.26 1.02
 13 9 1 12.57 1.34
 15 -9 1 90.3 5.67
 15 9 1 91.07 5.32
 15 9 1 77.44 5.64
 15 9 1 79.32 5.46
 15 9 1 84.62 5.28
 15 9 1 94.69 5.35
 15 9 1 80.12 5.21
 -15 9 -1 89.68 5.32
 17 -9 1 2.37 0.85
 17 9 1 3.16 0.68
 17 9 1 3.19 0.87
 17 9 1 2.36 0.75
 -17 9 -1 3.87 0.68
 17 9 1 3.89 0.64
 19 -9 1 10.62 1.49
 19 9 1 5.99 0.9
 -19 9 -1 9.96 1.06
 19 9 1 8.15 1.25
 19 9 1 8.77 1.04
 21 -9 1 13.31 1.86
 21 9 1 14.79 1.87
 -21 9 -1 17.61 1.55
 21 9 1 17.38 1.51
 21 9 1 22.02 1.66
 23 -9 1 9.1 1.61
 -23 9 -1 13.31 1.58
 23 9 1 9.5 1.56
 -23 9 -1 12.16 1.3
 25 -9 1 3.05 1.2
 25 9 1 4.73 1.25
 -25 9 -1 3.99 1.05
 -25 9 -1 4.84 0.88
 27 -9 1 12.04 2.03
 27 9 1 12.15 1.97
 -27 9 -1 12.6 1.39
 -27 9 -1 12.84 1.65
 29 -9 1 26.13 3.06
 -29 9 -1 23.47 2.06
 31 -9 1 -0.56 1.28
 31 9 1 -0.45 1.07
 33 -9 1 4.91 1.8
 33 9 1 5.24 1.58
 34 -10 -1 0.3 1.47
 32 -10 -1 3.55 1.49
 32 10 -1 3.31 1.04
 30 -10 -1 1.67 1.28
 30 10 -1 1.56 0.88
 30 10 -1 2.16 1.23
 28 -10 -1 0.85 1.09
 -28 10 1 0.92 0.79
 28 10 -1 0.26 0.64
 -28 10 1 0.05 0.66
 28 10 -1 0.5 1
 26 -10 -1 2.73 1.18
 -26 10 1 2.47 0.95
 26 10 -1 3.29 1.18
 26 10 -1 3.5 0.92
 -26 10 1 3.69 0.91
 24 -10 -1 4.15 1.2
 -24 10 1 4.04 1.09
 24 10 -1 3.27 1.14
 -24 10 1 4.12 0.87
 24 10 -1 2.45 0.83
 22 -10 -1 4.58 1.1
 22 10 -1 3.77 1.09
 22 10 -1 4.2 0.87
 -22 10 1 5.45 1.16
 -22 10 1 4.64 0.91
 20 -10 -1 1.28 0.73
 -20 10 1 0.83 0.77
 -20 10 1 0.72 0.28
 -20 10 1 0.82 0.55
 20 10 -1 0.01 0.73
 20 10 -1 0.37 0.5
 -20 10 1 1.1 0.6
 18 -10 -1 1.05 0.7
 -18 10 1 0.17 0.41
 -18 10 1 0.8 0.57
 -18 10 1 0.25 0.54
 18 10 -1 1.21 0.58
 18 10 -1 0 0.44
 -18 10 1 0.41 0.65
 18 10 -1 -0.52 0.66
 -18 10 1 0.62 0.49
 16 -10 -1 0.1 0.56
 -16 10 1 -0.27 0.62
 16 10 -1 0.37 0.48
 -16 10 1 0.08 0.31
 16 10 -1 0.28 0.39
 16 10 -1 0.29 0.53
 -16 10 1 -0.13 0.48
 -16 10 1 0.64 0.45
 16 10 -1 1.29 0.74
 14 -10 -1 28.56 2.15
 -14 10 1 22.79 2.22
 -14 10 1 27.79 1.98
 14 10 -1 28.37 1.83
 -14 10 1 22.38 1.92
 14 10 -1 24.6 1.93
 14 10 -1 26.36 2.14
 -14 10 1 26.18 1.8
 12 -10 -1 -0.05 0.44
 -12 10 1 0.22 0.31
 -12 10 1 -0.14 0.36
 -12 10 1 -0.06 0.56
 12 10 -1 -0.34 0.51
 12 10 -1 0.06 0.4
 -12 10 1 0.25 0.46
 12 10 -1 0.27 0.33
 10 -10 -1 0.13 0.47
 -10 -10 1 -0.2 0.42
 10 10 -1 -0.05 0.31
 10 10 -1 0.27 0.56
 -10 10 1 0.17 0.56
 -10 10 1 0.57 0.4
 10 10 -1 0.11 0.35
 -10 10 1 -0.06 0.37
 -10 10 1 -0.08 0.29
 8 -10 -1 0.54 0.48
 -8 -10 1 1.25 0.55
 8 10 -1 1.09 0.65
 8 10 -1 0.9 0.33
 8 10 -1 -0.09 0.32
 -8 10 1 0.49 0.39
 -8 10 1 0.62 0.62
 -8 10 1 1.13 0.42
 -8 10 1 0.83 0.32
 6 -10 -1 5.66 0.86
 -6 -10 1 6.4 0.94
 6 10 -1 5.93 0.77
 -6 10 1 8.27 0.87
 -6 10 1 7.19 0.68
 6 10 -1 9.1 1.08
 -6 10 1 6.63 0.8
 6 10 -1 6.34 0.78
 6 10 -1 7.63 0.79
 6 10 -1 5.45 0.68
 -6 10 1 6.41 1.13
 4 -10 -1 20.79 1.59
 -4 -10 1 19.14 1.61
 -4 10 1 19.16 1.8
 4 10 -1 17.3 1.45
 -4 10 1 18 1.32
 -4 10 1 18.92 1.4
 -4 10 1 20.48 1.44
 4 10 -1 16.06 1.3
 4 10 -1 19.63 1.38
 -4 10 1 19.46 1.56
 4 10 -1 18.56 1.4
 2 -10 -1 1.72 0.54
 -2 -10 1 0.45 0.53
 -2 10 1 1.67 0.52
 2 10 -1 2.43 0.46
 -2 10 1 2.73 0.42
 -2 10 1 2.01 0.47
 -2 10 1 2.18 0.45
 -2 10 1 2.24 0.81
 2 10 -1 1.45 0.42
 2 10 -1 2.25 0.41
 2 10 -1 1.79 0.44
 0 -10 -1 9.56 1.03
 0 -10 1 7.72 1.05
 0 10 1 7.4 0.7
 0 10 1 8.07 1.26
 0 10 1 8.4 0.99
 0 10 -1 9.53 0.89
 0 10 -1 9.51 0.87
 0 10 1 7.46 0.83
 0 10 -1 8.38 0.86
 0 10 1 8.19 0.78
 -2 -10 -1 1.24 0.51
 2 -10 1 0.71 0.55
 2 -10 1 0.39 0.19
 2 10 1 0.95 0.37
 -2 10 -1 0.6 0.37
 2 10 1 -0.07 0.6
 2 10 1 0.61 0.36
 -2 10 -1 0.61 0.25
 2 10 1 0.98 0.46
 -2 10 -1 1.07 0.36
 -2 10 -1 0.44 0.34
 2 10 1 0.55 0.25
 -4 -10 -1 8.6 1.01
 4 -10 1 7.69 0.6
 4 -10 1 7.79 1.08
 -4 10 -1 7.8 0.77
 -4 10 -1 8.81 0.94
 4 10 1 7.71 0.96
 4 10 1 6.8 0.8
 4 10 1 8.25 0.79
 -4 10 -1 7.96 0.72
 4 10 1 8.38 1.3
 -4 10 -1 7.91 0.82
 4 10 1 7.73 0.68
 6 -10 1 1.84 0.66
 6 -10 1 1.13 0.22
 -6 10 -1 0.81 0.34
 6 10 1 1.33 0.4
 -6 10 -1 1.21 0.38
 6 10 1 1.52 0.52
 6 10 1 0.39 0.31
 6 10 1 1.33 0.31
 6 10 1 0.59 0.67
 -6 10 -1 0.91 0.38
 -6 10 -1 0.4 0.37
 8 -10 1 9.37 1.27
 8 10 1 9.4 0.9
 8 10 1 10.36 1.03
 8 10 1 8.3 1.37
 8 10 1 9.25 0.79
 -8 10 -1 8.64 1.02
 8 10 1 9.15 0.85
 -8 10 -1 8.75 0.87
 10 -10 1 0.04 0.49
 10 10 1 -0.21 0.41
 -10 10 -1 0.2 0.33
 10 10 1 -0.44 0.54
 10 10 1 0.43 0.31
 10 10 1 -0.15 0.3
 10 10 1 0.38 0.37
 12 -10 1 0.62 0.59
 12 10 1 0.46 0.6
 12 10 1 0.58 0.62
 -12 10 -1 -0.05 0.35
 12 10 1 0.8 0.37
 12 10 1 0.47 0.47
 12 10 1 0.49 0.41
 14 -10 1 4.23 0.97
 14 10 1 4.24 0.67
 14 10 1 4.53 0.94
 14 10 1 5.22 1.06
 14 10 1 4.09 0.74
 -14 10 -1 4.65 0.68
 16 -10 1 5.22 1.1
 -16 10 -1 8.51 0.95
 16 10 1 7.58 1.27
 16 10 1 7.47 0.93
 16 10 1 6.22 1.11
 18 -10 1 0.08 0.66
 -18 10 -1 -0.69 0.41
 18 10 1 -0.2 0.64
 18 10 1 0.13 0.54
 20 -10 1 0.01 0.76
 20 10 1 0.55 0.83
 20 10 1 0.18 0.61
 -20 10 -1 0.19 0.46
 -20 10 -1 -0.09 0.65
 22 -10 1 1.53 0.97
 22 10 1 0.6 0.91
 22 10 1 0.43 0.67
 -22 10 -1 1.73 0.65
 -22 10 -1 0.75 0.81
 24 -10 1 0.97 1.04
 -24 10 -1 3.42 1.01
 -24 10 -1 2.23 0.74
 24 10 1 2.64 0.83
 24 10 1 3.01 1.16
 26 -10 1 1.47 1.18
 26 10 1 1.06 1.12
 -26 10 -1 1.02 0.72
 26 10 1 0.1 0.83
 -26 10 -1 0.83 0.86
 28 -10 1 0.27 1.15
 28 10 1 0.3 0.86
 28 10 1 0.28 1.17
 -28 10 -1 0.15 0.8
 -28 10 -1 0.1 0.67
 30 -10 1 0.94 1.32
 30 10 1 -1.31 0.85
 30 10 1 1.17 1.16
 32 -10 1 2.42 1.45
 32 10 1 -0.4 1.12
 32 10 1 1.56 1.26
 31 -11 -1 5.38 1.79
 29 -11 -1 2.57 1.47
 29 11 -1 2.2 1.27
 27 -11 -1 0.76 1.1
 -27 11 1 0.85 0.73
 27 11 -1 -0.78 1.05
 27 11 -1 -0.27 0.71
 -27 11 1 0.81 0.72
 25 -11 -1 -0.82 0.85
 25 11 -1 0.61 0.72
 -25 11 1 0.66 0.76
 -25 11 1 0.01 0.65
 25 11 -1 -0.36 0.98
 23 -11 -1 7.71 1.5
 -23 11 1 6.5 1.41
 23 11 -1 10.46 1.64
 23 11 -1 7.5 1.16
 23 11 -1 11.77 1.23
 -23 11 1 8.5 1.24
 21 -11 -1 5.06 1.17
 21 11 -1 2.56 0.7
 21 11 -1 1.81 1.02
 -21 11 1 2.22 0.74
 -21 11 1 2.28 0.99
 21 11 -1 2.78 0.71
 19 -11 -1 0.72 0.79
 -19 11 1 0.47 0.72
 19 11 -1 0.54 0.54
 -19 11 1 0.79 0.64
 19 11 -1 1.14 0.89
 19 11 -1 0.31 0.56
 17 -11 -1 1.06 0.69
 -17 11 1 1.25 0.88
 -17 11 1 2.84 0.72
 17 11 -1 1.64 0.54
 17 11 -1 1.97 0.9
 17 11 -1 1.22 0.69
 -17 11 1 0.24 0.46
 17 11 -1 1.56 0.6
 -17 11 1 0.14 0.47
 15 -11 -1 6.98 1.15
 -15 11 1 7.03 1.34
 15 11 -1 6.87 0.92
 -15 11 1 6.39 0.78
 15 11 -1 7.72 1.24
 -15 11 1 7.7 1.04
 -15 11 1 8.04 1
 15 11 -1 6.33 0.82
 -13 -11 1 4.53 0.96
 13 -11 -1 4.45 0.89
 13 11 -1 5.45 1.04
 -13 11 1 4.49 0.8
 -13 11 1 4.63 0.76
 -13 11 1 3.81 0.61
 -13 11 1 4.65 1.11
 13 11 -1 3.54 0.7
 11 -11 -1 3.55 0.81
 -11 -11 1 2.91 0.78
 11 11 -1 2.75 0.61
 11 11 -1 5.04 1.01
 -11 11 1 3.77 0.69
 -11 11 1 4.5 0.75
 -11 11 1 2.61 0.51
 -11 11 1 2.82 0.92
 -9 -11 1 21.06 1.85
 9 -11 -1 20.77 1.78
 -9 11 1 19.19 1.61
 9 11 -1 23.26 1.95
 9 11 -1 19.95 1.56
 -9 11 1 18.56 1.46
 -9 11 1 20.94 1.63
 -9 11 1 17.54 1.93
 -7 -11 1 1.24 0.69
 7 -11 -1 1.83 0.66
 -7 11 1 1.47 0.49
 -7 11 1 1.7 0.42
 7 11 -1 3.05 0.87
 7 11 -1 2.22 0.51
 -7 11 1 1.92 0.5
 -7 11 1 1.88 0.83
 -5 -11 1 8.5 1.2
 5 -11 -1 6.86 1.03
 -5 11 1 8.8 0.81
 -5 11 1 5.52 1.17
 -5 11 1 9.58 0.99
 5 11 -1 10.85 1.36
 5 11 -1 9.56 0.94
 -5 11 1 7.47 0.87
 -3 -11 1 1.93 0.66
 3 -11 -1 1.06 0.56
 -3 11 1 1.73 0.49
 -3 11 1 1.82 0.42
 -3 11 1 1.23 0.43
 3 11 -1 2.3 0.82
 -3 11 1 0.74 0.69
 -3 11 1 0.99 0.51
 3 11 -1 1.19 0.43
 -1 -11 1 50.09 3.27
 1 -11 -1 45.41 3.11
 -1 11 1 44.34 2.83
 -1 11 1 43.53 3.41
 -1 11 1 41.39 3.04
 1 11 -1 45.41 2.92
 -1 11 1 45.37 2.95
 1 -11 1 13.32 1.54
 -1 -11 -1 15.25 1.43
 1 11 1 13.23 1.63
 -1 11 -1 13.55 1.18
 1 11 1 15.74 1.38
 1 11 1 14.79 1.16
 -1 11 -1 15.63 1.04
 1 11 1 15.24 1.26
 3 -11 1 8.66 1.21
 -3 -11 -1 9.32 1.12
 3 11 1 8.74 0.86
 -3 11 -1 7.95 0.86
 3 11 1 6.46 0.96
 -3 11 -1 8.74 0.74
 3 11 1 8.11 0.9
 3 11 1 8.13 1.42
 -5 -11 -1 7.58 1.05
 5 -11 1 8.28 1.25
 -5 11 -1 7.3 0.84
 5 11 1 7.32 0.99
 5 11 1 7.78 0.9
 -5 11 -1 8.03 0.8
 5 11 1 8.58 1.44
 5 11 1 10.6 0.91
 7 -11 1 14.48 1.63
 7 11 1 12.51 1.78
 7 11 1 13.3 1.17
 7 11 1 12.12 1.28
 -7 11 -1 13.57 1.11
 7 11 1 13.27 1.13
 9 -11 1 19.9 1.79
 9 11 1 17.74 1.38
 9 11 1 17 1.33
 9 11 1 15.78 1.87
 9 11 1 16.95 1.48
 -9 11 -1 14.85 1.3
 11 -11 1 24.52 2.11
 11 11 1 26.9 1.82
 -11 11 -1 23.63 1.77
 11 11 1 24.11 1.89
 11 11 1 20.58 2.25
 13 -11 1 5.96 1.19
 -13 11 -1 6.23 0.84
 13 11 1 6.95 1.29
 13 11 1 8.8 1.21
 13 11 1 6.05 0.91
 13 11 1 6.76 0.95
 15 -11 1 10.16 1.45
 -15 11 -1 9.01 1.01
 15 11 1 8.83 1.27
 15 11 1 8.57 1.07
 15 11 1 7.85 1.37
 17 -11 1 -0.11 0.74
 -17 11 -1 0.07 0.78
 -17 11 -1 -0.19 0.43
 17 11 1 0.21 0.73
 17 11 1 0.33 0.58
 19 -11 1 0.35 0.81
 19 11 1 0.89 0.62
 -19 11 -1 1.01 0.78
 19 11 1 -0.39 0.81
 -19 11 -1 0.4 0.53
 21 -11 1 3.77 1.15
 -21 11 -1 3.95 0.83
 21 11 1 5.16 0.96
 -21 11 -1 4.62 1.18
 21 11 1 4.28 1.22
 23 -11 1 -0.08 0.92
 23 11 1 -0.44 0.96
 -23 11 -1 0.25 0.75
 23 11 1 -0.75 0.69
 -23 11 -1 -0.04 0.58
 25 -11 1 1.18 1.13
 -25 11 -1 1.63 0.72
 25 11 1 -0.2 0.69
 25 11 1 -0.03 1.02
 -25 11 -1 0.44 0.85
 27 -11 1 8.41 1.82
 27 11 1 6.52 1.29
 -27 11 -1 5.94 1.07
 27 11 1 6.16 1.55
 29 -11 1 6.47 1.83
 29 11 1 5.77 1.65
 29 11 1 9.04 1.42
 31 -11 1 -1.38 1.13
 31 11 1 -0.74 1.06
 30 -12 -1 8.4 2.01
 28 -12 -1 5.76 1.61
 28 12 -1 4.48 1.44
 26 -12 -1 7.64 1.62
 26 12 -1 7.89 1.61
 24 -12 -1 2.31 1.08
 24 12 -1 2.85 1.25
 -24 12 1 4.64 0.98
 22 -12 -1 13.32 1.88
 -22 12 1 14.29 1.62
 22 12 -1 16.81 2.06
 -22 12 1 14.91 1.89
 20 -12 -1 11.81 1.63
 20 12 -1 11.88 1.75
 -20 12 1 10.45 1.71
 -20 12 1 11.05 1.36
 18 -12 -1 1.38 0.78
 -18 12 1 1.28 0.96
 18 12 -1 0.5 0.57
 18 12 -1 0.42 0.89
 -18 12 1 0.39 0.58
 -16 -12 1 16.85 1.96
 16 -12 -1 19.93 2.1
 -16 12 1 19.32 1.71
 16 12 -1 18.16 1.6
 -16 12 1 19.39 1.72
 16 12 -1 19.22 2.11
 -16 12 1 17.71 2.13
 16 12 -1 20.48 2.02
 -14 -12 1 44.83 3.44
 14 -12 -1 49.29 3.46
 14 12 -1 45.56 3.13
 -14 12 1 51.2 3.27
 14 12 -1 48.56 3.55
 -14 12 1 41.41 3.18
 -14 12 1 44.36 3.64
 -12 -12 1 1.99 0.82
 12 -12 -1 1.62 0.73
 -12 12 1 1.35 0.57
 -12 12 1 1.64 0.98
 -12 12 1 1.75 0.5
 12 12 -1 1.29 0.8
 -12 12 1 1.12 0.54
 12 12 -1 1.95 0.56
 -10 -12 1 1.48 0.77
 10 -12 -1 0.67 0.63
 -10 12 1 1.14 0.46
 -10 12 1 1.56 0.93
 -10 12 1 1.71 0.59
 10 12 -1 1.22 0.5
 10 12 -1 0.86 0.77
 -10 12 1 1.2 0.54
 8 -12 -1 18.79 1.77
 -8 -12 1 20.18 1.88
 -8 12 1 21.85 1.65
 8 12 -1 21.45 2.02
 8 12 -1 19.38 1.52
 -8 12 1 17.11 1.52
 -8 12 1 18.52 1.46
 -8 12 1 16.74 1.97
 6 -12 -1 48.8 3.39
 -6 -12 1 49.81 3.43
 -6 12 1 42.59 3.58
 6 12 -1 45.88 3.06
 -6 12 1 45.38 3.08
 -6 12 1 43.12 2.98
 -6 12 1 48.7 3.17
 6 12 -1 54.35 3.62
 4 -12 -1 0.65 0.58
 -4 -12 1 1.92 0.77
 -4 12 1 0.24 0.82
 -4 12 1 1.44 0.44
 -4 12 1 1.49 0.52
 4 12 -1 1.36 0.46
 -4 12 1 1.06 0.44
 4 12 -1 1.72 0.89
 2 -12 -1 6.12 0.99
 -2 -12 1 4.85 1.01
 -2 12 1 5.84 0.82
 2 12 -1 8.64 1.38
 -2 12 1 7.77 1
 -2 12 1 5.83 0.72
 -2 12 1 6.84 1.3
 2 12 -1 6.14 0.77
 0 -12 -1 8.46 1.18
 0 -12 1 7.94 1.22
 0 12 1 8.14 0.88
 0 12 1 10.68 1.08
 0 12 1 7.58 1.43
 0 12 -1 10.9 1.56
 0 12 1 8.11 1.05
 0 12 -1 8.11 0.9
 -2 -12 -1 12.41 1.39
 2 -12 1 11.27 1.45
 2 12 1 9.6 1.08
 -2 12 -1 9.92 1.03
 2 12 1 10.8 1.05
 2 12 1 10.8 1.2
 2 12 1 10.88 1.71
 -2 12 -1 13.18 1.57
 4 -12 1 0.23 0.65
 -4 -12 -1 0.4 0.56
 -4 12 -1 1.25 0.82
 4 12 1 1.06 0.48
 4 12 1 0.66 0.5
 4 12 1 1.01 0.48
 4 12 1 -0.23 0.74
 -4 12 -1 1.38 0.46
 -6 -12 -1 44.36 3.2
 6 -12 1 45.42 3.34
 -6 12 -1 51.56 3.51
 6 12 1 42.08 3.09
 6 12 1 43.45 2.98
 6 12 1 39.47 3.51
 6 12 1 44.23 2.88
 -6 12 -1 44.86 2.91
 -8 -12 -1 14.4 1.61
 8 -12 1 13.06 1.64
 -8 12 -1 12.36 1.27
 -8 12 -1 20.62 1.96
 8 12 1 13.66 1.96
 8 12 1 14.49 1.41
 8 12 1 14.47 1.32
 10 -12 1 2.89 0.91
 10 12 1 4.92 0.75
 -10 12 -1 3.76 1.05
 10 12 1 3.04 0.73
 -10 12 -1 2.56 0.57
 10 12 1 4.11 1.18
 12 -12 1 0.62 0.78
 12 12 1 -0.41 0.48
 -12 12 -1 0.52 0.4
 12 12 1 1.47 0.87
 -12 12 -1 0.25 0.73
 14 -12 1 9.66 1.47
 -14 12 -1 10.2 1.09
 14 12 1 9.78 1.2
 14 12 1 11.52 1.51
 14 12 1 8.39 1.54
 -14 12 -1 12.16 1.68
 16 -12 1 10.72 1.64
 -16 12 -1 14.67 1.67
 16 12 1 6.8 1.3
 16 12 1 8.9 1.19
 -16 12 -1 7.87 1.05
 18 -12 1 1.18 0.86
 -18 12 -1 1.29 0.57
 18 12 1 1.12 0.65
 18 12 1 1.42 0.91
 -18 12 -1 0.07 0.76
 20 -12 1 13.09 1.89
 -20 12 -1 14.82 1.83
 20 12 1 15.23 1.53
 -20 12 -1 12.79 1.4
 20 12 1 13.68 1.84
 22 -12 1 1.78 1.06
 22 12 1 0.58 1.05
 22 12 1 1.01 0.77
 -22 12 -1 1.53 0.63
 24 -12 1 2.42 1.3
 24 12 1 3.09 0.96
 -24 12 -1 3.44 0.81
 24 12 1 0.62 1.14
 26 -12 1 6.76 1.77
 26 12 1 9.14 1.36
 26 12 1 10 1.82
 28 -12 1 4.22 1.62
 28 12 1 3.31 1.14
 28 12 1 1.92 1.3
 27 -13 -1 2.36 1.31
 27 13 -1 0.34 1.25
 25 -13 -1 -0.04 0.98
 25 13 -1 -0.74 1.1
 23 -13 -1 14.63 2.11
 -23 13 1 13.06 1.6
 23 13 -1 15 2
 21 -13 -1 4.97 1.31
 21 13 -1 5.88 1.41
 -21 13 1 5.31 0.98
 -19 -13 1 5.83 1.22
 19 -13 -1 3.94 1.16
 -19 13 1 5.5 0.94
 19 13 -1 2 1.14
 -17 -13 1 0.43 0.83
 17 -13 -1 0.46 0.8
 -17 13 1 0.4 0.9
 17 13 -1 1.9 1.08
 -17 13 1 -0.73 0.48
 15 -13 -1 7.84 1.33
 -15 -13 1 8.8 1.45
 -15 13 1 9.18 1.63
 -15 13 1 7.96 1.07
 13 -13 -1 11.4 1.56
 -13 -13 1 8.71 1.46
 -13 13 1 14.19 2
 -13 13 1 12.99 1.38
 13 13 -1 12.72 1.79
 -13 13 1 12.36 1.35
 11 -13 -1 0.37 0.71
 -11 -13 1 0.36 0.73
 -11 13 1 1.34 0.61
 -11 13 1 -0.37 0.41
 -11 13 1 1.81 0.92
 11 13 -1 1.71 0.92
 -9 -13 1 8.41 1.32
 9 -13 -1 6.54 1.12
 9 13 -1 6.94 1.34
 -9 13 1 6.29 1.42
 -9 13 1 6.44 0.95
 -9 13 1 5.83 0.84
 7 -13 -1 9.88 1.41
 -7 -13 1 14.71 1.7
 -7 13 1 8.79 1.67
 7 13 -1 14.05 1.76
 -7 13 1 13.47 1.37
 -7 13 1 11.31 1.17
 5 -13 -1 10.17 1.36
 -5 -13 1 13.06 1.57
 -5 13 1 9.97 1.14
 -5 13 1 8.38 1.04
 -5 13 1 9.39 1.02
 -5 13 1 10.44 1.73
 5 13 -1 11.85 1.65
 -3 -13 1 0.87 0.66
 3 -13 -1 0.93 0.64
 -3 13 1 0.8 0.45
 3 13 -1 2.21 0.94
 -3 13 1 1.12 0.53
 -3 13 1 1.34 0.88
 1 -13 -1 15.24 1.69
 -1 -13 1 12.97 1.72
 -1 13 1 15.96 1.44
 -1 13 1 15.65 1.93
 1 13 -1 17.91 1.91
 -1 13 1 17.04 1.39
 -1 -13 -1 14.53 1.6
 1 -13 1 9.53 1.46
 1 13 1 13.58 1.31
 -1 13 -1 15.35 1.78
 1 13 1 12.42 1.87
 3 -13 1 0.43 0.73
 -3 -13 -1 0.56 0.62
 -3 13 -1 0.51 0.85
 3 13 1 0.65 0.48
 3 13 1 -0.25 0.67
 -5 -13 -1 0.51 0.62
 5 -13 1 0.62 0.68
 -5 13 -1 0.44 0.85
 5 13 1 0.35 0.44
 5 13 1 -0.09 0.83
 -7 -13 -1 14.19 1.68
 7 -13 1 16.42 1.94
 7 13 1 16.89 2
 7 13 1 16.48 1.56
 -7 13 -1 17.86 2.09
 9 -13 1 6.93 1.28
 -9 -13 -1 3.93 1.02
 9 13 1 4.38 1.19
 -9 13 -1 7.72 1.4
 11 -13 1 6.89 1.28
 -11 -13 -1 3.52 1.01
 11 13 1 5.6 1.06
 11 13 1 5.82 1.38
 -11 13 -1 7.18 1.39
 13 -13 1 7.83 1.43
 13 13 1 6.15 1.21
 13 13 1 6.27 1.06
 13 13 1 5.71 1.33
 -13 13 -1 7.89 1.47
 15 -13 1 9.69 1.54
 15 13 1 9.6 1.29
 15 13 1 11.24 1.58
 -15 13 -1 12.08 1.78
 17 -13 1 6.26 1.42
 17 13 1 8.92 1.22
 17 13 1 8.02 1.42
 19 -13 1 3.7 1.2
 19 13 1 5.38 1
 19 13 1 4.37 1.26
 21 -13 1 13.01 1.95
 21 13 1 7.92 1.59
 21 13 1 10.88 1.39
 23 -13 1 1.84 1.27
 23 13 1 2.77 0.94
 23 13 1 1.12 1.17
 25 -13 1 0.79 1.29
 25 13 1 -0.24 1.13
 25 13 1 1.16 0.97
 -24 -14 1 -1.02 0.98
 24 -14 -1 -0.93 0.96
 24 14 -1 0.22 1.15
 22 -14 -1 0.8 1.07
 -22 -14 1 0.32 0.83
 22 14 -1 0.85 1.2
 20 -14 -1 -0.12 0.84
 -20 -14 1 0.8 0.92
 20 14 -1 1.05 1.19
 -18 -14 1 -1.3 0.59
 18 -14 -1 1.13 0.89
 18 14 -1 0.61 1.05
 -16 -14 1 4 1.12
 16 -14 -1 1.99 0.96
 16 14 -1 4.16 1.28
 -14 -14 1 7.48 1.32
 14 -14 -1 3.06 0.99
 12 -14 -1 -0.21 0.72
 -12 -14 1 0.55 0.75
 12 14 -1 0.89 0.87
 -12 14 1 1.12 1.07
 -10 -14 1 -0.93 0.66
 10 -14 -1 0.11 0.64
 -10 14 1 0.3 0.93
 10 14 -1 -0.75 0.76
 -8 -14 1 20.69 2.19
 8 -14 -1 17.35 2.03
 -8 14 1 18.49 2.23
 8 14 -1 21.13 2.18
 6 -14 -1 7.21 1.28
 -6 -14 1 10.06 1.5
 6 14 -1 8.89 1.61
 -6 14 1 7.39 1.08
 -6 14 1 7.7 1.6
 4 -14 -1 1.22 0.72
 -4 -14 1 2.14 0.87
 4 14 -1 2.51 1.14
 -4 14 1 1.61 0.62
 -4 14 1 1.43 1.04
 -2 -14 1 -0.1 0.72
 2 -14 -1 0.57 0.65
 2 14 -1 0.44 0.85
 -2 14 1 0.26 0.51
 -2 14 1 0.03 0.82
 0 -14 1 19.55 2.3
 0 -14 -1 19.47 2.19
 0 14 1 22.35 2.53
 0 14 1 25.71 1.95
 0 14 -1 25.81 2.46
 2 -14 1 13.8 1.8
 -2 -14 -1 10.96 1.51
 2 14 1 11.4 1.9
 -2 14 -1 15.95 2.12
 -4 -14 -1 3.49 0.94
 4 -14 1 2.15 0.97
 4 14 1 3.62 1.26
 -4 14 -1 3.93 1.33
 6 -14 1 7.48 1.37
 -6 -14 -1 5.06 1.08
 -6 14 -1 6.47 1.44
 6 14 1 4.55 1.36
 -8 -14 -1 2.24 0.9
 8 -14 1 2.48 1.02
 -8 14 -1 2.96 1.27
 8 14 1 2.68 1.15
 10 -14 1 6.01 1.25
 -10 -14 -1 4.27 1.04
 -10 14 -1 7.92 1.62
 10 14 1 5.39 1.38
 -12 -14 -1 5.14 1.16
 12 -14 1 5.6 1.29
 12 14 1 5.84 1.41
 -14 -14 -1 6.05 1.27
 14 -14 1 6.71 1.42
 14 14 1 7.8 1.42
 16 -14 1 2.68 1.13
 16 14 1 0.73 1
 18 -14 1 0.46 0.93
 18 14 1 -2.6 0.81
 20 -14 1 -0.08 1.08
 20 14 1 2.86 1.21
 22 -14 1 2.07 1.21
 22 14 1 4.2 1.44
 -21 -15 1 2.45 1.14
 21 -15 -1 1.35 1.13
 -19 -15 1 0.24 0.89
 19 -15 -1 0.49 0.89
 19 15 -1 -0.33 1.2
 17 -15 -1 1.07 0.94
 -17 -15 1 -0.09 0.84
 17 15 -1 1.82 1.2
 15 -15 -1 2 0.99
 -15 -15 1 0.44 0.91
 -13 -15 1 1.21 0.94
 13 -15 -1 0.37 0.85
 -11 -15 1 1.82 0.96
 11 -15 -1 0.44 0.77
 11 15 -1 1.2 0.94
 -9 -15 1 4.09 1.16
 9 -15 -1 5.01 1.18
 9 15 -1 6.34 1.47
 7 -15 -1 3.35 1.04
 -7 -15 1 6.35 1.38
 7 15 -1 5.53 1.36
 5 -15 -1 0.02 0.7
 -5 -15 1 -0.36 0.77
 5 15 -1 1.26 1.08
 3 -15 -1 -0.51 0.65
 -3 -15 1 -0.66 0.74
 3 15 -1 0.5 0.93
 -3 15 1 1.41 1.09
 -1 -15 1 1.04 0.86
 1 -15 -1 1.91 0.86
 1 15 -1 0.83 1.01
 -1 15 1 0.73 0.95
 1 -15 1 3.13 1.07
 -1 -15 -1 1.96 0.88
 1 15 1 1.26 1.06
 -1 15 -1 2.17 1.14
 -3 -15 -1 2 0.89
 3 -15 1 1.73 1.01
 3 15 1 2.07 1.15
 5 -15 1 0.18 0.86
 -5 -15 -1 -0.21 0.71
 5 15 1 0.73 0.92
 -7 -15 -1 0.02 0.75
 7 -15 1 0.18 0.85
 7 15 1 0.07 0.76
 -9 -15 -1 4.27 1.11
 9 -15 1 5.02 1.31
 9 15 1 6.35 1.55
 11 -15 1 0.49 0.94
 -11 -15 -1 0.53 0.77
 11 15 1 1.3 0.98
 -13 -15 -1 1.13 0.87
 13 -15 1 0.16 0.94
 13 15 1 0.21 0.97
 15 -15 1 1.21 1.08
 -15 -15 -1 1.14 0.89
 15 15 1 2.37 1.18
 17 -15 1 0.91 1.12
 -17 -15 -1 0 0.87
 17 15 1 2.76 1.13
 19 -15 1 0.84 1.17
 -19 -15 -1 0.87 0.91
 19 15 1 0.79 1.06
 -16 -16 1 1.48 1.06
 16 -16 -1 1.24 0.96
 16 16 -1 0.64 1.17
 -14 -16 1 -0.07 1
 14 -16 -1 0.13 0.82
 12 -16 -1 0.78 0.92
 -12 -16 1 1.05 0.89
 -10 -16 1 0.55 0.94
 10 -16 -1 1.42 0.92
 10 16 -1 2.79 1.25
 8 -16 -1 1.21 0.86
 -8 -16 1 0.74 0.92
 -6 -16 1 1.18 0.98
 6 -16 -1 0.86 0.83
 4 -16 -1 -0.94 0.71
 -4 -16 1 -1.69 0.68
 2 -16 -1 -0.09 0.8
 -2 -16 1 2.49 1.09
 0 -16 -1 2.2 0.96
 0 -16 1 0.44 0.97
 -2 -16 -1 -0.69 0.73
 2 -16 1 -1.26 0.8
 4 -16 1 0.17 0.92
 -4 -16 -1 -0.29 0.76
 6 -16 1 -0.45 0.77
 -6 -16 -1 0.58 0.82
 8 -16 1 2.02 1.13
 -8 -16 -1 1.58 0.95
 10 -16 1 0.81 1.05
 -10 -16 -1 -1.19 0.69
 -12 -16 -1 0.65 0.83
 12 -16 1 -0.31 0.92
 12 16 1 1.25 1.1
 14 -16 1 0.71 1.1
 -14 -16 -1 0.8 0.98
 14 16 1 0.59 1.06
 7 -17 -1 1.82 0.98
 -7 -17 1 5.99 1.4
 -5 -17 1 0.11 0.94
 5 -17 -1 0.78 0.87
 -3 -17 1 2.66 1.26
 3 -17 -1 4.4 1.2
 1 -17 -1 1.94 1.02
 -1 -17 1 0.11 0.95
 -1 -17 -1 2.64 1
 1 -17 1 1.79 1.18
 3 -17 1 -0.96 0.9
 -3 -17 -1 1.09 0.85
 5 -17 1 0 0.99
 -5 -17 -1 2.76 1.06
 42 0 -2 19.96 2.5
 40 0 -2 25.45 2.8
 38 0 -2 29.68 2.83
 -36 0 2 49.28 3.12
 36 0 -2 37.46 3.5
 -34 0 2 49.19 3.26
 34 0 -2 47.76 3.79
 32 0 -2 1.9 1.01
 30 0 -2 29.35 2.54
 28 0 -2 111.05 6.34
 28 0 -2 100.29 6.86
 26 0 -2 20.37 1.92
 26 0 -2 21.22 1.38
 26 0 -2 19.91 1.99
 24 0 -2 47.26 2.81
 -24 0 2 47.25 2.96
 24 0 -2 52.88 3.49
 -24 0 2 45.65 2.89
 24 0 -2 40.32 3.22
 -22 0 2 101.14 5.66
 22 0 -2 94.55 5.51
 22 0 -2 86.59 5.9
 22 0 -2 88.81 6.03
 -22 0 2 92.81 5.59
 -20 0 2 143.55 7.93
 20 0 -2 127.69 7.79
 20 0 -2 132.64 8.27
 20 0 -2 125 8.15
 -20 0 2 135.76 7.87
 -18 0 2 27.2 1.87
 18 0 -2 25.11 1.6
 18 0 -2 25.49 2.01
 -18 0 2 27.5 1.74
 -18 0 2 25.73 1.67
 18 0 -2 23.28 1.91
 -18 0 2 30.16 1.77
 -16 0 2 29.08 1.93
 16 0 -2 24.26 2.02
 -16 0 2 27.58 1.8
 -16 0 2 30.53 1.82
 -16 0 2 27.63 1.75
 16 0 -2 25.64 1.68
 16 0 -2 31.48 1.86
 16 0 -2 27.35 1.99
 -14 0 2 330.68 18.45
 -14 0 2 320.26 18.42
 14 0 -2 280.43 18.57
 -14 0 2 305.06 18.47
 14 0 -2 292.62 18.65
 -14 0 2 353.61 18.59
 14 0 -2 324.88 18.58
 12 0 -2 5.88 0.64
 -12 0 2 6.22 0.57
 -12 0 2 5.1 0.5
 -12 0 2 5.58 0.45
 12 0 -2 6.29 0.7
 -12 0 2 5.84 0.51
 12 0 -2 5.72 0.62
 -10 0 2 3.44 0.4
 10 0 -2 2.82 0.51
 -10 0 2 3.3 0.33
 -10 0 2 3.6 0.43
 -10 0 2 3.13 0.3
 10 0 -2 3.83 0.49
 10 0 -2 3.18 0.43
 8 0 -2 303.89 17.17
 -8 0 2 296.8 17.07
 8 0 -2 284.79 17.34
 -8 0 2 283.58 17.15
 8 0 -2 263.92 17.12
 -8 0 2 301.44 17.08
 8 0 -2 316.7 17.13
 6 0 -2 662.45 39.63
 -6 0 2 642.67 39.65
 6 0 -2 735.18 39.61
 -6 0 2 684 39.6
 6 0 -2 680.2 39.89
 -6 0 2 653.68 39.59
 6 0 -2 722.01 39.63
 -6 0 2 669.49 39.65
 4 0 -2 92.3 5.23
 -4 0 2 87.21 5.21
 -4 0 2 90.74 5.23
 4 0 -2 97.37 5.23
 4 0 -2 84.27 5.28
 4 0 -2 85.62 5.23
 -4 0 2 89.08 5.19
 -4 0 2 81.99 5.27
 -2 0 2 7.32 0.49
 -2 0 2 6.12 0.59
 2 0 -2 8.08 0.55
 2 0 -2 7.57 0.57
 2 0 -2 8.04 0.52
 -2 0 2 7.5 0.51
 -2 0 2 9.91 0.59
 -2 0 2 7.79 0.51
 -2 0 2 7.21 0.49
 0 0 2 435.86 25.31
 0 0 2 430.7 25.38
 0 0 -2 435.48 25.27
 0 0 2 460.95 25.33
 0 0 2 440.44 25.28
 0 0 2 419.96 25.3
 0 0 -2 413.74 25.33
 0 0 -2 441.23 25.31
 2 0 2 41.91 2.43
 2 0 2 40.18 2.39
 2 0 2 38.56 2.45
 2 0 2 37.52 2.35
 -2 0 -2 36.69 2.37
 2 0 2 41.63 2.42
 -2 0 -2 40.81 2.33
 4 0 2 95.47 5.83
 4 0 2 96.85 5.73
 4 0 2 97.7 5.86
 -4 0 -2 96.11 5.76
 4 0 2 101.24 5.79
 6 0 2 374.84 20.11
 6 0 2 348.49 20.02
 6 0 2 338.65 19.94
 -6 0 -2 320.92 19.89
 6 0 2 331.91 20.11
 8 0 2 160.99 9.26
 8 0 2 154.18 9.46
 8 0 2 160.03 9.44
 8 0 2 155.61 9.34
 10 0 2 16.53 1.18
 10 0 2 14.38 1.25
 10 0 2 16.44 1.32
 10 0 2 15.82 1.05
 12 0 2 306.33 17.74
 12 0 2 304.42 17.86
 12 0 2 301.37 17.61
 12 0 2 293 17.9
 14 0 2 192.46 11.36
 14 0 2 190.18 11.5
 14 0 2 193.73 11.63
 14 0 2 197.15 11.71
 16 0 2 57.39 3.77
 16 0 2 57.33 3.46
 16 0 2 56.16 3.85
 16 0 2 55.1 3.62
 18 0 2 -0.25 0.3
 18 0 2 0.3 0.51
 18 0 2 0.47 0.57
 18 0 2 -0.03 0.21
 20 0 2 119.35 7.41
 20 0 2 116.81 7.54
 22 0 2 7.77 1.23
 22 0 2 8.68 1.21
 24 0 2 22.32 1.92
 24 0 2 18.52 2.14
 26 0 2 29.78 2.59
 26 0 2 24.14 2.22
 28 0 2 58.96 4.27
 28 0 2 60.94 4.52
 30 0 2 12.12 1.88
 30 0 2 12.84 1.73
 32 0 2 -0.48 0.8
 32 0 2 -0.38 0.9
 34 0 2 3.44 1.13
 36 0 2 42.94 3.55
 38 0 2 3.47 1.29
 41 -1 -2 1.73 1.39
 41 1 -2 1.8 1.29
 39 -1 -2 0.24 1.21
 39 1 -2 -0.11 1.09
 -37 -1 2 5.67 0.92
 37 -1 -2 5.84 1.34
 -37 1 2 5.27 0.95
 37 1 -2 6.27 1.41
 35 -1 -2 18.85 2.22
 35 1 -2 17.32 2.2
 -35 1 2 19.34 1.59
 33 -1 -2 5.9 1.34
 -33 1 2 6.81 0.92
 33 1 -2 6.75 1.39
 31 -1 -2 3.9 1.14
 31 1 -2 3.96 1.14
 -31 1 2 5.77 0.81
 29 -1 -2 44.88 2.77
 29 -1 -2 44.07 3.4
 29 1 -2 38.12 3.25
 -29 1 2 48.6 2.99
 27 -1 -2 6.35 1.25
 27 -1 -2 8.49 0.76
 27 1 -2 9.65 1.4
 27 1 -2 10.24 1.38
 -27 1 2 10.78 0.94
 25 -1 -2 9.11 1.3
 25 -1 -2 8.15 0.69
 25 -1 -2 7.32 1.23
 -25 1 2 9.35 0.85
 -25 1 2 7.48 0.69
 -25 1 2 9.45 0.86
 25 1 -2 8.44 1.29
 -25 1 2 7.81 0.92
 25 1 -2 9.52 1.22
 -23 -1 2 25.45 1.81
 -23 -1 2 26.24 1.73
 23 -1 -2 25.7 2.15
 23 -1 -2 24.16 2.16
 23 -1 -2 27.19 1.66
 23 1 -2 26.18 2.12
 -23 1 2 28.12 1.83
 -23 1 2 28.63 1.84
 -23 1 2 25.92 1.72
 -23 1 2 26.42 1.96
 23 1 -2 26.17 2.16
 23 1 -2 26.84 1.67
 21 -1 -2 73.52 4.96
 21 -1 -2 69.15 4.82
 -21 -1 2 70.76 4.51
 -21 -1 2 78.88 4.57
 -21 1 2 79.44 4.57
 -21 1 2 74 4.74
 -21 1 2 84.27 4.62
 21 1 -2 73.86 4.8
 -21 1 2 74.86 4.51
 21 1 -2 72.78 4.43
 21 1 -2 71.17 4.89
 -19 -1 2 11.05 0.78
 -19 -1 2 11.05 0.87
 19 -1 -2 7.77 1.14
 19 -1 -2 8.62 1.08
 19 1 -2 11.33 1.23
 19 1 -2 10.81 1.04
 -19 1 2 12.37 0.9
 -19 1 2 10.15 0.99
 -19 1 2 10.86 0.77
 -19 1 2 11.45 0.88
 -19 1 2 8.66 0.91
 19 1 -2 9.55 0.73
 17 -1 -2 60 4.19
 -17 -1 2 68.79 4.01
 -17 -1 2 64.52 3.97
 17 -1 -2 63.85 4.31
 -17 -1 2 75.54 4.28
 -17 1 2 71.21 4.03
 -17 1 2 60.43 4.19
 17 1 -2 64.53 4.23
 -17 1 2 59.06 4.1
 -17 1 2 63.75 3.95
 -17 1 2 68.7 4.05
 17 1 -2 74.65 4.01
 17 1 -2 63.13 3.9
 17 1 -2 65.87 4.19
 -15 -1 2 246.19 14.37
 -15 -1 2 248.14 14.21
 -15 -1 2 260.93 14.23
 15 -1 -2 238.78 14.41
 15 -1 -2 228.32 14.48
 15 1 -2 228.03 14.36
 15 1 -2 232.53 14.42
 -15 1 2 235.17 14.33
 15 1 -2 236.13 14.14
 -15 1 2 224.25 14.44
 -15 1 2 266.43 14.25
 -15 1 2 242.78 14.19
 15 1 -2 250.76 14.32
 -15 1 2 257.67 14.28
 -13 -1 2 89.97 5.09
 -13 -1 2 86.59 5.06
 13 -1 -2 76.87 5.2
 -13 -1 2 88.94 5.07
 -13 -1 2 86.43 5.18
 13 -1 -2 75.27 5.25
 13 -1 -2 92.13 5.25
 -13 1 2 82.4 5.31
 13 1 -2 76.81 5.16
 13 1 -2 79.85 5.2
 -13 1 2 87.38 5.13
 13 1 -2 91.44 5.24
 13 1 -2 80.9 4.99
 -13 1 2 94.64 5.19
 -13 1 2 91.84 5.08
 -13 1 2 80.77 5.03
 -11 -1 2 101.1 5.63
 -11 -1 2 97.82 5.62
 11 -1 -2 89.76 5.82
 -11 -1 2 109.04 5.76
 11 -1 -2 89.79 5.74
 -11 -1 2 100.61 5.66
 11 -1 -2 85.59 5.77
 -11 1 2 96.46 5.7
 11 1 -2 95.7 5.75
 -11 1 2 90.82 5.88
 11 1 -2 86.87 5.7
 -11 1 2 102.55 5.64
 -11 1 2 98.19 5.6
 11 1 -2 95.09 5.83
 11 1 -2 88.22 5.56
 -9 -1 2 129.55 7.08
 9 -1 -2 116.32 7.18
 9 -1 -2 116.89 7.16
 -9 -1 2 119.37 7.12
 9 -1 -2 116.29 7.33
 -9 -1 2 131.94 7.1
 -9 1 2 129.05 7.09
 9 1 -2 115.85 7.17
 9 1 -2 112.73 7.02
 9 1 -2 110.34 7.14
 -9 1 2 122.32 7.17
 -9 1 2 127.41 7.06
 -9 1 2 117.91 7.35
 -7 -1 2 243.05 15.86
 7 -1 -2 273.42 15.9
 7 -1 -2 268.04 15.87
 -7 -1 2 275.78 15.82
 7 -1 -2 248.99 16.09
 7 -1 -2 288.07 15.88
 -7 -1 2 276.68 15.85
 -7 1 2 238.07 15.9
 7 1 -2 250.53 15.77
 -7 1 2 275.83 15.81
 -7 1 2 297.1 15.86
 -7 1 2 284.3 15.81
 7 1 -2 273.02 15.88
 7 1 -2 278.38 15.9
 -7 1 2 273.21 15.81
 7 1 -2 300.2 15.86
 5 -1 -2 18.43 1.33
 5 -1 -2 19.33 1.55
 5 -1 -2 22.95 1.27
 -5 -1 2 21.38 1.27
 -5 -1 2 18.74 1.3
 -5 -1 2 21.82 1.32
 -5 -1 2 19.67 1.28
 -5 1 2 23.01 1.27
 -5 1 2 22.23 1.42
 5 1 -2 20.8 1.32
 5 1 -2 19.35 1.3
 -5 1 2 17.29 1.34
 -5 1 2 20.69 1.25
 3 -1 -2 254.78 15.05
 -3 -1 2 255.1 15.11
 -3 -1 2 255.59 15.13
 -3 -1 2 254.98 15.15
 3 -1 -2 286.8 15.49
 3 -1 -2 234.33 15.16
 3 -1 -2 279.25 15.07
 -3 -1 2 261.42 15.07
 -3 -1 2 299.7 15.12
 3 1 -2 265.46 15.12
 -3 1 2 255.87 15.06
 -3 1 2 235.38 15.2
 -3 1 2 239.72 15.14
 3 1 -2 246.65 15.12
 1 -1 -2 1.45 0.14
 -1 -1 2 1 0.22
 1 -1 -2 1.76 0.18
 -1 -1 2 1.59 0.18
 -1 -1 2 0.85 0.21
 1 -1 -2 1.26 0.15
 1 -1 -2 1.79 0.27
 -1 -1 2 1.24 0.19
 1 -1 -2 1.51 0.45
 -1 -1 2 1.47 0.14
 -1 1 2 1.49 0.3
 -1 1 2 1.75 0.18
 1 1 -2 1.76 0.23
 1 1 -2 2.17 0.25
 -1 1 2 1.54 0.16
 1 1 -2 2.02 0.23
 -1 -1 -2 633.88 37.9
 -1 -1 -2 654.05 37.88
 1 -1 2 658.35 37.89
 1 -1 2 652.24 37.82
 1 -1 2 632.79 37.86
 -1 -1 -2 716.46 37.86
 1 -1 2 679.25 37.87
 1 -1 2 643.17 37.84
 1 1 2 559.24 37.78
 -1 1 -2 643.11 37.85
 1 1 2 697.38 37.86
 1 1 2 642.28 37.91
 1 1 2 664.2 37.82
 -1 1 -2 637.24 37.84
 3 -1 2 2.91 0.37
 3 -1 2 3.56 0.31
 3 -1 2 3.18 0.28
 3 -1 2 2.4 0.32
 -3 -1 -2 2.47 0.27
 -3 -1 -2 3.3 0.39
 3 1 2 3.38 0.33
 3 1 2 3.1 0.25
 3 1 2 3.32 0.31
 3 1 2 2.8 0.35
 -3 1 -2 2.7 0.33
 -3 1 -2 2.89 0.21
 3 1 2 2.77 0.36
 5 -1 2 241.66 14.94
 5 -1 2 249.57 14.84
 5 -1 2 253.43 14.91
 5 -1 2 251.28 14.91
 5 1 2 259.49 14.96
 5 1 2 251.71 14.82
 5 1 2 271.29 14.91
 -5 1 -2 255.49 14.88
 5 1 2 255.21 14.86
 7 -1 2 51.7 3.3
 7 -1 2 53.05 3.14
 7 -1 2 50.58 3.4
 7 -1 2 52.87 3.36
 -7 -1 -2 55.16 3.14
 7 -1 2 54.33 3.21
 7 1 2 55.97 3.32
 7 1 2 52.77 3.26
 7 1 2 52.22 3.36
 7 1 2 55.33 3.2
 -9 -1 -2 139.96 8.22
 9 -1 2 138.56 8.53
 9 -1 2 145.06 8.41
 9 -1 2 132.34 8.47
 9 -1 2 136.66 8.21
 9 -1 2 144 8.29
 9 1 2 139.21 8.49
 9 1 2 143.95 8.43
 9 1 2 144.27 8.36
 9 1 2 145.39 8.29
 11 -1 2 2.71 0.55
 11 -1 2 2.31 0.25
 11 -1 2 1.67 0.39
 11 -1 2 1.99 0.28
 11 -1 2 2.78 0.58
 -11 -1 -2 2.72 0.26
 11 1 2 2.67 0.32
 11 1 2 2.46 0.49
 11 1 2 2.56 0.42
 11 1 2 1.2 0.42
 13 -1 2 97.27 6.07
 13 -1 2 96.7 5.72
 13 -1 2 87.77 5.85
 13 -1 2 94.54 5.99
 13 -1 2 94.6 5.62
 13 1 2 96.84 5.91
 13 1 2 96.8 5.71
 13 1 2 99.82 5.82
 13 1 2 99.89 6.03
 15 -1 2 149.03 9.4
 15 -1 2 150.68 8.97
 15 -1 2 152.64 9.27
 15 -1 2 152.37 9.48
 15 -1 2 157.99 9.09
 15 1 2 159.03 9.09
 15 1 2 156.35 9.31
 15 1 2 153.92 9.2
 15 1 2 150.19 9.41
 17 -1 2 1.68 0.65
 17 -1 2 2.65 0.75
 17 -1 2 2.05 0.28
 17 -1 2 1.98 0.33
 17 -1 2 1.44 0.42
 17 1 2 1.99 0.35
 17 1 2 1.68 0.63
 17 1 2 2.08 0.47
 17 1 2 1.36 0.55
 19 -1 2 1 0.62
 19 -1 2 0.53 0.64
 19 -1 2 0.43 0.23
 19 1 2 0.45 0.28
 19 1 2 0.74 0.57
 19 1 2 0.4 0.37
 19 1 2 0.88 0.65
 21 -1 2 128.04 7.84
 21 -1 2 122.44 7.68
 21 1 2 109.08 7.51
 21 1 2 126.98 7.75
 23 -1 2 26.66 2.39
 23 -1 2 33.02 2.66
 23 1 2 31.05 2.55
 23 1 2 28.53 2.31
 25 -1 2 4.09 1.11
 25 -1 2 4.48 1.08
 25 1 2 4.57 0.98
 25 1 2 4.35 1.13
 27 -1 2 19.58 2.08
 27 -1 2 19.52 2.35
 27 1 2 19.42 1.9
 27 1 2 21.89 2.38
 29 -1 2 15.01 2.05
 29 -1 2 9.5 1.58
 29 1 2 13.48 1.64
 29 1 2 12.49 1.82
 31 -1 2 2.42 1.17
 31 -1 2 3.72 1.19
 31 1 2 0.73 0.91
 31 1 2 2.11 1.08
 33 -1 2 0.51 1.05
 33 1 2 0.29 0.88
 33 1 2 -0.11 1
 35 -1 2 19.13 2.25
 35 1 2 17.68 2.09
 37 -1 2 2.25 1.22
 37 1 2 2.49 1.2
 39 -1 2 -0.44 1.09
 39 1 2 -0.4 0.98
 42 -2 -2 -0.26 1.22
 42 2 -2 1 1.27
 40 -2 -2 -1.4 1.14
 40 2 -2 -0.52 1.06
 -38 -2 2 0.61 0.61
 38 -2 -2 0.3 1
 38 2 -2 1 1.02
 36 -2 -2 0.36 1.06
 -36 2 2 -0.3 0.5
 36 2 -2 0.4 0.89
 34 -2 -2 0.26 1.03
 34 2 -2 0.26 0.81
 -34 2 2 0.23 0.44
 32 -2 -2 1.19 0.99
 32 2 -2 2.07 0.99
 -32 2 2 2.49 0.62
 30 -2 -2 0.05 0.76
 30 2 -2 0.86 0.74
 -30 2 2 0.4 0.42
 28 -2 -2 8.74 0.73
 28 -2 -2 6.55 1.26
 28 2 -2 7.62 1.31
 28 2 -2 7.17 1.17
 -28 2 2 7.54 0.89
 26 -2 -2 7.77 0.63
 26 -2 -2 6.43 1.17
 -26 2 2 5.82 0.74
 26 2 -2 4.56 0.98
 26 2 -2 8.48 1.17
 -26 2 2 4.57 0.69
 -26 2 2 4.98 0.82
 24 -2 -2 2.06 0.72
 24 -2 -2 2.74 0.84
 24 2 -2 3.72 0.83
 -24 2 2 2.07 0.34
 -24 2 2 2.7 0.49
 -24 2 2 2.52 0.5
 -24 2 2 2.37 0.59
 24 2 -2 2.72 0.76
 22 -2 -2 47.03 3.57
 -22 -2 2 50.2 3.19
 -22 -2 2 52.75 3.13
 22 -2 -2 50.89 3.55
 -22 2 2 51.03 3.11
 22 2 -2 55.5 3.57
 -22 2 2 51.96 3.19
 22 2 -2 44.13 3.37
 -22 2 2 53.93 3.24
 -22 2 2 48.79 3.42
 -20 -2 2 0.34 0.3
 -20 -2 2 1.33 0.27
 20 -2 -2 0.85 0.58
 20 -2 -2 0.34 0.4
 -20 2 2 0.5 0.34
 20 2 -2 1.25 0.51
 -20 2 2 0.86 0.22
 -20 2 2 0.4 0.36
 -20 2 2 0.65 0.3
 20 2 -2 0.67 0.42
 -20 2 2 0.86 0.33
 18 -2 -2 7.48 0.99
 18 -2 -2 6.54 0.94
 -18 -2 2 7.02 0.58
 18 2 -2 6.93 0.84
 -18 2 2 6.94 0.81
 -18 2 2 6.75 0.83
 -18 2 2 6.29 0.7
 -18 2 2 6.08 0.55
 18 2 -2 6.93 0.91
 18 2 -2 7.56 0.54
 -18 2 2 6.57 0.66
 -16 -2 2 2.73 0.39
 16 -2 -2 2.55 0.56
 16 -2 -2 2.31 0.56
 -16 -2 2 2.59 0.33
 -16 2 2 1.82 0.5
 -16 2 2 2.77 0.4
 16 2 -2 2.68 0.38
 -16 2 2 2.91 0.44
 16 2 -2 2.01 0.5
 -16 2 2 1.57 0.25
 16 2 -2 2.29 0.46
 -16 2 2 2.3 0.43
 -14 -2 2 43.58 2.56
 14 -2 -2 40.07 2.77
 14 -2 -2 40.08 2.72
 -14 -2 2 42.03 2.54
 -14 2 2 41.92 2.66
 14 2 -2 41.08 2.68
 -14 2 2 39.65 2.61
 -14 2 2 40.7 2.5
 -14 2 2 45.26 2.59
 -14 2 2 38.78 2.82
 14 2 -2 42.62 2.68
 14 2 -2 40.23 2.71
 -12 -2 2 0.17 0.18
 -12 -2 2 0.24 0.14
 12 -2 -2 0.29 0.25
 12 -2 -2 0.1 0.29
 -12 -2 2 0.27 0.16
 12 -2 -2 0.16 0.2
 -12 2 2 -0.01 0.27
 12 2 -2 0.44 0.28
 12 2 -2 0.25 0.24
 -12 2 2 -0.02 0.17
 -12 2 2 0.99 0.27
 -12 2 2 0.15 0.1
 -10 -2 2 49.07 2.95
 10 -2 -2 46.96 3.05
 -10 -2 2 50.1 2.94
 -10 -2 2 50.01 2.95
 10 -2 -2 49.31 3.17
 10 -2 -2 50.16 2.99
 10 2 -2 51.36 3.07
 -10 2 2 51.55 3.01
 -10 2 2 47.24 3.03
 -10 2 2 47.48 2.89
 -10 2 2 48.57 2.93
 10 2 -2 47.34 3.03
 -10 2 2 44.5 3.21
 -8 -2 2 0.35 0.09
 -8 -2 2 0.13 0.14
 8 -2 -2 0.17 0.16
 8 -2 -2 0.43 0.27
 -8 -2 2 0.25 0.17
 -8 -2 2 0.28 0.13
 8 -2 -2 0.24 0.19
 -8 2 2 0.24 0.15
 -8 2 2 0.13 0.08
 8 2 -2 0.29 0.22
 -8 2 2 0.33 0.22
 8 2 -2 0.06 0.2
 -8 2 2 0.52 0.13
 -8 2 2 0.36 0.32
 -8 2 2 0.12 0.12
 -6 -2 2 35.44 2.19
 -6 -2 2 37.26 2.27
 -6 -2 2 39.17 2.26
 -6 -2 2 39.38 2.34
 6 -2 -2 35.57 2.24
 6 -2 -2 36.88 2.54
 6 -2 -2 36.65 2.34
 -6 -2 2 38.2 2.29
 6 2 -2 35.44 2.32
 -6 2 2 38.19 2.25
 6 2 -2 39.97 2.25
 -6 2 2 39.14 2.24
 -6 2 2 40.49 2.45
 -6 2 2 33.71 2.34
 -6 2 2 35.77 2.55
 -4 -2 2 228.34 11.82
 -4 -2 2 199.29 11.85
 -4 -2 2 204.29 11.89
 -4 -2 2 206.46 11.82
 4 -2 -2 192.27 11.91
 4 -2 -2 174.45 12.09
 4 -2 -2 217.71 11.8
 4 2 -2 197.36 11.85
 4 2 -2 192.71 11.82
 -4 2 2 191.04 12.12
 4 2 -2 214.88 11.88
 -4 2 2 210.75 11.8
 -4 2 2 198.18 11.9
 -2 -2 2 472.42 26.83
 -2 -2 2 461.88 26.81
 2 -2 -2 476.46 26.79
 2 -2 -2 447.76 26.9
 2 -2 -2 403.61 27.11
 -2 -2 2 450.06 26.89
 -2 -2 2 455.44 26.85
 -2 2 2 524.38 27.19
 -2 2 2 486.69 26.89
 -2 2 2 463.6 26.78
 2 2 -2 433.33 26.81
 2 2 -2 487.09 26.81
 2 2 -2 457.15 26.86
 -2 2 2 431.35 26.95
 0 -2 2 70.08 4.01
 0 -2 -2 63.34 3.84
 0 -2 2 63.43 3.91
 0 -2 -2 65.21 3.84
 0 -2 -2 70.07 3.88
 0 -2 2 65.83 3.9
 0 -2 -2 58.52 4.22
 0 -2 -2 67.29 3.99
 0 -2 2 64.3 3.95
 0 -2 2 66.21 3.84
 0 2 2 70.25 4.24
 0 2 -2 66.18 3.95
 0 2 2 62.83 4.02
 0 2 2 68.11 3.86
 2 -2 2 63.61 3.93
 2 -2 2 65.39 3.99
 -2 -2 -2 57.71 4.26
 2 -2 2 72.67 3.93
 2 -2 2 68.09 4.04
 -2 -2 -2 67.03 3.93
 2 2 2 68.2 3.94
 2 2 2 65.94 4.03
 -2 2 -2 66.55 3.98
 -4 -2 -2 58.75 4.02
 4 -2 2 58.28 3.63
 4 -2 2 58.18 3.7
 4 2 2 72.01 3.74
 4 2 2 57.97 3.62
 -4 2 -2 64.33 3.55
 4 2 2 61.94 3.69
 4 2 2 57.69 3.6
 -4 2 -2 56.78 3.68
 4 2 2 62.18 3.6
 -6 -2 -2 0.71 0.38
 6 -2 2 1.45 0.34
 6 -2 2 0.69 0.21
 6 -2 2 1.34 0.22
 6 2 2 1.03 0.23
 -6 2 -2 1.29 0.26
 6 2 2 1.03 0.2
 6 2 2 1.02 0.17
 6 2 2 1.26 0.26
 6 2 2 0.62 0.25
 8 -2 2 153.24 8.71
 8 -2 2 145.21 8.87
 -8 -2 -2 137.27 9.1
 8 -2 2 150.24 8.82
 8 2 2 149.37 8.72
 8 2 2 146.29 8.76
 8 2 2 153.19 8.69
 8 2 2 148.14 8.84
 10 -2 2 5.71 0.67
 10 -2 2 7.12 0.81
 -10 -2 -2 6.95 1.01
 10 -2 2 7.2 0.55
 10 2 2 6.77 0.54
 10 2 2 6.78 0.62
 10 2 2 7.92 0.82
 10 2 2 5.46 0.65
 -12 -2 -2 17.9 1.67
 12 -2 2 20.66 1.61
 -12 -2 -2 20.95 1.25
 12 -2 2 22.11 1.54
 12 -2 2 20.33 1.25
 12 -2 2 21.34 1.35
 12 -2 2 20.96 1.51
 12 2 2 19.59 1.41
 12 2 2 19.38 1.49
 12 2 2 20.27 1.58
 12 2 2 20.79 1.34
 -14 -2 -2 0.55 0.19
 -14 -2 -2 -0.19 0.33
 14 -2 2 0.52 0.17
 14 -2 2 0.37 0.44
 14 -2 2 0.35 0.44
 14 -2 2 0.43 0.35
 14 -2 2 0.28 0.19
 14 -2 2 0.37 0.32
 14 2 2 0.01 0.18
 14 2 2 0.3 0.37
 14 2 2 0.23 0.32
 14 2 2 0.27 0.39
 16 -2 2 53.27 3.71
 -16 -2 -2 51.23 3.68
 16 -2 2 54.87 3.33
 16 -2 2 55.29 3.81
 16 -2 2 51.75 3.22
 16 2 2 58.05 3.56
 16 2 2 57.19 3.68
 16 2 2 53.92 3.43
 16 2 2 55.9 3.34
 18 -2 2 4.84 0.98
 18 -2 2 4.4 0.9
 18 -2 2 4.5 0.4
 -18 -2 -2 3.01 0.67
 18 2 2 3.07 0.43
 18 2 2 3.71 0.77
 18 2 2 3.32 0.55
 18 2 2 2.99 0.67
 20 -2 2 0.61 0.25
 20 -2 2 1.18 0.69
 20 -2 2 0.02 0.63
 20 2 2 0.91 0.54
 20 2 2 0.4 0.58
 20 2 2 0.61 0.29
 20 2 2 1.28 0.44
 22 -2 2 11 1.47
 22 -2 2 8.89 1.44
 22 2 2 9.28 1.33
 22 2 2 10.07 1.25
 24 -2 2 0 0.68
 24 -2 2 1.49 0.89
 24 2 2 0.69 0.63
 24 2 2 0.11 0.7
 26 -2 2 7.89 1.44
 26 -2 2 8.06 1.54
 26 2 2 7.47 1.21
 26 2 2 9.85 1.51
 28 -2 2 8.19 1.45
 28 -2 2 6.1 1.46
 28 2 2 7.1 1.14
 28 2 2 7.17 1.37
 30 -2 2 5.15 1.45
 30 -2 2 2.68 1.08
 30 2 2 2.96 1.01
 30 2 2 3.26 1.16
 32 -2 2 0.26 1.05
 32 2 2 0.42 0.96
 32 2 2 1.22 0.93
 34 -2 2 1.27 1.13
 34 2 2 0.79 0.91
 34 2 2 2.68 1.13
 36 -2 2 0.81 1.18
 36 2 2 -0.05 0.82
 38 -2 2 -0.29 1.2
 38 2 2 -0.17 0.82
 41 -3 -2 0.1 1.31
 41 3 -2 -0.79 1.1
 39 -3 -2 2.52 1.43
 39 3 -2 1.51 1.21
 37 -3 -2 0.6 1.16
 37 3 -2 -0.48 0.94
 35 -3 -2 -0.19 0.95
 -35 3 2 -0.02 0.47
 35 3 -2 0.08 0.98
 33 -3 -2 3.14 1.12
 33 3 -2 1.59 0.93
 -33 3 2 3.32 0.7
 31 -3 -2 1.01 0.95
 31 3 -2 -0.04 0.7
 -31 3 2 -0.32 0.41
 29 -3 -2 1.54 0.98
 29 -3 -2 2.27 0.43
 -29 3 2 2.06 0.54
 29 3 -2 1.89 0.9
 27 -3 -2 0.69 0.78
 27 3 -2 0.56 0.7
 -27 3 2 0.37 0.44
 27 3 -2 -0.2 0.65
 -27 3 2 -0.05 0.35
 25 -3 -2 0.45 0.68
 25 3 -2 1.13 0.6
 -25 3 2 0.38 0.42
 -25 3 2 0.84 0.4
 -25 3 2 0.46 0.47
 -25 3 2 1.3 0.32
 25 3 -2 1.39 0.69
 23 -3 -2 0.78 0.48
 23 -3 -2 -0.18 0.59
 23 3 -2 0.59 0.57
 23 3 -2 1.32 0.63
 -23 3 2 0.91 0.38
 -23 3 2 0.49 0.34
 -23 3 2 1.23 0.52
 -23 3 2 1.18 0.29
 21 -3 -2 0.64 0.63
 -21 -3 2 0.85 0.23
 21 -3 -2 0.09 0.34
 -21 3 2 0.46 0.42
 -21 3 2 0.66 0.23
 -21 3 2 0.53 0.32
 21 3 -2 0.57 0.49
 21 3 -2 0.64 0.49
 -21 3 2 0.12 0.33
 -19 -3 2 8.44 0.66
 19 -3 -2 6.61 1.03
 19 -3 -2 8.75 1.02
 -19 -3 2 9.28 0.77
 -19 3 2 7.85 0.64
 19 3 -2 9.2 1.06
 -19 3 2 8.85 0.79
 -19 3 2 6.9 1.02
 19 3 -2 8.21 1.01
 -19 3 2 8.19 0.77
 -19 3 2 7.48 0.88
 17 -3 -2 31.49 2.25
 17 -3 -2 29.39 2.11
 -17 -3 2 30.23 1.94
 -17 -3 2 30.06 1.9
 -17 3 2 30.75 2.07
 -17 3 2 30.81 1.87
 -17 3 2 30.97 2.01
 17 3 -2 27.42 1.91
 -17 3 2 28.29 2.23
 17 3 -2 29.76 2.15
 17 3 -2 29.12 2.09
 -17 3 2 32.3 1.97
 -15 -3 2 89.84 5.06
 -15 -3 2 86.32 5.04
 15 -3 -2 82.62 5.28
 15 3 -2 84.69 5.24
 -15 3 2 85.78 5.14
 -15 3 2 84.78 5.06
 15 3 -2 83.44 5.18
 -15 3 2 83.28 5.41
 -15 3 2 77.41 5.15
 -15 3 2 83.41 4.99
 -13 -3 2 0.34 0.22
 -13 -3 2 0.7 0.19
 13 -3 -2 1.06 0.38
 13 -3 -2 0.54 0.3
 -13 -3 2 0.58 0.17
 13 3 -2 0.48 0.3
 13 3 -2 0.78 0.34
 -13 3 2 0.8 0.29
 -13 3 2 0.81 0.45
 -13 3 2 0.71 0.23
 -13 3 2 0.43 0.15
 -13 3 2 0.54 0.16
 -11 -3 2 0.02 0.2
 -11 -3 2 0.22 0.15
 11 -3 -2 0.15 0.23
 -11 -3 2 0.49 0.16
 11 -3 -2 0.01 0.26
 -11 3 2 0.12 0.13
 11 3 -2 0.1 0.24
 -11 3 2 0.26 0.2
 -11 3 2 0.1 0.17
 11 3 -2 0.11 0.24
 -11 3 2 0.34 0.11
 -11 3 2 -0.27 0.29
 -11 3 2 0.08 0.23
 9 -3 -2 2.06 0.32
 -9 -3 2 2.01 0.28
 -9 -3 2 1.69 0.25
 9 -3 -2 1.74 0.3
 9 -3 -2 2.58 0.46
 -9 -3 2 1.88 0.19
 -9 -3 2 1.65 0.23
 -9 3 2 1.99 0.37
 -9 3 2 1.79 0.22
 -9 3 2 1.94 0.53
 -9 3 2 1.69 0.18
 -9 3 2 1.92 0.25
 9 3 -2 2.37 0.39
 -9 3 2 2.24 0.31
 -7 -3 2 145.2 8.22
 7 -3 -2 140.34 8.46
 7 -3 -2 135.91 8.17
 -7 -3 2 133.56 8.15
 7 -3 -2 143.09 8.26
 -7 3 2 139.81 8.18
 -7 3 2 138.88 8.3
 -7 3 2 118.22 8.48
 -7 3 2 143.04 8.15
 -7 3 2 147.88 8.39
 7 3 -2 144.36 8.27
 5 -3 -2 0.71 0.15
 5 -3 -2 0.99 0.35
 -5 -3 2 0.73 0.2
 5 -3 -2 0.59 0.1
 -5 -3 2 0.68 0.12
 -5 -3 2 1.03 0.28
 -5 -3 2 0.57 0.19
 5 -3 -2 0.81 0.23
 -5 3 2 0.4 0.36
 -5 3 2 0.41 0.26
 -5 3 2 0.58 0.23
 5 3 -2 0.63 0.11
 -5 3 2 0.87 0.16
 5 3 -2 0.87 0.23
 3 -3 -2 114.84 6.17
 -3 -3 2 108.68 6.3
 3 -3 -2 94.17 6.47
 -3 -3 2 109.1 6.2
 -3 -3 2 105.29 6.23
 3 -3 -2 104.52 6.3
 -3 3 2 99.4 6.53
 -3 3 2 111.63 6.16
 3 3 -2 96.93 6.17
 3 3 -2 102.34 6.16
 3 3 -2 110.53 6.26
 -3 3 2 99.63 6.35
 -3 3 2 106.76 6.28
 -1 -3 2 2.6 0.35
 1 -3 -2 2.13 0.49
 -1 -3 2 2.64 0.29
 -1 -3 2 2.17 0.38
 1 -3 -2 1.99 0.34
 1 -3 -2 1.89 0.22
 1 3 -2 2.18 0.33
 1 3 -2 2 0.35
 1 3 -2 3.03 0.2
 -1 3 2 2.02 0.52
 -1 3 2 2.58 0.43
 -1 3 2 2.07 0.34
 1 -3 2 1.26 0.25
 -1 -3 -2 1.95 0.31
 -1 -3 -2 1.48 0.18
 -1 -3 -2 1.58 0.18
 1 -3 2 1.4 0.18
 1 -3 2 2.42 0.27
 -1 -3 -2 1.45 0.42
 1 -3 2 1.36 0.32
 1 3 2 1.1 0.31
 -1 3 -2 2.16 0.29
 1 3 2 1.39 0.44
 -1 3 -2 1.59 0.28
 -3 -3 -2 1.91 0.51
 3 -3 2 1.8 0.25
 -3 -3 -2 2.03 0.33
 -3 -3 -2 2.13 0.26
 3 -3 2 1.81 0.32
 3 -3 2 1.94 0.38
 3 3 2 1.82 0.26
 3 3 2 1.92 0.51
 3 3 2 1.98 0.2
 3 3 2 2.5 0.22
 3 3 2 2.28 0.36
 -3 3 -2 2.37 0.35
 -3 3 -2 1.85 0.31
 5 -3 2 28.76 1.76
 5 -3 2 28.13 1.91
 5 -3 2 27.45 1.84
 5 3 2 27.64 2.09
 -5 3 -2 29.43 1.84
 -5 3 -2 28.01 1.82
 5 3 2 29.16 1.72
 5 3 2 26.9 1.73
 5 3 2 30.02 1.85
 5 3 2 27.47 1.72
 5 3 2 29.35 1.81
 -7 -3 -2 38.29 2.83
 7 -3 2 43.59 2.62
 7 -3 2 38.08 2.49
 7 -3 2 40.59 2.67
 -7 3 -2 43.84 2.59
 7 3 2 39.58 2.51
 -7 3 -2 40.1 2.57
 7 3 2 45.27 2.48
 7 3 2 39.02 2.57
 7 3 2 41.46 2.48
 -9 -3 -2 1.91 0.5
 9 -3 2 2.76 0.52
 9 -3 2 1.91 0.35
 9 3 2 1.86 0.41
 -9 3 -2 2.51 0.37
 9 3 2 2.03 0.34
 9 3 2 1.68 0.28
 9 3 2 1.6 0.25
 11 -3 2 10.93 0.98
 -11 -3 -2 8.55 0.96
 11 3 2 8.86 0.95
 11 3 2 9.22 0.8
 11 3 2 9.77 0.7
 11 3 2 8.99 0.75
 -11 3 -2 9.09 0.8
 -13 -3 -2 0.13 0.29
 13 -3 2 0.1 0.42
 -13 -3 -2 0.53 0.19
 13 3 2 0.57 0.33
 -13 3 -2 0.31 0.24
 13 3 2 0.31 0.26
 13 3 2 -0.19 0.33
 13 3 2 0.3 0.18
 15 -3 2 33.98 2.56
 -15 -3 -2 38.41 2.12
 -15 -3 -2 29.54 2.44
 15 3 2 38.66 2.41
 15 3 2 35.64 2.22
 15 3 2 33.79 2.29
 -15 3 -2 34.09 2.3
 15 3 2 34.81 2.5
 -17 -3 -2 13.73 1.1
 17 -3 2 21.25 1.72
 -17 -3 -2 15.55 1.4
 17 3 2 21.32 1.51
 17 3 2 21.6 1.69
 17 3 2 21.4 1.39
 17 3 2 21.52 1.28
 19 -3 2 9.26 1.31
 19 -3 2 8.17 0.66
 19 3 2 8.81 1.17
 19 3 2 8.31 0.93
 19 3 2 8.82 1.07
 19 3 2 10.08 0.8
 21 -3 2 9.31 1.38
 21 3 2 9.05 1.26
 21 3 2 9.73 1.18
 23 -3 2 2.51 1
 23 3 2 2.66 0.87
 23 3 2 2.95 0.8
 25 -3 2 0.43 0.79
 25 3 2 -0.05 0.63
 25 3 2 0.72 0.76
 27 -3 2 0.39 0.98
 27 3 2 0.36 0.67
 27 3 2 0.4 0.79
 29 -3 2 2.48 1.21
 29 3 2 3.1 1.08
 29 3 2 1.8 0.88
 31 -3 2 2.42 1.16
 31 3 2 1.49 0.84
 31 3 2 1.71 1.09
 33 -3 2 -0.27 0.94
 33 3 2 0.62 0.78
 33 3 2 -1.38 0.89
 35 -3 2 6.05 1.62
 35 3 2 5.5 1.56
 35 3 2 6.78 1.33
 37 -3 2 1.95 1.31
 37 3 2 0.95 0.9
 40 -4 -2 -0.49 1.31
 40 4 -2 0.05 1.09
 -38 -4 2 6.75 1.05
 38 -4 -2 5.94 1.55
 38 4 -2 7.21 1.56
 36 -4 -2 11.47 1.93
 36 4 -2 9.56 1.71
 34 -4 -2 11.46 1.8
 34 4 -2 14.33 1.89
 -34 4 2 11.9 1.32
 32 -4 -2 1.2 1.04
 32 4 -2 0.67 0.83
 -32 4 2 1.13 0.6
 30 -4 -2 17.92 2.16
 30 4 -2 17.07 1.97
 -30 4 2 16.78 1.46
 28 -4 -2 20.43 2.3
 -28 4 2 19.17 1.58
 28 4 -2 21.31 2.01
 28 4 -2 19.34 2.05
 26 -4 -2 -0.54 0.63
 -26 4 2 0.13 0.39
 26 4 -2 -0.04 0.58
 -26 4 2 0.55 0.5
 -26 4 2 0.63 0.44
 26 4 -2 0.25 0.59
 24 -4 -2 7.23 1.26
 -24 4 2 5.81 0.98
 -24 4 2 6.07 0.61
 -24 4 2 5.17 0.71
 -24 4 2 5.94 0.76
 24 4 -2 4.95 1
 24 4 -2 5.47 1.02
 22 -4 -2 99.31 6.81
 -22 4 2 112.38 6.44
 -22 4 2 110.66 6.33
 22 4 -2 103.49 6.62
 22 4 -2 109.98 6.72
 -22 4 2 104.06 6.47
 -22 4 2 100.37 6.76
 20 -4 -2 23.72 1.95
 -20 4 2 21.49 1.42
 -20 4 2 20.67 1.57
 -20 4 2 23.16 1.56
 20 4 -2 22.04 1.8
 20 4 -2 19.42 1.68
 -20 4 2 21.79 1.86
 -18 -4 2 -0.05 0.26
 18 -4 -2 0.38 0.51
 -18 4 2 0.46 0.19
 -18 4 2 0.67 0.31
 -18 4 2 0.4 0.18
 -18 4 2 0.32 0.31
 18 4 -2 0.22 0.42
 -18 4 2 -0.11 0.41
 18 4 -2 0.03 0.41
 -18 4 2 -0.16 0.22
 -16 -4 2 2.02 0.37
 -16 -4 2 2.08 0.33
 16 -4 -2 2.26 0.58
 -16 4 2 1.43 0.53
 -16 4 2 1.78 0.36
 -16 4 2 2.31 0.45
 -16 4 2 2.27 0.28
 -16 4 2 2.85 0.31
 -16 4 2 1.8 0.39
 16 4 -2 2.91 0.61
 16 4 -2 1.51 0.51
 -14 -4 2 118.81 6.55
 14 -4 -2 106.03 6.69
 -14 -4 2 115.05 6.54
 -14 4 2 104.3 6.63
 -14 4 2 110.43 6.96
 14 4 -2 109.92 6.72
 -14 4 2 111.07 6.47
 -14 4 2 105.09 6.46
 14 4 -2 100.75 6.65
 -14 4 2 114.67 6.54
 -12 -4 2 38.98 2.23
 -12 -4 2 38.56 2.29
 12 -4 -2 35.17 2.37
 -12 -4 2 38.3 2.29
 -12 4 2 35.63 2.22
 12 4 -2 34.24 2.38
 12 4 -2 35.89 2.32
 -12 4 2 37.65 2.28
 -12 4 2 33.77 2.64
 -12 4 2 35.42 2.35
 12 4 -2 38.29 2.46
 -12 4 2 36.36 2.39
 -12 4 2 35.77 2.21
 10 -4 -2 11.44 0.86
 -10 -4 2 10.99 0.75
 10 -4 -2 14.53 1.11
 -10 -4 2 10.98 0.81
 -10 -4 2 11.66 0.82
 -10 4 2 10.98 0.73
 -10 4 2 11.34 0.86
 -10 4 2 10.11 1.14
 10 4 -2 10.56 0.91
 -10 4 2 10.93 0.79
 -10 4 2 10.53 0.75
 -10 4 2 11.11 0.95
 10 4 -2 11.45 0.85
 8 -4 -2 141.11 8.08
 8 -4 -2 145.9 8.29
 -8 -4 2 130.46 7.94
 -8 -4 2 134.63 8.03
 8 -4 -2 132.31 8.01
 8 4 -2 140.33 8.07
 8 4 -2 135.77 8.1
 -8 4 2 128.88 8.12
 -8 4 2 137.4 7.96
 -8 4 2 131.06 8.41
 6 -4 -2 105.52 6.51
 -6 -4 2 110.05 6.46
 6 -4 -2 110.74 6.7
 6 -4 -2 111.94 6.39
 -6 -4 2 110.11 6.54
 6 -4 -2 107.95 6.4
 -6 4 2 98.48 6.52
 -6 4 2 104.67 6.82
 -6 4 2 111.07 6.38
 -6 4 2 115.34 6.65
 6 4 -2 110.59 6.48
 6 4 -2 106.58 6.5
 -4 -4 2 178.83 10.37
 4 -4 -2 169.31 10.42
 -4 -4 2 175.73 10.45
 4 -4 -2 175.89 10.62
 4 -4 -2 179.54 10.29
 -4 4 2 166.96 10.73
 4 4 -2 192.47 10.23
 -4 4 2 178.87 10.28
 4 4 -2 180.1 10.41
 -4 4 2 165.54 10.41
 -4 4 2 167.52 10.51
 4 4 -2 176.98 10.39
 2 -4 -2 1.36 0.2
 2 -4 -2 1.35 0.3
 -2 -4 2 1.41 0.34
 2 -4 -2 1.54 0.15
 2 -4 -2 1.39 0.41
 -2 -4 2 1.37 0.26
 -2 4 2 1.38 0.31
 -2 4 2 1.3 0.47
 -2 4 2 0.84 0.33
 2 4 -2 2.54 0.33
 2 4 -2 1.44 0.32
 0 -4 2 88.77 5.46
 0 -4 -2 84.08 5.61
 0 -4 -2 88.91 5.42
 0 -4 -2 91.52 5.28
 0 -4 2 90.55 5.38
 0 -4 -2 100.25 5.27
 0 4 -2 90.5 5.38
 0 4 2 79.32 5.66
 0 4 2 89.57 5.48
 0 4 -2 90.58 5.39
 -2 -4 -2 98.75 7.11
 -2 -4 -2 117.5 6.83
 2 -4 2 117.59 7.01
 2 -4 2 128.63 6.77
 -2 -4 -2 116.37 6.95
 2 -4 2 122.63 6.98
 2 4 2 118.37 6.99
 -2 4 -2 115.9 6.92
 2 4 2 104.42 7.19
 -2 4 -2 117.84 6.93
 4 -4 2 11.99 0.95
 -4 -4 -2 9.81 1.02
 -4 -4 -2 10.7 0.85
 -4 4 -2 10.59 0.83
 4 4 2 11.5 0.7
 4 4 2 11.32 0.89
 4 4 2 10.94 0.71
 4 4 2 11.26 0.72
 4 4 2 11.17 0.81
 -4 4 -2 10.67 0.86
 4 4 2 10.19 1.11
 6 -4 2 60.95 3.9
 -6 -4 -2 55.16 4
 6 4 2 64.04 3.68
 6 4 2 61.78 3.67
 6 4 2 70.16 3.83
 6 4 2 58.57 3.77
 6 4 2 63.1 3.7
 6 4 2 60.53 4.08
 8 -4 2 21.98 1.65
 -8 -4 -2 17.85 1.66
 8 4 2 23.19 1.42
 8 4 2 26.76 1.57
 8 4 2 20.71 1.53
 -8 4 -2 23.05 1.32
 -8 4 -2 24.53 1.55
 8 4 2 22.01 1.42
 8 4 2 21.23 1.79
 8 4 2 22.36 1.46
 10 -4 2 66.94 3.85
 10 -4 2 51.19 3.55
 -10 -4 -2 51.44 3.82
 10 4 2 60.85 3.55
 10 4 2 61.27 3.62
 10 4 2 61.43 3.56
 10 4 2 63.44 3.71
 12 -4 2 27.68 1.8
 -12 -4 -2 24.87 2.01
 12 -4 2 29.67 2.1
 12 4 2 30.29 1.89
 12 4 2 26.17 1.96
 12 4 2 29.27 1.82
 12 4 2 29.65 1.8
 14 -4 2 72.4 4.95
 -14 -4 -2 68.03 4.86
 14 -4 2 79.13 4.69
 14 4 2 83.99 4.79
 14 4 2 78.93 4.89
 14 4 2 78.1 4.66
 14 4 2 80.91 4.69
 -16 -4 -2 21.53 1.77
 -16 -4 -2 26.2 1.53
 16 -4 2 25.85 2.07
 16 4 2 25.39 1.98
 16 4 2 24.11 1.65
 16 4 2 23.75 1.71
 16 4 2 28.15 1.84
 18 -4 2 0.56 0.61
 18 4 2 0.33 0.42
 18 4 2 -0.04 0.53
 18 4 2 0.35 0.27
 18 4 2 0.72 0.41
 20 -4 2 1.41 0.75
 20 4 2 1.42 0.36
 20 4 2 1.18 0.57
 20 4 2 0.77 0.68
 20 4 2 0.69 0.47
 22 -4 2 16.6 2.03
 22 4 2 18.91 1.67
 22 4 2 21.93 1.96
 24 -4 2 6.53 1.41
 24 4 2 7.14 1.22
 24 4 2 5.72 1
 26 -4 2 11.17 1.77
 26 4 2 7.82 1.19
 26 4 2 8.11 1.37
 28 -4 2 9.62 1.8
 28 4 2 11.21 1.4
 28 4 2 10.79 1.67
 30 -4 2 1.97 1.18
 30 4 2 2.96 0.97
 30 4 2 1.43 1.09
 32 -4 2 1.32 1.3
 32 4 2 0.69 0.81
 32 4 2 0.42 1.02
 34 -4 2 1.74 1.27
 34 4 2 1.71 0.95
 34 4 2 3.38 1.27
 36 -4 2 13.58 2.1
 38 -4 2 -2.05 0.97
 39 -5 -2 2.32 1.52
 39 5 -2 3.6 1.42
 37 -5 -2 25.17 2.87
 37 5 -2 24.23 2.64
 35 -5 -2 12.72 2
 35 5 -2 16.52 2.04
 33 -5 -2 3.59 1.23
 33 5 -2 2.29 1.01
 -33 5 2 2.93 0.72
 31 -5 -2 4.59 1.4
 -31 5 2 5.04 0.86
 31 5 -2 4.65 1.1
 29 -5 -2 38.87 3.34
 -29 5 2 37.88 2.77
 29 5 -2 39.44 3.07
 29 5 -2 42.46 3.22
 27 -5 -2 48.78 3.78
 -27 5 2 49.57 3.71
 -27 5 2 46.22 3.22
 27 5 -2 53 3.51
 -27 5 2 44.31 3.49
 -27 5 2 49.14 3
 27 5 -2 50.57 3.63
 25 -5 -2 -0.53 0.71
 25 5 -2 -0.61 0.52
 -25 5 2 -0.2 0.4
 -25 5 2 0.55 0.3
 25 5 -2 0.12 0.62
 -25 5 2 0.67 0.26
 -25 5 2 0.5 0.47
 -25 5 2 0.34 0.51
 23 -5 -2 44.13 3.44
 -23 5 2 48.12 3.02
 23 5 -2 48.23 3.26
 -23 5 2 40.09 3.3
 -23 5 2 45.65 3.06
 -23 5 2 46.88 2.83
 23 5 -2 49.33 3.32
 -23 5 2 47.46 2.89
 21 -5 -2 25.89 2.44
 -21 5 2 30.2 2.5
 -21 5 2 30.99 2
 -21 5 2 35.59 2.2
 -21 5 2 33 2.24
 21 5 -2 34.13 2.37
 21 5 -2 32.59 2.44
 -21 5 2 33.05 2.06
 19 -5 -2 15.36 1.65
 19 5 -2 16.66 1.42
 19 5 -2 17.24 1.52
 -19 5 2 17.08 1.33
 -19 5 2 19.27 1.31
 -19 5 2 15.6 1.59
 -19 5 2 14.84 1.1
 -19 5 2 17.64 1.15
 17 -5 -2 18.6 1.63
 17 5 -2 18.07 1.59
 -17 5 2 21.07 1.42
 -17 5 2 18.77 1.27
 -17 5 2 19.75 1.76
 -17 5 2 20.15 1.3
 -17 5 2 19.83 1.48
 17 5 -2 20.22 1.58
 15 -5 -2 129.71 7.71
 -15 5 2 131.37 7.46
 -15 5 2 123.44 7.44
 15 5 -2 127.9 7.59
 -15 5 2 117.49 7.63
 -15 5 2 122.47 7.96
 -15 5 2 134.43 7.55
 15 5 -2 124.69 7.67
 15 5 -2 125.76 7.72
 13 -5 -2 217.13 13.2
 -13 5 2 215.73 13.01
 13 5 -2 243.26 13.31
 13 5 -2 231.52 13.23
 -13 5 2 230.08 13.1
 -13 5 2 221.04 13.02
 -13 5 2 227.73 13.2
 -13 5 2 213.1 13.21
 -13 5 2 210.45 13.52
 13 5 -2 218.51 13.15
 11 -5 -2 4.01 0.57
 -11 -5 2 6.12 0.43
 11 5 -2 5.55 0.61
 -11 5 2 5.44 0.68
 -11 5 2 4.69 0.44
 -11 5 2 5.37 0.62
 -11 5 2 5.56 0.53
 -11 5 2 6.58 0.46
 -11 5 2 4.92 0.91
 11 5 -2 5.57 0.68
 -9 -5 2 5.32 0.37
 9 -5 -2 5.88 0.54
 -9 5 2 5.4 0.42
 9 5 -2 4.82 0.61
 -9 5 2 6.83 0.51
 9 5 -2 3.16 0.47
 -9 5 2 5.47 0.66
 -9 5 2 6.7 1.01
 -9 5 2 5.51 0.45
 -7 -5 2 84.23 5.13
 7 -5 -2 82.86 4.99
 7 -5 -2 85.59 4.94
 -7 5 2 82.32 5.44
 -7 5 2 77.44 5.1
 7 5 -2 85.19 5.09
 -7 5 2 81.94 4.93
 -7 5 2 87.98 5.22
 -5 -5 2 89.88 5.44
 5 -5 -2 90.42 5.28
 5 -5 -2 88.86 5.39
 5 -5 -2 84.44 5.23
 5 -5 -2 95.35 5.26
 5 5 -2 95.27 5.4
 -5 5 2 84.37 5.4
 -5 5 2 92.14 5.24
 -5 5 2 81.87 5.49
 -5 5 2 85.62 5.73
 3 -5 -2 73.88 4.08
 3 -5 -2 67.44 4.22
 -3 -5 2 66.24 4.11
 -3 -5 2 67.26 4.26
 3 -5 -2 71.62 4.05
 -3 5 2 65.48 4.54
 -3 5 2 64.12 4.19
 -3 5 2 66.39 4.31
 3 5 -2 72.54 4.21
 -1 -5 2 269.62 15.83
 1 -5 -2 259.26 15.94
 1 -5 -2 265.3 16.25
 -1 -5 2 271.82 15.99
 1 -5 -2 276.64 15.79
 1 -5 -2 290.77 15.79
 -1 5 2 243.41 16.23
 -1 5 2 250.49 16
 1 5 -2 281.87 15.92
 -1 5 2 295.01 15.92
 -1 -5 -2 139.17 9.16
 -1 -5 -2 158.25 8.86
 1 -5 2 150.57 8.9
 -1 -5 -2 158.65 8.87
 1 -5 2 153.31 9.07
 -1 -5 -2 148.7 9.01
 -1 5 -2 151.9 8.97
 1 5 2 147.16 9.06
 3 -5 2 9.93 0.74
 -3 -5 -2 9.22 0.83
 -3 -5 -2 10.36 0.99
 3 -5 2 10.32 0.62
 3 -5 2 11.42 0.98
 3 5 2 10.22 0.68
 3 5 2 9.73 0.88
 3 5 2 10.11 0.7
 3 5 2 10.69 1.15
 -3 5 -2 11.28 0.87
 -5 -5 -2 16.55 1.43
 5 -5 2 18.94 1.43
 5 -5 2 18.17 1.21
 -5 -5 -2 19.16 1.32
 5 5 2 19.55 1.36
 5 5 2 19.29 1.15
 -5 5 -2 19.44 1.3
 -5 5 -2 14.04 1.37
 5 5 2 19.29 1.17
 5 5 2 16.47 1.55
 5 5 2 17.99 1.16
 -7 -5 -2 230.26 14.93
 7 -5 2 257.43 14.9
 7 -5 2 255.4 14.68
 7 5 2 249.87 14.64
 7 5 2 237.01 15.06
 -7 5 -2 267.91 14.77
 7 5 2 250.57 14.62
 7 5 2 250.97 14.64
 7 5 2 259.66 14.78
 7 5 2 246.1 14.74
 -9 -5 -2 71.31 5.04
 9 -5 2 83.86 5.09
 9 -5 2 81.16 4.82
 9 5 2 81.43 4.78
 9 5 2 76.24 5.2
 9 5 2 81.32 4.8
 -9 5 -2 85.45 4.93
 9 5 2 73.44 4.91
 9 5 2 88.3 4.93
 9 5 2 82.48 4.83
 11 -5 2 6.22 0.62
 11 -5 2 2.72 0.63
 -11 -5 -2 3.97 0.64
 11 5 2 4.1 0.54
 11 5 2 4.2 0.45
 -11 5 -2 3.54 0.27
 11 5 2 4.77 0.53
 -11 5 -2 1.76 0.41
 11 5 2 4.09 0.62
 11 5 2 4.12 0.46
 -13 -5 -2 87.58 5.63
 13 -5 2 92.15 5.75
 13 5 2 88.42 5.41
 13 5 2 92.12 5.62
 -13 5 -2 87.3 5.28
 13 5 2 91.97 5.5
 13 5 2 95.13 5.43
 15 -5 2 38.02 2.56
 -15 -5 -2 32.64 2.29
 15 5 2 34.3 2.42
 15 5 2 32.02 2.24
 -15 5 -2 31.85 1.99
 15 5 2 34.41 2.16
 15 5 2 34.37 2.18
 -17 -5 -2 27.77 1.77
 17 -5 2 23.93 2.09
 17 5 2 25.02 1.86
 17 5 2 26.6 1.75
 17 5 2 24.97 2.05
 17 5 2 23.9 1.78
 19 -5 2 21.56 2.01
 19 5 2 23.48 1.6
 19 5 2 21.25 1.91
 19 5 2 21.54 1.66
 19 5 2 23.28 1.76
 21 -5 2 121.55 7.9
 21 5 2 127.1 7.56
 21 5 2 116.93 7.72
 23 -5 2 13.39 1.9
 23 5 2 14.66 1.52
 23 5 2 18.06 1.97
 25 -5 2 2.85 1.17
 25 5 2 1.98 0.72
 25 5 2 0.28 0.83
 27 -5 2 5.97 1.47
 27 5 2 5.61 1.24
 27 5 2 7.31 1.16
 29 -5 2 45.28 3.78
 29 5 2 41.43 3.21
 29 5 2 44.49 3.59
 31 -5 2 7.54 1.76
 31 5 2 6.55 1.41
 31 5 2 5 1.12
 33 -5 2 2.47 1.41
 33 5 2 4.67 1.47
 35 -5 2 4.24 1.7
 35 5 2 7.37 1.73
 37 -5 2 9.82 1.96
 38 -6 -2 -0.91 1.19
 38 6 -2 0.91 1.01
 36 -6 -2 12.98 2.2
 36 6 -2 11.88 1.84
 34 -6 -2 16.52 2.33
 -34 6 2 13.12 1.11
 34 6 -2 14.42 1.87
 32 -6 -2 0.38 0.99
 32 6 -2 0.37 0.8
 -32 6 2 -0.38 0.31
 -32 6 2 -0.38 0.49
 30 -6 -2 23.3 2.66
 30 6 -2 23.34 2.28
 -30 6 2 24.61 1.65
 -30 6 2 23.85 1.95
 28 -6 -2 26.59 2.53
 -28 6 2 23.39 2.2
 28 6 -2 24.43 2.35
 -28 6 2 26.48 2.03
 -28 6 2 25.3 1.68
 28 6 -2 24.91 2.26
 26 -6 -2 10.97 1.72
 26 6 -2 10.38 1.36
 -26 6 2 11.22 1.14
 26 6 -2 13.43 1.66
 -26 6 2 11.81 1.24
 -26 6 2 11.41 0.88
 -26 6 2 9.58 1.42
 24 -6 -2 0.09 0.74
 -24 6 2 0.19 0.56
 -24 6 2 0.61 0.3
 -24 6 2 0.13 0.43
 -24 6 2 -0.04 0.47
 -24 6 2 0.91 0.29
 24 6 -2 1.21 0.68
 24 6 -2 -0.03 0.55
 22 -6 -2 81.03 5.27
 -22 6 2 73.12 5.23
 -22 6 2 85.39 4.99
 -22 6 2 79.42 4.86
 -22 6 2 79.88 4.73
 22 6 -2 70.14 5
 -22 6 2 75.41 4.68
 22 6 -2 82.91 5.16
 20 -6 -2 115.02 7.34
 20 6 -2 111.57 7.25
 -20 6 2 116.83 6.92
 -20 6 2 121.84 7.04
 20 6 -2 134.85 6.94
 20 6 -2 109.97 7.17
 -20 6 2 108.29 7.1
 -20 6 2 110.73 6.87
 -20 6 2 108.69 7.44
 18 -6 -2 -0.09 0.45
 18 6 -2 -0.43 0.35
 18 6 -2 0.44 0.49
 -18 6 2 -0.13 0.17
 -18 6 2 0.01 0.33
 -18 6 2 0.22 0.21
 -18 6 2 -0.58 0.28
 -18 6 2 -0.18 0.4
 16 -6 -2 3.47 0.66
 16 6 -2 3.23 0.69
 -16 6 2 3.44 0.39
 16 6 -2 5.37 0.75
 -16 6 2 2.97 0.79
 -16 6 2 4.93 0.6
 -16 6 2 3.76 0.42
 -16 6 2 4.21 0.64
 14 -6 -2 63.64 4
 -14 -6 2 72.57 3.76
 14 6 -2 56.33 4.05
 -14 6 2 60.9 3.77
 -14 6 2 61.16 4
 -14 6 2 66.87 4.01
 -14 6 2 55.71 4.27
 14 6 -2 64.95 4.01
 -14 6 2 64.91 3.89
 -14 6 2 60.68 3.88
 -14 6 2 61.36 3.78
 12 -6 -2 29.02 1.91
 -12 -6 2 28.88 1.68
 -12 6 2 29.54 1.83
 -12 6 2 26.87 1.73
 -12 6 2 25.52 1.94
 -12 6 2 24.7 2.22
 -12 6 2 30.13 1.94
 12 6 -2 27.53 1.95
 -12 6 2 26.69 1.73
 10 -6 -2 38.46 2.61
 -10 -6 2 39.49 2.55
 -10 6 2 41.09 2.71
 10 6 -2 39.9 2.67
 -10 6 2 39.42 3.02
 -10 6 2 45.73 2.57
 -10 6 2 41.27 2.47
 -10 6 2 40.8 2.48
 -8 -6 2 165.65 10.02
 -8 -6 2 159.52 9.85
 8 -6 -2 174.85 9.91
 -8 6 2 152.35 10.32
 -8 6 2 181.89 9.85
 -8 6 2 161.03 9.99
 8 6 -2 176.8 9.98
 -8 6 2 161.22 9.78
 -8 6 2 165.04 9.77
 -8 6 2 171.68 10.1
 6 -6 -2 71.57 4.03
 -6 -6 2 67.25 4.07
 6 -6 -2 68.24 4.09
 -6 -6 2 68.95 4.25
 -6 6 2 65.57 4.19
 -6 6 2 65.39 4.56
 6 6 -2 58.55 4.15
 6 6 -2 69 4.18
 -6 6 2 68.37 3.99
 -6 6 2 70.01 4.32
 -4 -6 2 -0.02 0.16
 4 -6 -2 0.12 0.15
 -4 -6 2 -0.12 0.25
 4 -6 -2 0.07 0.17
 -4 6 2 0.06 0.42
 4 6 -2 0.22 0.09
 4 6 -2 0.58 0.26
 4 6 -2 0.27 0.21
 4 6 -2 0.27 0.26
 -4 6 2 -0.01 0.31
 -4 6 2 0.16 0.24
 2 -6 -2 70.24 4.39
 -2 -6 2 66.28 4.36
 2 -6 -2 74.32 4.15
 -2 -6 2 74.16 4.24
 2 6 -2 69.48 4.19
 2 6 -2 68.4 4.27
 -2 6 2 73.45 4.28
 -2 6 2 66.53 4.66
 -2 6 2 59.09 4.36
 2 6 -2 72.56 4.3
 0 -6 -2 135.54 7.63
 0 -6 -2 126.71 7.76
 0 -6 2 130.56 7.84
 0 6 2 134.65 7.57
 0 6 -2 131.9 7.74
 0 6 -2 123.29 7.64
 0 6 -2 134.8 7.73
 0 6 2 120.14 8.11
 0 6 2 130.52 7.58
 0 6 2 122.02 7.83
 2 -6 2 17.09 1.35
 -2 -6 -2 15.1 1.23
 2 -6 2 17.86 1
 2 6 2 17.19 1.08
 -2 6 -2 17.65 1.24
 2 6 2 15.85 1.07
 2 6 2 16.18 1.32
 -2 6 -2 17.54 1.23
 -2 6 -2 15.39 1.14
 2 6 2 15.19 1.53
 4 -6 2 1.57 0.13
 4 -6 2 1.37 0.43
 4 -6 2 1.41 0.16
 4 6 2 1.55 0.26
 4 6 2 0.79 0.35
 -4 6 -2 1.29 0.27
 -4 6 -2 1.15 0.32
 4 6 2 0.83 0.5
 4 6 2 1.6 0.23
 -4 6 -2 1.21 0.34
 4 6 2 1.16 0.17
 6 -6 2 111.84 6.81
 6 6 2 102.83 6.53
 6 6 2 113.96 6.52
 -6 6 -2 114.97 6.7
 6 6 2 113.59 6.71
 6 6 2 104.28 7.02
 -6 6 -2 119.22 6.68
 6 6 2 107.29 6.51
 -6 6 -2 109.38 6.59
 8 -6 2 70.34 4.18
 8 6 2 63.59 3.98
 -8 6 -2 64.31 4
 8 6 2 64.77 3.85
 8 6 2 61.66 3.84
 8 6 2 62.46 3.97
 8 6 2 56.9 4.27
 -8 6 -2 63.15 3.9
 -8 6 -2 69.05 4
 8 6 2 64.84 3.83
 10 -6 2 15.61 1.33
 10 6 2 13.73 1.18
 -10 6 -2 12.71 1.14
 10 6 2 14.78 1.03
 10 6 2 14.77 1.02
 10 6 2 15.79 1.15
 10 6 2 14.31 1.03
 -10 6 -2 13.01 1.04
 10 6 2 14.86 1.49
 -12 -6 -2 49.07 3.2
 12 -6 2 48.04 3.3
 -12 6 -2 46.26 3.02
 12 6 2 45.64 3.02
 -12 6 -2 48.13 3.14
 12 6 2 44.94 2.97
 -12 6 -2 51.9 3.18
 12 6 2 54.16 3.12
 12 6 2 47.92 3
 -12 6 -2 50.22 2.85
 12 6 2 49.04 3.45
 12 6 2 45.64 3.17
 14 -6 2 38.76 3.1
 -14 -6 -2 48 3
 -14 6 -2 45.39 2.66
 14 6 2 50.79 2.95
 14 6 2 44.46 2.82
 14 6 2 45.16 2.88
 14 6 2 42.74 2.82
 14 6 2 41.19 3.01
 16 -6 2 47.38 3.51
 16 6 2 48.79 3.16
 -16 6 -2 51.67 2.98
 16 6 2 51.76 3.17
 16 6 2 49.49 3.24
 16 6 2 50.93 3.43
 18 -6 2 0.08 0.56
 18 6 2 0.5 0.39
 -18 6 -2 0.38 0.16
 18 6 2 0.14 0.58
 18 6 2 0.43 0.32
 18 6 2 0.13 0.4
 20 -6 2 76.04 5.37
 20 6 2 79.33 5.29
 20 6 2 83.34 5.09
 22 -6 2 35.12 2.98
 22 6 2 35.3 2.53
 22 6 2 32.9 2.74
 24 -6 2 2.6 1.16
 24 6 2 3.35 0.8
 24 6 2 3.26 1.1
 26 -6 2 7.93 1.56
 26 6 2 10.38 1.65
 26 6 2 8.06 1.19
 28 -6 2 42.33 3.66
 28 6 2 36.39 3.23
 28 6 2 38.28 2.96
 30 -6 2 31.91 3.37
 30 6 2 29.47 2.9
 32 -6 2 0.17 1.15
 32 6 2 2.85 1.18
 34 -6 2 2.51 1.52
 34 6 2 1.04 1.1
 36 -6 2 6.93 1.87
 36 6 2 5.84 1.65
 37 -7 -2 4.86 1.73
 37 7 -2 4.13 1.21
 35 -7 -2 4.55 1.63
 35 7 -2 3.99 1.29
 33 -7 -2 1.39 1.21
 -33 7 2 0.26 0.34
 33 7 -2 0.13 0.83
 31 -7 -2 1.85 1.2
 31 7 -2 1.21 0.93
 -31 7 2 1.07 0.63
 -31 7 2 1.68 0.38
 29 -7 -2 15.91 2.21
 29 7 -2 20.36 2.17
 29 7 -2 15.23 1.82
 -29 7 2 15.34 1.15
 -29 7 2 13.18 1.52
 -29 7 2 15.51 1.75
 27 -7 -2 8.55 1.52
 -27 7 2 9.3 0.8
 27 7 -2 12.15 1.61
 27 7 -2 10.02 1.34
 -27 7 2 8.75 1.14
 -27 7 2 9.09 1.4
 25 -7 -2 0.87 0.85
 -25 7 2 0.3 0.62
 25 7 -2 -0.13 0.57
 -25 7 2 -0.3 0.24
 -25 7 2 -0.3 0.45
 25 7 -2 0.06 0.71
 -25 7 2 0.2 0.45
 23 -7 -2 21.55 2.15
 23 7 -2 21.84 2.05
 -23 7 2 23.12 1.58
 -23 7 2 21.88 1.81
 23 7 -2 25.28 1.94
 -23 7 2 21.56 1.5
 -23 7 2 20.85 2.1
 -23 7 2 27.81 1.81
 21 -7 -2 2.48 0.83
 -21 7 2 3.09 0.61
 21 7 -2 4.01 0.92
 21 7 -2 3.84 0.78
 -21 7 2 3.57 0.43
 -21 7 2 4.1 0.98
 21 7 -2 3.47 0.56
 -21 7 2 3.47 0.47
 -21 7 2 2.9 0.68
 19 -7 -2 8.63 1.16
 -19 7 2 7.6 0.98
 -19 7 2 7.93 0.67
 19 7 -2 7.52 1.03
 -19 7 2 6.42 1.22
 19 7 -2 10.82 0.89
 -19 7 2 7.9 0.75
 19 7 -2 10.86 1.29
 -19 7 2 8.95 0.91
 17 -7 -2 2.88 0.69
 17 7 -2 2.78 0.71
 -17 7 2 2.66 0.82
 -17 7 2 3.23 0.55
 -17 7 2 3.34 0.42
 -17 7 2 3.16 0.38
 17 7 -2 2.59 0.61
 -17 7 2 2.5 0.58
 15 -7 -2 27.03 2.26
 -15 -7 2 37.02 1.99
 -15 7 2 33.78 2.05
 -15 7 2 30.44 2.01
 -15 7 2 28.44 2.25
 -15 7 2 33.52 2.18
 15 7 -2 32.48 2.39
 -15 7 2 31.89 2.65
 -15 7 2 31.97 2.18
 15 7 -2 32.59 2.27
 13 -7 -2 15.43 1.32
 -13 -7 2 17.01 1.04
 -13 7 2 16.46 1.13
 -13 7 2 17.57 1.37
 -13 7 2 15.62 1.36
 13 7 -2 18.4 1.41
 -13 7 2 16.21 1.1
 -13 7 2 18.43 1.27
 -13 7 2 15.82 1.66
 11 -7 -2 0.77 0.34
 11 7 -2 0.93 0.41
 -11 7 2 0.59 0.42
 -11 7 2 0.88 0.32
 -11 7 2 0.34 0.58
 11 7 -2 1.78 0.41
 -11 7 2 0.79 0.23
 -11 7 2 0.56 0.2
 -9 -7 2 1.85 0.52
 9 -7 -2 1.82 0.4
 -9 7 2 2.24 0.73
 -9 7 2 2.35 0.3
 -9 7 2 2.15 0.28
 -9 7 2 1.52 0.43
 9 7 -2 1.33 0.32
 9 7 -2 1.16 0.36
 9 7 -2 2.14 0.49
 -9 7 2 3.17 0.44
 7 -7 -2 12.89 0.96
 -7 -7 2 10.66 1.06
 7 7 -2 10.84 0.88
 -7 7 2 12.3 1.05
 -7 7 2 12.14 1.15
 -7 7 2 11.3 0.8
 -7 7 2 10.55 1.32
 7 7 -2 12.27 0.97
 -7 7 2 12.33 0.89
 7 7 -2 11.1 0.99
 5 -7 -2 55.53 3.3
 -5 -7 2 51.96 3.45
 5 7 -2 52.15 3.25
 -5 7 2 48.03 3.73
 -5 7 2 54.38 3.23
 -5 7 2 51.24 3.16
 5 7 -2 55.48 3.36
 -5 7 2 51.16 3.48
 5 7 -2 52.03 3.36
 5 7 -2 56.01 3.15
 -5 7 2 51.78 3.36
 -3 -7 2 6.43 0.81
 3 -7 -2 7.19 0.63
 3 7 -2 6.46 0.7
 -3 7 2 6.77 0.72
 -3 7 2 5.96 0.52
 -3 7 2 6.56 0.84
 3 7 -2 7.21 0.67
 -3 7 2 6.22 0.56
 -3 7 2 5.91 1.09
 3 7 -2 7.13 0.75
 -1 -7 2 4.48 0.71
 -1 7 2 4.18 0.44
 -1 7 2 6.1 0.64
 1 7 -2 3.87 0.55
 -1 7 2 4.85 0.42
 1 7 -2 4.34 0.34
 1 7 -2 5.4 0.56
 -1 7 2 4.3 0.7
 1 7 -2 5.58 0.61
 -1 7 2 5.61 1
 1 -7 2 80.67 4.93
 1 7 2 79.71 4.65
 -1 7 -2 79.96 4.8
 -1 7 -2 74.49 4.69
 -1 7 -2 83.18 4.79
 1 7 2 72.86 4.88
 -1 7 -2 82.31 4.6
 1 7 2 77.82 4.62
 1 7 2 68.08 5.15
 3 -7 2 18.36 1.47
 3 -7 2 19.35 1.09
 3 7 2 18.44 1.18
 3 7 2 15.47 1.38
 -3 7 -2 19.79 1.36
 -3 7 -2 17.72 1.24
 3 7 2 17.27 1.18
 3 7 2 14.64 1.66
 -3 7 -2 17.17 1.33
 5 -7 2 4.48 0.32
 5 -7 2 4.06 0.75
 5 7 2 3.35 0.6
 5 7 2 3.79 0.36
 -5 7 -2 4.13 0.47
 -5 7 -2 3.61 0.52
 5 7 2 3.05 0.39
 5 7 2 2.81 0.76
 -5 7 -2 4.63 0.58
 5 7 2 4.54 0.46
 7 -7 2 6.77 0.92
 -7 7 -2 6.12 0.71
 7 7 2 6.5 0.6
 7 7 2 6.68 0.58
 7 7 2 5.94 0.52
 7 7 2 6.76 1.13
 7 7 2 6.43 0.8
 -7 7 -2 5.55 0.68
 -7 7 -2 6.47 0.63
 9 -7 2 28.66 2.02
 9 7 2 24.87 1.65
 9 7 2 25.87 1.84
 9 7 2 22.6 2.11
 9 7 2 24.02 1.63
 -9 7 -2 27.42 1.8
 9 7 2 24.71 1.66
 -9 7 -2 26.28 1.84
 9 7 2 26.98 1.84
 -9 7 -2 26.22 1.72
 11 -7 2 2.21 0.68
 11 7 2 2.64 0.77
 11 7 2 3.88 0.6
 11 7 2 3 0.41
 -11 7 -2 2.98 0.47
 11 7 2 3.43 0.45
 11 7 2 2.05 0.56
 11 7 2 2.58 0.43
 13 -7 2 3.27 0.75
 13 7 2 3.8 0.9
 13 7 2 4.32 0.54
 13 7 2 3.34 0.48
 13 7 2 3.73 0.68
 13 7 2 3.6 0.51
 13 7 2 3.9 0.65
 15 -7 2 4.51 0.94
 15 7 2 3.63 0.52
 -15 7 -2 3.99 0.31
 15 7 2 4.06 0.67
 15 7 2 5 0.81
 15 7 2 3.12 0.54
 15 7 2 3.09 0.51
 17 -7 2 1.03 0.69
 17 7 2 0.72 0.4
 17 7 2 1 0.48
 17 7 2 0.33 0.32
 17 7 2 0.09 0.36
 17 7 2 1.52 0.63
 19 -7 2 1.22 0.72
 19 7 2 0.62 0.45
 19 7 2 0.17 0.67
 19 7 2 0.35 0.35
 21 -7 2 7.49 1.39
 21 7 2 5.53 1.2
 21 7 2 7.09 0.93
 23 -7 2 2.26 0.98
 23 7 2 2.9 0.73
 23 7 2 2.01 0.91
 25 -7 2 2.02 1.1
 25 7 2 1.49 0.96
 27 -7 2 1.2 1.11
 27 7 2 1.29 1.08
 29 -7 2 5.15 1.63
 29 7 2 4.43 1.48
 31 -7 2 1.03 1.3
 31 7 2 2.21 1.15
 33 -7 2 0.74 1.33
 33 7 2 3.27 1.28
 35 -7 2 5.82 1.97
 35 7 2 3.22 1.36
 36 -8 -2 10.4 2.05
 36 8 -2 11.01 1.77
 34 -8 -2 0.26 1.21
 34 8 -2 3.43 1.16
 32 -8 -2 -0.52 1.08
 32 8 -2 0.44 0.78
 30 -8 -2 1.05 1.17
 -30 8 2 0.27 0.32
 30 8 -2 0.62 0.75
 -30 8 2 0.79 0.6
 28 -8 -2 7.12 1.61
 28 8 -2 8.31 1.34
 -28 8 2 6.8 1.31
 28 8 -2 9.25 1.56
 -28 8 2 8.91 0.77
 -28 8 2 7.51 1.11
 26 -8 -2 7.01 1.44
 26 8 -2 5.43 1.06
 -26 8 2 4.68 1.14
 26 8 -2 9.66 1.46
 -26 8 2 5.5 0.58
 -26 8 2 5.2 0.92
 24 -8 -2 7.29 1.34
 24 8 -2 4.64 0.96
 -24 8 2 5.18 0.88
 -24 8 2 4.95 0.78
 -24 8 2 3.87 1.04
 24 8 -2 3.81 1.04
 -24 8 2 4.65 0.52
 22 -8 -2 1.79 0.79
 22 8 -2 0.9 0.69
 -22 8 2 0.3 0.31
 -22 8 2 0.21 0.5
 -22 8 2 0.38 0.65
 -22 8 2 0.8 0.51
 22 8 -2 0.15 0.59
 -22 8 2 0.4 0.27
 20 -8 -2 5.45 1.08
 20 8 -2 6.69 0.79
 20 8 -2 5.82 1.06
 -20 8 2 5.67 0.9
 -20 8 2 5.35 1.14
 -20 8 2 5.9 0.59
 -20 8 2 7.06 0.69
 -20 8 2 6.09 0.82
 20 8 -2 5.78 0.93
 18 -8 -2 7.93 1.07
 -18 8 2 6.84 0.61
 18 8 -2 7.74 1.01
 -18 8 2 6.43 0.67
 18 8 -2 6.54 1.05
 -18 8 2 5.16 0.86
 -18 8 2 7.11 0.85
 -18 8 2 5.24 1.12
 18 8 -2 8.68 0.92
 16 -8 -2 0.76 0.51
 16 8 -2 2.32 0.68
 16 8 -2 0.49 0.48
 -16 8 2 1.21 0.47
 -16 8 2 0.46 0.36
 -16 8 2 1.37 0.53
 -16 8 2 1 0.31
 -16 8 2 0.89 0.65
 -16 8 2 1.12 0.28
 14 -8 -2 3.99 0.72
 -14 8 2 3.68 0.58
 -14 8 2 3.62 0.67
 14 8 -2 3.93 0.66
 -14 8 2 3.96 0.42
 -14 8 2 5.05 0.51
 -14 8 2 3.37 0.9
 12 -8 -2 0.09 0.36
 -12 -8 2 -0.02 0.39
 -12 8 2 0.45 0.59
 -12 8 2 -0.09 0.36
 12 8 -2 0.01 0.4
 -12 8 2 0.43 0.24
 -12 8 2 0.28 0.3
 -12 8 2 0.3 0.22
 -10 -8 2 2.07 0.61
 10 -8 -2 1.77 0.48
 10 8 -2 3.21 0.58
 -10 8 2 3.13 0.59
 -10 8 2 3.33 0.48
 -10 8 2 2.26 0.33
 10 8 -2 2.97 0.45
 -10 8 2 2.02 0.76
 -8 -8 2 -0.05 0.41
 8 -8 -2 1.04 0.38
 -8 8 2 -0.34 0.28
 -8 8 2 0.09 0.19
 8 8 -2 0.26 0.25
 8 8 -2 0.26 0.29
 -8 8 2 0.37 0.28
 -8 8 2 0.32 0.57
 8 8 -2 0.22 0.19
 8 8 -2 0.85 0.43
 -6 -8 2 2.35 0.57
 6 -8 -2 1.41 0.4
 6 8 -2 2.47 0.49
 -6 8 2 1.89 0.3
 -6 8 2 1.34 0.42
 -6 8 2 2.06 0.36
 6 8 -2 2.27 0.28
 6 8 -2 1.35 0.33
 6 8 -2 2.03 0.46
 -6 8 2 1.98 0.58
 -6 8 2 1.25 0.69
 -4 -8 2 0.36 0.38
 4 -8 -2 0.27 0.28
 -4 8 2 0.01 0.38
 -4 8 2 -0.37 0.28
 4 8 -2 0.28 0.26
 -4 8 2 0.59 0.25
 -4 8 2 0.19 0.51
 4 8 -2 0.2 0.32
 -4 8 2 0.03 0.19
 4 8 -2 0.14 0.09
 4 8 -2 0.32 0.3
 2 -8 -2 10.79 0.93
 -2 -8 2 12.43 1.17
 -2 8 2 9.18 1.42
 -2 8 2 12 0.88
 -2 8 2 13.17 1.01
 -2 8 2 9.68 1.1
 2 8 -2 10.99 0.92
 2 8 -2 11.69 0.99
 -2 8 2 11.64 0.83
 2 8 -2 11.79 1.01
 0 -8 2 3.63 0.7
 0 8 2 1.9 0.76
 0 8 2 3.12 0.4
 0 8 -2 2.26 0.45
 0 8 2 3.06 0.38
 0 8 -2 2.46 0.27
 0 8 -2 3 0.43
 0 8 -2 3.01 0.53
 0 8 2 2.32 0.58
 2 -8 2 10 1.16
 2 -8 2 11.44 0.71
 -2 8 -2 10.52 0.97
 -2 8 -2 11.05 0.78
 2 8 2 10.93 1.53
 2 8 2 9.41 1.07
 2 8 2 10.19 0.83
 -2 8 -2 10.06 0.88
 2 8 2 11.49 0.83
 -2 8 -2 12.56 1.01
 4 -8 2 0.77 0.52
 4 -8 2 0.61 0.13
 -4 8 -2 0.59 0.23
 -4 8 -2 0.64 0.36
 4 8 2 1.16 0.31
 -4 8 -2 0.42 0.27
 4 8 2 0.18 0.54
 4 8 2 0.56 0.15
 4 8 2 0.03 0.21
 -4 8 -2 1.08 0.37
 4 8 2 0.52 0.46
 6 -8 2 5.19 0.86
 6 -8 2 6.12 0.39
 -6 8 -2 4.34 0.62
 -6 8 -2 5.63 0.59
 -6 8 -2 5.54 0.54
 6 8 2 4.17 0.52
 6 8 2 4.58 0.44
 -6 8 -2 4.62 0.65
 6 8 2 2.76 0.86
 6 8 2 3.25 0.66
 6 8 2 6.7 0.59
 8 -8 2 1.08 0.59
 8 8 2 1.66 0.36
 -8 8 -2 1.15 0.34
 8 8 2 0.99 0.49
 8 8 2 1.1 0.25
 8 8 2 1.17 0.66
 8 8 2 1.53 0.33
 -8 8 -2 1.39 0.47
 10 -8 2 8.83 1.13
 10 8 2 8.65 0.73
 10 8 2 5.87 1.12
 10 8 2 8.47 0.95
 10 8 2 6.72 0.63
 10 8 2 6.62 0.88
 10 8 2 7.92 0.72
 12 -8 2 19.92 1.78
 12 8 2 20.8 1.37
 12 8 2 19.63 1.4
 12 8 2 19.25 1.88
 12 8 2 19.33 1.41
 12 8 2 18.29 1.53
 12 8 2 19.41 1.61
 14 -8 2 -0.54 0.45
 14 8 2 0.44 0.51
 14 8 2 0.24 0.28
 14 8 2 0.22 0.47
 14 8 2 0.05 0.59
 14 8 2 -0.03 0.3
 14 8 2 0.32 0.37
 16 -8 2 0.51 0.62
 16 8 2 2.15 0.58
 16 8 2 -0.41 0.51
 16 8 2 1.65 0.41
 16 8 2 1.55 0.47
 16 8 2 1.94 0.6
 18 -8 2 2.5 0.93
 18 8 2 2.32 0.77
 18 8 2 2.12 0.49
 18 8 2 2.5 0.63
 20 -8 2 13.12 1.82
 20 8 2 16.12 1.82
 20 8 2 16.13 1.49
 22 -8 2 2.88 1.09
 22 8 2 2.11 0.99
 22 8 2 4.18 0.83
 24 -8 2 12.99 1.88
 24 8 2 12.31 1.8
 26 -8 2 2.21 1.2
 26 8 2 2.61 1.15
 28 -8 2 1.69 1.26
 28 8 2 2.25 1.23
 30 -8 2 7.04 1.7
 30 8 2 1.82 1.34
 32 -8 2 15.57 2.52
 32 8 2 8.26 1.7
 34 -8 2 2.9 1.78
 34 8 2 0.54 1.14
 35 -9 -2 2.48 1.48
 35 9 -2 2.2 1.05
 33 -9 -2 3.35 1.56
 33 9 -2 0.19 0.87
 31 -9 -2 7.69 1.79
 31 9 -2 11.87 1.64
 29 -9 -2 12.69 2.11
 29 9 -2 15.57 1.74
 -29 9 2 12.96 1.6
 -29 9 2 14.9 1.82
 27 -9 -2 3.91 1.24
 27 9 -2 5.88 1.3
 27 9 -2 5.51 1.05
 -27 9 2 5.95 0.6
 -27 9 2 4.61 0.95
 -27 9 2 4.12 1.11
 25 -9 -2 2.22 1.05
 -25 9 2 1.25 0.64
 25 9 -2 0.22 0.82
 -25 9 2 1.51 0.35
 25 9 -2 2.07 0.81
 -25 9 2 1.01 0.8
 -25 9 2 0.91 0.65
 23 -9 -2 19.81 2.13
 -23 9 2 22.71 1.74
 -23 9 2 18.63 1.32
 23 9 -2 22.72 2.05
 -23 9 2 15.93 1.91
 23 9 -2 21.49 1.82
 -23 9 2 18.23 1.72
 21 -9 -2 18.81 1.98
 -21 9 2 17.36 1.27
 21 9 -2 17.05 1.66
 -21 9 2 18.26 1.95
 21 9 -2 20.28 2.05
 -21 9 2 19.58 1.64
 -21 9 2 19.36 1.4
 -21 9 2 20.52 1.7
 19 -9 -2 -0.3 0.56
 -19 9 2 0.15 0.54
 19 9 -2 0.07 0.47
 -19 9 2 0.23 0.46
 -19 9 2 0.12 0.58
 -19 9 2 0.36 0.32
 -19 9 2 0.48 0.27
 19 9 -2 1.02 0.71
 19 9 -2 -0.07 0.45
 17 -9 -2 5.3 0.91
 -17 9 2 3.77 1.03
 -17 9 2 3.85 0.69
 -17 9 2 4.07 0.79
 -17 9 2 6.57 0.65
 17 9 -2 5.76 0.9
 -17 9 2 4.19 0.49
 17 9 -2 3.74 0.9
 17 9 -2 7.18 0.94
 -17 9 2 6.48 0.85
 15 -9 -2 6.9 0.99
 -15 9 2 7.84 0.72
 15 9 -2 7.51 1.01
 -15 9 2 6.37 0.98
 -15 9 2 6.7 0.62
 -15 9 2 7.15 0.84
 -15 9 2 8.73 1.44
 -13 -9 2 73.61 4.72
 13 -9 -2 71.19 4.58
 -13 9 2 72.82 4.47
 -13 9 2 67.2 4.58
 -13 9 2 69.93 5
 -13 9 2 70.94 4.32
 13 9 -2 73.42 4.57
 11 -9 -2 1.97 0.52
 -11 -9 2 1.67 0.58
 11 9 -2 1.82 0.52
 -11 9 2 2.06 0.59
 -11 9 2 1.3 0.33
 11 9 -2 2.17 0.37
 -11 9 2 1.68 0.46
 -11 9 2 1.59 0.77
 9 -9 -2 20.16 1.52
 -9 -9 2 16.89 1.57
 9 9 -2 17.37 1.5
 -9 9 2 20.08 1.42
 -9 9 2 17.53 1.51
 -9 9 2 17.64 1.28
 -9 9 2 17.02 1.86
 9 9 -2 20.7 1.28
 7 -9 -2 6.03 0.78
 -7 -9 2 5.72 0.89
 -7 9 2 6.33 1.24
 -7 9 2 5.37 0.55
 -7 9 2 4.89 0.65
 7 9 -2 5.97 0.54
 7 9 -2 6.24 0.81
 -7 9 2 6.66 0.96
 -7 9 2 5.92 0.8
 -5 -9 2 14.71 1.33
 5 -9 -2 14.94 1.19
 -5 9 2 11.35 1.51
 -5 9 2 13.89 1.33
 5 9 -2 11.84 1.33
 -5 9 2 13.01 1.07
 -5 9 2 13.88 1
 5 9 -2 15.39 1.22
 -5 9 2 14.16 1.18
 -3 -9 2 1.82 0.62
 3 -9 -2 1.88 0.45
 -3 9 2 1.5 0.37
 -3 9 2 1.75 0.33
 -3 9 2 2.14 0.47
 3 9 -2 1.7 0.45
 -3 9 2 0.99 0.53
 -3 9 2 1.3 0.73
 3 9 -2 2.25 0.46
 -1 -9 2 98.58 6.04
 1 -9 -2 93.68 5.82
 1 9 -2 92.38 5.74
 -1 9 2 90.69 6.35
 -1 9 2 101.62 5.74
 1 9 -2 102.01 5.99
 1 9 -2 93.89 5.82
 -1 9 2 96.81 5.66
 -1 9 2 86.52 5.96
 1 -9 2 55.65 3.1
 1 -9 2 54.98 3.57
 1 9 2 54.19 3.19
 1 9 2 46.9 3.81
 -1 9 -2 53.15 3.35
 -1 9 -2 54.17 3.71
 -1 9 -2 50.96 3.26
 -1 9 -2 48.73 3.13
 1 9 2 48 3.48
 1 9 2 54.25 3.25
 3 -9 2 1.49 0.19
 3 -9 2 1.25 0.61
 3 9 2 1.08 0.48
 3 9 2 1.06 0.36
 -3 9 -2 0.77 0.39
 -3 9 -2 1.3 0.28
 3 9 2 1.12 0.31
 -3 9 -2 1.12 0.44
 3 9 2 1.52 0.78
 5 -9 2 10.11 0.64
 5 -9 2 7.59 1.12
 5 9 2 10.75 0.86
 -5 9 -2 9.58 0.98
 5 9 2 10.29 0.86
 -5 9 -2 10.67 0.8
 5 9 2 7.73 1.38
 5 9 2 7.52 1.05
 7 -9 2 48.79 3.45
 7 9 2 47.67 3.32
 7 9 2 50.29 3.12
 -7 9 -2 53.15 3.09
 7 9 2 43.63 3.66
 7 9 2 49.39 3.07
 -7 9 -2 53.11 3.23
 9 -9 2 9.31 1.25
 -9 9 -2 10 0.95
 9 9 2 8.28 1.01
 -9 9 -2 10.15 0.83
 9 9 2 9.53 1.44
 9 9 2 9.02 0.85
 9 9 2 8.59 0.84
 11 -9 2 0.09 0.53
 11 9 2 -0.08 0.3
 11 9 2 0.44 0.49
 11 9 2 0.09 0.35
 -11 9 -2 0.2 0.34
 11 9 2 -0.65 0.54
 11 9 2 -0.47 0.43
 13 -9 2 20.57 1.87
 13 9 2 19.36 1.68
 13 9 2 18.68 1.53
 13 9 2 20.71 1.44
 13 9 2 17.44 1.4
 13 9 2 17.18 1.86
 15 -9 2 12.63 1.55
 15 9 2 10.39 1.3
 15 9 2 11.53 1.06
 15 9 2 12.48 1.09
 15 9 2 10.74 1.2
 15 9 2 13.57 1.6
 17 -9 2 4.31 1.04
 17 9 2 3.09 0.56
 17 9 2 1.84 0.64
 17 9 2 2.85 0.84
 19 -9 2 9.05 1.51
 19 9 2 9.41 1.17
 19 9 2 8.41 1.28
 21 -9 2 8.01 1.5
 21 9 2 8.23 1.38
 21 9 2 7.15 1.09
 23 -9 2 8.5 1.57
 23 9 2 11.96 1.74
 23 9 2 9.02 1.23
 25 -9 2 1.15 1.11
 25 9 2 0.67 0.77
 25 9 2 -0.87 0.98
 27 -9 2 7.85 1.78
 27 9 2 9.38 1.39
 27 9 2 7 1.53
 29 -9 2 0.35 1.19
 29 9 2 4.45 1.16
 29 9 2 3.68 1.39
 31 -9 2 1.36 1.43
 31 9 2 0.77 1.19
 31 9 2 0.84 1.24
 33 -9 2 -0.76 1.41
 33 9 2 -0.3 1.26
 34 -10 -2 1.96 1.41
 34 10 -2 2.88 1.06
 32 -10 -2 0.13 1.25
 32 10 -2 0.71 0.83
 30 -10 -2 8.67 1.83
 30 10 -2 9.86 1.45
 -30 10 2 5.27 1.39
 28 -10 -2 6.19 1.61
 28 10 -2 12.01 2.08
 -28 10 2 6.44 1.2
 28 10 -2 7.47 1.29
 -28 10 2 6.69 1.41
 26 -10 -2 0.33 0.93
 26 10 -2 0.5 0.74
 -26 10 2 -0.3 0.62
 -26 10 2 -0.7 0.54
 26 10 -2 1.38 0.96
 24 -10 -2 4.35 1.18
 -24 10 2 3.91 0.9
 24 10 -2 4.21 0.95
 -24 10 2 3.45 1.03
 -24 10 2 4.04 0.51
 -24 10 2 3.88 0.88
 24 10 -2 4.92 1.21
 22 -10 -2 24.89 2.21
 22 10 -2 21.16 2.12
 -22 10 2 19.33 1.85
 -22 10 2 21.13 1.43
 22 10 -2 20.13 1.89
 -22 10 2 20.06 2.16
 -22 10 2 23.89 1.86
 20 -10 -2 35.93 2.82
 -20 10 2 34.92 2.24
 20 10 -2 34.28 2.82
 -20 10 2 34.28 2.68
 -20 10 2 40.64 2.62
 -20 10 2 31.53 3.01
 -20 10 2 36.38 2.36
 20 10 -2 37.58 2.68
 18 -10 -2 -0.42 0.52
 18 10 -2 0.33 0.6
 18 10 -2 1.3 0.77
 -18 10 2 0.45 0.34
 18 10 -2 0.53 0.55
 -18 10 2 0.47 0.59
 -18 10 2 -0.15 0.41
 -18 10 2 0.94 0.29
 -18 10 2 0.53 0.68
 -18 10 2 0.35 0.53
 -16 -10 2 10.64 1.44
 16 -10 -2 9.96 1.34
 16 10 -2 14.56 1.36
 -16 10 2 13.61 1.06
 -16 10 2 11.78 1.74
 -16 10 2 12.08 1.39
 -16 10 2 13.16 1.26
 16 10 -2 15.35 1.47
 -14 -10 2 42.22 3.17
 14 -10 -2 47.35 3.12
 -14 10 2 41.69 2.76
 -14 10 2 39.84 3.42
 14 10 -2 47.4 3.02
 -14 10 2 40.64 3.04
 -14 10 2 48.03 2.97
 12 -10 -2 1.29 0.54
 -12 -10 2 1.87 0.67
 -12 10 2 2.35 0.56
 -12 10 2 1.5 0.83
 12 10 -2 1.36 0.53
 -12 10 2 1.54 0.38
 -12 10 2 1.27 0.58
 10 -10 -2 1.17 0.51
 -10 -10 2 1.1 0.63
 -10 10 2 0.68 0.4
 -10 10 2 1.14 0.74
 -10 10 2 1.13 0.53
 -10 10 2 1.19 0.35
 10 10 -2 0.32 0.48
 8 -10 -2 87.35 5.19
 -8 -10 2 83.37 5.32
 -8 10 2 89.73 5.06
 -8 10 2 74.01 5.59
 -8 10 2 81.21 5.14
 -8 10 2 78.65 4.9
 8 10 -2 77.24 5.09
 6 -10 -2 67.96 4.53
 -6 -10 2 76.05 4.74
 -6 10 2 77.8 4.72
 -6 10 2 60.95 4.95
 6 10 -2 69.38 4.48
 -6 10 2 69.71 4.5
 -6 10 2 72.55 4.31
 -6 10 2 75.76 4.44
 -4 -10 2 1.98 0.64
 4 -10 -2 1.95 0.54
 -4 10 2 2.01 0.65
 4 10 -2 2.26 0.57
 -4 10 2 2.42 0.48
 -4 10 2 2.03 0.52
 -4 10 2 1.58 0.8
 -4 10 2 2.08 0.39
 2 -10 -2 20.68 1.57
 -2 -10 2 21.25 1.78
 -2 10 2 24.02 1.57
 -2 10 2 19.82 1.4
 -2 10 2 19.61 1.73
 -2 10 2 17.5 2
 -2 10 2 18.77 1.46
 2 10 -2 20.86 1.54
 0 -10 -2 37.09 2.44
 0 -10 2 35.91 2.13
 0 -10 2 32.05 2.61
 0 10 2 36.58 2.25
 0 10 2 31.62 2.93
 0 10 2 37.41 2.33
 0 10 2 32.12 2.55
 0 10 -2 35.69 2.41
 2 -10 2 30.76 2.37
 2 -10 2 33.66 1.86
 -2 -10 -2 28.34 2.17
 -2 10 -2 30.84 2.13
 -2 10 -2 29.12 1.91
 2 10 2 30.06 1.99
 2 10 2 27.01 2.27
 2 10 2 31.87 2.05
 2 10 2 30.3 2.73
 4 -10 2 2.51 0.27
 4 -10 2 2.49 0.75
 4 10 2 2.48 0.47
 4 10 2 2.4 0.89
 -4 10 -2 1.93 0.35
 -4 10 -2 2.15 0.55
 4 10 2 2.42 0.66
 4 10 2 2.51 0.47
 6 -10 2 62.48 4.04
 6 10 2 55.97 3.85
 6 10 2 53.44 4.24
 -6 10 -2 56.98 3.57
 6 10 2 57.62 3.56
 6 10 2 56.14 3.62
 -6 10 -2 62.93 3.72
 8 -10 2 19 1.84
 8 10 2 19.38 2.13
 -8 10 -2 22.37 1.51
 8 10 2 21.76 1.78
 8 10 2 20.03 1.5
 8 10 2 22.14 1.55
 -8 10 -2 22.39 1.63
 10 -10 2 22.17 2.03
 -10 10 -2 23.99 1.6
 10 10 2 22.23 1.79
 10 10 2 21.97 1.58
 10 10 2 23.17 1.63
 10 10 2 21.15 1.83
 10 10 2 21.09 2.2
 12 -10 2 7.68 1.21
 12 10 2 5.37 0.71
 12 10 2 4.41 1.16
 12 10 2 4.54 0.87
 12 10 2 7.07 0.75
 -12 10 -2 6.62 0.74
 12 10 2 4.62 0.82
 14 -10 2 12.32 1.68
 14 10 2 13.3 1.48
 14 10 2 14.09 1.21
 14 10 2 14.43 1.75
 14 10 2 13.8 1.36
 14 10 2 12.37 1.19
 -14 10 -2 15.41 1.2
 16 -10 2 36.58 2.92
 16 10 2 35.64 3.02
 16 10 2 36.09 2.59
 -16 10 -2 40.13 2.53
 16 10 2 32.22 2.47
 16 10 2 38.78 2.81
 18 -10 2 2.2 0.98
 18 10 2 2.49 0.9
 18 10 2 1.33 0.63
 -18 10 -2 1.38 0.57
 20 -10 2 14.19 2.01
 20 10 2 18.22 1.97
 20 10 2 17.31 1.69
 -20 10 -2 19.54 1.58
 22 -10 2 13.38 1.87
 -22 10 -2 13.35 1.37
 22 10 2 10.77 1.68
 22 10 2 13.54 1.53
 24 -10 2 4.78 1.39
 -24 10 -2 3.9 0.83
 24 10 2 4.36 0.99
 24 10 2 3.93 1.35
 26 -10 2 5.63 1.55
 26 10 2 5.04 1.46
 26 10 2 4.69 1.14
 -26 10 -2 3.16 0.88
 28 -10 2 5.96 1.77
 28 10 2 9 1.43
 28 10 2 6.99 1.58
 30 -10 2 11.07 2.21
 30 10 2 12.83 2.11
 30 10 2 15.03 1.91
 31 -11 -2 -0.34 1.23
 31 11 -2 2.05 0.94
 29 -11 -2 16.53 2.44
 29 11 -2 20.13 2.11
 27 -11 -2 6.93 1.62
 27 11 -2 6.6 1.55
 27 11 -2 10.03 1.38
 -27 11 2 6.05 1.39
 25 -11 -2 2.14 1.02
 -25 11 2 2.46 0.86
 -25 11 2 1.76 0.89
 25 11 -2 1.95 0.87
 25 11 -2 2.09 1.13
 23 -11 -2 11.17 1.63
 -23 11 2 10.18 1.34
 23 11 -2 13.52 1.49
 -23 11 2 8.75 1.69
 23 11 -2 10.71 1.71
 21 -11 -2 9.57 1.54
 -21 11 2 14.57 1.43
 -21 11 2 11.18 1.78
 21 11 -2 12.76 1.47
 -21 11 2 12.23 1.46
 21 11 -2 13.5 1.77
 19 -11 -2 11.63 1.56
 -19 -11 2 11.07 1.56
 19 11 -2 14.98 1.79
 -19 11 2 13.2 1.17
 -19 11 2 12.55 1.94
 -19 11 2 12.43 1.46
 -19 11 2 15.46 1.48
 19 11 -2 15.89 1.42
 17 -11 -2 3.64 0.86
 -17 -11 2 2.8 0.86
 -17 11 2 4.02 0.87
 -17 11 2 2.64 0.54
 -17 11 2 1.51 0.59
 17 11 -2 3.54 0.78
 -17 11 2 2.91 1.06
 17 11 -2 3.46 0.9
 17 11 -2 4.49 1.12
 -15 -11 2 27.65 2.32
 15 -11 -2 22.75 2.16
 -15 11 2 29.12 2.08
 15 11 -2 24 2.07
 -15 11 2 26.69 2.15
 -15 11 2 24.09 2.51
 15 11 -2 33.05 2.35
 -15 11 2 26.55 1.88
 -13 -11 2 23.06 2
 13 -11 -2 19.12 1.8
 13 11 -2 19.2 1.71
 -13 11 2 19.63 1.76
 13 11 -2 26.33 2.1
 -13 11 2 18.47 2.13
 -13 11 2 19.79 1.53
 -13 11 2 21.91 1.7
 -11 -11 2 13.38 1.52
 11 -11 -2 11.15 1.31
 -11 11 2 15.58 1.24
 -11 11 2 11.8 1.03
 -11 11 2 10.31 1.21
 11 11 -2 11.61 1.23
 -11 11 2 9.7 1.66
 -9 -11 2 3.82 0.84
 9 -11 -2 3.71 0.76
 -9 11 2 3.73 0.54
 -9 11 2 4.34 0.76
 -9 11 2 4.13 0.67
 9 11 -2 2.93 0.68
 -9 11 2 3.68 1.08
 -7 -11 2 36.94 2.84
 7 -11 -2 39.38 2.74
 7 11 -2 41.09 2.65
 -7 11 2 41.14 2.6
 -7 11 2 33.26 3.11
 -7 11 2 36.79 2.62
 -7 11 2 37.84 2.45
 -5 -11 2 5.23 1.01
 5 -11 -2 4.74 0.77
 -5 11 2 5.44 0.94
 -5 11 2 4.82 0.59
 -5 11 2 3.47 1.14
 5 11 -2 4.91 0.77
 -5 11 2 4.62 0.69
 -5 11 2 5.3 0.74
 -3 -11 2 0.2 0.58
 3 -11 -2 1.82 0.56
 -3 11 2 1.23 0.39
 -3 11 2 0.95 0.8
 3 11 -2 0.01 0.43
 -3 11 2 1.08 0.5
 -3 11 2 1.14 0.6
 -3 11 2 0.43 0.4
 1 -11 -2 3.15 0.72
 -1 -11 2 2.55 0.77
 -1 11 2 4.69 0.67
 -1 11 2 3.33 1.09
 1 11 -2 3.73 0.7
 -1 11 2 4.6 0.87
 -1 11 2 5.81 0.63
 1 -11 2 70.82 4.75
 -1 -11 -2 73.18 4.54
 1 11 2 70.8 4.28
 -1 11 -2 67.75 4.41
 1 11 2 75.3 4.4
 1 11 2 67.2 4.63
 1 11 2 65.35 5.08
 3 -11 2 0.52 0.62
 -3 -11 -2 0.46 0.46
 3 11 2 0.95 0.84
 -3 11 -2 0.53 0.46
 3 11 2 0.24 0.36
 3 11 2 1.23 0.61
 3 11 2 0.8 0.43
 5 -11 2 13.64 1.62
 5 11 2 14.21 1.19
 -5 11 -2 16.2 1.3
 5 11 2 16.44 1.24
 -5 11 -2 14.67 1.16
 5 11 2 12.3 1.86
 5 11 2 13.79 1.45
 7 -11 2 4.26 0.94
 -7 11 -2 4.4 0.58
 7 11 2 4.56 0.64
 -7 11 -2 3.89 0.67
 7 11 2 3.87 1.15
 7 11 2 5.77 0.67
 7 11 2 3.81 0.83
 9 -11 2 25.32 2.31
 9 11 2 28.77 1.98
 9 11 2 26.81 2.19
 9 11 2 25.84 2.62
 -9 11 -2 29.31 1.93
 9 11 2 28.67 1.91
 11 -11 2 0.02 0.62
 11 11 2 -0.23 0.33
 11 11 2 -0.65 0.5
 11 11 2 0.43 0.46
 -11 11 -2 0.34 0.35
 11 11 2 -0.23 0.57
 11 11 2 0.1 0.69
 13 -11 2 18.48 2
 13 11 2 17.4 1.69
 13 11 2 16.2 1.35
 13 11 2 14.99 1.93
 13 11 2 14.61 1.44
 -13 11 -2 14.38 1.28
 15 -11 2 12.91 1.69
 15 11 2 10.92 1.44
 15 11 2 10.27 1.25
 15 11 2 10.33 1.68
 -15 11 -2 12.77 1.16
 15 11 2 12.84 1.4
 17 -11 2 0.45 0.75
 17 11 2 0.28 0.76
 -17 11 -2 2.24 0.57
 17 11 2 2.04 0.74
 19 -11 2 2.35 1
 -19 11 -2 2.4 0.67
 19 11 2 3.37 0.87
 19 11 2 0.79 0.88
 21 -11 2 15.73 2.12
 21 11 2 15.83 1.66
 -21 11 -2 14.51 1.43
 21 11 2 14.21 1.86
 23 -11 2 6.61 1.53
 -23 11 -2 7.95 1.1
 23 11 2 8.79 1.3
 23 11 2 7.18 1.5
 25 -11 2 0.84 1.23
 25 11 2 1.84 1.22
 -25 11 -2 1.9 0.75
 25 11 2 1.09 0.94
 27 -11 2 4.85 1.6
 27 11 2 8.42 1.79
 27 11 2 7.69 1.39
 29 -11 2 13.13 2.33
 29 11 2 7.12 1.63
 29 11 2 11.67 1.72
 30 -12 -2 -0.81 1.04
 28 -12 -2 1.73 1.28
 28 12 -2 6.19 1.82
 26 -12 -2 3.88 1.22
 26 12 -2 0.44 0.66
 26 12 -2 0.89 1.09
 24 -12 -2 0.11 0.84
 24 12 -2 0.14 1.03
 -24 12 2 2.57 0.88
 24 12 -2 2.14 0.83
 -22 -12 2 1.98 0.89
 22 -12 -2 1.66 0.92
 22 12 -2 1.93 1.12
 -22 12 2 1.8 0.99
 -22 12 2 0.68 0.71
 22 12 -2 0.38 0.68
 -20 -12 2 3.38 0.98
 20 -12 -2 1.94 0.91
 20 12 -2 3.01 0.8
 -20 12 2 1.89 0.72
 -20 12 2 3.37 1.2
 20 12 -2 2.8 1.14
 -20 12 2 3.22 0.83
 18 -12 -2 1.37 0.73
 -18 -12 2 -0.2 0.75
 18 12 -2 -0.1 0.87
 -18 12 2 -0.51 0.56
 -18 12 2 0.25 0.82
 -18 12 2 -0.15 0.59
 18 12 -2 -0.56 0.55
 -18 12 2 0 0.49
 -16 -12 2 0.47 0.65
 16 -12 -2 0.64 0.65
 -16 12 2 0.37 0.58
 -16 12 2 0.56 0.8
 -16 12 2 0.53 0.52
 16 12 -2 0.68 0.59
 16 12 -2 1.31 0.81
 -16 12 2 -0.32 0.41
 -14 -12 2 17.06 1.89
 14 -12 -2 13.66 1.61
 14 12 -2 15.69 1.48
 -14 12 2 13.49 2.11
 -14 12 2 13.72 1.29
 14 12 -2 17.17 1.83
 -14 12 2 16.8 1.56
 -14 12 2 16.85 1.51
 -12 -12 2 0.43 0.71
 12 -12 -2 -0.03 0.54
 12 12 -2 0.4 0.78
 -12 12 2 0.87 0.91
 -12 12 2 1.71 0.63
 -12 12 2 0.46 0.41
 -12 12 2 0.67 0.53
 12 12 -2 1.22 0.52
 -10 -12 2 0.68 0.71
 10 -12 -2 0.27 0.54
 -10 12 2 0.21 0.72
 10 12 -2 -0.21 0.77
 -10 12 2 -0.36 0.43
 10 12 -2 -0.28 0.45
 -10 12 2 0.42 0.41
 -10 12 2 -0.09 0.43
 8 -12 -2 5.97 0.97
 -8 -12 2 4.9 1.02
 -8 12 2 3.97 1.19
 -8 12 2 4.58 0.64
 -8 12 2 6.17 0.84
 -8 12 2 4.91 0.81
 8 12 -2 3.93 0.74
 -6 -12 2 15.29 1.69
 6 -12 -2 13.37 1.45
 6 12 -2 13.58 1.25
 -6 12 2 13.38 1.15
 -6 12 2 12.88 1.24
 -6 12 2 10.36 1.78
 -6 12 2 15.68 1.3
 4 -12 -2 1.28 0.58
 -4 -12 2 2.1 0.78
 -4 12 2 2.72 0.77
 -4 12 2 1.78 0.46
 -4 12 2 1.61 0.94
 -4 12 2 1.99 0.56
 4 12 -2 1.17 0.54
 -4 12 2 1.78 0.55
 2 -12 -2 -0.06 0.49
 -2 -12 2 0.13 0.58
 -2 12 2 0.31 0.76
 -2 12 2 0.8 0.46
 -2 12 2 0.36 0.39
 2 12 -2 0.79 0.47
 -2 12 2 0.66 0.57
 0 -12 2 15.55 1.77
 0 -12 -2 15.01 1.48
 0 12 2 12.78 1.97
 0 12 -2 16.68 1.36
 0 12 2 16.49 1.36
 0 12 2 15.44 1.26
 0 12 2 16.22 1.57
 2 -12 2 2.59 0.83
 -2 -12 -2 2.33 0.67
 -2 12 -2 2.53 0.59
 2 12 2 1.68 0.5
 2 12 2 1.96 0.55
 2 12 2 0.3 0.86
 2 12 2 0.93 0.63
 -4 -12 -2 1.35 0.59
 4 -12 2 2.15 0.85
 4 12 2 1.04 0.61
 4 12 2 0.95 0.83
 -4 12 -2 1.08 0.49
 4 12 2 1.82 0.52
 4 12 2 0.28 0.45
 -6 -12 -2 18.07 1.63
 6 -12 2 15.9 1.85
 6 12 2 17.48 1.41
 -6 12 -2 18.67 1.48
 6 12 2 15.7 2.07
 6 12 2 14.97 1.61
 6 12 2 16.56 1.36
 8 -12 2 2.48 0.92
 8 12 2 2.07 0.95
 8 12 2 3.86 0.64
 8 12 2 3.52 0.84
 8 12 2 3.16 0.61
 10 -12 2 5.65 1.16
 10 12 2 4.65 1.23
 10 12 2 6.49 0.86
 10 12 2 7.2 1.09
 12 -12 2 19.28 2.13
 12 12 2 19.11 1.51
 12 12 2 16.58 1.66
 12 12 2 17.02 1.79
 12 12 2 15.51 2.03
 14 -12 2 8.87 1.53
 14 12 2 7.28 1.21
 14 12 2 6.86 1.13
 14 12 2 7.39 1.45
 16 -12 2 8.78 1.51
 16 12 2 7.32 1.24
 16 12 2 4.48 0.93
 18 -12 2 0.85 1.02
 18 12 2 0.34 0.86
 18 12 2 0.76 0.74
 20 -12 2 4.58 1.25
 20 12 2 1.45 1.06
 20 12 2 2.47 0.89
 22 -12 2 0.15 1.06
 22 12 2 0.78 1.02
 22 12 2 2.95 0.96
 24 -12 2 3.45 1.45
 24 12 2 5.75 1.47
 24 12 2 5.08 1.14
 26 -12 2 -0.6 1.15
 26 12 2 0.68 1.28
 26 12 2 -0.5 0.86
 27 -13 -2 2.73 1.2
 -27 -13 2 0.65 0.98
 -25 -13 2 -1.4 0.82
 25 -13 -2 0.78 1.01
 25 13 -2 1.47 1.16
 -23 -13 2 0.65 0.94
 23 -13 -2 0.89 0.92
 -23 13 2 -0.91 0.53
 23 13 -2 -1.64 0.89
 21 -13 -2 0.93 0.87
 -21 -13 2 1.07 0.89
 21 13 -2 0.33 1.04
 -21 13 2 3.02 0.88
 19 -13 -2 -0.39 0.72
 -19 -13 2 -0.87 0.72
 19 13 -2 0.3 0.94
 -19 13 2 0.14 0.62
 -19 13 2 -0.16 0.54
 19 13 -2 -0.7 0.55
 -19 13 2 -0.77 0.74
 -17 -13 2 -0.12 0.79
 17 -13 -2 0.87 0.77
 17 13 -2 0.8 0.61
 -17 13 2 0.49 0.59
 -17 13 2 1.13 0.94
 -17 13 2 1.38 0.64
 -15 -13 2 -0.59 0.73
 15 -13 -2 1.31 0.77
 -15 13 2 0.61 0.6
 15 13 -2 1.41 0.97
 15 13 -2 0.65 0.61
 -15 13 2 0.84 0.94
 -15 13 2 0.97 0.58
 -13 -13 2 12.15 1.62
 13 -13 -2 9.56 1.34
 13 13 -2 13.81 1.77
 -13 13 2 7.91 1.65
 -13 13 2 10.25 1.24
 -13 13 2 8.67 1.14
 -13 13 2 10.53 1.03
 13 13 -2 9.59 1.17
 -11 -13 2 3.45 1.04
 11 -13 -2 4.47 0.95
 11 13 -2 6.52 1.34
 -11 13 2 5.11 0.85
 -11 13 2 3.82 1.28
 -11 13 2 4.16 0.67
 -11 13 2 4.71 0.84
 11 13 -2 4.38 0.81
 -9 -13 2 2.23 0.92
 9 -13 -2 2.06 0.74
 9 13 -2 3.62 1.18
 -9 13 2 2.57 0.68
 -9 13 2 1.92 0.56
 -9 13 2 0.98 0.93
 9 13 -2 2.89 0.66
 -9 13 2 2.67 0.65
 7 -13 -2 4.14 0.92
 -7 -13 2 2.22 0.92
 -7 13 2 3.9 0.73
 7 13 -2 3.31 0.71
 -7 13 2 3.69 0.71
 7 13 -2 3.77 1.14
 -7 13 2 2.99 0.59
 -7 13 2 2.23 1.07
 -5 -13 2 -0.14 0.69
 5 -13 -2 0.06 0.54
 -5 13 2 0.25 0.46
 5 13 -2 0.57 0.46
 -5 13 2 0.42 0.51
 5 13 -2 -0.13 0.8
 -5 13 2 0.63 0.85
 -3 -13 2 0.15 0.72
 3 -13 -2 0.47 0.57
 -3 13 2 0.87 0.5
 -3 13 2 0.89 0.66
 -3 13 2 0.24 0.87
 -3 13 2 0.76 0.48
 3 13 -2 0.32 0.48
 -1 -13 2 0.39 0.66
 1 -13 -2 0.68 0.58
 -1 13 2 0.57 0.47
 -1 13 2 0.57 0.55
 -1 13 2 -0.18 0.76
 1 13 -2 -0.72 0.39
 -1 13 2 1.09 0.52
 -1 -13 -2 4.23 0.91
 1 -13 2 3.6 1.07
 1 13 2 4.26 0.74
 -1 13 -2 3.78 0.7
 1 13 2 5.21 0.74
 1 13 2 3.74 0.87
 1 13 2 3.62 1.23
 3 -13 2 2.51 0.97
 -3 -13 -2 4.83 0.92
 3 13 2 4.52 0.75
 3 13 2 1.75 1.13
 3 13 2 3.8 0.89
 -3 13 -2 4.25 0.72
 3 13 2 3 0.66
 -5 -13 -2 1.13 0.7
 5 -13 2 1.66 0.91
 5 13 2 2.62 0.6
 5 13 2 1.12 1
 5 13 2 0.77 0.65
 -5 13 -2 1.82 0.57
 5 13 2 2.18 0.6
 -7 -13 -2 -0.49 0.54
 7 -13 2 1.43 0.88
 7 13 2 0.7 0.81
 7 13 2 1.55 0.55
 7 13 2 0.43 0.62
 9 -13 2 1.17 0.89
 9 13 2 0.94 0.51
 9 13 2 1.29 0.7
 9 13 2 1.68 1.05
 11 -13 2 7.89 1.48
 11 13 2 7.88 1.62
 11 13 2 6.95 1.17
 11 13 2 8.6 1.28
 13 -13 2 0.28 0.92
 13 13 2 0.97 0.98
 13 13 2 0.86 0.69
 13 13 2 -0.1 0.73
 15 -13 2 -0.13 0.76
 15 13 2 -0.15 0.66
 15 13 2 0.45 0.83
 17 -13 2 10.28 1.72
 17 13 2 10.53 1.41
 17 13 2 10.03 1.57
 19 -13 2 -0.57 1.01
 19 13 2 1.62 1.06
 19 13 2 2.45 0.88
 21 -13 2 0.5 1.15
 21 13 2 0.51 0.76
 21 13 2 0.02 1.1
 23 -13 2 -1.1 1.14
 23 13 2 0.07 1.1
 23 13 2 1.58 0.88
 -24 -14 2 0.03 0.94
 24 -14 -2 0.26 0.94
 24 14 -2 -0.61 1.36
 -22 -14 2 1.28 0.95
 22 -14 -2 3.07 1.12
 22 14 -2 3.08 1.35
 -20 -14 2 5.15 1.28
 20 -14 -2 4.44 1.2
 -20 14 2 5.47 1.06
 20 14 -2 7.14 1.59
 18 -14 -2 0.92 0.81
 -18 -14 2 1.58 1
 18 14 -2 -0.63 0.99
 -18 14 2 0.53 0.57
 -16 -14 2 5.53 1.27
 16 -14 -2 6.66 1.25
 -16 14 2 6.24 1
 -16 14 2 4.45 1
 14 -14 -2 0.98 0.79
 -14 -14 2 1.44 0.9
 -14 14 2 1.34 0.68
 -14 14 2 1.24 0.65
 12 -14 -2 1.18 0.7
 -12 -14 2 1.27 0.93
 12 14 -2 -0.35 0.85
 -12 14 2 -0.25 0.57
 -12 14 2 0.46 0.56
 10 -14 -2 0.66 0.66
 -10 -14 2 0.9 0.85
 -10 14 2 -0.17 0.52
 10 14 -2 -0.15 0.94
 -10 14 2 0.06 0.82
 -8 -14 2 20.92 2.32
 8 -14 -2 20.37 2.01
 -8 14 2 16.92 2.33
 8 14 -2 28 2.55
 -8 14 2 21.35 1.84
 -6 -14 2 5.03 1.24
 6 -14 -2 3.8 0.97
 6 14 -2 6.15 1.49
 -6 14 2 5.34 0.88
 -6 14 2 4.35 1.34
 -6 14 2 4.86 0.78
 4 -14 -2 6.16 1.12
 -4 -14 2 3.1 1.04
 -4 14 2 6.38 0.83
 4 14 -2 9.58 1.67
 -4 14 2 4.94 0.85
 -4 14 2 4.05 1.31
 -2 -14 2 2.55 1.02
 2 -14 -2 3.12 0.86
 -2 14 2 2.55 1.14
 2 14 -2 3.43 1.26
 -2 14 2 2.25 0.65
 -2 14 2 2.02 0.6
 0 -14 -2 5.2 1.06
 0 -14 2 6.33 1.32
 0 14 2 6.88 0.93
 0 14 -2 7.2 1.55
 0 14 2 5.32 1.1
 0 14 2 5.08 1.49
 -2 -14 -2 2.8 0.87
 2 -14 2 2.5 0.95
 -2 14 -2 3.14 1.24
 2 14 2 2.6 0.67
 2 14 2 1.94 1.1
 -4 -14 -2 8.26 1.31
 4 -14 2 10 1.57
 4 14 2 7.12 1.64
 4 14 2 8.95 1.08
 6 -14 2 10.26 1.61
 -6 -14 -2 9.93 1.41
 6 14 2 12.09 1.27
 6 14 2 8.23 1.73
 -8 -14 -2 3.28 0.91
 8 -14 2 0.81 0.94
 8 14 2 1.42 1.05
 -10 -14 -2 -0.17 0.66
 10 -14 2 -0.81 0.83
 10 14 2 0.24 0.8
 10 14 2 -0.07 0.85
 12 -14 2 7.55 1.52
 12 14 2 8.92 1.37
 12 14 2 6.53 1.59
 14 -14 2 10.38 1.8
 14 14 2 10.5 1.57
 16 -14 2 0.22 0.91
 16 14 2 -0.42 0.83
 18 -14 2 -0.07 0.99
 18 14 2 -0.62 0.87
 20 -14 2 6.18 1.66
 20 14 2 4.78 1.43
 21 -15 -2 7.74 1.51
 -21 -15 2 3.39 1.3
 21 15 -2 9.72 1.75
 19 -15 -2 0.76 0.89
 -19 -15 2 0.77 0.97
 19 15 -2 0.63 1.15
 17 -15 -2 2.43 1.09
 -17 -15 2 4.91 1.24
 17 15 -2 5.05 1.49
 -15 -15 2 8.89 1.57
 15 -15 -2 6.95 1.36
 -13 -15 2 20.97 2.49
 13 -15 -2 25.62 2.3
 -11 -15 2 0.04 0.75
 11 -15 -2 -0.15 0.69
 -11 15 2 -0.02 0.59
 11 15 -2 1.26 1.04
 9 -15 -2 4.26 1.04
 -9 -15 2 3.55 1.15
 9 15 -2 6.15 1.41
 -9 15 2 4.5 0.94
 7 -15 -2 6.9 1.27
 -7 -15 2 6.8 1.44
 7 15 -2 11.24 1.9
 -7 15 2 6.51 1.03
 -5 -15 2 10.2 1.74
 5 -15 -2 7.4 1.34
 -5 15 2 11.19 1.28
 5 15 -2 14.96 2.07
 3 -15 -2 2.15 0.86
 -3 -15 2 1.72 0.93
 3 15 -2 3.16 1.43
 -3 15 2 3.06 0.76
 -1 -15 2 5.17 1.32
 1 -15 -2 5.16 1.09
 -1 15 2 4.43 0.86
 -1 15 2 3.21 1.85
 1 15 -2 6.36 1.56
 1 -15 2 3.8 1.21
 -1 -15 -2 4.96 1.06
 1 15 2 3.14 0.76
 1 15 2 3.49 1.34
 -3 -15 -2 1.59 0.83
 3 -15 2 0.04 0.87
 3 15 2 0.6 0.67
 3 15 2 0.1 0.81
 5 -15 2 -0.64 0.79
 -5 -15 -2 0.29 0.68
 5 15 2 -0.12 0.9
 -7 -15 -2 15.69 1.9
 7 -15 2 18.05 2.19
 7 15 2 15.28 2.4
 9 -15 2 0.53 0.91
 -9 -15 -2 0.93 0.78
 9 15 2 1.11 0.97
 11 -15 2 -1.96 0.77
 -11 -15 -2 0.03 0.73
 11 15 2 -0.31 0.81
 13 -15 2 2.46 1.25
 -13 -15 -2 1.47 0.95
 13 15 2 0.63 0.91
 -15 -15 -2 5.77 1.39
 15 -15 2 8.38 1.77
 15 15 2 9.52 1.55
 17 -15 2 1.63 1.13
 17 15 2 0.57 1
 -14 -16 2 10.83 1.84
 14 -16 -2 7.68 1.47
 -12 -16 2 0.1 0.84
 12 -16 -2 0.62 0.73
 -10 -16 2 1.29 1.05
 10 -16 -2 0.81 0.75
 8 -16 -2 4.76 1.1
 -8 -16 2 4.91 1.34
 6 -16 -2 4.14 1.11
 -6 -16 2 3.85 1.3
 -4 -16 2 12.3 1.87
 4 -16 -2 13.21 1.81
 -2 -16 2 1.87 1.11
 2 -16 -2 2.37 0.94
 0 -16 -2 2.4 0.95
 0 -16 2 6.84 1.54
 -2 -16 -2 6.53 1.29
 2 -16 2 5.21 1.36
 4 -16 2 3.22 1.23
 -4 -16 -2 0.9 0.78
 -6 -16 -2 1.65 0.95
 6 -16 2 3.31 1.27
 8 -16 2 4.98 1.42
 -8 -16 -2 4.95 1.15
 -10 -16 -2 5.76 1.29
 10 -16 2 4.03 1.39
 10 16 2 2.2 1.1
 -12 -16 -2 3.48 1.18
 12 -16 2 1.71 1.21
 12 16 2 1.2 0.99
 -5 -17 2 -0.06 1.03
 5 -17 -2 2.51 0.95
 -3 -17 2 0.67 1.09
 3 -17 -2 -0.19 0.78
 -1 -17 2 0.05 0.95
 1 -17 -2 0.22 0.81
 1 -17 2 1 1.1
 -1 -17 -2 0.3 0.79
 42 0 -3 1.42 1.3
 40 0 -3 0.79 1.11
 38 0 -3 0.66 1.15
 -36 0 3 0.33 0.52
 36 0 -3 -0.77 0.86
 -34 0 3 -0.03 0.46
 34 0 -3 0.17 0.94
 -32 0 3 -0.4 0.38
 32 0 -3 -0.38 0.84
 30 0 -3 0.26 0.81
 -30 0 3 0.24 0.4
 28 0 -3 0.32 0.67
 28 0 -3 0.02 0.36
 -28 0 3 0.13 0.35
 -26 0 3 -0.1 0.3
 26 0 -3 0.07 0.33
 -26 0 3 -0.64 0.37
 26 0 -3 0.02 0.57
 24 0 -3 -0.25 0.33
 -24 0 3 0.29 0.36
 -24 0 3 -0.4 0.32
 24 0 -3 0.23 0.51
 24 0 -3 -0.03 0.28
 -24 0 3 0.13 0.2
 -22 0 3 0.07 0.31
 22 0 -3 0.33 0.43
 22 0 -3 0.76 0.55
 22 0 -3 0.15 0.25
 -22 0 3 0.19 0.29
 22 0 -3 -0.23 0.29
 -22 0 3 0.16 0.19
 20 0 -3 0.26 0.27
 20 0 -3 0.17 0.21
 -20 0 3 -0.38 0.27
 20 0 -3 0.32 0.38
 -20 0 3 0.23 0.27
 20 0 -3 0.46 0.46
 -20 0 3 -0.08 0.16
 -18 0 3 -0.29 0.26
 18 0 -3 0.01 0.26
 -18 0 3 0.14 0.26
 -18 0 3 -0.04 0.15
 18 0 -3 -0.05 0.18
 -18 0 3 0.15 0.24
 18 0 -3 0.08 0.33
 18 0 -3 0.08 0.38
 16 0 -3 -0.16 0.32
 -16 0 3 0.13 0.22
 16 0 -3 0.17 0.27
 -16 0 3 0.03 0.15
 16 0 -3 0.5 0.31
 -16 0 3 0.02 0.26
 -16 0 3 0.02 0.24
 14 0 -3 0.43 0.28
 -14 0 3 0.16 0.2
 -14 0 3 -0.04 0.14
 14 0 -3 0.04 0.28
 -14 0 3 -0.16 0.17
 -14 0 3 0.01 0.24
 14 0 -3 0.15 0.27
 12 0 -3 0.09 0.32
 12 0 -3 -0.09 0.18
 -12 0 3 -0.08 0.12
 -12 0 3 0.04 0.09
 12 0 -3 -0.66 0.19
 12 0 -3 0.28 0.25
 -12 0 3 -0.39 0.22
 -12 0 3 -0.27 0.17
 10 0 -3 0.44 0.38
 -10 0 3 -0.04 0.14
 -10 0 3 0.05 0.15
 10 0 -3 0.38 0.22
 10 0 -3 -0.11 0.19
 10 0 -3 0.06 0.18
 -10 0 3 -0.17 0.12
 -10 0 3 -0.03 0.2
 8 0 -3 -0.27 0.35
 -8 0 3 0.02 0.2
 8 0 -3 0.25 0.19
 -8 0 3 0.1 0.14
 8 0 -3 0.04 0.16
 -8 0 3 0 0.13
 8 0 -3 0.07 0.19
 -8 0 3 0.08 0.11
 6 0 -3 0.07 0.16
 -6 0 3 0.04 0.24
 6 0 -3 -0.04 0.12
 6 0 -3 -0.13 0.15
 -6 0 3 -0.16 0.11
 -6 0 3 -0.02 0.12
 -6 0 3 0.13 0.1
 -6 0 3 -0.09 0.13
 -6 0 3 -0.08 0.16
 -4 0 3 0.01 0.12
 4 0 -3 0.01 0.13
 -4 0 3 -0.07 0.13
 4 0 -3 0.04 0.17
 -4 0 3 0.05 0.2
 -4 0 3 -0.04 0.1
 -4 0 3 0.03 0.1
 -4 0 3 -0.05 0.16
 -2 0 3 0.02 0.12
 -2 0 3 0.24 0.21
 -2 0 3 -0.01 0.11
 -2 0 3 0.18 0.1
 2 0 -3 -0.1 0.17
 2 0 -3 -0.02 0.09
 2 0 -3 -0.09 0.12
 -2 0 3 0.08 0.12
 0 0 3 -0.11 0.11
 0 0 -3 -0.07 0.14
 0 0 3 -0.09 0.09
 0 0 3 -0.17 0.12
 0 0 -3 0.1 0.11
 0 0 -3 -0.29 0.15
 0 0 3 -0.04 0.15
 0 0 3 -0.34 0.21
 2 0 3 0.1 0.19
 2 0 3 0.9 0.28
 2 0 3 -0.02 0.17
 2 0 3 0.16 0.12
 -2 0 -3 -0.08 0.14
 2 0 3 -0.11 0.14
 -2 0 -3 0.08 0.09
 4 0 3 -0.2 0.2
 4 0 3 0 0.18
 -4 0 -3 -0.01 0.09
 4 0 3 0.04 0.23
 4 0 3 0.13 0.22
 4 0 3 -0.06 0.12
 -4 0 -3 0.05 0.16
 6 0 3 -0.05 0.13
 6 0 3 0.05 0.27
 6 0 3 -0.19 0.23
 6 0 3 0.05 0.2
 6 0 3 -0.06 0.22
 8 0 3 -0.09 0.14
 8 0 3 0.2 0.31
 8 0 3 -0.07 0.24
 8 0 3 0.14 0.32
 10 0 3 0.27 0.3
 10 0 3 -0.06 0.33
 10 0 3 -0.06 0.17
 10 0 3 -0.09 0.33
 12 0 3 -0.03 0.37
 12 0 3 0.08 0.4
 12 0 3 0.05 0.19
 12 0 3 -0.11 0.3
 14 0 3 0.29 0.46
 14 0 3 0.19 0.34
 14 0 3 0.12 0.21
 14 0 3 -0.04 0.41
 16 0 3 0.33 0.53
 16 0 3 -0.09 0.22
 16 0 3 0.08 0.33
 16 0 3 -0.27 0.48
 18 0 3 -0.27 0.24
 18 0 3 0.26 0.58
 18 0 3 0.99 0.63
 18 0 3 0.32 0.36
 20 0 3 -0.57 0.54
 20 0 3 0.25 0.64
 22 0 3 0.94 0.78
 22 0 3 0.93 0.69
 24 0 3 0.08 0.67
 24 0 3 -0.42 0.67
 26 0 3 0.88 0.74
 26 0 3 0.03 0.82
 28 0 3 1.18 0.87
 28 0 3 1.41 0.9
 30 0 3 -0.57 0.86
 30 0 3 -0.5 0.83
 32 0 3 0.46 0.92
 32 0 3 0.01 0.96
 34 0 3 1.06 1.01
 36 0 3 -0.21 0.9
 41 -1 -3 0.98 1.28
 41 1 -3 0.92 1.19
 39 -1 -3 0.83 1.17
 39 1 -3 -1.43 0.9
 37 -1 -3 -0.53 0.94
 -37 -1 3 0.76 0.55
 -37 1 3 0.46 0.53
 37 1 -3 0.15 1.02
 -35 -1 3 -0.11 0.49
 35 -1 -3 -0.02 0.91
 -35 1 3 0.3 0.45
 35 1 -3 -0.73 0.89
 33 -1 -3 10.23 1.59
 -33 -1 3 8.86 1.06
 33 1 -3 6.94 1.35
 -33 1 3 10.4 1.14
 -31 -1 3 4.59 0.71
 31 -1 -3 3.35 1
 31 1 -3 3.93 1.11
 -31 1 3 3.87 0.68
 -29 -1 3 6.05 0.78
 29 -1 -3 6.2 0.63
 29 -1 -3 5.75 1.21
 29 1 -3 4.75 1.1
 -29 1 3 6.21 0.81
 -27 -1 3 1.07 0.45
 27 -1 -3 1.46 0.79
 27 -1 -3 1.3 0.36
 27 1 -3 1.29 0.77
 -27 1 3 0.97 0.43
 -27 1 3 1.15 0.46
 -25 -1 3 10.57 1.03
 25 -1 -3 10.86 1.38
 -25 -1 3 10.77 0.97
 25 -1 -3 10.95 0.79
 25 1 -3 9.86 0.82
 25 1 -3 10.86 1.31
 -25 1 3 8.06 0.94
 -25 1 3 9.11 0.8
 -25 1 3 9.33 0.93
 23 -1 -3 6.56 1.03
 23 -1 -3 6.39 1.06
 -23 -1 3 7.31 0.65
 23 -1 -3 7.24 0.61
 -23 -1 3 7.19 0.73
 -23 -1 3 7.47 0.81
 -23 1 3 6.32 0.62
 23 1 -3 7.62 1.09
 23 1 -3 7.51 1.05
 23 1 -3 6.17 0.64
 -23 1 3 6.89 0.71
 -23 1 3 6.87 0.79
 23 1 -3 9.13 0.73
 21 -1 -3 42.6 3.34
 -21 -1 3 49.31 3.02
 -21 -1 3 50.86 3.05
 21 -1 -3 46.48 3.3
 -21 -1 3 50.55 3.12
 21 1 -3 47.9 2.93
 -21 1 3 50.72 3.05
 21 1 -3 44.26 3.26
 -21 1 3 48.6 2.99
 21 1 -3 42.63 3.32
 -21 1 3 46.49 3.13
 21 1 -3 57.59 3.16
 19 -1 -3 6.21 0.73
 -19 -1 3 5.15 0.58
 -19 -1 3 6.85 0.8
 19 -1 -3 6.04 0.91
 -19 -1 3 6.79 0.7
 19 -1 -3 4.95 0.81
 -19 -1 3 6.15 0.56
 -19 1 3 6.29 0.54
 19 1 -3 6.5 0.83
 19 1 -3 6.75 0.91
 19 1 -3 6.96 0.73
 -19 1 3 6.37 0.61
 -19 1 3 5.75 0.73
 -19 1 3 5.61 0.71
 19 1 -3 5.92 0.53
 -17 -1 3 3.04 0.38
 -17 -1 3 3.17 0.47
 17 -1 -3 3.08 0.61
 17 -1 -3 1.78 0.51
 17 -1 -3 3.21 0.58
 -17 -1 3 3.36 0.41
 -17 1 3 2.94 0.49
 17 1 -3 2.88 0.58
 17 1 -3 3.06 0.57
 -17 1 3 3.35 0.41
 -17 1 3 3.44 0.52
 -17 1 3 2.65 0.33
 17 1 -3 3.49 0.59
 17 1 -3 2.81 0.33
 -15 -1 3 4.41 0.52
 -15 -1 3 4.93 0.46
 15 -1 -3 4.02 0.6
 -15 -1 3 3.84 0.42
 15 -1 -3 5.43 0.78
 15 -1 -3 3.72 0.63
 15 1 -3 4.02 0.57
 -15 1 3 5.33 0.47
 -15 1 3 4.66 0.43
 15 1 -3 3.29 0.58
 -15 1 3 4.05 0.56
 15 1 -3 4.08 0.7
 15 1 -3 4.23 0.39
 13 -1 -3 50.65 3.35
 13 -1 -3 53.13 3.41
 -13 -1 3 56.81 3.35
 -13 -1 3 55.22 3.26
 -13 -1 3 54.86 3.24
 13 -1 -3 52.55 3.6
 -13 1 3 57.62 3.24
 13 1 -3 50.11 3.34
 -13 1 3 53.91 3.39
 13 1 -3 53.26 3.39
 13 1 -3 51.84 3.59
 13 1 -3 50.74 3.17
 -13 1 3 57.22 3.23
 11 -1 -3 0.17 0.22
 11 -1 -3 0.06 0.19
 11 -1 -3 0.1 0.31
 -11 -1 3 0.34 0.19
 -11 -1 3 0.51 0.25
 -11 -1 3 0.07 0.2
 -11 -1 3 0.22 0.16
 11 -1 -3 0.32 0.22
 -11 1 3 0.14 0.13
 11 1 -3 0.57 0.26
 -11 1 3 0.6 0.2
 11 1 -3 0.12 0.14
 -11 1 3 0.08 0.17
 11 1 -3 0.25 0.19
 11 1 -3 0.21 0.24
 11 1 -3 0.4 0.4
 -11 1 3 0.39 0.14
 -11 1 3 0.73 0.27
 9 -1 -3 30.23 2.06
 -9 -1 3 32.05 1.97
 -9 -1 3 32.79 2.04
 9 -1 -3 30.31 2.02
 9 -1 -3 29.98 2.37
 -9 -1 3 31.04 1.99
 -9 -1 3 30.78 2.06
 9 -1 -3 36.07 2.02
 -9 1 3 32.4 1.95
 -9 1 3 28.61 2.09
 -9 1 3 32.44 1.95
 9 1 -3 31.96 2.06
 -9 1 3 32.22 1.93
 -9 1 3 32.48 1.93
 9 1 -3 34.41 2.04
 9 1 -3 33.49 2.06
 -9 1 3 33.08 2
 7 -1 -3 64.19 3.36
 -7 -1 3 57.4 3.42
 7 -1 -3 48.54 3.43
 -7 -1 3 56.4 3.37
 7 -1 -3 49.33 3.77
 -7 -1 3 56.68 3.4
 -7 -1 3 54.74 3.33
 -7 1 3 58.79 3.57
 7 1 -3 59.09 3.42
 7 1 -3 53.67 3.4
 -7 1 3 53.02 3.32
 -7 1 3 55.4 3.46
 7 1 -3 57.92 3.41
 5 -1 -3 18.68 1.1
 -5 -1 3 18.41 1.15
 -5 -1 3 18.78 1.18
 5 -1 -3 17.09 1.57
 5 -1 -3 15.77 1.21
 -5 -1 3 16.58 1.24
 -5 -1 3 19.03 1.18
 -5 -1 3 16.85 1.1
 5 -1 -3 17.57 1.1
 5 1 -3 17.41 1.16
 -5 1 3 17.11 1.08
 -5 1 3 14.65 1.27
 5 1 -3 15.73 1.17
 -5 1 3 17.64 1.21
 -3 -1 3 19.49 1.24
 3 -1 -3 17.35 1.35
 -3 -1 3 18.13 1.28
 3 -1 -3 21.58 1.23
 -3 -1 3 19.64 1.31
 3 -1 -3 20.65 1.26
 3 -1 -3 23.07 1.86
 3 -1 -3 19.49 1.23
 -3 -1 3 20.35 1.21
 -3 -1 3 18.24 1.37
 3 1 -3 19.97 1.3
 3 1 -3 20.84 1.34
 -3 1 3 18.58 1.44
 -3 1 3 22.39 1.37
 -3 1 3 19.61 1.22
 -1 -1 3 9.11 0.63
 1 -1 -3 11.12 1.21
 -1 -1 3 9.05 0.58
 1 -1 -3 8.88 0.65
 -1 -1 3 9.78 0.71
 1 -1 -3 9.18 0.61
 -1 -1 3 8.44 0.75
 1 -1 -3 8.96 0.74
 1 -1 -3 9.28 0.62
 -1 -1 3 9.3 0.69
 -1 1 3 8.97 0.6
 1 1 -3 9.71 0.71
 1 1 -3 9.11 0.69
 -1 1 3 8.19 0.79
 -1 -1 -3 16.35 1.18
 1 -1 3 17.04 1.07
 -1 -1 -3 15.16 1.06
 1 -1 3 17.66 1.14
 -1 -1 -3 15.93 1.12
 1 -1 3 18.45 1.16
 1 -1 3 16.68 1.18
 -1 -1 -3 15.88 1.04
 1 1 3 16.05 1.22
 -1 1 -3 18 1.02
 -1 1 -3 16.54 1.12
 1 1 3 15.87 1.03
 1 1 3 16.24 1.07
 1 1 3 17.95 1.15
 3 -1 3 4.41 0.47
 3 -1 3 3.95 0.38
 -3 -1 -3 4.29 0.39
 3 -1 3 3.7 0.46
 3 -1 3 4.94 0.52
 -3 -1 -3 4.23 0.34
 3 1 3 4.43 0.44
 3 1 3 4.56 0.56
 3 1 3 4.56 0.36
 3 1 3 3.88 0.5
 -3 1 -3 4.31 0.32
 -3 1 -3 4.51 0.47
 3 1 3 5.84 0.45
 5 -1 3 34.37 2.28
 5 -1 3 40.68 2.35
 5 -1 3 34.69 2.19
 5 -1 3 36.5 2.25
 -5 1 -3 35.24 2.12
 5 1 3 35.31 2.17
 5 1 3 35.42 2.24
 5 1 3 37.92 2.3
 -5 1 -3 31.53 2.23
 5 1 3 37.84 2.26
 5 1 3 36.14 2.34
 7 -1 3 96.48 5.98
 7 -1 3 98.7 5.98
 7 -1 3 98.29 6.04
 7 -1 3 96.31 5.87
 7 1 3 97.41 5.93
 7 1 3 108.27 5.97
 7 1 3 98.67 6.06
 7 1 3 98.73 5.85
 -7 1 -3 94.19 5.93
 7 1 3 104.36 5.98
 9 -1 3 74.27 4.47
 9 -1 3 66.46 4.51
 9 -1 3 71.18 4.45
 -9 -1 -3 70.47 4.22
 9 -1 3 70.67 4.32
 9 1 3 72.79 4.45
 9 1 3 73.64 4.31
 9 1 3 72.48 4.4
 9 1 3 77.76 4.57
 11 -1 3 1.94 0.31
 11 -1 3 2.35 0.59
 11 -1 3 2.39 0.46
 -11 -1 -3 2.64 0.28
 11 -1 3 1.63 0.53
 11 1 3 2.87 0.53
 11 1 3 3.29 0.64
 11 1 3 1.78 0.41
 11 1 3 2.2 0.32
 13 -1 3 12.18 1.31
 13 -1 3 12.39 1.11
 13 -1 3 11.89 0.91
 13 -1 3 14.99 1.36
 13 1 3 11.44 0.9
 13 1 3 12.13 1.12
 13 1 3 13.21 1.06
 13 1 3 10.67 1.23
 15 -1 3 22.45 2.04
 15 -1 3 24.54 2.01
 15 -1 3 25.38 1.64
 15 -1 3 26.43 1.86
 15 1 3 24.73 1.79
 15 1 3 24.49 1.99
 15 1 3 23.76 1.62
 15 1 3 25.02 1.85
 17 -1 3 30.8 2.35
 17 -1 3 30.52 2.51
 17 -1 3 32.85 2.14
 17 -1 3 35.51 2.66
 17 1 3 33.69 2.39
 17 1 3 33.95 2.58
 17 1 3 33.75 2.31
 17 1 3 33.56 2.15
 19 -1 3 0.23 0.55
 19 -1 3 0.22 0.65
 19 1 3 -0.11 0.55
 19 1 3 0.29 0.28
 19 1 3 0.31 0.54
 19 1 3 0.93 0.63
 21 -1 3 45.53 3.26
 21 -1 3 42.35 3.38
 21 1 3 43.2 3.3
 21 1 3 43.17 3.09
 23 -1 3 7.6 1.38
 23 -1 3 6.3 1.18
 23 1 3 4.45 0.95
 23 1 3 5.2 1.18
 25 -1 3 0.29 0.85
 25 -1 3 0.49 0.71
 25 1 3 0.21 0.77
 25 1 3 -0.12 0.66
 27 -1 3 3.49 1.07
 27 -1 3 5.5 1.24
 27 1 3 4.31 1.06
 27 1 3 5.07 1.27
 29 -1 3 17.04 2.05
 29 -1 3 20.16 2.54
 29 1 3 19.77 2.02
 29 1 3 15.37 2.12
 31 -1 3 3.37 1.36
 31 -1 3 4.06 1.15
 31 1 3 3.62 1.07
 31 1 3 7.84 1.54
 33 -1 3 2.2 1.1
 33 1 3 -0.01 0.96
 33 1 3 0.68 0.89
 35 -1 3 4.81 1.42
 35 1 3 5.16 1.34
 37 -1 3 0.81 1.1
 42 -2 -3 6.74 1.82
 42 2 -3 11.69 1.95
 40 -2 -3 5.23 1.54
 40 2 -3 2.1 1.18
 38 -2 -3 7.82 1.72
 -38 -2 3 8.95 1.1
 38 2 -3 7.27 1.59
 -36 -2 3 16.03 1.48
 36 -2 -3 18.02 2.23
 -36 2 3 16.36 1.57
 36 2 -3 15.99 2.11
 34 -2 -3 23.13 2.54
 -34 -2 3 25.78 1.93
 34 2 -3 28.72 2.57
 -34 2 3 24.68 1.98
 32 -2 -3 0.3 0.82
 -32 -2 3 0.43 0.48
 32 2 -3 -0.63 0.68
 -32 2 3 0.94 0.53
 -30 -2 3 28.22 1.96
 30 -2 -3 26.38 2.48
 30 -2 -3 28.1 1.77
 30 2 -3 27.88 2.42
 -30 2 3 23.45 1.97
 28 -2 -3 43.88 2.49
 -28 -2 3 41.85 2.69
 28 -2 -3 37.61 3.1
 -28 2 3 42.48 3.07
 -28 2 3 34.43 2.69
 28 2 -3 36.52 2.95
 -26 -2 3 4.26 0.62
 26 -2 -3 2.21 0.87
 26 2 -3 4.26 0.87
 -26 2 3 3.16 0.55
 -26 2 3 3.19 0.6
 -26 2 3 3.82 0.85
 -26 2 3 3.29 0.45
 24 -2 -3 22.62 2.05
 -24 -2 3 25.95 1.75
 -24 2 3 22.87 1.61
 24 2 -3 23.69 2.04
 24 2 -3 23.46 1.99
 -24 2 3 26.26 1.71
 -24 2 3 27.19 2.09
 -24 2 3 22.69 1.77
 -22 -2 3 179.21 10.34
 -22 -2 3 181.04 10.41
 -22 -2 3 177.45 10.36
 22 -2 -3 144.6 10.65
 22 -2 -3 174.4 10.66
 22 2 -3 154.38 10.54
 22 2 -3 168.42 10.66
 22 2 -3 202.73 10.39
 -22 2 3 169.85 10.47
 -22 2 3 173.39 10.3
 -22 2 3 185.24 10.78
 -22 2 3 174.79 10.34
 20 -2 -3 37.48 2.75
 -20 -2 3 40.22 2.5
 20 -2 -3 37.1 2.73
 -20 -2 3 39.03 2.53
 -20 -2 3 40.98 2.47
 20 2 -3 39.64 2.6
 -20 2 3 40.22 2.43
 20 2 -3 36.04 2.66
 20 2 -3 36.84 2.74
 -20 2 3 41.87 2.91
 -20 2 3 38.23 2.6
 -20 2 3 39.89 2.5
 -18 -2 3 4.82 0.58
 -18 -2 3 5.29 0.54
 18 -2 -3 5.72 0.82
 -18 -2 3 4.19 0.48
 18 -2 -3 4.43 0.68
 18 -2 -3 6.22 0.9
 -18 2 3 4.79 0.45
 18 2 -3 5.38 0.75
 -18 2 3 5.21 0.92
 -18 2 3 5.55 0.54
 -18 2 3 5.48 0.66
 -18 2 3 3.5 0.58
 18 2 -3 4.83 0.77
 18 2 -3 4.73 0.69
 -16 -2 3 13.48 1.12
 16 -2 -3 17.89 1.38
 -16 -2 3 16.6 1.11
 16 -2 -3 15.63 1.22
 -16 -2 3 15.34 1.08
 16 -2 -3 15.95 1.32
 -16 2 3 15.6 1.03
 16 2 -3 14.35 1.26
 -16 2 3 16.09 1.5
 16 2 -3 14.99 1.27
 16 2 -3 15.42 1.34
 -16 2 3 17.11 1.25
 -16 2 3 15.74 1.1
 -14 -2 3 346.93 19.92
 14 -2 -3 307.09 20.05
 -14 -2 3 335.07 19.99
 14 -2 -3 347.69 20.29
 -14 -2 3 341.09 19.95
 14 -2 -3 319.39 20.01
 14 2 -3 343.26 20.1
 -14 2 3 348.7 20
 -14 2 3 332.7 19.88
 -14 2 3 380.98 20.44
 -14 2 3 336.88 20.08
 14 2 -3 335.86 20.27
 -14 2 3 348.96 19.92
 14 2 -3 352.34 20.07
 12 -2 -3 77.75 5.16
 12 -2 -3 83.4 5.45
 -12 -2 3 89.28 5.08
 -12 -2 3 75.47 5.12
 -12 -2 3 88.91 5.11
 -12 2 3 94.4 5.14
 -12 2 3 85.1 5.03
 -12 2 3 85.91 5.04
 -12 2 3 90.06 5.02
 12 2 -3 80.58 5.18
 12 2 -3 87.49 5.22
 -12 2 3 88.54 5.06
 -12 2 3 77.88 5.21
 10 -2 -3 13.51 0.99
 -10 -2 3 12.88 0.97
 -10 -2 3 13.63 1.01
 -10 -2 3 13.46 0.94
 -10 -2 3 12.73 0.94
 10 -2 -3 12.27 1.26
 10 2 -3 12.56 1.03
 -10 2 3 12.96 0.89
 10 2 -3 13.64 1.04
 -10 2 3 14.33 0.94
 -10 2 3 12.98 1.08
 -10 2 3 16.25 1.42
 -10 2 3 13.13 0.86
 10 2 -3 15.4 0.94
 -8 -2 3 60.91 3.78
 8 -2 -3 60.97 3.81
 8 -2 -3 66.07 3.72
 -8 -2 3 62.11 3.73
 -8 -2 3 64.22 3.7
 8 -2 -3 49.91 4.06
 -8 -2 3 61.9 3.74
 -8 2 3 53.83 3.81
 8 2 -3 59.84 3.71
 8 2 -3 63.53 3.79
 -8 2 3 68.86 3.69
 -8 2 3 61.22 3.67
 -8 2 3 65.68 3.96
 -6 -2 3 37.71 2.17
 6 -2 -3 32.67 2.59
 -6 -2 3 30.95 2.23
 -6 -2 3 41.65 2.21
 6 -2 -3 39.2 2.13
 6 -2 -3 30.17 2.26
 -6 -2 3 33.52 2.2
 6 -2 -3 34.98 2.11
 -6 2 3 38.75 2.12
 -6 2 3 34.89 2.13
 6 2 -3 31.83 2.19
 6 2 -3 36.15 2.24
 -6 2 3 33.73 2.38
 -6 2 3 33.09 2.27
 4 -2 -3 57.26 3.83
 -4 -2 3 63.88 3.8
 -4 -2 3 62.94 3.76
 4 -2 -3 66.12 3.69
 4 -2 -3 59.53 3.64
 -4 -2 3 67.57 3.82
 -4 -2 3 62.27 3.7
 4 -2 -3 59.35 4.21
 -4 2 3 61.69 3.67
 -4 2 3 66.73 3.83
 -4 2 3 57.24 3.91
 4 2 -3 59.09 3.75
 4 2 -3 62.46 3.77
 2 -2 -3 202.32 11.24
 2 -2 -3 180.82 11.38
 -2 -2 3 186.47 11.31
 2 -2 -3 193.14 11.19
 -2 -2 3 197.94 11.2
 2 -2 -3 217.58 11.23
 -2 -2 3 176.5 11.32
 -2 -2 3 199.57 11.37
 2 -2 -3 174.62 11.81
 -2 -2 3 195.09 11.26
 -2 2 3 181.7 11.46
 -2 2 3 188.31 11.22
 2 2 -3 191.35 11.33
 -2 2 3 199.34 11.23
 2 2 -3 195.21 11.3
 0 -2 3 492.74 28.89
 0 -2 3 500.96 28.96
 0 -2 3 498.98 29.02
 0 -2 -3 474.6 29.07
 0 -2 -3 478.71 29.57
 0 -2 3 468.41 29.02
 0 -2 -3 502.19 28.93
 0 -2 -3 549.37 28.98
 0 -2 -3 488.5 28.91
 0 -2 3 495.14 29.06
 0 2 3 485.17 29.14
 0 2 -3 497.23 29.02
 0 2 3 532.71 28.96
 -2 -2 -3 151.64 9.16
 2 -2 3 153.97 9.11
 -2 -2 -3 154.74 9.71
 2 -2 3 152.74 9.05
 -2 -2 -3 155.75 9.02
 2 -2 3 153.34 9.13
 2 -2 3 154.18 9.17
 -2 -2 -3 172.03 9.13
 -2 -2 -3 140.13 9.02
 2 2 3 164.91 9.11
 2 2 3 151.46 9.21
 -2 2 -3 147.28 9.11
 -4 -2 -3 5.71 1.08
 4 -2 3 6.36 0.65
 4 -2 3 6.34 0.52
 4 -2 3 6.25 0.5
 4 -2 3 5.96 0.66
 4 2 3 5.9 0.68
 4 2 3 4.82 0.43
 4 2 3 5.81 0.5
 -4 2 -3 5.73 0.59
 4 2 3 6.16 0.44
 4 2 3 5.98 0.6
 -4 2 -3 5.62 0.38
 6 -2 3 106.64 6.23
 6 -2 3 102.48 6.06
 6 -2 3 102.21 6.17
 -6 -2 -3 85.98 6.62
 6 2 3 101.78 6.02
 -6 2 -3 99.46 6.12
 6 2 3 104.69 6.17
 6 2 3 104.43 6.19
 6 2 3 99.76 6.07
 6 2 3 105.46 6.07
 -6 2 -3 108.48 5.96
 -8 -2 -3 107.01 7.99
 8 -2 3 123.66 7.55
 8 -2 3 126.77 7.42
 8 -2 3 118.61 7.59
 8 2 3 127.79 7.59
 8 2 3 130.33 7.47
 8 2 3 132.51 7.39
 -8 2 -3 117.11 7.48
 8 2 3 129.66 7.45
 8 2 3 136.8 7.52
 10 -2 3 84.6 5.04
 -10 -2 -3 88.06 4.93
 10 -2 3 77.9 5.18
 -10 -2 -3 69.26 5.57
 10 -2 3 85.03 5.28
 10 2 3 83.85 5.09
 10 2 3 83.14 5.01
 10 2 3 96.68 5.15
 10 2 3 86.94 5.14
 10 2 3 82.4 5.25
 12 -2 3 102.43 6.15
 12 -2 3 100.15 6.34
 -12 -2 -3 107.04 6.04
 12 -2 3 104.17 6.45
 -12 -2 -3 94.07 6.75
 12 2 3 100.61 6.22
 12 2 3 111.01 6.3
 12 2 3 101.94 6.41
 12 2 3 104.73 6.14
 14 -2 3 89.54 5.51
 14 -2 3 89.77 5.73
 -14 -2 -3 87.38 6.31
 14 -2 3 92.36 5.84
 -14 -2 -3 92.88 5.39
 14 2 3 95.49 5.61
 14 2 3 97.07 5.68
 14 2 3 93.81 5.5
 14 2 3 85.19 5.79
 16 -2 3 25.99 2.12
 16 -2 3 29.7 1.94
 -16 -2 -3 28.69 1.81
 16 -2 3 32.73 2.36
 16 -2 3 29.68 2.17
 16 2 3 30.35 1.93
 16 2 3 30.34 2.33
 16 2 3 30.13 2.07
 16 2 3 30.52 2.15
 18 -2 3 1.19 0.73
 18 2 3 1.56 0.66
 18 2 3 1.43 0.45
 18 2 3 1.28 0.34
 18 2 3 1.17 0.58
 20 -2 3 16.44 1.82
 20 2 3 15.72 1.49
 20 2 3 16.38 1.79
 22 -2 3 40.16 3.03
 22 2 3 35.01 2.93
 22 2 3 35.89 2.68
 24 -2 3 5.37 1.14
 24 2 3 4.18 0.88
 24 2 3 4.28 1.06
 26 -2 3 4.42 1.13
 26 2 3 3.12 0.87
 26 2 3 3.65 1.08
 28 -2 3 17.94 2.13
 28 2 3 16.18 2.02
 28 2 3 15.22 1.73
 30 -2 3 8.53 1.6
 30 2 3 9.47 1.37
 30 2 3 11.83 1.78
 32 -2 3 -0.19 0.99
 32 2 3 0.66 0.85
 32 2 3 1.71 1.1
 34 -2 3 -0.7 0.96
 34 2 3 2.72 1.24
 36 -2 3 20.37 2.51
 41 -3 -3 4.76 1.64
 41 3 -3 6.49 1.65
 39 -3 -3 -0.56 1.09
 39 3 -3 2.39 1.29
 37 -3 -3 24.16 2.8
 -37 -3 3 28.6 2.1
 37 3 -3 26.15 2.75
 35 -3 -3 32.09 3.01
 -35 -3 3 29.49 2.23
 35 3 -3 31.3 2.76
 -35 3 3 30.15 2.32
 33 -3 -3 2.05 1.13
 -33 -3 3 1.35 0.54
 -33 3 3 2.06 0.67
 33 3 -3 2.05 1.04
 -31 -3 3 3.62 0.67
 31 -3 -3 4.97 0.6
 31 -3 -3 2.37 1
 -31 3 3 3.79 0.8
 31 3 -3 3.33 1.06
 -29 -3 3 80.82 4.59
 29 -3 -3 66.84 4.97
 29 3 -3 71.42 4.93
 -29 3 3 67.76 4.61
 -27 -3 3 106.22 5.82
 27 -3 -3 90.18 6.17
 27 3 -3 99.47 6.12
 -27 3 3 94.95 5.74
 -27 3 3 89.17 5.69
 -27 3 3 85.16 5.84
 -27 3 3 94.7 6.15
 -25 -3 3 1.37 0.42
 25 -3 -3 0.88 0.72
 25 3 -3 1.58 0.63
 -25 3 3 1.13 0.61
 -25 3 3 0.78 0.41
 -25 3 3 1.55 0.53
 25 3 -3 1.47 0.66
 -25 3 3 1.62 0.33
 23 -3 -3 26.09 2.28
 -23 -3 3 31.32 1.96
 -23 3 3 25.02 2.27
 -23 3 3 23.07 2.01
 23 3 -3 27.65 2.23
 -23 3 3 27.29 1.92
 23 3 -3 31.72 2.26
 -23 3 3 26.63 1.83
 23 3 -3 32.98 1.82
 -21 -3 3 121 6.79
 21 -3 -3 108.55 7.08
 -21 -3 3 115.86 6.76
 -21 -3 3 125.66 6.83
 21 -3 -3 100.71 7.08
 21 3 -3 114.14 6.84
 21 3 -3 111.93 7.04
 -21 3 3 113.32 6.7
 -21 3 3 107.25 7.2
 -21 3 3 106.03 6.89
 -21 3 3 118 6.78
 21 3 -3 106.71 6.97
 -19 -3 3 104.86 5.89
 -19 -3 3 106.07 5.91
 19 -3 -3 99.77 6.2
 -19 -3 3 109.33 5.95
 -19 3 3 88.4 6.3
 19 3 -3 86.84 6.03
 19 3 -3 96.84 6.08
 19 3 -3 94.19 6.12
 -19 3 3 95.28 5.82
 -19 3 3 102.33 5.9
 -19 3 3 95.86 6.03
 -17 -3 3 16.69 1.19
 -17 -3 3 15.75 1.17
 17 -3 -3 18.03 1.47
 -17 -3 3 16.73 1.15
 -17 3 3 16.29 1.08
 -17 3 3 16.33 1.57
 -17 3 3 16.81 1.19
 17 3 -3 17.1 1.37
 -17 3 3 14.02 1.27
 -17 3 3 15.5 1.08
 17 3 -3 16.97 1.41
 17 3 -3 17.16 1.4
 15 -3 -3 133.56 8.65
 -15 -3 3 150.9 8.49
 -15 -3 3 148.33 8.51
 -15 -3 3 151.65 8.48
 15 3 -3 142.27 8.62
 -15 3 3 139.3 8.41
 -15 3 3 144.48 8.55
 -15 3 3 143.34 8.63
 -15 3 3 139.68 8.94
 -15 3 3 150.09 8.46
 15 3 -3 134.32 8.63
 -15 3 3 137.63 8.39
 13 -3 -3 64.41 4.22
 -13 -3 3 73.11 4.09
 -13 -3 3 67.74 4.1
 -13 -3 3 69.43 4.1
 -13 3 3 65.21 4.02
 -13 3 3 63.73 4.53
 -13 3 3 63.35 4.22
 -13 3 3 72.11 4.13
 -13 3 3 65.39 3.99
 -13 3 3 69.94 4.05
 13 3 -3 71.02 4.24
 13 3 -3 63.6 4.19
 -11 -3 3 12.63 0.93
 11 -3 -3 12.58 1.01
 -11 -3 3 12.33 0.92
 -11 -3 3 12.9 1.04
 -11 -3 3 12.66 0.94
 11 3 -3 12.07 1.03
 11 3 -3 13.92 1.09
 -11 3 3 12.98 0.87
 -11 3 3 13.04 1.33
 -11 3 3 13.28 1.08
 -11 3 3 14.34 0.95
 -9 -3 3 81.36 4.85
 -9 -3 3 83.26 4.78
 -9 -3 3 79.76 4.73
 9 -3 -3 72.53 4.73
 -9 -3 3 79.35 4.73
 -9 3 3 77.32 4.69
 -9 3 3 75.79 4.87
 -9 3 3 83.18 4.72
 -9 3 3 80.8 5.22
 9 3 -3 78.22 4.83
 7 -3 -3 287.29 18.46
 -7 -3 3 319.75 18.53
 -7 -3 3 318.1 18.57
 7 -3 -3 283.96 19.13
 -7 -3 3 355.64 18.53
 7 -3 -3 340.36 18.5
 -7 -3 3 318.31 18.65
 -7 3 3 321.27 18.48
 -7 3 3 317.08 18.49
 -7 3 3 339.28 19.06
 7 3 -3 318.69 18.61
 -7 3 3 304.85 18.66
 7 3 -3 296.06 18.51
 -7 3 3 320.61 18.79
 5 -3 -3 118.76 7.08
 5 -3 -3 119.56 6.81
 5 -3 -3 104.02 7.28
 -5 -3 3 116.08 6.84
 -5 -3 3 120.31 6.9
 -5 -3 3 121.96 6.97
 -5 3 3 112.16 6.95
 5 3 -3 109.95 6.84
 -5 3 3 119.24 6.8
 5 3 -3 119.94 6.93
 -5 3 3 110.79 7.08
 3 -3 -3 20.2 1.19
 3 -3 -3 16.04 1.32
 -3 -3 3 18.49 1.27
 -3 -3 3 19.29 1.34
 -3 -3 3 18.95 1.22
 3 -3 -3 15.36 1.58
 -3 3 3 16.31 1.41
 -3 3 3 21.19 1.71
 -3 3 3 23.7 1.38
 3 3 -3 17.66 1.21
 -3 3 3 18.08 1.17
 3 3 -3 18.76 1.31
 1 -3 -3 28.98 1.7
 -1 -3 3 25.09 1.79
 1 -3 -3 28.2 1.69
 1 -3 -3 27.44 1.92
 1 -3 -3 29.22 1.76
 -1 -3 3 29.39 1.8
 -1 -3 3 27.1 1.85
 -1 -3 3 29.4 1.7
 -1 -3 3 30.78 1.95
 1 -3 -3 26.17 2.26
 -1 3 3 32.72 1.72
 -1 3 3 26.66 1.99
 1 3 -3 29.8 1.88
 -1 -3 -3 108.81 5.52
 1 -3 3 86.8 5.55
 1 -3 3 91.86 5.62
 -1 -3 -3 80.74 6.03
 1 -3 3 90.42 5.67
 1 -3 3 94.42 5.54
 -1 -3 -3 89.43 5.71
 1 -3 3 92.8 5.43
 -1 3 -3 95.4 5.61
 1 3 3 95.56 5.51
 1 3 3 96.05 5.75
 -3 -3 -3 2.06 0.64
 3 -3 3 2.51 0.46
 -3 -3 -3 3.05 0.29
 3 -3 3 2.49 0.4
 3 -3 3 3.05 0.34
 -3 -3 -3 2.74 0.36
 3 -3 3 2.63 0.33
 -3 3 -3 2.22 0.39
 3 3 3 2.39 0.48
 3 3 3 3.08 0.38
 5 -3 3 135.3 8.11
 5 -3 3 131.11 7.93
 5 -3 3 135.75 8.05
 -5 -3 -3 111.08 8.46
 5 -3 3 150.03 7.94
 5 3 3 133.02 7.86
 5 3 3 135.87 7.88
 -5 3 -3 137.48 8.02
 5 3 3 130.9 7.89
 5 3 3 135.56 8.07
 5 3 3 140.6 8.01
 7 -3 3 123.99 7.34
 7 -3 3 129.07 7.48
 7 -3 3 130.91 7.55
 -7 -3 -3 101.05 7.86
 -7 3 -3 121.42 7.42
 7 3 3 129.89 7.3
 7 3 3 119.97 7.31
 7 3 3 119.35 7.31
 7 3 3 129.5 7.46
 7 3 3 135.23 7.47
 9 -3 3 61.04 3.78
 9 -3 3 62.81 3.87
 9 -3 3 58.03 3.61
 -9 -3 -3 49.07 4.13
 9 3 3 59.21 3.63
 -9 3 -3 59.97 3.71
 9 3 3 62.85 3.8
 9 3 3 60.4 3.58
 9 3 3 55.86 3.62
 9 3 3 67.09 3.75
 11 -3 3 0.84 0.45
 11 -3 3 1.73 0.23
 -11 -3 -3 0.56 0.54
 11 -3 3 1.66 0.32
 11 -3 3 1.36 0.37
 11 3 3 1.2 0.35
 11 3 3 1.51 0.37
 11 3 3 1.82 0.42
 11 3 3 1.48 0.46
 11 3 3 1.48 0.27
 -13 -3 -3 70.91 3.86
 13 -3 3 67.57 4.2
 13 -3 3 59.34 3.85
 13 -3 3 65.7 3.98
 -13 -3 -3 57.84 4.68
 13 -3 3 65.71 4.29
 13 3 3 66.94 3.96
 13 3 3 66.25 4.08
 13 3 3 64.25 4.03
 13 3 3 68.31 4.24
 15 -3 3 49.06 3.52
 -15 -3 -3 56.71 3.19
 15 -3 3 54.94 3.22
 15 -3 3 53.39 3.72
 15 3 3 53.09 3.45
 15 3 3 50.03 3.59
 15 3 3 53.54 3.31
 15 3 3 53.38 3.4
 17 -3 3 0.56 0.63
 17 3 3 0.48 0.38
 17 3 3 0.71 0.47
 17 3 3 0.25 0.26
 17 3 3 0.63 0.54
 19 -3 3 9.58 1.45
 19 3 3 7.65 1.16
 19 3 3 10.61 1.15
 19 3 3 8.96 0.98
 19 3 3 9.44 0.84
 21 -3 3 105.21 7.31
 21 3 3 113.95 7.29
 21 3 3 117.98 7.04
 23 -3 3 2.61 1.05
 23 3 3 2.99 0.96
 23 3 3 4.58 0.89
 25 -3 3 0.98 1
 25 3 3 0.8 0.69
 25 3 3 1.32 0.89
 27 -3 3 12.8 1.88
 27 3 3 14.53 1.93
 27 3 3 18.41 1.78
 29 -3 3 44.87 3.7
 29 3 3 45.85 3.66
 29 3 3 41.9 3.22
 31 -3 3 0.69 1.17
 31 3 3 1.59 1.26
 31 3 3 0.2 0.92
 33 -3 3 8.44 1.74
 33 3 3 8.97 1.75
 35 -3 3 6.47 1.62
 35 3 3 5.26 1.48
 40 -4 -3 2.15 1.43
 40 4 -3 -0.69 1.07
 38 -4 -3 2.8 1.42
 38 4 -3 3.65 1.33
 36 -4 -3 8.6 1.84
 36 4 -3 13.92 1.93
 -34 -4 3 8.69 0.97
 34 -4 -3 6 1.48
 -34 4 3 6.37 1.01
 34 4 -3 6.76 1.37
 -32 -4 3 -0.51 0.39
 32 -4 -3 -0.08 0.92
 32 4 -3 -0.25 0.83
 -32 4 3 0.13 0.48
 30 -4 -3 2.86 1.05
 -30 -4 3 3.07 0.61
 -30 4 3 3.87 0.76
 30 4 -3 2.32 0.91
 28 -4 -3 30.84 2.83
 -28 -4 3 38.31 2.36
 -28 4 3 33.63 2.91
 28 4 -3 34.21 2.73
 -28 4 3 29.69 2.4
 -28 4 3 35.16 2.33
 -26 -4 3 0.41 0.36
 26 -4 -3 0.02 0.73
 -26 4 3 -0.19 0.5
 -26 4 3 0.39 0.42
 26 4 -3 1.12 0.72
 26 4 -3 0.28 0.68
 -26 4 3 1.03 0.47
 -26 4 3 0.01 0.23
 24 -4 -3 6.15 1.12
 -24 -4 3 5.95 0.68
 -24 4 3 4.83 0.64
 24 4 -3 5.43 0.97
 24 4 -3 5.43 0.98
 -24 4 3 5.18 1.01
 -24 4 3 3.49 0.67
 -24 4 3 4.13 0.49
 22 -4 -3 34.17 2.66
 -22 -4 3 40.85 2.3
 -22 4 3 35.6 2.17
 -22 4 3 33.05 2.15
 22 4 -3 34.14 2.55
 -22 4 3 33.12 2.71
 22 4 -3 33.15 2.24
 22 4 -3 33.01 2.48
 -22 4 3 35.95 2.29
 -22 4 3 29.57 2.35
 -20 -4 3 35 2.46
 -20 -4 3 36.23 2.25
 20 -4 -3 34.54 2.6
 -20 4 3 32.65 2.14
 -20 4 3 34.86 2.15
 20 4 -3 35.1 2.38
 -20 4 3 30.8 2.36
 -20 4 3 33.15 2.71
 20 4 -3 33.61 2.49
 20 4 -3 35.89 2.47
 -20 4 3 36.87 2.27
 18 -4 -3 0.99 0.56
 -18 -4 3 1.21 0.33
 -18 -4 3 1.48 0.36
 -18 -4 3 1.33 0.28
 -18 4 3 1.24 0.28
 18 4 -3 1.76 0.54
 -18 4 3 1.05 0.62
 18 4 -3 1.36 0.52
 -18 4 3 1.74 0.5
 -18 4 3 1.92 0.38
 -18 4 3 1.39 0.25
 -18 4 3 1.35 0.35
 -16 -4 3 17.2 1.22
 -16 -4 3 18.13 1.18
 16 -4 -3 15.23 1.38
 -16 -4 3 17.31 1.18
 -16 4 3 16.21 1.62
 16 4 -3 15.83 1.33
 -16 4 3 15.48 1.08
 -16 4 3 15.43 1.24
 -16 4 3 16.5 1.34
 16 4 -3 18.49 1.42
 -16 4 3 16.68 1.11
 -16 4 3 17.4 1.19
 14 -4 -3 59.08 3.91
 -14 -4 3 67.18 3.8
 -14 -4 3 60.96 3.76
 -14 -4 3 65.33 3.78
 -14 4 3 58.49 4.28
 14 4 -3 61.29 3.9
 -14 4 3 61.25 3.67
 -14 4 3 63.98 3.83
 -14 4 3 60.75 3.95
 14 4 -3 60.74 3.94
 -14 4 3 60.7 3.7
 -14 4 3 61.08 3.73
 -12 -4 3 32.82 2.09
 12 -4 -3 29.14 1.99
 -12 -4 3 30.03 1.92
 -12 -4 3 31.53 1.95
 -12 -4 3 29.56 1.89
 12 4 -3 31.44 2.07
 -12 4 3 29.12 1.81
 -12 4 3 27.11 2.37
 -12 4 3 28.65 1.85
 -12 4 3 30.55 2.1
 -12 4 3 31.78 1.95
 -12 4 3 29.63 1.87
 -10 -4 3 1.56 0.3
 -10 -4 3 2.26 0.29
 10 -4 -3 1.89 0.32
 -10 -4 3 2.52 0.47
 -10 -4 3 1.96 0.31
 -10 4 3 1.83 0.44
 -10 4 3 1.94 0.63
 -10 4 3 1.98 0.3
 -10 4 3 2 0.26
 10 4 -3 2 0.45
 8 -4 -3 70.97 4.09
 -8 -4 3 69.59 4.26
 8 -4 -3 65.7 4.06
 -8 -4 3 75.51 4.07
 -8 -4 3 69.67 4.17
 8 4 -3 68.4 4.23
 -8 4 3 64.77 4.63
 -8 4 3 65.42 4.07
 -8 4 3 68.66 4.07
 -8 4 3 63.32 4.25
 -8 4 3 69.27 4.4
 -6 -4 3 44.61 2.73
 -6 -4 3 43.78 2.68
 -6 -4 3 46.47 2.83
 6 -4 -3 45 2.64
 -6 4 3 41.02 2.79
 -6 4 3 44.15 2.63
 6 4 -3 42.04 2.61
 -6 4 3 44.25 3.19
 -6 4 3 40.38 2.92
 6 4 -3 44.56 2.78
 -4 -4 3 43.47 2.79
 -4 -4 3 46.65 2.71
 -4 -4 3 43.31 2.63
 4 -4 -3 47 2.6
 4 4 -3 38.44 2.58
 -4 4 3 45.19 2.76
 -4 4 3 41.17 2.88
 -4 4 3 43.06 2.58
 4 4 -3 40 2.58
 4 4 -3 45.16 2.73
 -4 4 3 40.53 3.1
 -2 -4 3 290.84 16.82
 2 -4 -3 297.44 16.63
 -2 -4 3 275.26 16.65
 -2 -4 3 277.83 16.73
 2 4 -3 285.01 16.63
 2 4 -3 290.18 16.75
 -2 4 3 265.95 16.89
 -2 4 3 290.04 17.19
 -2 4 3 291.26 16.76
 0 -4 3 1.36 0.33
 0 -4 -3 1.83 0.2
 0 -4 3 1.39 0.42
 0 -4 3 1.19 0.26
 0 -4 3 1.34 0.21
 0 -4 -3 1.07 0.2
 0 4 -3 1.7 0.37
 0 4 3 1.27 0.56
 0 4 3 1.75 0.49
 2 -4 3 142.29 8.57
 2 -4 3 147.05 8.65
 -2 -4 -3 140.94 8.44
 -2 -4 -3 147.43 8.43
 2 -4 3 123.78 8.43
 -2 4 -3 143.95 8.56
 2 4 3 165.4 9.07
 2 4 3 135.65 8.65
 2 4 3 151.09 8.45
 4 -4 3 30.9 1.78
 4 -4 3 28.12 2
 4 -4 3 27.6 1.81
 4 -4 3 27.55 1.9
 4 4 3 29.91 1.83
 4 4 3 28.05 1.98
 -4 4 -3 27.81 1.89
 4 4 3 27.21 1.73
 6 -4 3 72.18 4.42
 6 -4 3 72.48 4.3
 6 -4 3 73.09 4.51
 -6 4 -3 71.64 4.38
 6 4 3 68.91 4.23
 6 4 3 74.15 4.35
 6 4 3 65.66 4.19
 6 4 3 73.63 4.23
 6 4 3 72.4 4.45
 8 -4 3 17.56 1.45
 8 -4 3 18.47 1.34
 8 -4 3 18.14 1.2
 -8 4 -3 19.3 1.32
 8 4 3 16.38 1.3
 8 4 3 16.43 1.14
 8 4 3 18.34 1.34
 8 4 3 16.86 1.17
 8 4 3 17.11 1.14
 10 -4 3 0.63 0.27
 10 -4 3 0.83 0.24
 10 -4 3 0.56 0.43
 10 4 3 0.97 0.26
 10 4 3 1.03 0.3
 10 4 3 0.9 0.38
 10 4 3 0.75 0.4
 10 4 3 1.09 0.26
 12 -4 3 0.29 0.26
 12 -4 3 0.67 0.25
 12 -4 3 0.7 0.54
 12 4 3 0.75 0.43
 12 4 3 0.12 0.23
 12 4 3 0.04 0.25
 12 4 3 0.02 0.28
 12 4 3 0.48 0.35
 14 -4 3 54.88 3.53
 14 4 3 53.4 3.24
 14 4 3 49.58 3.38
 14 4 3 50.84 3.2
 14 4 3 48.01 3.09
 14 4 3 45.93 3.15
 -16 -4 -3 75.87 4.19
 16 -4 3 71.69 4.76
 16 4 3 67.23 4.61
 16 4 3 73.06 4.44
 16 4 3 63.79 4.37
 16 4 3 69.59 4.31
 18 -4 3 9.19 1.36
 18 4 3 8 0.92
 18 4 3 7.14 1.09
 18 4 3 9.82 0.85
 18 4 3 10.13 1.06
 20 -4 3 1.63 0.85
 20 4 3 1.61 0.41
 20 4 3 1.84 0.75
 20 4 3 1.7 0.61
 22 -4 3 58.63 4.21
 22 4 3 51.11 3.94
 22 4 3 56.75 3.73
 24 -4 3 5.34 1.34
 24 4 3 4.57 1.11
 24 4 3 6.87 1.04
 26 -4 3 -0.86 0.89
 26 4 3 -0.28 0.59
 26 4 3 0.3 0.87
 28 -4 3 13.93 2.13
 28 4 3 15.69 2.07
 30 -4 3 4.85 1.4
 30 4 3 5.42 1.39
 32 -4 3 0.76 1.26
 32 4 3 0.4 0.99
 34 -4 3 2.65 1.45
 34 4 3 1.79 1.19
 36 -4 3 1.98 1.39
 36 4 3 -0.6 1.04
 39 -5 -3 1.86 1.28
 39 5 -3 0.69 1.15
 37 -5 -3 3.46 1.42
 37 5 -3 4.21 1.26
 35 -5 -3 2.13 1.18
 35 5 -3 4.23 1.3
 33 -5 -3 -0.78 0.95
 -33 5 3 -0.21 0.54
 33 5 -3 0.39 0.9
 -33 5 3 0.51 0.39
 31 -5 -3 -0.77 0.91
 -31 5 3 0.66 0.33
 -31 5 3 0.41 0.5
 31 5 -3 0.72 0.87
 -29 -5 3 0.42 0.4
 29 -5 -3 -0.39 0.84
 -29 5 3 -1.1 0.66
 29 5 -3 1 0.82
 -29 5 3 -0.21 0.3
 -29 5 3 0.48 0.54
 -27 -5 3 3.91 0.59
 27 -5 -3 2.96 1.03
 -27 5 3 4.6 0.67
 -27 5 3 4.05 0.79
 -27 5 3 3.89 0.54
 -27 5 3 3.39 0.91
 27 5 -3 2.09 0.87
 -27 5 3 2.84 0.45
 25 -5 -3 5.18 1.19
 -25 -5 3 8.07 0.82
 -25 5 3 7.59 0.98
 25 5 -3 7.48 1.16
 25 5 -3 7.64 1.23
 -25 5 3 7.07 0.67
 -25 5 3 7.74 0.71
 -25 5 3 7.2 1.26
 -25 5 3 6.9 0.83
 23 -5 -3 2.07 0.83
 -23 -5 3 2.88 0.47
 -23 5 3 1.38 0.47
 -23 5 3 1.49 0.33
 -23 5 3 2.59 0.63
 23 5 -3 2.84 0.74
 -23 5 3 2.07 0.37
 -23 5 3 1.69 0.73
 23 5 -3 1.44 0.62
 21 -5 -3 5.55 1.02
 -21 -5 3 5.69 0.63
 -21 5 3 5.27 1.08
 -21 5 3 6.5 0.58
 21 5 -3 5.65 1.17
 21 5 -3 4.87 0.91
 -21 5 3 6.87 0.86
 -21 5 3 4.75 0.52
 21 5 -3 6.41 0.94
 -21 5 3 4.93 0.65
 19 -5 -3 3.07 0.76
 -19 -5 3 3.14 0.44
 19 5 -3 3.51 0.72
 -19 5 3 2.99 0.39
 -19 5 3 2.78 0.36
 -19 5 3 1.8 0.74
 19 5 -3 3.2 0.68
 -19 5 3 2.55 0.46
 -19 5 3 2.07 0.58
 17 -5 -3 0.71 0.49
 -17 -5 3 1.46 0.31
 -17 -5 3 1.84 0.35
 -17 5 3 1.21 0.28
 17 5 -3 1.43 0.53
 -17 5 3 1.58 0.26
 -17 5 3 1.34 0.39
 -17 5 3 1.68 0.37
 -17 5 3 0.91 0.65
 17 5 -3 1.25 0.51
 -17 5 3 1.25 0.46
 -15 -5 3 0.16 0.17
 15 -5 -3 0.17 0.34
 -15 -5 3 -0.22 0.17
 -15 -5 3 0.04 0.23
 15 5 -3 0.29 0.39
 -15 5 3 -0.19 0.22
 -15 5 3 -0.51 0.27
 -15 5 3 -0.24 0.21
 -15 5 3 0.25 0.54
 15 5 -3 0.18 0.36
 -15 5 3 0.14 0.16
 -15 5 3 0.02 0.18
 -13 -5 3 0.29 0.36
 -13 -5 3 0.55 0.25
 -13 -5 3 0.2 0.19
 -13 -5 3 0.25 0.17
 13 -5 -3 -0.29 0.25
 13 5 -3 0.38 0.37
 -13 5 3 -0.51 0.38
 -13 5 3 -0.29 0.3
 -13 5 3 0.05 0.22
 -13 5 3 0.16 0.18
 -13 5 3 0.14 0.15
 -13 5 3 0.2 0.22
 -11 -5 3 9.63 0.69
 -11 -5 3 10.08 1.03
 -11 -5 3 10.53 0.81
 11 -5 -3 9.67 0.8
 -11 5 3 9.74 0.72
 -11 5 3 10.24 0.8
 -11 5 3 9.94 1.28
 -11 5 3 9.02 1.01
 11 5 -3 10.58 0.97
 -9 -5 3 0.57 0.24
 -9 -5 3 0.19 0.34
 -9 -5 3 0.55 0.23
 9 -5 -3 0.24 0.19
 -9 5 3 0.29 0.43
 -9 5 3 -0.07 0.31
 -9 5 3 0.08 0.17
 9 5 -3 -0.15 0.27
 -9 5 3 -0.05 0.44
 7 -5 -3 2.8 0.31
 -7 -5 3 3 0.39
 -7 -5 3 3.23 0.43
 -7 -5 3 4.06 0.58
 -7 5 3 2.73 0.82
 -7 5 3 3.09 0.52
 -7 5 3 3.82 0.68
 7 5 -3 3.03 0.52
 -7 5 3 2.7 0.33
 -5 -5 3 19.18 1.2
 -5 -5 3 18.47 1.36
 -5 -5 3 17.43 1.24
 5 5 -3 16.52 1.09
 5 5 -3 18.64 1.32
 -5 5 3 15.6 1.64
 -5 5 3 15.36 1.27
 -5 5 3 18.16 1.49
 5 5 -3 17.34 1.06
 -3 -5 3 7.39 0.65
 -3 -5 3 8.56 0.88
 3 -5 -3 7.06 0.46
 -3 5 3 5.7 1.04
 -3 5 3 6.31 0.89
 3 5 -3 7.16 0.51
 -3 5 3 6.53 0.73
 3 5 -3 7.6 0.71
 -1 -5 3 9.31 0.99
 1 -5 -3 9.53 0.62
 -1 -5 3 9.22 0.79
 -1 -5 3 9.53 0.74
 -1 5 3 8.45 1.15
 -1 5 3 8.36 0.94
 1 5 -3 10.28 0.85
 1 -5 3 15.19 1.09
 -1 -5 -3 14.09 0.93
 1 -5 3 13.5 0.98
 1 -5 3 14.26 1.18
 -1 5 -3 12.9 1.07
 1 5 3 13.99 1.21
 1 5 3 14.11 1.47
 3 -5 3 41.17 2.48
 3 -5 3 36.69 2.38
 3 -5 3 43.62 2.71
 3 -5 3 41.96 2.59
 3 5 3 41.2 2.47
 3 5 3 37.24 2.96
 -3 5 -3 40.43 2.58
 3 5 3 38.33 2.67
 5 -5 3 0.68 0.18
 5 -5 3 0.43 0.41
 5 -5 3 0.46 0.2
 5 -5 3 0.6 0.27
 5 5 3 0.74 0.23
 5 5 3 0.8 0.18
 5 5 3 0.73 0.55
 5 5 3 0.75 0.27
 5 5 3 0.08 0.34
 -5 5 -3 0.64 0.33
 7 -5 3 2.63 0.59
 7 -5 3 3.35 0.42
 7 5 3 4.13 0.4
 7 5 3 3.04 0.56
 7 5 3 2.92 0.28
 7 5 3 3.33 0.48
 7 5 3 3.59 0.37
 -7 5 -3 2.63 0.51
 9 -5 3 2.97 0.65
 9 5 3 3.18 0.34
 9 5 3 2.39 0.49
 -9 5 -3 2.51 0.51
 9 5 3 2.37 0.34
 9 5 3 3.35 0.42
 9 5 3 2.66 0.55
 11 -5 3 15.55 1.45
 11 5 3 17 1.15
 11 5 3 15.63 1.35
 11 5 3 17.02 1.19
 11 5 3 18.58 1.34
 11 5 3 14.75 1.13
 13 -5 3 1.77 0.63
 13 5 3 1.05 0.34
 13 5 3 1.22 0.31
 13 5 3 1.9 0.48
 13 5 3 1.68 0.41
 13 5 3 0.77 0.5
 15 -5 3 7.3 1.13
 15 5 3 7.54 0.8
 15 5 3 10 0.98
 15 5 3 8.84 0.81
 -15 5 -3 7.43 0.51
 15 5 3 9.17 0.84
 15 5 3 7.7 1.05
 17 -5 3 0.75 0.67
 17 5 3 1.08 0.45
 17 5 3 2.05 0.69
 17 5 3 0.94 0.46
 17 5 3 1.75 0.52
 17 5 3 1.6 0.41
 19 -5 3 6.19 1.24
 19 5 3 4.2 1
 19 5 3 4.92 0.63
 19 5 3 3.6 0.67
 19 5 3 6.16 0.81
 21 -5 3 2.17 1.02
 21 5 3 0.73 0.52
 21 5 3 0.52 0.74
 23 -5 3 10.5 1.74
 23 5 3 15.98 1.59
 23 5 3 9.86 1.49
 25 -5 3 10.61 1.8
 25 5 3 6.14 1.28
 27 -5 3 5.15 1.46
 27 5 3 2.92 1.11
 29 -5 3 1.48 1.2
 29 5 3 -0.29 0.91
 31 -5 3 4.66 1.56
 31 5 3 3.88 1.33
 33 -5 3 5.45 1.63
 33 5 3 6.71 1.58
 35 -5 3 3.9 1.6
 35 5 3 -0.05 1.06
 38 -6 -3 0.74 1.36
 38 6 -3 2.28 1.15
 36 -6 -3 8 1.83
 36 6 -3 9.9 1.74
 34 -6 -3 0.33 1.16
 34 6 -3 0.53 0.92
 32 -6 -3 -0.39 1.03
 -32 6 3 0.11 0.3
 -32 6 3 0.14 0.58
 32 6 -3 1.13 0.89
 30 -6 -3 5.27 1.3
 -30 6 3 2.88 0.72
 30 6 -3 3.35 0.98
 -30 6 3 2.51 0.47
 28 -6 -3 20.04 2.27
 -28 6 3 19.07 1.34
 -28 6 3 20.44 1.62
 28 6 -3 21.56 1.97
 -28 6 3 18.9 2
 -28 6 3 15.51 1.6
 26 -6 -3 1.46 0.93
 -26 6 3 0.97 0.32
 -26 6 3 1.42 0.38
 -26 6 3 1.32 0.56
 -26 6 3 1.39 0.54
 26 6 -3 1.21 0.84
 -26 6 3 0.87 0.7
 26 6 -3 2.09 0.74
 24 -6 -3 8.55 1.43
 -24 -6 3 11.12 0.89
 -24 6 3 6.86 1.3
 -24 6 3 9.63 0.81
 -24 6 3 8.62 0.95
 -24 6 3 8.07 1.08
 -24 6 3 9.39 0.78
 24 6 -3 9.07 1.23
 24 6 -3 9.89 1.33
 -22 -6 3 16.2 1.12
 22 -6 -3 14.15 1.7
 -22 6 3 12.85 1.63
 22 6 -3 11.39 1.37
 -22 6 3 13.12 1.4
 -22 6 3 14.11 1.03
 22 6 -3 14.5 1.59
 -22 6 3 14.28 1.06
 -22 6 3 15.39 1.24
 -20 -6 3 5.36 0.57
 20 -6 -3 5.98 1
 -20 6 3 3.25 0.71
 20 6 -3 4.9 0.88
 -20 6 3 5.56 0.54
 -20 6 3 4.56 0.62
 20 6 -3 3.92 0.79
 -20 6 3 5.22 0.52
 -20 6 3 3.3 0.95
 -18 -6 3 0.27 0.22
 18 -6 -3 0.45 0.5
 -18 6 3 0.14 0.46
 -18 6 3 0.16 0.21
 -18 6 3 0.44 0.23
 -18 6 3 0.35 0.33
 18 6 -3 0.4 0.49
 18 6 -3 0.41 0.5
 -18 6 3 0.09 0.6
 -16 -6 3 54.27 3.34
 16 -6 -3 52.16 3.58
 -16 6 3 56.47 3.35
 -16 6 3 48.44 3.59
 -16 6 3 58.69 3.43
 -16 6 3 49.29 3.99
 16 6 -3 55.51 3.62
 -16 6 3 55.61 3.53
 -16 6 3 60.13 3.34
 16 6 -3 56.9 3.67
 -14 -6 3 25.67 1.91
 -14 -6 3 24.3 1.56
 14 -6 -3 23.67 1.77
 -14 6 3 24.59 1.56
 -14 6 3 24.77 1.87
 -14 6 3 25.95 1.74
 14 6 -3 25.77 1.84
 -14 6 3 25.98 1.67
 -14 6 3 25.87 1.6
 -14 6 3 20.89 2.17
 12 -6 -3 6.52 0.73
 -12 -6 3 7.59 0.7
 -12 -6 3 8.15 0.95
 -12 -6 3 7.43 0.51
 -12 6 3 7.64 0.59
 -12 6 3 7.44 0.65
 -12 6 3 6.75 1.23
 12 6 -3 7.38 0.86
 -12 6 3 7.44 0.93
 -12 6 3 8.59 0.73
 -12 6 3 6.62 0.55
 -10 -6 3 3.67 0.64
 10 -6 -3 4.61 0.52
 -10 -6 3 5.29 0.57
 -10 6 3 4.56 0.44
 -10 6 3 5.32 0.73
 -10 6 3 3.05 0.88
 10 6 -3 4.65 0.66
 8 -6 -3 15.95 1.09
 -8 -6 3 17.52 1.21
 -8 -6 3 18.48 1.43
 8 -6 -3 17.92 1.17
 -8 6 3 15.7 1.34
 8 6 -3 17.96 1.37
 -8 6 3 18.65 1.57
 -8 6 3 17.31 1.13
 -8 6 3 15.57 1.72
 6 -6 -3 26.52 1.67
 -6 -6 3 29.95 2
 6 -6 -3 29.13 1.72
 -6 6 3 25.77 2.06
 6 6 -3 29.34 1.93
 6 6 -3 31.04 1.97
 -6 6 3 26.02 2.35
 -6 6 3 26.33 1.93
 6 6 -3 25.67 1.68
 -4 -6 3 0.91 0.41
 -4 -6 3 0 0.05
 4 -6 -3 0.33 0.13
 -4 6 3 0.29 0.39
 4 6 -3 -0.09 0.29
 4 6 -3 0.87 0.31
 -4 6 3 0.27 0.3
 -4 6 3 0.44 0.53
 2 -6 -3 81.33 4.61
 -2 -6 3 83.41 4.94
 2 6 -3 75.58 4.78
 -2 6 3 67.53 5.22
 2 6 -3 77.98 4.81
 -2 6 3 84.81 4.82
 -2 6 3 71.49 4.95
 2 6 -3 79.28 4.59
 0 -6 -3 36.29 2.11
 0 -6 3 34.54 2.41
 0 6 -3 34.61 2.27
 0 6 3 31.8 2.41
 0 6 -3 36.23 2.3
 0 6 3 30.3 2.68
 2 -6 3 42.44 2.66
 2 6 3 34.44 2.59
 -2 6 -3 38.6 2.49
 -2 6 -3 43.67 2.52
 2 6 3 31.26 2.86
 4 -6 3 -0.04 0.03
 4 -6 3 0.08 0.39
 4 6 3 0.05 0.22
 -4 6 -3 0.56 0.34
 4 6 3 -0.31 0.43
 -4 6 -3 0.14 0.23
 4 6 3 0.41 0.17
 4 6 3 0.46 0.25
 4 6 3 -0.3 0.32
 6 -6 3 60.46 3.92
 6 -6 3 65.31 3.55
 -6 6 -3 57.81 3.76
 6 6 3 57.88 3.85
 6 6 3 60.18 4.25
 6 6 3 62.91 3.71
 6 6 3 56.28 3.58
 6 6 3 56.23 3.57
 8 -6 3 15.64 1.5
 8 6 3 18.88 1.83
 8 6 3 16.8 1.38
 8 6 3 15.73 1.07
 8 6 3 18.78 1.34
 8 6 3 16.82 1.15
 8 6 3 18.42 1.17
 -8 6 -3 16.27 1.31
 10 -6 3 0.07 0.45
 10 6 3 0.31 0.25
 10 6 3 0.23 0.34
 10 6 3 -0.05 0.42
 10 6 3 0.16 0.17
 -10 6 -3 0.18 0.35
 10 6 3 0.32 0.29
 12 -6 3 3.04 0.78
 12 6 3 4.26 0.51
 12 6 3 3.03 0.41
 12 6 3 3.66 0.66
 12 6 3 3.57 0.49
 12 6 3 3.14 0.61
 14 -6 3 35.8 2.69
 14 6 3 34.7 2.24
 14 6 3 35.15 2.38
 14 6 3 34.24 2.23
 14 6 3 33.12 2.25
 14 6 3 34.1 2.5
 16 -6 3 12.25 1.48
 16 6 3 12.36 1.05
 16 6 3 10.4 1.05
 16 6 3 12.21 1.38
 16 6 3 11.55 1.12
 16 6 3 10.85 0.97
 18 -6 3 5.19 1.07
 18 6 3 3.57 0.87
 18 6 3 3.9 0.74
 18 6 3 4.54 0.69
 18 6 3 4.18 0.6
 20 -6 3 2.49 0.99
 20 6 3 2.29 0.85
 20 6 3 2.14 0.66
 20 6 3 1.34 0.48
 22 -6 3 5.52 1.4
 22 6 3 7.3 1.36
 24 -6 3 2.07 1.06
 24 6 3 -0.22 0.76
 26 -6 3 3.63 1.4
 26 6 3 1.09 0.97
 28 -6 3 0.18 1.12
 28 6 3 3.02 1.14
 30 -6 3 1.5 1.34
 30 6 3 2.59 1.2
 32 -6 3 -1.5 1.01
 32 6 3 0.34 1.14
 34 -6 3 1.08 1.48
 34 6 3 -0.5 1.05
 37 -7 -3 16.18 2.4
 37 7 -3 15.91 2.08
 35 -7 -3 0.84 1.29
 35 7 -3 3.03 1.12
 33 -7 -3 3.78 1.36
 33 7 -3 3.83 1.21
 31 -7 -3 2.18 1.3
 -31 7 3 4.5 0.56
 31 7 -3 4.1 1.11
 -31 7 3 2.82 0.83
 29 -7 -3 18.93 2.37
 -29 7 3 19.09 2.09
 -29 7 3 19.37 1.39
 -29 7 3 16.4 1.81
 29 7 -3 24.03 2.07
 27 -7 -3 17.87 2.18
 -27 7 3 17.35 1.25
 -27 7 3 20.04 1.62
 -27 7 3 16.96 1.75
 27 7 -3 21.06 2
 -27 7 3 15.17 1.87
 25 -7 -3 0.9 0.81
 -25 7 3 0.18 0.49
 25 7 -3 -0.68 0.63
 -25 7 3 -0.16 0.45
 -25 7 3 -0.08 0.56
 25 7 -3 -0.91 0.51
 -25 7 3 -0.23 0.28
 -25 7 3 -0.11 0.29
 23 -7 -3 16.7 1.98
 -23 7 3 17.93 1.28
 -23 7 3 17.43 1.95
 -23 7 3 17.83 1.59
 23 7 -3 16.08 1.6
 -23 7 3 17.57 1.23
 23 7 -3 17.93 1.78
 -23 7 3 18.28 1.48
 21 -7 -3 13.98 1.64
 21 7 -3 15.36 1.49
 -21 7 3 14.33 1.4
 -21 7 3 17.02 1.32
 -21 7 3 15.16 1.11
 -21 7 3 14.91 1.81
 21 7 -3 13.64 1.55
 -21 7 3 14.83 1.06
 19 -7 -3 11.8 1.39
 19 7 -3 15.15 1.58
 -19 7 3 13.44 1.16
 -19 7 3 13.71 0.99
 -19 7 3 14.84 1.76
 19 7 -3 12.98 1.35
 -19 7 3 12.01 0.96
 -19 7 3 12.03 1.33
 17 -7 -3 21.95 1.77
 17 7 -3 22.98 1.86
 -17 7 3 22.31 1.46
 -17 7 3 21.25 2.21
 -17 7 3 24.04 1.47
 -17 7 3 21.16 1.59
 -17 7 3 20.42 1.75
 17 7 -3 21.39 1.78
 15 -7 -3 2.15 0.55
 -15 -7 3 4.86 0.79
 -15 7 3 2.06 0.34
 -15 7 3 2.85 0.48
 -15 7 3 3.73 0.74
 -15 7 3 3.29 0.96
 -15 7 3 2.8 0.36
 15 7 -3 2.13 0.62
 -13 -7 3 88.2 5.48
 13 -7 -3 84.87 5.31
 -13 7 3 77.72 5.42
 -13 7 3 86.69 5.12
 13 7 -3 81.13 5.38
 -13 7 3 94.36 5.34
 -13 7 3 84.67 5.14
 -13 7 3 82.47 5.94
 -13 7 3 94.34 5.24
 -11 -7 3 28.33 2.03
 11 -7 -3 27.47 1.83
 -11 7 3 27.66 1.67
 11 7 -3 24.35 1.92
 -11 7 3 23.38 1.94
 -11 7 3 26.96 1.69
 -11 7 3 29.4 1.78
 -11 7 3 24.77 2.45
 9 -7 -3 28.52 1.92
 -9 -7 3 29.53 2.13
 -9 7 3 29.19 2.58
 -9 7 3 32.95 2.29
 9 7 -3 27.77 2.04
 -9 7 3 28.21 1.82
 -9 7 3 29.06 2.09
 -7 -7 3 96.06 5.59
 7 -7 -3 89.09 5.3
 7 -7 -3 87.22 5.22
 7 7 -3 89.94 5.46
 -7 7 3 85.86 5.46
 -7 7 3 74.66 5.91
 -7 7 3 95.54 5.69
 -5 -7 3 62.29 3.96
 5 -7 -3 59.98 3.65
 5 -7 -3 60.4 3.61
 -5 7 3 64.37 3.85
 -5 7 3 59.75 4.03
 5 7 -3 61.04 3.84
 -5 7 3 53.67 4.32
 3 -7 -3 0.6 0.19
 -3 -7 3 0.57 0.44
 -3 7 3 0.46 0.43
 3 7 -3 -0.07 0.31
 -3 7 3 0.2 0.56
 -3 7 3 0.73 0.4
 -1 -7 3 61.62 3.84
 1 -7 -3 61.88 3.51
 1 7 -3 59.71 3.69
 -1 7 3 54.74 4.19
 -1 7 3 51.18 3.82
 1 -7 3 62.84 3.45
 1 -7 3 61.18 3.9
 -1 7 -3 59.97 3.74
 1 7 3 53.17 3.88
 1 7 3 54.75 4.22
 3 -7 3 2.54 0.61
 3 7 3 2.09 0.77
 3 7 3 2.38 0.33
 3 7 3 1.93 0.27
 3 7 3 1.09 0.55
 -3 7 -3 2.13 0.48
 5 -7 3 14.28 1.27
 5 7 3 11.1 1.46
 5 7 3 11.26 0.82
 5 7 3 10.93 0.98
 -5 7 -3 11.88 1.06
 5 7 3 12.01 0.86
 5 7 3 9.92 1.1
 7 -7 3 201.64 10.4
 7 -7 3 175.78 10.83
 7 7 3 175.43 10.45
 7 7 3 169.22 10.47
 7 7 3 173.07 11.16
 7 7 3 187.13 10.61
 -7 7 -3 179.78 10.66
 7 7 3 158.51 10.71
 9 -7 3 1.43 0.58
 9 7 3 1.19 0.49
 9 7 3 1.06 0.44
 9 7 3 0.9 0.34
 9 7 3 1.49 0.78
 9 7 3 1.47 0.32
 -9 7 -3 1.37 0.48
 11 -7 3 20.52 1.7
 11 7 3 18.65 1.54
 11 7 3 17.87 1.3
 11 7 3 15.9 1.47
 11 7 3 19.3 1.3
 13 -7 3 74.74 4.91
 13 7 3 71.94 4.7
 13 7 3 73.85 4.67
 13 7 3 73.03 4.48
 13 7 3 74.78 4.5
 15 -7 3 44.1 3.11
 15 7 3 39.41 2.87
 15 7 3 39.92 2.74
 15 7 3 39.75 2.59
 15 7 3 38.88 2.6
 17 -7 3 1.39 0.77
 17 7 3 0.93 0.49
 17 7 3 1.49 0.73
 17 7 3 1.23 0.59
 17 7 3 2.26 0.5
 19 -7 3 7.7 1.35
 19 7 3 8.78 0.92
 19 7 3 9.01 1.09
 19 7 3 7.07 1.23
 21 -7 3 15.62 1.95
 21 7 3 14.67 1.48
 21 7 3 15.84 1.85
 23 -7 3 37.73 3.37
 23 7 3 34.03 3.13
 23 7 3 41.6 2.85
 25 -7 3 0.47 1.03
 25 7 3 1.16 1
 25 7 3 2.5 0.95
 27 -7 3 13.98 2.3
 27 7 3 17.04 2.15
 27 7 3 17.36 1.89
 29 -7 3 2.24 1.52
 29 7 3 3.22 1.09
 29 7 3 2.14 1.14
 31 -7 3 12.43 2.35
 31 7 3 14.33 2.14
 31 7 3 16.33 2
 33 -7 3 1.61 1.38
 33 7 3 1.58 1.27
 33 7 3 0.27 1.24
 36 -8 -3 16.58 2.43
 36 8 -3 14.86 2.01
 34 -8 -3 9.22 1.88
 34 8 -3 8.72 1.56
 32 -8 -3 1.06 1.18
 32 8 -3 0.36 0.92
 30 -8 -3 11.38 1.93
 -30 8 3 11.5 1.43
 30 8 -3 10.85 1.58
 -30 8 3 9.85 0.91
 28 -8 -3 28.8 2.84
 -28 8 3 25.66 2.66
 28 8 -3 30.96 2.55
 -28 8 3 32.64 2.3
 -28 8 3 30.01 1.96
 -28 8 3 29.72 2.44
 26 -8 -3 4.81 1.28
 -26 8 3 11.92 1.36
 26 8 -3 8.59 1.27
 -26 8 3 5.57 0.63
 -26 8 3 7.23 0.91
 -26 8 3 5.41 1.25
 -26 8 3 5.48 1
 24 -8 -3 0.48 0.78
 -24 8 3 0.01 0.48
 -24 8 3 0.06 0.32
 -24 8 3 0.4 0.61
 -24 8 3 -0.37 0.23
 24 8 -3 -0.9 0.6
 -24 8 3 0.13 0.67
 24 8 -3 1.22 0.82
 22 -8 -3 18.03 2
 22 8 -3 20.2 1.97
 -22 8 3 19.19 1.42
 -22 8 3 22.06 1.64
 -22 8 3 19.44 1.37
 -22 8 3 23.4 1.86
 -22 8 3 18.81 2.09
 22 8 -3 20.67 1.76
 20 -8 -3 64.65 4.3
 20 8 -3 63.05 4.32
 -20 8 3 75.46 4.08
 -20 8 3 63.86 3.89
 -20 8 3 56.34 4.19
 -20 8 3 61.27 3.85
 -20 8 3 60.06 4.7
 20 8 -3 63.09 4.2
 18 -8 -3 2.26 0.7
 -18 -8 3 0.63 0.61
 -18 8 3 3.36 0.58
 -18 8 3 2.03 0.95
 18 8 -3 2.72 0.66
 18 8 -3 2.52 0.71
 -18 8 3 2.45 0.4
 -18 8 3 2.71 0.74
 -18 8 3 2.87 0.38
 -16 -8 3 38.16 2.68
 16 -8 -3 37.41 2.54
 -16 8 3 33.84 2.23
 -16 8 3 37.65 2.41
 -16 8 3 37.36 2.39
 -16 8 3 35.3 2.25
 -16 8 3 33.2 3.01
 -16 8 3 32.41 2.56
 16 8 -3 36.34 2.55
 14 -8 -3 51.52 3.44
 -14 -8 3 57.39 3.63
 14 8 -3 52.95 3.51
 -14 8 3 48.28 4.01
 -14 8 3 52.42 3.22
 -14 8 3 59.64 3.37
 -14 8 3 52.77 3.22
 -14 8 3 47.93 3.53
 12 -8 -3 24.1 1.76
 -12 -8 3 26.63 1.97
 -12 8 3 25.61 1.59
 -12 8 3 20.2 1.84
 -12 8 3 25.77 1.59
 -12 8 3 26.65 1.71
 -12 8 3 22.31 2.33
 12 8 -3 24.07 1.89
 10 -8 -3 0.24 0.31
 -10 -8 3 -0.21 0.38
 -10 8 3 0.23 0.62
 -10 8 3 -0.14 0.2
 10 8 -3 -0.35 0.4
 -10 8 3 0.05 0.26
 -10 8 3 -0.22 0.35
 -8 -8 3 67.7 4.45
 8 -8 -3 69.3 4.22
 -8 8 3 62.13 4.88
 -8 8 3 77.68 4.63
 -8 8 3 65.65 4.34
 8 8 -3 67.28 4.34
 6 -8 -3 100.82 5.96
 -6 -8 3 102.41 6.24
 -6 8 3 98.19 6.3
 6 8 -3 107.83 6.12
 -6 8 3 85.87 6.62
 -6 8 3 97.46 6.1
 -4 -8 3 3.5 0.74
 4 -8 -3 3 0.42
 4 8 -3 1.29 0.46
 -4 8 3 1.61 0.78
 -4 8 3 2.6 0.56
 -4 8 3 2.04 0.64
 -2 -8 3 36.26 2.45
 -2 8 3 31.14 2.79
 -2 8 3 29.49 2.43
 2 8 -3 35.05 2.29
 0 -8 3 51.35 3.54
 0 8 3 53.64 3.15
 0 8 -3 52.4 3.38
 0 8 3 52.9 3.17
 0 8 3 45.39 3.86
 0 8 -3 56.12 3.11
 0 8 3 49.22 3.56
 2 -8 3 52.18 2.97
 2 -8 3 52.31 3.5
 2 8 3 51.56 3.07
 2 8 3 50.18 3.08
 2 8 3 47.58 3.44
 -2 8 -3 53.63 3.31
 2 8 3 45.34 3.78
 4 -8 3 13.04 1.37
 4 8 3 11.84 1.7
 4 8 3 10.69 0.84
 -4 8 -3 10.12 0.99
 4 8 3 7.82 1.1
 4 8 3 10.48 0.8
 6 -8 3 55.04 3.57
 6 8 3 46.17 3.81
 -6 8 -3 55.67 3.35
 6 8 3 50.77 3.11
 6 8 3 51.04 3.44
 6 8 3 51.16 3.13
 6 8 3 48.53 3.25
 8 -8 3 13.44 1.43
 8 8 3 9.59 1.55
 8 8 3 9.41 0.81
 8 8 3 10.44 1.03
 -8 8 -3 10.04 1.07
 8 8 3 8.65 1.11
 8 8 3 10.41 0.85
 10 -8 3 2.07 0.69
 -10 8 -3 2.75 0.62
 10 8 3 3.25 0.47
 10 8 3 2.58 0.96
 10 8 3 1.65 0.59
 10 8 3 2.56 0.58
 10 8 3 3.17 0.48
 12 -8 3 12.98 1.49
 12 8 3 13.65 1.75
 12 8 3 9.91 0.98
 12 8 3 13.54 1.22
 12 8 3 11.08 0.96
 12 8 3 9.72 1.17
 14 -8 3 36 2.75
 14 8 3 33.34 2.24
 14 8 3 33.16 2.25
 14 8 3 34.7 2.52
 14 8 3 33.34 2.43
 16 -8 3 31.88 2.59
 16 8 3 29.94 2.12
 16 8 3 31.64 2.43
 16 8 3 29.41 2.26
 16 8 3 32.27 2.13
 18 -8 3 0.52 0.72
 18 8 3 0.48 0.64
 18 8 3 0.57 0.71
 18 8 3 0.26 0.39
 20 -8 3 39.76 3.48
 20 8 3 44.48 3.4
 20 8 3 46.76 3.18
 22 -8 3 30.26 2.63
 22 8 3 22.98 2.41
 22 8 3 25.75 2.14
 24 -8 3 5.69 1.5
 24 8 3 5.97 1.11
 24 8 3 6.9 1.36
 26 -8 3 -0.35 1.2
 26 8 3 2.49 1.22
 26 8 3 3.06 1.07
 28 -8 3 10.08 1.96
 28 8 3 10.76 1.6
 28 8 3 8.85 1.72
 30 -8 3 19.63 2.96
 30 8 3 26.66 2.47
 30 8 3 25.59 2.89
 32 -8 3 3.74 1.82
 32 8 3 6.28 1.44
 32 8 3 3.14 1.34
 35 -9 -3 14.91 2.44
 35 9 -3 15.71 2.03
 33 -9 -3 0.82 1.24
 33 9 -3 -0.57 0.83
 31 -9 -3 3.64 1.38
 31 9 -3 1.55 1.02
 29 -9 -3 24.9 2.82
 -29 9 3 27.95 1.76
 -29 9 3 21.35 2.45
 29 9 -3 26.57 2.31
 -29 9 3 27.19 2.47
 27 -9 -3 9.37 1.66
 -27 9 3 9.37 0.81
 -27 9 3 8.74 1.08
 27 9 -3 11.19 1.43
 -27 9 3 8.15 1.57
 -27 9 3 7.15 1.19
 25 -9 -3 2.89 1.09
 25 9 -3 3.96 0.91
 -25 9 3 4.39 0.68
 -25 9 3 3.54 1.08
 -25 9 3 2.82 0.88
 -25 9 3 3.46 0.5
 -25 9 3 3.42 0.77
 23 -9 -3 27.68 2.5
 -23 9 3 21.31 2.49
 -23 9 3 28.37 1.82
 -23 9 3 26.01 2.23
 23 9 -3 27.14 2.42
 -23 9 3 32.08 2.16
 23 9 -3 28.13 2.29
 -23 9 3 30.56 1.93
 21 -9 -3 20.9 1.91
 -21 9 3 18.4 1.32
 -21 9 3 19.18 1.81
 -21 9 3 22.09 1.65
 21 9 -3 19.71 1.72
 -21 9 3 16.73 2.11
 21 9 -3 19.89 1.93
 -21 9 3 18.3 1.4
 19 -9 -3 3.23 0.8
 -19 -9 3 4.09 0.88
 -19 9 3 3.73 0.69
 19 9 -3 3.4 0.86
 19 9 -3 4.79 0.89
 -19 9 3 4.2 0.89
 -19 9 3 3.24 0.45
 -19 9 3 3.99 0.53
 -19 9 3 3.6 1.15
 -17 -9 3 1.96 0.73
 17 -9 -3 2.93 0.68
 -17 9 3 1.81 0.35
 17 9 -3 0.65 0.67
 -17 9 3 1.35 0.92
 -17 9 3 1.66 0.54
 17 9 -3 1.58 0.62
 -17 9 3 2.33 0.74
 -15 -9 3 24.16 2.04
 15 -9 -3 23.33 1.86
 -15 9 3 24.05 1.95
 15 9 -3 24.65 1.93
 -15 9 3 21.01 2.34
 -15 9 3 23.27 1.59
 -15 9 3 24.19 1.57
 -15 9 3 26.93 1.78
 -13 -9 3 39.07 2.82
 13 -9 -3 37.13 2.59
 13 9 -3 35.72 2.67
 -13 9 3 37.85 2.36
 -13 9 3 32.47 2.68
 -13 9 3 35.29 3.24
 -13 9 3 45.38 2.55
 11 -9 -3 3.07 0.55
 -11 -9 3 0.89 0.56
 -11 9 3 2.79 0.5
 -11 9 3 2.92 0.4
 -11 9 3 3.69 0.68
 -11 9 3 2.93 1.01
 11 9 -3 2.9 0.67
 9 -9 -3 44.58 2.86
 -9 -9 3 42.3 3.1
 -9 9 3 46.18 3.18
 -9 9 3 42.03 2.67
 -9 9 3 43.51 2.97
 -9 9 3 47.25 2.79
 9 9 -3 40.03 2.93
 -9 9 3 41.4 3.53
 7 -9 -3 26.82 1.8
 -7 -9 3 27.64 2.07
 -7 9 3 23.36 1.89
 -7 9 3 29.44 2.16
 7 9 -3 23.96 1.87
 -7 9 3 27.03 1.72
 -7 9 3 23.47 1.62
 -7 9 3 22.47 2.41
 5 -9 -3 40.9 2.59
 -5 -9 3 37.58 2.86
 -5 9 3 42.52 2.71
 -5 9 3 41.52 2.51
 -5 9 3 38.52 2.89
 -5 9 3 34.65 3.23
 5 9 -3 39.79 2.7
 -5 9 3 39 2.43
 3 -9 -3 2.12 0.43
 -3 -9 3 0.92 0.58
 -3 9 3 1.51 0.32
 -3 9 3 2.1 0.55
 -3 9 3 1.41 0.83
 3 9 -3 1.69 0.5
 -3 9 3 1.73 0.36
 -3 9 3 1.53 0.61
 -1 -9 3 12.73 1.48
 -1 9 3 12.36 1.87
 -1 9 3 12.7 1.48
 -1 9 3 13.35 0.96
 1 9 -3 13.19 1.2
 -1 9 3 12.98 0.98
 1 -9 3 101.55 6.14
 1 -9 3 101.64 5.58
 1 9 3 96.17 5.71
 -1 9 -3 95.79 5.9
 -1 9 -3 91.41 5.61
 1 9 3 86.4 6.5
 1 9 3 86.17 6.05
 1 9 3 100.12 5.67
 3 -9 3 1.04 0.63
 3 -9 3 1.15 0.14
 3 9 3 0.92 0.72
 -3 9 -3 0.95 0.24
 3 9 3 1.04 0.31
 3 9 3 1.59 0.38
 3 9 3 0.99 0.63
 -3 9 -3 1.28 0.51
 5 -9 3 6.79 1.06
 5 9 3 8.32 0.69
 5 9 3 7.25 1.08
 5 9 3 5.42 0.64
 -5 9 -3 7.26 0.9
 -5 9 -3 6.67 0.62
 5 9 3 8.37 1.49
 7 -9 3 5.19 0.96
 7 9 3 5.06 0.58
 7 9 3 4.7 1.19
 7 9 3 4 0.84
 -7 9 -3 5.91 0.81
 7 9 3 4.7 0.57
 7 9 3 6.23 0.78
 9 -9 3 62.96 3.97
 9 9 3 57.72 3.46
 9 9 3 55.75 3.63
 9 9 3 55.33 4.21
 -9 9 -3 55.37 3.64
 9 9 3 50.67 3.7
 9 9 3 53.54 3.41
 11 -9 3 0.49 0.6
 11 9 3 -0.42 0.7
 11 9 3 0.49 0.5
 11 9 3 0.12 0.33
 11 9 3 0.16 0.4
 11 9 3 -0.29 0.54
 13 -9 3 26.06 2.36
 13 9 3 27.73 1.95
 13 9 3 29.6 2.68
 13 9 3 28.49 2.22
 13 9 3 29.39 1.98
 13 9 3 29.51 2.19
 15 -9 3 3.33 0.95
 15 9 3 2.4 0.54
 15 9 3 3.67 0.77
 15 9 3 3.01 0.6
 15 9 3 3.36 0.82
 17 -9 3 0.61 0.73
 17 9 3 0.39 0.42
 17 9 3 1.28 0.73
 17 9 3 0.34 0.59
 19 -9 3 2.45 0.97
 19 9 3 3.68 1.01
 19 9 3 1.42 0.71
 21 -9 3 32 2.97
 21 9 3 31.4 2.8
 21 9 3 32.1 2.54
 23 -9 3 1.85 1.18
 23 9 3 1.72 0.97
 23 9 3 1.19 0.79
 25 -9 3 1.1 1.22
 25 9 3 0.24 1.04
 25 9 3 0.38 0.8
 27 -9 3 0.92 1.19
 27 9 3 1.43 0.95
 27 9 3 0.36 1.1
 29 -9 3 8.2 2.02
 29 9 3 5.91 1.67
 29 9 3 11.15 1.6
 31 -9 3 -0.26 1.42
 31 9 3 0.25 1.2
 31 9 3 0.25 1.03
 34 -10 -3 1.66 1.41
 34 10 -3 -0.32 0.86
 32 -10 -3 1.45 1.3
 32 10 -3 2.07 0.96
 30 -10 -3 1.61 1.17
 30 10 -3 0.34 0.81
 28 -10 -3 1.9 1.09
 -28 10 3 0.43 0.36
 28 10 -3 -0.79 0.71
 -28 10 3 0.3 0.7
 26 -10 -3 -0.22 0.82
 -26 10 3 -0.45 0.28
 -26 10 3 -0.03 0.76
 -26 10 3 0.05 0.66
 -26 10 3 0.17 0.57
 26 10 -3 -0.8 0.64
 24 -10 -3 1.45 0.9
 24 10 -3 2.98 0.89
 24 10 -3 -0.41 0.78
 -24 10 3 1.13 0.63
 -24 10 3 1.36 0.35
 -24 10 3 0.7 0.76
 -24 10 3 0.79 0.68
 -22 -10 3 6.47 1.22
 22 -10 -3 6.11 1.16
 -22 10 3 5.04 0.87
 22 10 -3 4.95 0.97
 -22 10 3 4.38 1.01
 -22 10 3 5.42 0.59
 -22 10 3 6.03 0.72
 -22 10 3 5.21 1.36
 22 10 -3 5.31 1.19
 -20 -10 3 0.07 0.61
 20 -10 -3 -0.48 0.56
 20 10 -3 0.07 0.56
 -20 10 3 0.18 0.69
 -20 10 3 0.06 0.34
 -20 10 3 0.05 0.52
 20 10 -3 0.75 0.69
 -20 10 3 0.5 0.31
 -20 10 3 0.08 0.55
 -18 -10 3 0.58 0.62
 18 -10 -3 -0.04 0.51
 18 10 -3 -0.12 0.63
 -18 10 3 -0.31 0.25
 18 10 -3 -0.36 0.5
 -18 10 3 0.07 0.71
 -18 10 3 -0.13 0.33
 -18 10 3 0.2 0.5
 -18 10 3 0.63 0.65
 -16 -10 3 4.16 0.89
 16 -10 -3 2.06 0.67
 16 10 -3 4.91 0.87
 -16 10 3 5.21 0.95
 -16 10 3 3.68 1.18
 -16 10 3 3.53 0.51
 -16 10 3 3.62 0.66
 -14 -10 3 2.55 0.77
 14 -10 -3 2.78 0.65
 -14 10 3 2.52 0.43
 -14 10 3 2.1 0.73
 14 10 -3 1.32 0.67
 -14 10 3 2.01 0.97
 -14 10 3 3.44 0.61
 12 -10 -3 2.86 0.62
 -12 -10 3 2.56 0.76
 -12 10 3 2.81 0.54
 -12 10 3 2.59 0.45
 -12 10 3 3.08 0.76
 -12 10 3 2.89 1.07
 12 10 -3 1.99 0.62
 10 -10 -3 0.22 0.38
 -10 -10 3 0.6 0.59
 -10 10 3 1.13 0.52
 -10 10 3 0.73 0.82
 10 10 -3 0.08 0.45
 -10 10 3 1.05 0.41
 -10 10 3 0.58 0.33
 8 -10 -3 6.46 0.83
 -8 -10 3 5.25 0.99
 8 10 -3 4.77 0.8
 -8 10 3 6.73 0.73
 -8 10 3 5.77 0.58
 -8 10 3 5.71 1.05
 -8 10 3 4.57 1.24
 -8 10 3 4.68 0.83
 -6 -10 3 0.83 0.6
 6 -10 -3 2.37 0.54
 -6 10 3 1.93 0.76
 -6 10 3 2.2 0.48
 -6 10 3 3.05 0.42
 -6 10 3 3.06 1.06
 6 10 -3 3.04 0.64
 -6 10 3 2.53 0.59
 -4 -10 3 6.16 1.07
 4 -10 -3 6.56 0.82
 -4 10 3 6.44 1.09
 -4 10 3 8.67 0.7
 -4 10 3 8.79 0.95
 -4 10 3 6.53 1.5
 4 10 -3 6.96 0.88
 -4 10 3 7.53 0.78
 -2 -10 3 0.88 0.59
 2 -10 -3 0.79 0.41
 -2 10 3 0.65 0.34
 -2 10 3 2.3 0.7
 2 10 -3 1.49 0.51
 -2 10 3 1.8 0.38
 -2 10 3 0.71 0.78
 0 -10 -3 -0.37 0.32
 0 -10 3 0.54 0.6
 0 10 -3 -0.15 0.38
 0 10 3 0.19 0.34
 0 10 3 -0.28 0.25
 0 10 3 0.3 0.73
 0 10 3 0.35 0.5
 2 -10 3 0.96 0.67
 2 10 3 1.09 0.41
 2 10 3 1.39 0.36
 -2 10 -3 1.1 0.53
 2 10 3 1.4 0.86
 2 10 3 1.48 0.68
 4 -10 3 4.91 1
 4 10 3 3.2 0.84
 4 10 3 5.26 0.59
 4 10 3 3.54 0.54
 4 10 3 2.59 1.06
 -4 10 -3 4.15 0.45
 -4 10 -3 4.05 0.72
 6 -10 3 4.6 0.97
 -6 10 -3 4.4 0.51
 6 10 3 3.65 0.55
 -6 10 -3 5.41 0.77
 6 10 3 3.97 0.56
 6 10 3 4.2 1.2
 6 10 3 4.11 0.9
 8 -10 3 1.75 0.74
 8 10 3 4.26 0.72
 8 10 3 3.31 0.55
 -8 10 -3 3.19 0.47
 8 10 3 2.44 0.73
 8 10 3 3.55 0.53
 8 10 3 3 1.06
 -8 10 -3 3.74 0.69
 10 -10 3 3.71 0.96
 10 10 3 2.57 0.71
 10 10 3 3.69 1.14
 -10 10 -3 4.03 0.71
 10 10 3 2.89 0.81
 -10 10 -3 2.08 0.48
 10 10 3 2.82 0.53
 10 10 3 2.63 0.52
 12 -10 3 0.81 0.71
 12 10 3 1.17 0.47
 12 10 3 1.16 0.61
 12 10 3 0.76 0.43
 12 10 3 -0.5 0.55
 12 10 3 0.59 0.84
 14 -10 3 0.76 0.77
 14 10 3 0.54 0.6
 14 10 3 1.15 0.47
 14 10 3 0.98 0.49
 14 10 3 1 0.68
 14 10 3 0.14 0.85
 16 -10 3 1.96 0.98
 16 10 3 3.73 0.88
 16 10 3 4.52 0.97
 16 10 3 2.46 0.62
 18 -10 3 2.97 1.05
 18 10 3 -0.23 0.69
 18 10 3 0.95 0.87
 20 -10 3 -0.6 0.93
 20 10 3 0.69 0.76
 20 10 3 0.11 0.84
 22 -10 3 0.14 1.03
 22 10 3 1.14 0.99
 22 10 3 -0.66 0.76
 24 -10 3 3.96 1.42
 24 10 3 3.8 1.12
 24 10 3 3.38 1.22
 26 -10 3 1.26 1.3
 26 10 3 -0.34 1.02
 26 10 3 -0.46 0.93
 28 -10 3 -0.67 1.1
 28 10 3 -1.18 0.96
 28 10 3 0.4 1.18
 31 -11 -3 1.07 1.19
 31 11 -3 -0.38 0.87
 29 -11 -3 13.12 2.09
 29 11 -3 12.05 1.66
 -27 -11 3 5.59 1.35
 27 -11 -3 5.17 1.44
 27 11 -3 7.58 1.29
 -27 11 3 6.63 1.6
 25 -11 -3 -0.03 0.85
 -25 -11 3 -0.24 0.84
 -25 11 3 -0.02 0.68
 25 11 -3 0.66 0.77
 -25 11 3 0.59 0.74
 -25 11 3 -0.13 0.59
 -25 11 3 -0.27 0.31
 -23 -11 3 7.69 1.39
 23 -11 -3 6.38 1.28
 -23 11 3 7.64 0.76
 23 11 -3 8.89 1.29
 -23 11 3 9.46 1.71
 23 11 -3 7.37 1.56
 -23 11 3 11.15 1.2
 -23 11 3 7.22 1.24
 21 -11 -3 3.45 0.96
 -21 -11 3 4.73 1.11
 -21 11 3 4.21 0.64
 -21 11 3 3.42 0.77
 21 11 -3 3.58 1.06
 21 11 -3 3.1 0.89
 -21 11 3 3.55 1.26
 -21 11 3 3.02 0.88
 -19 -11 3 -0.59 0.58
 19 -11 -3 0.8 0.68
 19 11 -3 0.26 0.58
 -19 11 3 0.09 0.56
 -19 11 3 -0.34 0.49
 19 11 -3 -0.05 0.76
 -19 11 3 -1.48 0.62
 -19 11 3 -0.14 0.39
 -17 -11 3 0.51 0.73
 17 -11 -3 0.86 0.62
 -17 11 3 0.33 0.57
 -17 11 3 -0.24 0.69
 -17 11 3 0.25 0.53
 -17 11 3 0.18 0.45
 17 11 -3 -0.63 0.49
 -17 11 3 0.37 0.38
 -15 -11 3 14.98 1.73
 15 -11 -3 16.19 1.49
 -15 11 3 15.51 1.63
 -15 11 3 15.24 1.23
 -15 11 3 15.41 1.38
 -15 11 3 11.8 2
 15 11 -3 16.77 1.64
 13 -11 -3 0.45 0.46
 -13 -11 3 0.15 0.62
 -13 11 3 -0.08 0.75
 -13 11 3 0.3 0.45
 -13 11 3 -0.27 0.54
 13 11 -3 0.48 0.59
 -13 11 3 0.17 0.37
 11 -11 -3 0.34 0.47
 -11 -11 3 0.32 0.61
 -11 11 3 0.85 0.43
 -11 11 3 0.69 0.39
 -11 11 3 0.76 0.56
 11 11 -3 0.9 0.54
 -11 11 3 0.34 0.91
 9 -11 -3 15.62 1.36
 -9 -11 3 15.39 1.74
 -9 11 3 13.66 1.16
 -9 11 3 15.65 1.42
 -9 11 3 13.5 2.15
 -9 11 3 14.09 1.25
 9 11 -3 14.32 1.46
 -7 -11 3 3.99 0.97
 7 -11 -3 4.88 0.78
 -7 11 3 6.89 0.78
 7 11 -3 4.36 0.81
 -7 11 3 5.54 1.09
 -7 11 3 4.44 1.28
 -7 11 3 6.12 0.88
 -7 11 3 5.97 0.63
 -5 -11 3 10.32 1.41
 5 -11 -3 10.39 1.12
 5 11 -3 10.52 1.17
 -5 11 3 11.05 1.16
 -5 11 3 8.82 1.71
 -5 11 3 12.07 1.5
 -5 11 3 9.85 0.93
 -5 11 3 11.05 1.01
 3 -11 -3 2.02 0.53
 -3 -11 3 2.25 0.77
 -3 11 3 0.89 0.66
 -3 11 3 1.79 0.46
 3 11 -3 1.7 0.55
 -3 11 3 1.49 0.44
 -3 11 3 1.17 0.93
 1 -11 -3 6.46 0.84
 -1 -11 3 5.32 1.03
 -1 11 3 5.66 0.66
 -1 11 3 5.28 1.33
 -1 11 3 4.82 0.96
 -1 11 3 5.04 0.67
 1 11 -3 7.04 0.92
 1 -11 3 3.38 0.9
 -1 -11 -3 3.14 0.65
 1 11 3 5.8 0.69
 1 11 3 4.69 1.32
 1 11 3 5.4 0.64
 1 11 3 3.96 0.94
 -1 11 -3 4.53 0.75
 3 -11 3 -0.43 0.59
 3 11 3 0.06 0.41
 3 11 3 0.37 0.38
 3 11 3 0.48 0.58
 -3 11 -3 0.75 0.51
 3 11 3 0.87 0.85
 5 -11 3 11.73 1.58
 5 11 3 10.35 1.84
 5 11 3 13.39 1.09
 -5 11 -3 12.67 1.3
 5 11 3 11.22 1.48
 5 11 3 12.93 1.09
 7 -11 3 0.5 0.69
 7 11 3 1.97 0.63
 7 11 3 1.49 0.68
 7 11 3 2.09 0.5
 7 11 3 2.13 0.48
 7 11 3 1.38 1
 -7 11 -3 1.18 0.58
 9 -11 3 0.12 0.71
 9 11 3 0.49 0.41
 9 11 3 0.42 0.84
 9 11 3 0.57 0.58
 9 11 3 0.83 0.46
 -9 11 -3 0.64 0.54
 9 11 3 0.72 0.61
 11 -11 3 21.85 2.25
 11 11 3 18.25 1.77
 11 11 3 19.51 1.5
 11 11 3 19.43 1.52
 11 11 3 19.92 1.81
 11 11 3 20.13 2.3
 13 -11 3 3.73 1.06
 13 11 3 3.06 0.61
 13 11 3 1.99 0.8
 13 11 3 2.68 0.59
 13 11 3 1.6 1.11
 13 11 3 2.68 0.78
 15 -11 3 5.39 1.23
 15 11 3 3.56 0.95
 15 11 3 6.21 1.08
 15 11 3 4.34 0.72
 15 11 3 4.46 1.36
 17 -11 3 12.82 1.83
 17 11 3 12.88 1.55
 17 11 3 15.29 1.71
 19 -11 3 8.62 1.64
 19 11 3 7.98 1.26
 19 11 3 7.23 1.38
 -19 11 -3 7.49 1.46
 21 -11 3 3.41 1.32
 21 11 3 2.69 0.98
 21 11 3 2.98 1.14
 23 -11 3 -0.37 1.12
 23 11 3 -2.73 0.89
 23 11 3 -0.01 0.74
 25 -11 3 0.74 1.26
 25 11 3 0.43 0.86
 25 11 3 0 0.99
 27 -11 3 5.71 1.69
 27 11 3 7.59 1.68
 27 11 3 4.59 1.3
 -30 -12 3 2.72 1.16
 30 -12 -3 4.14 1.39
 30 12 -3 4.68 1.19
 -28 -12 3 1.7 0.99
 28 -12 -3 3.28 1.16
 28 12 -3 2.06 0.92
 -26 -12 3 -0.19 0.86
 26 -12 -3 1.53 1.07
 26 12 -3 1.59 0.95
 24 -12 -3 1.44 0.9
 -24 -12 3 0.53 0.88
 24 12 -3 1.45 0.87
 -24 12 3 0.72 0.67
 22 -12 -3 14.29 1.84
 -22 -12 3 16.04 1.92
 -22 12 3 16.79 1.58
 22 12 -3 13.6 2.42
 -22 12 3 14.66 1.72
 -22 12 3 16.87 3.7
 22 12 -3 14.77 1.66
 20 -12 -3 7.7 1.29
 -20 -12 3 6.07 1.31
 -20 12 3 7.21 1.03
 20 12 -3 5.35 1.04
 -20 12 3 7.32 0.87
 -20 12 3 5.56 1.51
 20 12 -3 7.63 1.43
 -20 12 3 6.62 1.1
 18 -12 -3 1.13 0.72
 -18 -12 3 1.93 0.87
 18 12 -3 1.96 0.79
 -18 12 3 1.26 0.95
 -18 12 3 1.87 0.7
 -18 12 3 0.54 0.72
 -18 12 3 3.05 0.6
 18 12 -3 2.23 0.99
 -18 12 3 1.68 0.64
 16 -12 -3 2.01 0.76
 -16 -12 3 2.81 0.95
 -16 12 3 2.42 0.67
 -16 12 3 1.07 0.94
 16 12 -3 3.06 0.83
 -16 12 3 2.71 0.6
 16 12 -3 3.63 1.14
 -16 12 3 2.97 0.83
 14 -12 -3 19.67 1.83
 -14 -12 3 20.44 2.03
 14 12 -3 25.49 1.93
 -14 12 3 21.22 1.91
 -14 12 3 23.39 1.78
 -14 12 3 21.34 1.6
 -14 12 3 17.74 2.34
 12 -12 -3 3.8 0.79
 -12 -12 3 3.12 1.01
 -12 12 3 3.11 0.8
 12 12 -3 3.52 0.83
 -12 12 3 2.5 1.19
 -12 12 3 4.31 0.74
 -12 12 3 3.77 0.61
 -10 -12 3 2.19 0.82
 10 -12 -3 2.56 0.68
 10 12 -3 2.9 0.73
 -10 12 3 2.74 0.73
 -10 12 3 3.11 0.63
 -10 12 3 0.61 0.95
 -10 12 3 3.16 0.57
 8 -12 -3 25.01 2.18
 -8 -12 3 29.2 2.54
 -8 12 3 31.96 2.13
 8 12 -3 31.26 2.25
 -8 12 3 30.16 2.22
 -8 12 3 28.7 2.99
 -8 12 3 28.07 1.98
 6 -12 -3 3.84 0.76
 -6 -12 3 3.81 0.94
 -6 12 3 4.3 0.61
 -6 12 3 2.15 1.09
 6 12 -3 1.36 0.58
 -6 12 3 3.52 0.62
 -6 12 3 3.34 0.91
 -6 12 3 3.13 0.73
 -4 -12 3 0.88 0.64
 4 -12 -3 -0.12 0.44
 -4 12 3 -0.11 0.77
 -4 12 3 0.1 0.4
 4 12 -3 0.41 0.54
 -4 12 3 -0.12 0.4
 -4 12 3 0 0.65
 2 -12 -3 14.27 1.32
 -2 -12 3 14.55 1.71
 2 12 -3 14.14 1.34
 -2 12 3 9.87 1.87
 -2 12 3 14.58 1.21
 -2 12 3 12.8 1.59
 -2 12 3 11.91 1.13
 0 -12 -3 29.39 2.12
 0 -12 3 31.3 2.51
 0 12 3 23.66 2.28
 0 12 3 28.6 1.92
 0 12 3 27.02 1.95
 0 12 -3 26.88 2.08
 0 12 3 25.14 2.74
 -2 -12 -3 5.26 0.88
 2 -12 3 6.81 1.26
 2 12 3 6.38 0.74
 -2 12 -3 5.15 0.85
 2 12 3 4.72 1.02
 2 12 3 5.34 0.75
 2 12 3 6.12 1.54
 4 -12 3 1.97 0.85
 4 12 3 2.06 0.76
 -4 12 -3 3.22 0.69
 4 12 3 2.49 0.56
 4 12 3 2.76 0.57
 4 12 3 2.68 1.18
 6 -12 3 5.1 1.06
 -6 12 -3 4.88 0.85
 6 12 3 3.37 1.21
 6 12 3 4.85 1.06
 6 12 3 4.67 0.69
 6 12 3 4.69 0.66
 8 -12 3 4.67 1.1
 8 12 3 5.53 1.45
 -8 12 -3 9.08 1.06
 8 12 3 6.47 1
 8 12 3 5.73 0.74
 8 12 3 5.2 0.75
 8 12 3 5.73 1.12
 10 -12 3 1.74 0.95
 10 12 3 1.31 0.71
 10 12 3 2.12 0.57
 10 12 3 1.63 0.56
 10 12 3 1.65 0.77
 10 12 3 2.44 1.18
 12 -12 3 22.75 2.44
 12 12 3 18.75 1.9
 12 12 3 21.87 1.68
 12 12 3 20.64 1.92
 12 12 3 20.77 2.45
 14 -12 3 5.84 1.29
 14 12 3 6.68 1.18
 14 12 3 9.19 1.77
 14 12 3 5.5 0.84
 14 12 3 7.49 1.2
 16 -12 3 5.27 1.34
 16 12 3 3.38 0.96
 16 12 3 3.49 1.03
 18 -12 3 1.07 0.99
 18 12 3 -0.01 0.71
 18 12 3 -1.09 0.79
 20 -12 3 9.07 1.8
 20 12 3 11.17 1.69
 20 12 3 11.73 1.56
 22 -12 3 16.54 2.31
 22 12 3 10.71 1.85
 22 12 3 13.76 1.72
 24 -12 3 0.27 1.1
 24 12 3 -1.59 1.03
 24 12 3 0.33 0.92
 -27 -13 3 -0.12 0.79
 27 -13 -3 1.42 1.06
 27 13 -3 -0.26 0.81
 -25 -13 3 -0.69 0.86
 25 -13 -3 -0.76 0.8
 25 13 -3 0.17 0.79
 23 -13 -3 3.09 1.04
 -23 -13 3 3.35 1.07
 23 13 -3 4.76 1.07
 -23 13 3 4.63 0.96
 21 -13 -3 6.9 1.35
 -21 -13 3 6.17 1.35
 -21 13 3 7.56 1.12
 21 13 -3 8.16 1.27
 -21 13 3 9.06 1.33
 19 -13 -3 2.56 0.89
 -19 -13 3 2.97 1.08
 19 13 -3 2.05 0.84
 -19 13 3 1.76 0.67
 -19 13 3 1.06 0.73
 -19 13 3 3.77 0.84
 19 13 -3 2.43 1.14
 17 -13 -3 5.39 1.08
 -17 -13 3 6.59 1.24
 -17 13 3 4.52 0.74
 17 13 -3 6.51 1.06
 -17 13 3 6.64 1.08
 -17 13 3 3.64 0.83
 15 -13 -3 4.53 0.98
 -15 -13 3 6.58 1.35
 -15 13 3 5.07 0.74
 -15 13 3 3.36 1.28
 -15 13 3 4.85 0.86
 15 13 -3 4.18 0.95
 15 13 -3 6.85 1.69
 -15 13 3 4.62 0.96
 13 -13 -3 23 2.02
 -13 -13 3 24 2.29
 -13 13 3 28.12 1.99
 -13 13 3 26.31 2.07
 -13 13 3 23.04 1.8
 13 13 -3 23.66 2.02
 -13 13 3 19.92 2.64
 -11 -13 3 3.42 1.07
 11 -13 -3 2.16 0.72
 11 13 -3 2.75 0.76
 -11 13 3 2.72 0.61
 -11 13 3 2.28 0.74
 -11 13 3 2.33 1.13
 -11 13 3 3.95 0.74
 -9 -13 3 2.85 0.95
 9 -13 -3 2.89 0.77
 -9 13 3 3.91 0.67
 9 13 -3 3.13 0.79
 -9 13 3 2.74 1.24
 -9 13 3 3.89 0.73
 -9 13 3 4.14 0.84
 -7 -13 3 25.53 2.47
 7 -13 -3 26.25 2.24
 -7 13 3 30.94 2.15
 -7 13 3 27.55 2
 -7 13 3 24.41 2.84
 -7 13 3 31.87 2.24
 7 13 -3 30.94 2.2
 5 -13 -3 12.88 1.47
 -5 -13 3 11.83 1.74
 -5 13 3 12.5 1.21
 -5 13 3 15.96 1.33
 -5 13 3 15.61 1.79
 -5 13 3 11.01 2.03
 5 13 -3 15.68 1.36
 3 -13 -3 2.53 0.73
 -3 -13 3 2.61 0.91
 -3 13 3 1.5 1.03
 -3 13 3 1.92 0.87
 -3 13 3 2.34 0.6
 3 13 -3 2.64 0.74
 -3 13 3 1.79 0.57
 -1 -13 3 14.99 1.8
 1 -13 -3 12.41 1.39
 -1 13 3 12 1.57
 -1 13 3 10.37 1.94
 1 13 -3 10.05 1.25
 -1 13 3 12.65 1.24
 -1 13 3 13.78 1.16
 -1 -13 -3 16.31 1.52
 1 -13 3 12.57 1.8
 1 13 3 13.4 1.3
 1 13 3 12.57 2.16
 -1 13 -3 14.34 1.4
 1 13 3 16.46 1.31
 1 13 3 13.31 1.72
 3 -13 3 2.39 0.99
 -3 -13 -3 1.73 0.7
 3 13 3 2.01 0.89
 -3 13 -3 1.21 0.63
 3 13 3 2.25 0.59
 3 13 3 2.8 0.6
 3 13 3 1.79 1.12
 -5 -13 -3 1.93 0.74
 5 -13 3 3.13 0.96
 5 13 3 3.55 1.31
 5 13 3 2.36 0.62
 5 13 3 2.82 0.91
 5 13 3 2.45 0.62
 -5 13 -3 2.71 0.71
 7 -13 3 42.4 3.42
 7 13 3 42.86 2.77
 7 13 3 44.31 2.89
 -7 13 -3 45.84 3
 7 13 3 37.6 3.73
 7 13 3 38.88 3.22
 9 -13 3 4.54 1.18
 9 13 3 6.06 0.85
 9 13 3 6.6 1.16
 9 13 3 7.07 1.58
 9 13 3 5.29 1.03
 11 -13 3 5.67 1.38
 11 13 3 4.47 1.06
 11 13 3 4.94 0.8
 11 13 3 5.17 1.07
 11 13 3 5.02 1.42
 13 -13 3 4.33 1.26
 13 13 3 3.75 1.51
 13 13 3 5.11 1.08
 13 13 3 5.5 1.13
 13 13 3 5.96 0.99
 15 -13 3 10.05 1.75
 15 13 3 11.79 1.55
 15 13 3 10.63 1.57
 17 -13 3 11.8 1.96
 17 13 3 8.31 1.38
 17 13 3 8.95 1.47
 19 -13 3 1.12 1.18
 19 13 3 0.58 0.93
 19 13 3 -0.44 0.76
 21 -13 3 7.8 1.79
 21 13 3 7 1.49
 21 13 3 6.9 1.34
 -24 -14 3 0.14 0.99
 24 -14 -3 -0.08 0.88
 -22 -14 3 7.21 1.54
 22 -14 -3 7.21 1.4
 -20 -14 3 2.7 1.14
 20 -14 -3 3.43 1.06
 -20 14 3 4.18 0.93
 -18 -14 3 3.41 1.13
 18 -14 -3 1.4 0.85
 -18 14 3 3.06 0.86
 -18 14 3 0.79 0.71
 -18 14 3 1.87 0.71
 18 14 -3 1.63 1.16
 18 14 -3 1.62 0.76
 -16 -14 3 0.72 0.82
 16 -14 -3 0.54 0.71
 16 14 -3 1.3 0.73
 -16 14 3 1.7 0.68
 -16 14 3 0.7 0.6
 -14 -14 3 6.58 1.4
 14 -14 -3 4.72 1.01
 -14 14 3 4.06 0.96
 -14 14 3 5.19 0.91
 -14 14 3 6.05 0.85
 14 14 -3 5.48 1
 -12 -14 3 9.95 1.62
 12 -14 -3 6.65 1.16
 12 14 -3 11.69 1.85
 12 14 -3 6.7 1.1
 -12 14 3 7.72 1.08
 -12 14 3 9.22 1.01
 -12 14 3 7.53 1.15
 10 -14 -3 1.4 0.68
 -10 -14 3 0 0.87
 10 14 -3 1.14 0.62
 -10 14 3 0.41 0.55
 -10 14 3 1.71 0.7
 -10 14 3 0.39 0.55
 -8 -14 3 1.83 0.94
 8 -14 -3 0.16 0.53
 -8 14 3 1.24 0.58
 -8 14 3 0.23 0.52
 8 14 -3 -0.06 0.56
 -8 14 3 1.22 1.69
 -6 -14 3 2.07 0.99
 6 -14 -3 1.43 0.66
 -6 14 3 0.89 0.57
 6 14 -3 1.43 0.62
 -6 14 3 0.33 0.56
 -6 14 3 1.33 1.14
 4 -14 -3 7.75 1.17
 -4 -14 3 4.31 1.19
 4 14 -3 8.24 1.06
 -4 14 3 6.44 0.86
 -4 14 3 7.79 1.33
 -4 14 3 6.8 0.93
 -4 14 3 5.01 1.5
 2 -14 -3 1.43 0.62
 -2 -14 3 0.83 0.92
 2 14 -3 0.76 0.58
 -2 14 3 0.04 0.71
 -2 14 3 1 0.56
 -2 14 3 2.82 1.25
 -2 14 3 1.02 0.6
 0 -14 -3 5.65 1.03
 0 -14 3 7.99 1.43
 0 14 3 5.4 1.62
 0 14 3 5.81 0.88
 0 14 3 7.9 0.97
 0 14 3 6.77 1.23
 0 14 -3 6.55 0.95
 2 -14 3 8.83 1.54
 -2 -14 -3 6.23 1.14
 2 14 3 10.28 1.02
 2 14 3 8.82 1.91
 -2 14 -3 9.37 1.14
 2 14 3 7.94 1.03
 2 14 3 7.1 1.33
 -4 -14 -3 1.76 0.71
 4 -14 3 2.58 0.98
 4 14 3 1.43 0.61
 -4 14 -3 0.55 0.61
 4 14 3 2.47 0.84
 4 14 3 1.92 1.17
 4 14 3 0.65 0.53
 6 -14 3 4.11 1.13
 -6 -14 -3 3.17 0.86
 6 14 3 3.62 1.38
 6 14 3 2.39 0.67
 6 14 3 0.75 0.77
 8 -14 3 2.76 1.07
 -8 -14 -3 4.53 1.01
 8 14 3 3.71 0.76
 8 14 3 5.56 1.13
 8 14 3 4.25 1.49
 8 14 3 2.96 0.9
 10 -14 3 7.23 1.57
 10 14 3 7.4 1
 10 14 3 7.61 1.3
 10 14 3 6.91 1.65
 10 14 3 7.53 1.23
 12 -14 3 4.31 1.38
 12 14 3 2.81 0.96
 12 14 3 3.6 1.05
 14 -14 3 7.5 1.6
 14 14 3 4.64 1.14
 14 14 3 3.21 1.02
 16 -14 3 -1.83 0.93
 16 14 3 -0.26 0.72
 16 14 3 1.64 1
 18 -14 3 -1.62 0.96
 18 14 3 0.05 0.96
 18 14 3 0.03 0.78
 19 -15 -3 7.07 1.34
 -19 -15 3 8.02 1.63
 -17 -15 3 2 0.98
 17 -15 -3 0.27 0.77
 -17 15 3 0.75 0.66
 15 -15 -3 0.46 0.73
 -15 -15 3 1.04 0.97
 -15 15 3 1.76 0.71
 -13 -15 3 3.56 1.2
 13 -15 -3 3.47 0.91
 -13 15 3 2.3 0.75
 -11 -15 3 3.07 1.07
 11 -15 -3 2.99 0.86
 11 15 -3 3.02 1.36
 -11 15 3 2.99 0.76
 9 -15 -3 -0.07 0.55
 -9 -15 3 -0.47 0.84
 -9 15 3 1.36 0.63
 9 15 -3 0.54 1.27
 -7 -15 3 -0.03 0.91
 7 -15 -3 2.01 0.74
 7 15 -3 2.54 1.5
 -7 15 3 1.59 0.7
 -7 15 3 1.39 0.64
 -5 -15 3 1.4 1.06
 5 -15 -3 0.45 0.7
 -5 15 3 2.83 0.76
 -5 15 3 2.69 0.74
 -3 -15 3 4.9 1.31
 3 -15 -3 2.49 0.86
 -3 15 3 2.44 0.71
 -3 15 3 3.53 0.88
 -1 -15 3 0.93 0.98
 1 -15 -3 0.73 0.68
 -1 15 3 0.84 0.57
 -1 -15 -3 -0.76 0.53
 1 -15 3 -0.48 0.71
 1 15 3 0.21 0.52
 -3 -15 -3 3.55 0.96
 3 -15 3 5.86 1.42
 3 15 3 4.72 0.86
 5 -15 3 -0.1 0.92
 -5 -15 -3 -0.32 0.6
 5 15 3 0.28 0.54
 7 -15 3 2.78 1.14
 -7 -15 -3 2.37 0.93
 7 15 3 4.09 1.03
 7 15 3 3.39 0.79
 9 -15 3 0.46 0.96
 -9 -15 -3 1.46 0.81
 9 15 3 -0.02 0.76
 9 15 3 0.06 1.03
 11 -15 3 0.65 1.11
 -11 -15 -3 2.62 0.95
 11 15 3 1.89 0.97
 13 -15 3 0.56 1.11
 13 15 3 0.32 0.87
 15 15 3 2.71 1.09
 -12 -16 3 0.76 1.03
 12 -16 -3 -0.72 0.63
 -12 16 3 -0.57 0.61
 10 -16 -3 1.85 0.8
 -10 -16 3 3.28 1.16
 -10 16 3 2.21 0.75
 -8 -16 3 0.27 0.93
 8 -16 -3 0.52 0.65
 -8 16 3 0.98 0.65
 6 -16 -3 0.76 0.67
 -6 -16 3 1.81 1.18
 -6 16 3 0.19 0.59
 4 -16 -3 0.39 0.64
 -4 -16 3 0.81 0.95
 -4 16 3 -0.22 0.55
 2 -16 -3 0.23 0.59
 -2 -16 3 0.01 0.97
 -2 16 3 -0.4 0.55
 0 -16 3 -0.39 0.95
 0 -16 -3 0.06 0.65
 0 16 3 0.02 0.54
 -2 -16 -3 0.34 0.69
 2 -16 3 1.56 1.05
 2 16 3 0.5 0.62
 4 -16 3 1.87 1.19
 -4 -16 -3 4.75 1.08
 4 16 3 0.64 1.06
 -6 -16 -3 -1.48 0.56
 6 -16 3 0.5 1.04
 8 -16 3 0.38 0.99
 -8 -16 -3 -0.69 0.66
 8 16 3 -0.65 0.77
 40 0 -4 8.66 1.82
 38 0 -4 1.47 1.2
 36 0 -4 23.49 2.44
 -36 0 4 15.91 1.61
 -34 0 4 14.36 1.48
 34 0 -4 13.81 1.83
 -32 0 4 2.01 0.65
 32 0 -4 3.41 1.09
 30 0 -4 50.76 3.69
 -30 0 4 44.44 3.35
 30 0 -4 52.8 3.08
 28 0 -4 78.53 5.57
 -28 0 4 78.86 5.34
 28 0 -4 91.97 5.07
 -26 0 4 47.69 3.21
 -26 0 4 45.2 3.01
 26 0 -4 43.21 3.34
 26 0 -4 50.51 2.93
 -26 0 4 50.49 3.06
 -24 0 4 48.65 2.89
 24 0 -4 37.24 3.15
 -24 0 4 47.89 2.92
 -24 0 4 42.75 3.06
 24 0 -4 48.33 2.79
 22 0 -4 59.38 3.52
 -22 0 4 58.72 3.61
 -22 0 4 61.26 3.64
 -22 0 4 62.72 3.84
 22 0 -4 51.77 3.83
 20 0 -4 54.93 3.32
 20 0 -4 60.19 3.67
 -20 0 4 56.9 3.42
 -20 0 4 60.07 3.42
 -20 0 4 56.18 3.6
 20 0 -4 45.45 3.63
 18 0 -4 0.27 0.21
 -18 0 4 0.43 0.32
 -18 0 4 0.52 0.28
 18 0 -4 -0.33 0.28
 18 0 -4 0.23 0.39
 -18 0 4 0.32 0.21
 -16 0 4 49.13 2.96
 16 0 -4 53.76 3.14
 -16 0 4 49.77 3.02
 16 0 -4 39.54 3.12
 -16 0 4 50.01 3.16
 -16 0 4 48.86 2.97
 -14 0 4 269.88 16.83
 14 0 -4 314.96 16.8
 -14 0 4 291.13 16.65
 -14 0 4 291.28 16.71
 14 0 -4 246.56 16.79
 -14 0 4 295.16 16.69
 12 0 -4 4.8 0.58
 -12 0 4 5.41 0.49
 -12 0 4 4.94 0.48
 12 0 -4 4.7 0.59
 -12 0 4 5.15 0.5
 -12 0 4 4.16 0.61
 10 0 -4 4.44 0.53
 -10 0 4 4.33 0.43
 -10 0 4 4.58 0.58
 -10 0 4 4.27 0.41
 -10 0 4 4.63 0.47
 -10 0 4 4.36 0.41
 -8 0 4 113.82 6.67
 -8 0 4 113.29 6.81
 -8 0 4 113.51 6.66
 -8 0 4 111.96 6.65
 -8 0 4 112.65 6.71
 8 0 -4 114.27 6.74
 6 0 -4 222.1 14.14
 -6 0 4 238.12 13.89
 6 0 -4 239.02 13.96
 -6 0 4 274.84 14.07
 -6 0 4 229.02 13.94
 -6 0 4 234.05 13.89
 -6 0 4 228.24 14.15
 -6 0 4 239.59 13.9
 4 0 -4 0.88 0.25
 -4 0 4 1.83 0.25
 -4 0 4 1.38 0.44
 -4 0 4 1.25 0.26
 -4 0 4 1.45 0.2
 4 0 -4 1.09 0.31
 -4 0 4 1.67 0.22
 -2 0 4 90.04 5.14
 -2 0 4 76.7 5.36
 -2 0 4 88.18 5.12
 2 0 -4 86.94 5.2
 -2 0 4 92.57 5.21
 0 0 4 237.48 13.72
 0 0 -4 246.96 13.71
 0 0 4 224.11 13.95
 0 0 4 235.51 13.79
 0 0 -4 229.9 13.77
 2 0 4 102.37 6.27
 -2 0 -4 100.82 6.25
 2 0 4 104.47 6.2
 -2 0 -4 112.92 6.18
 2 0 4 104.21 6.41
 4 0 4 0.05 0.31
 -4 0 -4 0.44 0.14
 4 0 4 0.23 0.28
 -4 0 -4 -0.05 0.21
 4 0 4 0.44 0.29
 4 0 4 0.07 0.2
 4 0 4 0.35 0.17
 6 0 4 379.46 22.13
 6 0 4 380.86 21.99
 6 0 4 368.24 22.1
 6 0 4 356.64 22.08
 -6 0 -4 369.15 21.93
 6 0 4 424.32 22.18
 -6 0 -4 362.4 22.05
 8 0 4 45.62 3.05
 8 0 4 46.46 3.04
 8 0 4 55.5 3.18
 8 0 4 46.49 2.92
 10 0 4 72.15 4.34
 10 0 4 74.33 4.47
 10 0 4 69.11 4.55
 10 0 4 67.27 4.37
 10 0 4 68.6 4.23
 12 0 4 29.81 2.15
 12 0 4 28.62 1.9
 12 0 4 27.06 2.25
 12 0 4 30.33 2.08
 12 0 4 30.5 2.01
 14 0 4 73.12 4.77
 14 0 4 70.64 4.52
 14 0 4 73.84 4.62
 14 0 4 69.26 4.34
 16 0 4 15.02 1.12
 16 0 4 14.46 1.41
 16 0 4 15.78 1.7
 16 0 4 13.85 1.32
 18 0 4 20.19 2.03
 18 0 4 21.62 1.82
 20 0 4 24.68 2.15
 20 0 4 30.85 2.51
 22 0 4 24.9 2.46
 22 0 4 24.99 2.13
 24 0 4 6.22 1.12
 24 0 4 8.45 1.48
 26 0 4 9.12 1.3
 26 0 4 8.5 1.6
 28 0 4 11.23 1.89
 28 0 4 12.42 1.61
 30 0 4 8.45 1.43
 30 0 4 11.47 1.94
 32 0 4 3.9 1.32
 41 -1 -4 -2.36 1.06
 41 1 -4 2.27 1.33
 39 -1 -4 0.34 1.13
 39 1 -4 -0.1 1.12
 -37 -1 4 21.84 1.83
 37 -1 -4 19.68 2.44
 37 1 -4 20.59 2.42
 -35 -1 4 13.9 1.47
 35 -1 -4 13.94 1.93
 -35 1 4 12.38 1.45
 35 1 -4 17.1 2.05
 -33 -1 4 3.63 0.74
 33 -1 -4 3.98 1.13
 33 1 -4 2.39 1.03
 -33 1 4 1.63 0.6
 -31 -1 4 4.35 0.77
 31 -1 -4 6.68 0.68
 31 -1 -4 3.96 1.14
 -31 1 4 5.58 0.89
 31 1 -4 4.73 1.18
 29 -1 -4 18.91 2.05
 29 -1 -4 19.51 1.33
 -29 -1 4 17.79 1.57
 29 1 -4 18.91 1.83
 -29 1 4 17.67 1.6
 -27 -1 4 34.49 2.55
 27 -1 -4 42.52 2.31
 27 -1 -4 34.64 2.83
 -27 1 4 36.98 2.43
 -27 1 4 33.25 2.56
 27 1 -4 34.29 2.74
 -27 1 4 35.8 2.45
 -25 -1 4 1.31 0.51
 -25 -1 4 1.76 0.45
 -25 -1 4 1.14 0.52
 25 -1 -4 1.85 0.36
 25 -1 -4 1.84 0.76
 -25 1 4 1.43 0.54
 -25 1 4 0.62 0.4
 25 1 -4 1.27 0.4
 25 1 -4 1.67 0.7
 -25 1 4 1.06 0.3
 -23 -1 4 35.71 2.51
 -23 -1 4 35.85 2.34
 23 -1 -4 38.33 2.69
 23 -1 -4 35.82 2.23
 -23 -1 4 37.41 2.38
 23 1 -4 35.49 2.26
 -23 1 4 38.56 2.37
 -23 1 4 34.38 2.54
 -23 1 4 36.27 2.32
 23 1 -4 36.93 2.66
 23 1 -4 40.26 2.73
 -21 -1 4 87.79 5.28
 -21 -1 4 86.04 5.1
 21 -1 -4 77.73 5.32
 -21 -1 4 88.5 5.11
 -21 1 4 88.38 5.08
 21 1 -4 89.26 5.47
 -21 1 4 87.16 5.09
 21 1 -4 66.76 5.33
 21 1 -4 85.58 5.34
 -21 1 4 82.3 5.3
 21 1 -4 85.37 5
 19 -1 -4 68.77 4.04
 -19 -1 4 62.34 3.94
 -19 -1 4 64.26 3.8
 -19 -1 4 67.76 3.8
 -19 1 4 64.59 3.77
 19 1 -4 58.13 3.96
 19 1 -4 59.93 3.69
 -19 1 4 59.71 3.97
 19 1 -4 58.26 4.17
 19 1 -4 55 4
 -19 1 4 63.96 3.78
 -17 -1 4 3.14 0.53
 17 -1 -4 4.32 0.65
 -17 -1 4 3.27 0.44
 -17 -1 4 4.46 0.47
 -17 -1 4 2.65 0.46
 -17 1 4 3.35 0.41
 17 1 -4 2.77 0.58
 17 1 -4 3.32 0.37
 -17 1 4 3.19 0.4
 -17 1 4 3.53 0.59
 17 1 -4 3.14 0.79
 17 1 -4 3.15 0.61
 -17 1 4 4.84 0.45
 15 -1 -4 49.19 2.84
 -15 -1 4 44.91 2.71
 -15 -1 4 44.92 2.69
 -15 -1 4 40.17 2.82
 -15 -1 4 43.22 2.76
 -15 1 4 44.26 2.9
 15 1 -4 41.06 2.6
 15 1 -4 42.69 2.83
 -15 1 4 43.96 2.67
 15 1 -4 36.15 2.8
 -15 1 4 42.94 2.66
 -15 1 4 47.27 2.68
 -15 1 4 47.44 2.78
 -13 -1 4 121.46 7.1
 13 -1 -4 131.73 7.16
 -13 -1 4 111.22 7.19
 -13 -1 4 123.64 7.15
 -13 -1 4 116.26 7.05
 13 1 -4 125.69 7.2
 -13 1 4 117.5 7.05
 -13 1 4 116.14 7.25
 -13 1 4 126.26 7.03
 -13 1 4 120.6 7.04
 -13 1 4 114.01 7.02
 13 1 -4 108.55 7.17
 11 -1 -4 0.58 0.26
 -11 -1 4 0.66 0.24
 -11 -1 4 0.8 0.24
 -11 -1 4 1.25 0.27
 -11 -1 4 1.34 0.33
 -11 1 4 0.89 0.21
 11 1 -4 0.48 0.26
 -11 1 4 0.81 0.22
 11 1 -4 0.41 0.29
 -11 1 4 0.76 0.34
 -11 1 4 0.83 0.21
 11 1 -4 0.52 0.27
 -11 1 4 0.84 0.11
 -9 -1 4 37.07 2.22
 -9 -1 4 37.68 2.34
 -9 -1 4 38.77 2.3
 9 -1 -4 38.37 2.26
 -9 -1 4 36.14 2.27
 -9 1 4 37.92 2.22
 -9 1 4 35.43 2.2
 -9 1 4 35.01 2.37
 9 1 -4 33.42 2.32
 9 1 -4 34.92 2.31
 9 1 -4 34.07 2.29
 -9 1 4 34.8 2.17
 -7 -1 4 144.86 8.51
 -7 -1 4 161.92 8.63
 7 -1 -4 147.11 8.59
 -7 -1 4 144.16 8.58
 -7 -1 4 143.99 8.56
 -7 -1 4 146.25 8.48
 7 -1 -4 154.7 8.53
 7 1 -4 142.55 8.58
 -7 1 4 146.64 8.65
 -7 1 4 142.25 8.49
 7 1 -4 130.45 8.62
 -7 1 4 143.73 8.8
 7 1 -4 133.85 8.57
 -5 -1 4 46.39 2.9
 5 -1 -4 46.92 2.88
 -5 -1 4 45.65 3.04
 -5 -1 4 48.71 2.81
 -5 -1 4 46.54 2.84
 -5 -1 4 50.15 2.91
 5 -1 -4 47.67 2.85
 5 1 -4 40.68 2.95
 5 1 -4 47.72 2.91
 -5 1 4 46.79 2.82
 -5 1 4 44.43 3.11
 -5 1 4 52.47 3
 -3 -1 4 2.84 0.32
 3 -1 -4 2.38 0.29
 3 -1 -4 2.66 0.28
 -3 -1 4 1.92 0.42
 -3 -1 4 2.06 0.23
 -3 -1 4 2.23 0.35
 3 -1 -4 2.12 0.32
 -3 -1 4 2.29 0.34
 3 1 -4 2.12 0.35
 -3 1 4 1.85 0.24
 3 1 -4 2.02 0.37
 -3 1 4 1.53 0.45
 -1 -1 4 206.37 11.58
 -1 -1 4 192.77 11.57
 -1 -1 4 193.48 11.44
 -1 -1 4 200.65 11.5
 1 -1 -4 202.93 11.51
 1 -1 -4 215.84 11.49
 -1 -1 4 180.85 11.67
 1 1 -4 194.36 11.57
 1 1 -4 196.38 11.62
 -1 1 4 189.53 11.5
 -1 1 4 197.38 11.46
 -1 1 4 184.18 11.74
 -1 -1 -4 61.63 3.62
 -1 -1 -4 62.27 3.67
 1 -1 4 63.48 3.75
 1 -1 4 56.41 3.81
 1 -1 4 60.41 3.65
 1 -1 4 60.05 3.73
 1 1 4 59.9 3.62
 -1 1 -4 63.85 3.6
 -1 1 -4 63.59 3.73
 1 1 4 59.86 3.89
 1 1 4 57.83 3.67
 3 -1 4 27.85 1.71
 3 -1 4 22.8 1.66
 3 -1 4 23.85 1.72
 -3 -1 -4 22.94 1.59
 -3 -1 -4 26 1.54
 3 -1 4 24.56 1.58
 3 1 4 24.13 1.55
 3 1 4 25.61 1.63
 -3 1 -4 26.06 1.66
 -3 1 -4 25.98 1.51
 3 1 4 24.84 1.78
 5 -1 4 0.13 0.3
 -5 -1 -4 0.42 0.22
 5 -1 4 0.65 0.26
 5 -1 4 0.33 0.19
 -5 -1 -4 0.31 0.15
 5 -1 4 0.36 0.29
 5 1 4 0.84 0.28
 5 1 4 0.2 0.25
 5 1 4 0.11 0.31
 -5 1 -4 0.52 0.13
 -5 1 -4 0.63 0.28
 5 1 4 0.46 0.3
 5 1 4 0.54 0.18
 -7 -1 -4 80.55 4.89
 7 -1 4 82.91 5.1
 7 -1 4 85.19 5.16
 7 -1 4 82.09 4.96
 7 -1 4 87.09 5.07
 7 1 4 81.54 5.18
 7 1 4 82.75 5.04
 7 1 4 84.26 5.11
 -7 1 -4 84.42 4.88
 -7 1 -4 81.14 5.05
 7 1 4 81.9 4.94
 -9 -1 -4 29.49 1.83
 9 -1 4 30.54 2.17
 9 -1 4 29.51 2.09
 9 -1 4 29.4 1.93
 9 -1 4 30.09 2
 9 1 4 28.59 1.91
 9 1 4 30.73 2.06
 9 1 4 30.7 2.05
 9 1 4 38.6 2.12
 9 1 4 29.88 2.19
 11 -1 4 1.92 0.51
 11 -1 4 1.47 0.43
 11 -1 4 1.51 0.32
 11 -1 4 1.04 0.53
 11 -1 4 2.23 0.43
 11 1 4 1.82 0.58
 11 1 4 1.59 0.43
 11 1 4 2.46 0.47
 11 1 4 2.64 0.53
 11 1 4 1.62 0.33
 13 -1 4 28.36 2.13
 13 -1 4 25.38 1.77
 13 -1 4 27.76 1.98
 13 -1 4 26.41 1.99
 13 1 4 31.24 2.01
 13 1 4 25.96 1.76
 13 1 4 26.55 2.14
 13 1 4 27.46 1.88
 13 1 4 25.3 1.91
 15 -1 4 26.94 2.03
 15 -1 4 23.82 1.83
 15 -1 4 22.49 1.83
 15 -1 4 23.99 1.61
 15 1 4 24.46 1.61
 15 1 4 24.49 2.06
 15 1 4 20.47 1.74
 15 1 4 23.39 1.83
 17 -1 4 29.64 2.45
 17 1 4 33.3 2.11
 17 1 4 33.1 2.34
 17 1 4 28.85 2.25
 17 1 4 33.04 2.58
 19 -1 4 4.15 0.98
 19 1 4 4.73 0.89
 19 1 4 4.44 1.03
 21 -1 4 38.2 2.89
 21 1 4 37.49 2.78
 21 1 4 39.22 3.09
 23 -1 4 5.76 1.16
 23 1 4 7.86 1.34
 23 1 4 5.59 1.02
 25 -1 4 1.04 0.73
 25 1 4 -0.06 0.8
 25 1 4 -0.2 0.65
 27 -1 4 3.39 1.02
 27 1 4 1.1 0.82
 27 1 4 2.38 1.13
 29 -1 4 26.67 2.55
 29 1 4 29.91 2.89
 31 -1 4 0.79 0.93
 31 1 4 3.33 1.29
 33 1 4 3.87 1.45
 40 -2 -4 1.15 1.38
 40 2 -4 1.71 1.25
 38 -2 -4 1.76 1.23
 -38 -2 4 0.97 0.5
 38 2 -4 -1.3 0.96
 -36 -2 4 1.22 0.54
 36 -2 -4 -0.64 0.88
 36 2 -4 0.28 1.06
 -36 2 4 -0.97 0.65
 -34 -2 4 3.62 0.76
 34 -2 -4 4.03 1.24
 34 2 -4 3.74 1.2
 -34 2 4 4.71 0.87
 32 -2 -4 2.82 0.55
 32 -2 -4 1.97 0.88
 -32 -2 4 1.7 0.57
 32 2 -4 1.8 0.99
 -32 2 4 3.24 0.72
 30 -2 -4 2.41 0.47
 30 -2 -4 3.32 1
 -30 -2 4 1.79 0.57
 30 2 -4 0.56 0.79
 -30 2 4 1.52 0.56
 -28 -2 4 4.24 0.7
 28 -2 -4 3.63 0.49
 28 -2 -4 3.5 0.98
 -28 2 4 2.74 0.56
 28 2 -4 4.1 1
 -28 2 4 2.72 0.65
 -26 -2 4 -0.06 0.34
 26 -2 -4 0.57 0.72
 -26 2 4 0.01 0.37
 26 2 -4 0.51 0.67
 -26 2 4 0.36 0.26
 -26 2 4 0.08 0.39
 -24 -2 4 22.14 1.69
 -24 -2 4 23.99 1.62
 24 -2 -4 25.79 1.98
 -24 2 4 22.89 1.5
 -24 2 4 21.99 1.56
 24 2 -4 21.82 1.91
 -24 2 4 17.84 1.68
 -22 -2 4 3.03 0.57
 22 -2 -4 3.15 0.77
 -22 -2 4 3.13 0.49
 -22 -2 4 2.72 0.4
 -22 2 4 3.23 0.47
 -22 2 4 2.01 0.55
 -22 2 4 2.69 0.39
 22 2 -4 2.89 0.58
 22 2 -4 2.71 0.69
 20 -2 -4 9.17 1.15
 -20 -2 4 13.1 0.93
 -20 -2 4 11.78 1.05
 -20 -2 4 12.49 0.97
 20 2 -4 12.16 1.15
 -20 2 4 12 0.94
 20 2 -4 12.49 1.21
 20 2 -4 9.56 1.15
 -20 2 4 10.6 1.16
 -20 2 4 11.53 0.86
 18 -2 -4 1.17 0.48
 -18 -2 4 1.02 0.36
 -18 -2 4 1.31 0.3
 -18 -2 4 1.51 0.34
 -18 2 4 1.46 0.32
 -18 2 4 1.31 0.24
 18 2 -4 0.69 0.48
 -18 2 4 1.11 0.35
 18 2 -4 0.82 0.45
 -18 2 4 1.19 0.24
 18 2 -4 0.82 0.45
 -18 2 4 1.31 0.44
 16 -2 -4 3.69 0.6
 -16 -2 4 3.43 0.53
 -16 -2 4 3.62 0.45
 -16 -2 4 4.58 0.58
 -16 -2 4 4.43 0.5
 -16 2 4 3.51 0.32
 16 2 -4 3.45 0.58
 -16 2 4 3.47 0.49
 -16 2 4 4.28 0.41
 -16 2 4 4.39 0.44
 -16 2 4 3.62 0.65
 16 2 -4 2.68 0.76
 16 2 -4 2.72 0.57
 -16 2 4 3.86 0.42
 14 -2 -4 0.66 0.34
 -14 -2 4 0.53 0.23
 -14 -2 4 0.86 0.3
 -14 -2 4 1.11 0.33
 -14 -2 4 0.55 0.3
 -14 2 4 0.53 0.19
 -14 2 4 1.04 0.28
 -14 2 4 0.83 0.24
 -14 2 4 0.9 0.25
 -14 2 4 0.67 0.36
 14 2 -4 0.89 0.4
 14 2 -4 0.69 0.35
 -12 -2 4 46.38 2.79
 -12 -2 4 45.8 2.74
 12 -2 -4 49.29 2.8
 -12 -2 4 43.54 2.84
 -12 -2 4 42.03 2.82
 -12 2 4 42.67 2.67
 12 2 -4 44.84 2.87
 -12 2 4 45.08 2.71
 -12 2 4 44.52 2.69
 12 2 -4 45.6 2.77
 -12 2 4 46.93 2.76
 12 2 -4 43.69 2.86
 -12 2 4 37.87 2.88
 10 -2 -4 1.25 0.28
 -10 -2 4 1.3 0.28
 -10 -2 4 1.13 0.29
 -10 -2 4 1.3 0.34
 -10 -2 4 0.88 0.24
 10 2 -4 0.72 0.33
 -10 2 4 1.31 0.24
 -10 2 4 1.25 0.23
 10 2 -4 1.67 0.35
 -10 2 4 1.14 0.37
 10 2 -4 1.04 0.27
 8 -2 -4 41.15 2.29
 -8 -2 4 39.97 2.44
 -8 -2 4 40.77 2.39
 -8 -2 4 36.6 2.37
 -8 -2 4 38.36 2.31
 -8 2 4 35.43 2.6
 8 2 -4 37.85 2.41
 -8 2 4 35.41 2.28
 8 2 -4 33.26 2.36
 -8 2 4 34.61 2.46
 -6 -2 4 1.5 0.27
 -6 -2 4 0.77 0.17
 -6 -2 4 0.61 0.27
 6 -2 -4 0.86 0.19
 -6 -2 4 1.04 0.27
 6 -2 -4 0.63 0.17
 6 2 -4 0.83 0.27
 -6 2 4 0.92 0.33
 6 2 -4 0.91 0.31
 -6 2 4 0.96 0.19
 -6 2 4 0.7 0.4
 4 -2 -4 21.92 1.5
 4 -2 -4 23.54 1.47
 -4 -2 4 24.08 1.6
 -4 -2 4 24.04 1.46
 -4 -2 4 23.22 1.67
 4 -2 -4 26.19 1.51
 -4 -2 4 24.53 1.54
 -4 -2 4 27.15 1.66
 -4 2 4 22.38 1.49
 4 2 -4 24.23 1.61
 4 2 -4 22.55 1.61
 -4 2 4 29.5 1.71
 -4 2 4 21.72 1.8
 -2 -2 4 13.46 0.91
 2 -2 -4 14.02 0.86
 -2 -2 4 12.35 0.97
 -2 -2 4 12.77 0.82
 2 -2 -4 15.04 0.89
 2 -2 -4 13.44 0.9
 -2 -2 4 10.74 1.01
 -2 -2 4 13.53 1.01
 2 2 -4 11.84 0.97
 2 2 -4 13.48 1
 -2 2 4 12.43 1.19
 0 -2 4 2.82 0.48
 0 -2 4 2.99 0.43
 0 -2 -4 2.75 0.32
 0 -2 -4 3.41 0.41
 0 -2 4 3.4 0.27
 0 -2 -4 3.6 0.35
 0 -2 4 3.98 0.4
 0 -2 4 4.53 0.56
 0 2 4 3.5 0.43
 0 2 4 3.59 0.64
 0 2 -4 3.09 0.45
 0 2 -4 4.14 0.5
 2 -2 4 21.11 1.49
 2 -2 4 21.4 1.52
 -2 -2 -4 19.29 1.36
 -2 -2 -4 22.5 1.36
 2 -2 4 22.23 1.4
 2 -2 4 23.32 1.54
 2 2 4 23.36 1.67
 2 2 4 20.81 1.34
 -2 2 -4 22.54 1.49
 2 2 4 21.4 1.39
 2 2 4 21.45 1.48
 4 -2 4 -0.01 0.29
 4 -2 4 0.29 0.27
 -4 -2 -4 0.27 0.15
 4 -2 4 0.29 0.24
 4 -2 4 -0.02 0.16
 -4 2 -4 0.11 0.1
 4 2 4 0.12 0.22
 4 2 4 0.17 0.15
 4 2 4 0.47 0.34
 -4 2 -4 0.38 0.26
 4 2 4 0.18 0.27
 6 -2 4 23.65 1.69
 -6 -2 -4 23.14 1.49
 6 -2 4 24.22 1.57
 6 -2 4 25.72 1.65
 6 -2 4 28.24 1.79
 6 2 4 22.59 1.75
 6 2 4 25.69 1.74
 6 2 4 27.47 1.55
 -6 2 -4 23.2 1.65
 -6 2 -4 23.21 1.45
 6 2 4 22.27 1.6
 6 2 4 22.89 1.52
 8 -2 4 8 0.69
 8 -2 4 4.27 0.65
 8 -2 4 6.45 0.61
 8 -2 4 6.94 0.87
 8 2 4 6.9 0.84
 8 2 4 6.27 0.65
 -8 2 -4 7.53 0.47
 8 2 4 7.54 0.86
 8 2 4 7.04 0.58
 -8 2 -4 7.41 0.78
 8 2 4 6.21 0.68
 10 -2 4 0.63 0.24
 -10 -2 -4 1.16 0.21
 10 -2 4 -0.01 0.41
 10 -2 4 0.38 0.31
 10 -2 4 1.1 0.34
 10 2 4 0.76 0.34
 10 2 4 1.09 0.38
 10 2 4 1.04 0.26
 -10 2 -4 0.71 0.13
 10 2 4 0.51 0.37
 10 2 4 1.1 0.45
 12 -2 4 5.58 0.89
 -12 -2 -4 4.26 0.43
 12 -2 4 5.18 0.76
 12 -2 4 5.05 0.55
 12 2 4 5.21 0.68
 12 2 4 4.12 0.63
 12 2 4 3.55 0.73
 12 2 4 5.83 0.69
 12 2 4 4.74 0.51
 14 -2 4 20.01 1.81
 -14 -2 -4 20.87 1.35
 14 -2 4 20.19 1.49
 14 -2 4 21.6 1.7
 14 2 4 20.83 1.81
 14 2 4 23.76 1.63
 14 2 4 19.85 1.62
 14 2 4 22.68 1.48
 14 2 4 24.35 1.66
 16 -2 4 34.99 2.73
 16 2 4 34.41 2.44
 16 2 4 35.33 2.46
 16 2 4 33.97 2.67
 16 2 4 34.63 2.28
 16 2 4 37.41 2.45
 18 -2 4 7.56 1.26
 18 2 4 7.45 1.17
 18 2 4 7.12 0.93
 18 2 4 7.7 0.78
 18 2 4 7.41 0.97
 20 -2 4 3.44 1.02
 20 2 4 6.67 1.18
 20 2 4 5.9 0.89
 22 -2 4 27.82 2.53
 22 2 4 28.77 2.23
 22 2 4 30.02 2.59
 24 -2 4 4.5 1.16
 24 2 4 5.81 1.3
 24 2 4 6.9 1.06
 26 -2 4 -0.74 0.81
 26 2 4 -0.99 0.78
 28 -2 4 3.02 1.05
 28 2 4 3.89 1.24
 30 -2 4 2.15 1.05
 30 2 4 0.75 1.07
 32 -2 4 4.34 1.29
 32 2 4 3.01 1.23
 34 -2 4 1.48 1.13
 34 2 4 2.72 1.25
 41 -3 -4 0.91 1.38
 41 3 -4 0.84 1.15
 39 -3 -4 2.35 1.27
 39 3 -4 4.9 1.46
 37 -3 -4 -0.7 1.03
 37 3 -4 -0.74 1
 -35 -3 4 1.75 0.58
 35 -3 -4 0.28 1.03
 -35 3 4 0.75 0.65
 35 3 -4 1.16 0.94
 -33 -3 4 0.22 0.45
 33 -3 -4 -0.68 0.85
 33 -3 -4 -0.13 0.47
 -33 3 4 0.1 0.5
 33 3 -4 0.45 0.95
 31 -3 -4 3.92 1.14
 31 -3 -4 4.31 0.59
 -31 -3 4 2.81 0.66
 31 3 -4 2.17 0.98
 -31 3 4 2.85 0.76
 -29 -3 4 12.99 1.14
 29 -3 -4 11.03 1.57
 -29 3 4 9.65 1.17
 -29 3 4 8.64 0.93
 29 3 -4 9.91 1.44
 27 -3 -4 1.11 0.79
 -27 -3 4 0.99 0.46
 27 3 -4 0.6 0.73
 -27 3 4 1.33 0.46
 -27 3 4 1.2 0.32
 -27 3 4 1.01 0.56
 25 -3 -4 0.94 0.73
 -25 -3 4 3.09 0.59
 -25 3 4 3.18 0.53
 -25 3 4 3.88 0.72
 25 3 -4 2.06 0.74
 -25 3 4 3.16 0.43
 23 -3 -4 6.12 1.03
 -23 -3 4 5.38 0.72
 -23 3 4 4.21 0.76
 -23 3 4 5.9 0.61
 -23 3 4 5.7 0.64
 -23 3 4 5.99 0.58
 -23 3 4 4.73 1.11
 23 3 -4 5.32 0.92
 -21 -3 4 23.15 1.52
 -21 -3 4 22.33 1.56
 -21 -3 4 22.52 1.63
 21 -3 -4 21.47 1.82
 -21 3 4 23.39 1.53
 -21 3 4 21.44 1.44
 -21 3 4 21.41 1.45
 21 3 -4 18.74 1.76
 -21 3 4 21.61 1.72
 -21 3 4 23 2.12
 21 3 -4 22.95 1.81
 21 3 -4 20.51 1.79
 19 -3 -4 12.57 1.27
 -19 -3 4 13.38 1.03
 -19 -3 4 12.47 0.95
 -19 -3 4 11.76 1.02
 -19 3 4 13.51 1.58
 -19 3 4 11.75 0.89
 -19 3 4 12.98 0.88
 19 3 -4 12.49 1.27
 19 3 -4 12.43 1.29
 -19 3 4 11.3 0.96
 -19 3 4 11.14 1.21
 19 3 -4 10.22 1.2
 -17 -3 4 0.14 0.32
 -17 -3 4 -0.03 0.3
 -17 -3 4 0.5 0.31
 17 -3 -4 0.09 0.36
 -17 -3 4 0.14 0.2
 -17 3 4 -0.1 0.22
 17 3 -4 -0.01 0.33
 -17 3 4 0.24 0.24
 17 3 -4 -0.29 0.34
 -17 3 4 -0.33 0.52
 -17 3 4 0.1 0.15
 -17 3 4 0.16 0.36
 -17 3 4 0.05 0.2
 -15 -3 4 18.74 1.29
 -15 -3 4 17.7 1.28
 15 -3 -4 17.12 1.37
 -15 -3 4 18.39 1.39
 -15 -3 4 18.49 1.33
 15 3 -4 19.53 1.46
 -15 3 4 17.33 1.21
 15 3 -4 20 1.47
 -15 3 4 22.02 1.91
 -15 3 4 17.79 1.17
 -15 3 4 16.19 1.19
 -15 3 4 19.89 1.3
 -15 3 4 16.07 1.43
 -13 -3 4 0.75 0.27
 -13 -3 4 0.82 0.33
 13 -3 -4 0.37 0.3
 -13 -3 4 0.57 0.26
 -13 -3 4 0.63 0.23
 -13 3 4 0.31 0.2
 -13 3 4 0.66 0.22
 -13 3 4 1.11 0.65
 13 3 -4 0.63 0.38
 -13 3 4 0.58 0.23
 -13 3 4 0.58 0.37
 13 3 -4 1.39 0.4
 -11 -3 4 3.35 0.4
 -11 -3 4 3.99 0.49
 -11 -3 4 2.61 0.39
 11 -3 -4 2.12 0.37
 -11 -3 4 1.94 0.44
 -11 3 4 3.41 0.37
 11 3 -4 2.48 0.49
 -11 3 4 3.96 0.94
 11 3 -4 3.19 0.54
 11 3 -4 2.95 0.36
 -11 3 4 2.6 0.53
 -11 3 4 1.96 0.3
 -9 -3 4 3.76 0.45
 -9 -3 4 3.08 0.5
 -9 -3 4 4.2 0.5
 9 -3 -4 3.55 0.39
 -9 -3 4 4.42 0.47
 -9 3 4 3.99 0.6
 -9 3 4 5.42 1.04
 -9 3 4 3.72 0.72
 9 3 -4 3.54 0.52
 9 3 -4 3.16 0.41
 -9 3 4 3.67 0.36
 -9 3 4 3.56 0.38
 7 -3 -4 34.75 2.16
 -7 -3 4 37.38 2.26
 -7 -3 4 36.71 2.32
 -7 -3 4 34.4 2.37
 7 -3 -4 40.49 2.17
 -7 3 4 35.75 2.41
 7 3 -4 30.7 2.26
 -7 3 4 36.03 2.21
 -7 3 4 36.42 2.58
 -7 3 4 36.15 2.16
 7 3 -4 36.78 2.36
 -5 -3 4 10.18 0.77
 5 -3 -4 9.31 0.64
 5 -3 -4 11.59 0.64
 -5 -3 4 11.29 0.93
 -5 -3 4 10.01 0.82
 -5 3 4 11.93 0.93
 5 3 -4 10.27 0.85
 5 3 -4 8.03 0.76
 -5 3 4 9.11 0.71
 -5 3 4 10.06 1.17
 3 -3 -4 136.28 7.61
 -3 -3 4 136.66 7.58
 -3 -3 4 133.35 7.76
 -3 -3 4 131.61 7.76
 -3 -3 4 131.27 7.82
 -3 -3 4 133.28 7.67
 3 -3 -4 132.34 7.57
 -3 3 4 109.35 7.92
 3 3 -4 131.93 7.77
 3 3 -4 117.29 7.71
 1 -3 -4 1.32 0.25
 -1 -3 4 1.42 0.27
 -1 -3 4 0.66 0.33
 -1 -3 4 0.92 0.29
 1 -3 -4 1.61 0.28
 -1 -3 4 1.5 0.33
 1 -3 -4 1.03 0.16
 -1 -3 4 1.34 0.15
 -1 3 4 1.08 0.45
 1 3 -4 1.32 0.29
 1 3 -4 1.05 0.33
 -1 3 4 1.66 0.25
 1 -3 4 11.86 1.02
 -1 -3 -4 12.83 0.89
 1 -3 4 11.14 0.86
 -1 -3 -4 11.57 0.78
 1 -3 4 11.37 0.93
 1 -3 4 11.36 0.94
 1 3 4 10.18 1.07
 -1 3 -4 11.35 0.96
 1 3 4 12.94 0.89
 3 -3 4 23.6 1.62
 3 -3 4 22.09 1.64
 3 -3 4 23.99 1.72
 3 -3 4 26.79 1.57
 3 3 4 24.42 1.47
 3 3 4 24.28 1.62
 -3 3 -4 22.78 1.64
 3 3 4 23.06 1.51
 3 3 4 22.52 1.77
 5 -3 4 6.98 0.64
 5 -3 4 6.61 0.73
 5 -3 4 7.72 0.6
 5 -3 4 5.42 0.74
 5 3 4 6.14 0.8
 -5 3 -4 5.8 0.7
 5 3 4 5.56 0.69
 5 3 4 5.57 0.57
 5 3 4 6.79 0.51
 7 -3 4 14.97 1.22
 7 -3 4 12.66 0.94
 7 -3 4 14.21 0.99
 7 -3 4 12.51 1.07
 7 3 4 12.74 0.98
 7 3 4 12.37 0.84
 7 3 4 10.85 1.09
 -7 3 -4 13.28 1.05
 7 3 4 12.31 1.09
 7 3 4 12.17 0.87
 9 -3 4 6.09 0.86
 9 -3 4 4.37 0.54
 9 -3 4 3.62 0.59
 9 -3 4 4.77 0.52
 -9 3 -4 5.37 0.34
 9 3 4 5.6 0.51
 9 3 4 4.94 0.58
 9 3 4 5.59 0.51
 9 3 4 4.25 0.71
 9 3 4 5.53 0.75
 -9 3 -4 3.32 0.57
 11 -3 4 0.23 0.31
 11 -3 4 -0.18 0.19
 11 -3 4 0.47 0.45
 11 3 4 -0.17 0.37
 11 3 4 0.3 0.32
 11 3 4 -0.31 0.24
 -11 3 -4 0 0.1
 11 3 4 -0.22 0.35
 11 3 4 0.14 0.22
 13 -3 4 6.78 1.06
 13 -3 4 7.24 0.95
 13 -3 4 6.93 0.7
 -13 -3 -4 7.4 0.55
 13 3 4 5.1 0.59
 13 3 4 5.95 0.7
 13 3 4 5.73 0.78
 13 3 4 6.16 0.73
 13 3 4 5.15 0.9
 -15 -3 -4 13.09 0.89
 15 -3 4 11.82 1.47
 15 3 4 13.13 1.45
 15 3 4 11.22 1.15
 15 3 4 12.21 1
 15 3 4 13.23 1.14
 15 3 4 13.86 1.18
 17 -3 4 -0.18 0.72
 17 3 4 -0.3 0.38
 17 3 4 0.49 0.61
 17 3 4 0.34 0.45
 17 3 4 -0.09 0.41
 17 3 4 0.37 0.3
 19 -3 4 4.98 1.1
 19 3 4 4.72 0.8
 19 3 4 5.09 0.67
 19 3 4 5.7 1.07
 19 3 4 6.16 0.84
 21 -3 4 1.3 0.88
 21 3 4 3.51 0.96
 21 3 4 4.78 1.35
 23 -3 4 1.87 1.11
 23 3 4 1.96 0.93
 25 -3 4 0.42 0.95
 25 3 4 2.5 0.98
 27 -3 4 12.56 1.91
 27 3 4 10.46 1.71
 29 -3 4 5.52 1.44
 29 3 4 3.08 1.24
 31 -3 4 0.61 1.13
 31 3 4 -0.62 1.04
 33 -3 4 -0.23 1.07
 33 3 4 0.27 1.04
 40 -4 -4 3.16 1.42
 40 4 -4 2.43 1.34
 38 -4 -4 -0.06 1.15
 38 4 -4 -0.79 1.06
 36 -4 -4 10.03 1.81
 36 4 -4 9.47 1.61
 34 -4 -4 3.51 1.24
 -34 4 4 3.5 0.82
 34 4 -4 3.53 1.23
 32 -4 -4 -1.15 0.82
 -32 4 4 -0.52 0.31
 32 4 -4 -0.22 0.76
 -32 4 4 -0.85 0.41
 30 -4 -4 2.25 1.03
 -30 -4 4 3.03 0.62
 -30 4 4 1.98 0.57
 -30 4 4 2.78 0.51
 30 4 -4 4.9 1.15
 -30 4 4 2.32 0.69
 -28 -4 4 51.93 3.3
 28 -4 -4 47.99 3.62
 -28 4 4 48.16 3.15
 -28 4 4 51.37 3.09
 -28 4 4 46.86 3.07
 -28 4 4 43.33 3.36
 28 4 -4 53.07 3.63
 -28 4 4 51.45 3.93
 26 -4 -4 6.06 1.13
 -26 -4 4 6.04 0.76
 -26 4 4 5.63 1.23
 -26 4 4 3.73 0.82
 26 4 -4 5.04 1.02
 -26 4 4 3.35 0.6
 -26 4 4 5.47 0.59
 -26 4 4 5.27 0.56
 24 -4 -4 -0.41 0.56
 -24 -4 4 0.72 0.37
 -24 4 4 0.95 0.77
 24 4 -4 0.35 0.6
 -24 4 4 0.88 0.28
 -24 4 4 0.59 0.39
 -24 4 4 1.29 0.35
 -24 4 4 1 0.53
 -22 -4 4 38.16 2.45
 22 -4 -4 36.84 2.72
 -22 4 4 33.39 2.58
 -22 4 4 38.91 2.37
 -22 4 4 35.88 2.29
 -22 4 4 39.03 3.04
 22 4 -4 34.27 2.99
 22 4 -4 33.38 2.6
 -22 4 4 35.58 2.28
 20 -4 -4 0.82 0.57
 -20 -4 4 -0.18 0.27
 -20 4 4 0.38 0.41
 20 4 -4 1.26 0.53
 -20 4 4 0.1 0.66
 -20 4 4 0.57 0.29
 -20 4 4 0.73 0.23
 20 4 -4 1.17 0.51
 20 4 -4 1.03 0.56
 -20 4 4 0.43 0.32
 -18 -4 4 4.39 0.57
 -18 -4 4 5.29 0.62
 -18 -4 4 4.72 0.73
 -18 -4 4 4.69 0.58
 18 -4 -4 4.17 0.75
 -18 4 4 5.04 0.55
 -18 4 4 4.38 0.48
 -18 4 4 4.89 0.76
 -18 4 4 4.62 0.45
 -18 4 4 5 0.64
 -18 4 4 4.9 1.09
 18 4 -4 5.41 0.82
 18 4 -4 3.89 0.72
 -16 -4 4 7.91 0.7
 -16 -4 4 7.07 0.83
 -16 -4 4 6.77 0.7
 16 -4 -4 6.95 0.88
 -16 -4 4 7.68 0.71
 -16 4 4 8.83 0.72
 -16 4 4 6.91 0.89
 -16 4 4 6.82 0.55
 -16 4 4 6.19 0.59
 16 4 -4 7.2 0.93
 -16 4 4 6.75 0.67
 16 4 -4 7.07 0.87
 -16 4 4 8.12 1.36
 -14 -4 4 37.16 2.37
 14 -4 -4 34.85 2.45
 -14 -4 4 37.29 2.35
 -14 -4 4 34.25 2.47
 -14 -4 4 39.04 2.35
 -14 4 4 39.57 3
 -14 4 4 34.38 2.26
 -14 4 4 40.18 2.35
 14 4 -4 37.47 2.52
 -14 4 4 32.46 2.51
 14 4 -4 36.22 2.48
 -12 -4 4 13.74 1.15
 -12 -4 4 14.43 0.99
 -12 -4 4 14.33 1.02
 12 -4 -4 11.58 1.05
 -12 -4 4 12.46 1.02
 12 4 -4 15.04 1.19
 -12 4 4 14.3 0.98
 -12 4 4 13 1.19
 -12 4 4 14.05 1.58
 -12 4 4 12.82 0.93
 10 -4 -4 33.52 2.36
 -10 -4 4 37.54 2.55
 -10 -4 4 37.25 2.4
 -10 -4 4 38.62 2.45
 -10 -4 4 43.42 2.39
 10 4 -4 35.35 2.51
 -10 4 4 38.2 2.58
 -10 4 4 40.1 2.33
 -10 4 4 36.52 2.34
 -10 4 4 40.48 3.06
 -10 4 4 34.95 2.72
 10 4 -4 39.35 2.34
 -8 -4 4 8.59 0.72
 -8 -4 4 8.11 0.89
 -8 -4 4 9.4 0.76
 8 -4 -4 7.6 0.59
 -8 4 4 8.42 1.1
 8 4 -4 8.02 0.85
 8 4 -4 8.14 0.65
 -8 4 4 7.31 0.87
 -8 4 4 8.73 0.64
 -8 4 4 9.33 0.59
 -8 4 4 10.08 1.45
 -6 -4 4 5.31 0.6
 -6 -4 4 4.93 0.51
 -6 -4 4 5.18 0.69
 -6 4 4 5.26 0.82
 -6 4 4 5.12 0.66
 -6 4 4 4.83 1.03
 6 4 -4 4.25 0.48
 -6 4 4 3.69 0.41
 6 4 -4 5.4 0.66
 -4 -4 4 62.11 3.81
 -4 -4 4 68.99 4.02
 -4 -4 4 63.15 3.89
 -4 4 4 66.52 3.96
 -4 4 4 60.18 4.13
 4 4 -4 57.23 3.8
 4 4 -4 63.22 3.91
 -2 -4 4 143.35 8.14
 2 -4 -4 134.17 8.13
 -2 -4 4 145.49 8.37
 -2 -4 4 140.75 8.45
 -2 -4 4 141.21 8.27
 2 4 -4 136.99 8.37
 -2 4 4 133.32 8.57
 2 4 -4 134.26 8.27
 -2 4 4 146.37 8.17
 0 -4 4 45.45 2.55
 0 -4 4 45.68 2.71
 0 -4 4 40.09 2.7
 0 -4 4 41.76 2.79
 0 -4 4 42.3 2.87
 0 4 4 41 2.97
 0 4 -4 44.17 2.8
 0 4 4 45.47 2.65
 -2 -4 -4 19.08 1.17
 2 -4 4 17.28 1.25
 2 -4 4 15.34 1.12
 2 -4 4 15.32 1.3
 2 -4 4 14.85 1.13
 2 4 4 15.35 1.38
 2 4 4 17.17 1.14
 -2 4 -4 14.67 1.23
 4 -4 4 14.8 1.09
 4 -4 4 15.25 1.32
 4 -4 4 16.68 1.22
 4 -4 4 16.24 1.12
 -4 4 -4 15.82 1.2
 4 4 4 14.82 1.36
 4 4 4 14.88 0.99
 4 4 4 14.86 1.02
 4 4 4 15.97 1.16
 6 -4 4 52.03 3.25
 6 -4 4 46.57 3.13
 6 -4 4 50.5 3.01
 6 -4 4 46.55 3
 6 4 4 48.69 2.92
 6 4 4 46.58 2.95
 6 4 4 47.03 3.21
 6 4 4 51.97 3.11
 -6 4 -4 47.03 3.1
 8 -4 4 131.16 8.13
 8 -4 4 134.4 8.23
 8 -4 4 139.22 7.96
 8 -4 4 128.88 7.97
 8 4 4 131.79 7.9
 8 4 4 132.9 8.16
 -8 4 -4 139.86 8.1
 8 4 4 129 7.94
 8 4 4 140.17 8.12
 10 -4 4 1.01 0.32
 10 -4 4 0.88 0.34
 10 -4 4 0.81 0.51
 10 -4 4 1.23 0.33
 10 4 4 1.21 0.37
 10 4 4 1.5 0.27
 10 4 4 1.38 0.47
 10 4 4 1.09 0.49
 10 4 4 1.56 0.29
 -10 4 -4 1.61 0.49
 12 -4 4 17.21 1.53
 12 4 4 9.64 1.25
 12 4 4 14.4 1.24
 12 4 4 13.15 1.14
 12 4 4 14.75 1.03
 12 4 4 14.73 1.04
 14 -4 4 50 3.47
 -14 -4 -4 52.73 2.88
 14 4 4 44.82 3.3
 14 4 4 42.74 3.14
 14 4 4 46.86 3.17
 14 4 4 49.06 3
 14 4 4 45.71 3.09
 16 -4 4 14.66 1.72
 16 4 4 14.76 1.32
 16 4 4 15.38 1.15
 16 4 4 12.25 1.52
 16 4 4 14.95 1.27
 18 -4 4 9.02 1.47
 18 4 4 8.64 0.85
 18 4 4 7.68 1.2
 18 4 4 8.65 0.98
 18 4 4 8.88 1.04
 20 -4 4 16.02 1.94
 20 4 4 13.08 1.33
 20 4 4 13.36 1.64
 22 -4 4 53.8 4.15
 22 4 4 49.86 3.91
 22 4 4 55.43 3.63
 24 -4 4 1.24 1.18
 24 4 4 4.31 0.89
 24 4 4 4.32 1.17
 26 -4 4 2.13 1.22
 26 4 4 2.17 1.04
 28 -4 4 12.04 1.99
 28 4 4 15.18 1.97
 30 -4 4 7.77 1.66
 30 4 4 6.88 1.55
 32 -4 4 4.05 1.53
 32 4 4 5.28 1.46
 34 -4 4 4 1.51
 34 4 4 2.3 1.32
 39 -5 -4 0.04 1.16
 39 5 -4 -1.03 1.04
 37 -5 -4 15.67 2.34
 37 5 -4 20.83 2.38
 35 -5 -4 18.94 2.42
 35 5 -4 23.04 2.46
 33 -5 -4 8.1 1.56
 -33 5 4 7.13 1.19
 33 5 -4 10.18 1.53
 31 -5 -4 5.93 1.33
 -31 5 4 4.23 0.92
 -31 5 4 5.77 0.68
 31 5 -4 4.59 1.2
 29 -5 -4 27.87 2.53
 29 5 -4 29.96 2.4
 -29 5 4 27.81 2.01
 -29 5 4 25.39 2.16
 -29 5 4 27.6 1.87
 27 -5 -4 32.39 2.61
 -27 5 4 28.55 1.96
 -27 5 4 31.44 2.11
 27 5 -4 27.98 2.45
 -27 5 4 31.11 1.98
 -27 5 4 31.3 2.73
 -27 5 4 26.78 2.29
 25 -5 -4 7.07 1.26
 -25 -5 4 10.34 0.95
 25 5 -4 7.54 1.15
 -25 5 4 8.47 1.11
 -25 5 4 8.52 0.88
 -25 5 4 8.9 1.51
 -25 5 4 9.42 0.81
 -25 5 4 9.51 0.78
 23 -5 -4 12.9 1.62
 -23 -5 4 17.68 1.31
 -23 5 4 15.74 1.14
 -23 5 4 16.92 1.16
 -23 5 4 17.24 1.32
 23 5 -4 14.36 1.57
 -23 5 4 16.63 1.9
 -23 5 4 16.08 1.47
 -21 -5 4 101.52 6.26
 21 -5 -4 99.72 6.54
 -21 5 4 103.61 6.96
 -21 5 4 90.02 6.43
 21 5 -4 110.28 6.51
 -21 5 4 106.82 6.17
 -21 5 4 105.97 6.22
 -21 5 4 101.86 6.13
 21 5 -4 108.48 6.56
 -19 -5 4 62.16 3.75
 -19 -5 4 58.21 3.49
 19 -5 -4 49.6 3.72
 -19 5 4 58.14 3.46
 -19 5 4 52.59 3.35
 -19 5 4 53.52 3.7
 19 5 -4 57.11 3.69
 19 5 -4 56.22 3.74
 -19 5 4 53.53 4.13
 -19 5 4 55.68 3.4
 -17 -5 4 51.94 3.29
 17 -5 -4 49.02 3.28
 -17 -5 4 48.32 3.04
 -17 5 4 54.19 3.12
 -17 5 4 48.08 2.98
 17 5 -4 47.73 3.26
 -17 5 4 44.72 3.71
 -17 5 4 51.49 3.34
 -17 5 4 48.17 3.01
 -17 5 4 48.52 2.93
 17 5 -4 42.83 3.24
 -15 -5 4 26.92 1.88
 -15 -5 4 25.14 1.69
 15 -5 -4 23.24 1.8
 -15 -5 4 25.78 1.63
 -15 5 4 24.85 2.35
 -15 5 4 23.17 1.87
 -15 5 4 23.11 1.58
 -15 5 4 26.86 1.69
 -15 5 4 23.27 1.52
 15 5 -4 24.58 1.86
 -15 5 4 23.99 1.6
 15 5 -4 24.81 1.83
 -13 -5 4 76.06 4.6
 -13 -5 4 79.64 4.8
 -13 -5 4 81.34 4.54
 -13 -5 4 76.09 4.64
 13 -5 -4 71.3 4.64
 -13 5 4 76.75 5.34
 -13 5 4 73.86 4.52
 -13 5 4 79.19 4.58
 -13 5 4 65.63 4.77
 13 5 -4 73.18 4.73
 -11 -5 4 19.95 1.37
 -11 -5 4 19.18 1.34
 11 -5 -4 17.28 1.28
 -11 -5 4 19.66 1.52
 -11 5 4 19.53 1.25
 -11 5 4 19.02 1.26
 -11 5 4 18.75 1.51
 11 5 -4 18.8 1.49
 -11 5 4 18.15 1.93
 9 -5 -4 72.5 4.68
 -9 -5 4 80.24 4.85
 -9 -5 4 82.06 4.79
 -9 -5 4 80.69 4.98
 -9 5 4 77.65 4.71
 -9 5 4 81.27 5.5
 -9 5 4 75.58 4.94
 9 5 -4 79.33 4.92
 -9 5 4 86.54 5.21
 -9 5 4 78.4 4.68
 -7 -5 4 172.77 10.55
 -7 -5 4 180.77 10.48
 -7 -5 4 185.61 10.69
 7 5 -4 181.56 10.61
 -7 5 4 178.93 10.64
 -7 5 4 170.83 10.84
 7 5 -4 163.6 10.39
 -7 5 4 176.03 10.4
 -7 5 4 190.25 11.24
 -5 -5 4 8.5 0.74
 -5 -5 4 8.85 0.8
 -5 -5 4 10.39 1.06
 5 5 -4 8.9 0.92
 5 5 -4 8.72 0.67
 -5 5 4 8.79 1.38
 -5 5 4 8.71 0.92
 -5 5 4 7.44 1.07
 -3 -5 4 6.56 0.6
 -3 -5 4 6.52 0.73
 -3 -5 4 5.26 0.78
 3 5 -4 6.26 0.74
 -3 5 4 4.22 0.83
 -3 5 4 6.68 1.25
 3 5 -4 5.86 0.53
 1 -5 -4 84.98 5.22
 -1 -5 4 88.49 5.34
 -1 -5 4 87.08 5.55
 -1 -5 4 85.62 5.43
 -1 -5 4 86.93 5.18
 1 5 -4 90.91 5.46
 -1 5 4 93.8 5.24
 -1 5 4 82.23 5.64
 1 5 -4 86.41 5.31
 -1 5 4 105.46 6.15
 1 -5 4 148.12 9.4
 1 -5 4 158.96 9.58
 1 -5 4 165.9 9.7
 1 -5 4 161.77 9.47
 -1 5 -4 158.7 9.57
 1 5 4 173.42 10.22
 1 5 4 144.02 9.73
 1 5 4 171 9.41
 3 -5 4 7.12 0.91
 3 -5 4 6.68 0.77
 3 -5 4 6.68 0.57
 3 5 4 6.53 0.92
 -3 5 -4 6.6 0.79
 3 5 4 7.26 0.65
 5 -5 4 12.06 0.88
 5 -5 4 11.76 1.15
 5 -5 4 12.37 0.92
 5 -5 4 10.66 1.01
 5 5 4 10.77 1.18
 5 5 4 12.11 0.85
 5 5 4 11.92 0.98
 -5 5 -4 13.47 1.06
 5 5 4 10.97 0.81
 7 -5 4 75.55 4.34
 7 -5 4 70.65 4.51
 7 -5 4 70.91 4.37
 7 -5 4 71.44 4.64
 7 5 4 73.18 4.46
 7 5 4 72.5 4.28
 7 5 4 71.31 4.3
 7 5 4 65.38 4.56
 -7 5 -4 72.78 4.5
 9 -5 4 9.76 0.76
 9 -5 4 8.93 1.15
 9 5 4 8.93 0.82
 -9 5 -4 8.31 0.96
 9 5 4 8.08 1.01
 9 5 4 9.4 1.02
 9 5 4 10.43 0.76
 11 -5 4 5.13 0.53
 11 -5 4 4.77 0.9
 11 5 4 4.42 0.57
 11 5 4 2.73 0.66
 11 5 4 4.55 0.51
 11 5 4 3.79 0.72
 13 -5 4 86.68 5.82
 13 5 4 89.35 5.42
 13 5 4 93.3 5.73
 13 5 4 90.15 5.49
 13 5 4 90.25 5.65
 15 -5 4 54.49 3.7
 15 5 4 51.38 3.3
 15 5 4 50.29 3.2
 15 5 4 52.13 3.41
 15 5 4 48.55 3.52
 17 -5 4 4.97 1.12
 17 5 4 3.52 0.85
 17 5 4 2.66 0.62
 17 5 4 5.32 0.84
 17 5 4 4.8 0.63
 19 -5 4 0.93 0.92
 19 5 4 1.01 0.73
 19 5 4 0.62 0.58
 19 5 4 1.16 0.41
 21 -5 4 16.01 2.09
 21 5 4 21.56 1.74
 21 5 4 16.94 1.97
 23 -5 4 20.3 2.41
 23 5 4 13.48 1.95
 23 5 4 20.84 1.77
 25 -5 4 -0.31 1.14
 25 5 4 0.1 1.05
 25 5 4 0.94 0.86
 27 -5 4 12.18 2.08
 27 5 4 12.76 1.63
 27 5 4 12.79 1.89
 29 -5 4 5.09 1.58
 29 5 4 3.78 1.12
 29 5 4 3.98 1.27
 31 -5 4 9.04 2.16
 31 5 4 9.67 1.5
 31 5 4 6.88 1.58
 33 -5 4 7.97 1.8
 33 5 4 5.73 1.41
 33 5 4 4.65 1.48
 38 -6 -4 0.55 1.22
 38 6 -4 0.5 1.13
 36 -6 -4 25.55 2.84
 36 6 -4 24.56 2.68
 34 -6 -4 11.84 1.86
 34 6 -4 9.33 1.64
 32 -6 -4 2.47 1.18
 32 6 -4 3.37 1.12
 -32 6 4 3 0.84
 30 -6 -4 18.24 2.11
 30 6 -4 15.69 1.83
 -30 6 4 14.96 1.16
 -30 6 4 11.42 1.23
 -30 6 4 16.45 1.68
 28 -6 -4 30.97 2.63
 -28 6 4 26.13 2.25
 28 6 -4 28.71 2.46
 -28 6 4 27.91 1.93
 -28 6 4 31.04 2.77
 -28 6 4 28.78 2.1
 -28 6 4 29.62 1.93
 26 -6 -4 9.68 1.5
 -26 6 4 11.55 0.88
 -26 6 4 9.08 1.56
 -26 6 4 10.72 0.9
 26 6 -4 11.19 1.43
 -26 6 4 10.6 1.05
 -26 6 4 9.25 1.23
 24 -6 -4 3.58 0.97
 -24 6 4 2.91 0.7
 -24 6 4 3.01 0.44
 -24 6 4 3.04 0.58
 -24 6 4 2.9 0.97
 -24 6 4 2.72 0.43
 24 6 -4 2.32 0.8
 22 -6 -4 38.64 2.84
 -22 -6 4 40.45 2.71
 -22 6 4 35.88 2.27
 -22 6 4 36.06 2.26
 22 6 -4 35.44 2.63
 -22 6 4 35.71 2.39
 -22 6 4 32.54 3.05
 -22 6 4 33.19 2.6
 20 -6 -4 37.09 2.91
 -20 -6 4 38.6 2.86
 -20 6 4 42.63 2.6
 -20 6 4 40.01 3.32
 -20 6 4 40.45 2.48
 -20 6 4 35.63 2.81
 20 6 -4 43.71 2.86
 20 6 -4 41.72 2.93
 -20 6 4 39.07 2.5
 18 -6 -4 -0.58 0.39
 -18 -6 4 0 0.22
 -18 -6 4 0.41 0.46
 18 6 -4 0.15 0.48
 -18 6 4 -0.24 0.4
 18 6 -4 -0.74 0.35
 -18 6 4 0.01 0.2
 -18 6 4 0.19 0.32
 -18 6 4 -0.49 0.62
 -18 6 4 0.2 0.26
 -16 -6 4 79.12 4.79
 -16 -6 4 85.25 5.14
 16 -6 -4 73.18 5.01
 16 6 -4 80.84 5.08
 -16 6 4 79.01 5.66
 -16 6 4 83.87 4.75
 -16 6 4 84.83 4.92
 16 6 -4 77.83 5.11
 -16 6 4 74.81 5.11
 -16 6 4 80.65 4.83
 -16 6 4 78.45 4.8
 14 -6 -4 87.44 5.68
 -14 -6 4 95.09 5.87
 -14 6 4 98.29 5.65
 -14 6 4 84.86 5.84
 -14 6 4 94.53 5.56
 -14 6 4 96.54 6.48
 14 6 -4 94.68 5.81
 -12 -6 4 86.84 5.42
 12 -6 -4 80.42 5.18
 -12 -6 4 90.17 5.3
 12 6 -4 87.19 5.36
 -12 6 4 86.94 5.16
 -12 6 4 80.32 5.4
 -12 6 4 89.17 6.04
 -12 6 4 85.38 5.12
 10 -6 -4 5.07 0.52
 -10 -6 4 5.77 0.82
 -10 -6 4 5.52 0.62
 -10 -6 4 6.6 0.72
 -10 6 4 5.26 0.53
 -10 6 4 6.36 0.84
 -10 6 4 5.97 1.01
 -10 6 4 6.03 1.25
 -10 6 4 6.2 0.52
 10 6 -4 5.47 0.78
 -8 -6 4 118.42 6.93
 -8 -6 4 113.74 6.85
 -8 -6 4 115.64 7.08
 8 -6 -4 112.59 6.74
 -8 6 4 112.71 7.61
 -8 6 4 117.92 7.27
 -8 6 4 109.66 6.76
 8 6 -4 114.6 6.99
 -8 6 4 116.87 7.03
 -6 -6 4 93.22 5.75
 6 -6 -4 91.99 5.37
 -6 -6 4 91.67 5.52
 -6 -6 4 96.79 5.61
 6 -6 -4 85.91 5.34
 6 6 -4 91.53 5.38
 -6 6 4 96.07 5.68
 -6 6 4 92.86 6.28
 6 6 -4 90.82 5.65
 -6 6 4 86.44 5.88
 -4 -6 4 24.98 1.75
 -4 -6 4 25.92 1.83
 -4 -6 4 28.29 2.02
 4 -6 -4 26.29 1.58
 4 6 -4 24.89 1.65
 4 6 -4 28.42 1.92
 -4 6 4 25.77 2.13
 -4 6 4 26.39 2.43
 -4 6 4 30.09 1.93
 -2 -6 4 30.92 2.16
 -2 -6 4 29.01 1.91
 -2 -6 4 30.39 2.01
 2 -6 -4 30.63 1.77
 -2 6 4 31.75 2.65
 -2 6 4 23.26 2.19
 2 6 -4 27.09 1.83
 2 6 -4 30.54 2.04
 0 -6 4 45.52 3.1
 0 -6 -4 45.97 2.76
 0 -6 4 44.76 2.96
 0 -6 4 45.46 2.86
 0 6 -4 42.19 2.97
 0 6 4 43.45 3.18
 0 6 4 50.12 3.63
 0 6 4 46.9 2.77
 2 -6 4 19.73 1.59
 -2 -6 -4 20.62 1.26
 2 -6 4 16.95 1.38
 2 -6 4 17.97 1.29
 2 6 4 14.47 1.52
 2 6 4 18.48 1.25
 -2 6 -4 15.73 1.41
 2 6 4 21.84 2.05
 4 -6 4 0.05 0.12
 4 -6 4 -0.19 0.42
 4 -6 4 0.13 0.22
 -4 6 -4 -0.26 0.33
 4 6 4 -0.14 0.42
 4 6 4 0.51 0.7
 4 6 4 0.4 0.27
 6 -6 4 43.37 2.61
 6 -6 4 40.89 2.98
 6 6 4 43.16 2.59
 -6 6 -4 41.02 2.8
 6 6 4 45.23 2.74
 6 6 4 42.35 2.59
 6 6 4 37.93 2.94
 8 -6 4 52.63 3.34
 8 -6 4 49.59 2.91
 8 6 4 48.3 3.09
 8 6 4 44.4 2.91
 8 6 4 47.53 2.9
 8 6 4 42.14 3.18
 -8 6 -4 48.15 3.13
 10 -6 4 6.71 1.05
 10 -6 4 7.11 0.65
 10 6 4 6.99 0.89
 10 6 4 8.49 0.79
 -10 6 -4 9.07 0.98
 10 6 4 7.84 0.69
 10 6 4 6.83 0.99
 12 -6 4 1.5 0.67
 12 6 4 1.24 0.42
 12 6 4 1.84 0.62
 12 6 4 1.51 0.36
 12 6 4 0.78 0.52
 14 -6 4 22.75 2.07
 14 6 4 24.7 1.73
 14 6 4 25.17 2.01
 14 6 4 22.05 1.84
 14 6 4 22.66 1.61
 16 -6 4 19.85 2.04
 16 6 4 17.73 1.48
 16 6 4 16.96 1.56
 16 6 4 19.83 1.8
 16 6 4 17.36 1.34
 18 -6 4 2.11 0.93
 18 6 4 1.82 0.74
 18 6 4 1.04 0.54
 18 6 4 0.38 0.63
 18 6 4 0.97 0.43
 20 -6 4 4.02 1.15
 20 6 4 3.6 1
 20 6 4 4.38 0.87
 22 -6 4 42.32 3.51
 22 6 4 41.3 3
 22 6 4 36.48 3.19
 24 -6 4 -1.61 1
 24 6 4 0.29 0.73
 24 6 4 -0.08 0.79
 26 -6 4 1.45 1.29
 26 6 4 1.63 1.1
 26 6 4 1 0.95
 28 -6 4 0.29 1.32
 28 6 4 1.45 1.02
 28 6 4 0.15 0.98
 30 -6 4 8.69 2.01
 30 6 4 12.2 1.95
 30 6 4 9.88 1.56
 32 -6 4 1.59 1.35
 32 6 4 2.39 1.17
 32 6 4 1.29 1.21
 37 -7 -4 2.45 1.39
 37 7 -4 3.24 1.2
 35 -7 -4 4.28 1.43
 35 7 -4 3.56 1.24
 33 -7 -4 3.22 1.34
 33 7 -4 4.34 1.14
 31 -7 -4 1.62 1.13
 -31 7 4 2.55 1.3
 31 7 -4 3.17 0.99
 29 -7 -4 4.49 1.26
 -29 7 4 3.78 1.14
 -29 7 4 3.68 0.88
 29 7 -4 3.55 0.99
 -29 7 4 4.63 0.59
 -29 7 4 4.69 0.78
 27 -7 -4 3.77 1.1
 -27 7 4 3.32 0.82
 -27 7 4 4.05 0.53
 27 7 -4 2.46 0.85
 -27 7 4 4.22 0.57
 -27 7 4 4.75 1.26
 -27 7 4 4 0.71
 25 -7 -4 0.14 0.79
 -25 7 4 0.55 0.5
 -25 7 4 0.03 0.3
 -25 7 4 -0.58 0.53
 -25 7 4 0.91 0.77
 -25 7 4 0.32 0.33
 25 7 -4 -0.84 0.59
 23 -7 -4 -0.66 0.65
 -23 -7 4 0.69 0.58
 -23 7 4 0.13 0.63
 -23 7 4 0.38 0.31
 -23 7 4 0.72 0.45
 -23 7 4 0.14 0.28
 23 7 -4 -0.55 0.52
 -23 7 4 -0.11 0.57
 21 -7 -4 3.54 0.88
 -21 -7 4 5.21 0.91
 -21 7 4 3.42 0.59
 21 7 -4 3.4 0.78
 -21 7 4 4.13 0.49
 -21 7 4 3.37 1.12
 -21 7 4 4.06 0.48
 -21 7 4 3.93 0.83
 21 7 -4 4.92 1.05
 19 -7 -4 2.52 0.68
 -19 -7 4 2.53 0.73
 -19 7 4 3.38 0.42
 -19 7 4 2.92 0.43
 -19 7 4 2.61 0.74
 19 7 -4 3.16 0.77
 -19 7 4 2.95 0.51
 19 7 -4 3.04 0.76
 -19 7 4 3.37 1.07
 17 -7 -4 2.7 0.64
 -17 -7 4 3.76 0.77
 -17 7 4 1.24 0.65
 -17 7 4 2.46 0.37
 17 7 -4 2.16 0.63
 17 7 -4 1.69 0.6
 -17 7 4 3.08 1.15
 -17 7 4 2 0.43
 -17 7 4 2.54 0.35
 -15 -7 4 0.54 0.53
 15 -7 -4 0.46 0.38
 15 7 -4 0.67 0.49
 -15 7 4 0.33 0.25
 -15 7 4 0.21 0.3
 -15 7 4 0.18 0.32
 -15 7 4 0.43 0.78
 -15 7 4 0.17 0.49
 -13 -7 4 5.57 0.88
 13 -7 -4 5.5 0.69
 -13 7 4 4.97 0.53
 -13 7 4 6.67 0.69
 -13 7 4 5.92 0.88
 13 7 -4 6.34 0.87
 -13 7 4 6.85 1.39
 -11 -7 4 1.95 0.59
 11 -7 -4 2.14 0.39
 -11 7 4 2.86 0.63
 11 7 -4 1.69 0.55
 -11 7 4 2.09 0.38
 -11 7 4 1.92 0.89
 -11 7 4 1.86 0.32
 9 -7 -4 5.14 0.52
 -9 -7 4 5.15 0.83
 -9 7 4 5.21 1.23
 -9 7 4 5.39 0.99
 9 7 -4 5.57 0.82
 -9 7 4 3.67 0.71
 7 -7 -4 3.66 0.39
 7 -7 -4 3.42 0.33
 -7 -7 4 3.46 0.68
 -7 7 4 3.92 0.89
 7 7 -4 4.37 0.67
 -7 7 4 4.29 0.7
 -7 7 4 3.13 1.01
 5 -7 -4 8.45 0.58
 -5 -7 4 9.08 1.08
 5 7 -4 8.2 0.95
 -5 7 4 8.22 0.93
 -5 7 4 7.36 1.43
 -5 7 4 7.54 1.16
 3 -7 -4 7.54 0.56
 -3 -7 4 7.06 0.99
 -3 7 4 6.43 1.34
 -3 7 4 8.02 1.13
 3 7 -4 6.6 0.84
 3 7 -4 8.1 0.55
 1 -7 -4 7.1 0.6
 -1 -7 4 5.77 0.93
 -1 7 4 5.47 0.96
 1 7 -4 5.92 0.51
 1 7 -4 5.01 0.77
 -1 7 4 6.11 1.3
 1 -7 4 16.65 1.52
 1 7 4 13.9 1.54
 1 7 4 17.83 1.93
 1 7 4 16.88 1.15
 -1 7 -4 15.4 1.31
 3 -7 4 0.48 0.51
 -3 7 -4 0.42 0.41
 3 7 4 1.21 0.6
 3 7 4 1.24 0.84
 3 7 4 0.91 0.32
 5 -7 4 2.46 0.66
 -5 7 -4 1.79 0.55
 5 7 4 2.33 0.36
 5 7 4 1.89 0.3
 5 7 4 2.32 0.95
 5 7 4 0.7 0.55
 5 7 4 1.72 0.42
 7 -7 4 13.56 0.97
 7 -7 4 13.59 1.5
 7 7 4 13.96 1.18
 7 7 4 15.22 1.01
 -7 7 -4 12.77 1.31
 7 7 4 13.67 1.03
 7 7 4 12.46 1.39
 9 -7 4 7.66 0.61
 9 -7 4 7.99 1.13
 9 7 4 4.89 0.92
 9 7 4 7.32 0.7
 -9 7 -4 7.13 0.94
 9 7 4 7.73 0.7
 9 7 4 7.79 0.9
 11 -7 4 0.03 0.25
 11 -7 4 -0.24 0.55
 11 7 4 0.54 0.47
 11 7 4 0.14 0.49
 11 7 4 0.19 0.36
 -11 7 -4 0.28 0.44
 11 7 4 0.09 0.3
 13 -7 4 14.21 1.68
 13 7 4 16.38 1.49
 13 7 4 14.03 1.47
 13 7 4 13.75 1.22
 13 7 4 15.37 1.16
 15 -7 4 20.53 2.01
 15 7 4 22.5 1.91
 15 7 4 19.53 1.77
 15 7 4 23.25 1.57
 15 7 4 19.7 1.6
 17 -7 4 3.05 1.03
 17 7 4 2.05 0.61
 17 7 4 1.52 0.68
 17 7 4 1.55 0.8
 17 7 4 2.33 0.52
 19 -7 4 1.31 0.87
 19 7 4 -0.74 0.59
 19 7 4 0.09 0.39
 19 7 4 -0.35 0.73
 21 -7 4 3.12 1.13
 21 7 4 2.46 0.93
 21 7 4 1.46 0.85
 23 -7 4 8.41 1.75
 23 7 4 7.61 1.27
 23 7 4 4.76 1.2
 25 -7 4 3.6 1.37
 25 7 4 3.47 1.19
 25 7 4 4.75 1.1
 27 -7 4 -1.23 1.08
 27 7 4 0.49 1.02
 27 7 4 0.07 0.88
 29 -7 4 5.44 1.78
 29 7 4 2.36 1.11
 29 7 4 1.12 1.18
 31 -7 4 0.44 1.44
 31 7 4 -0.17 1.1
 31 7 4 1.29 1.27
 36 -8 -4 1.9 1.33
 36 8 -4 1.8 1.15
 34 -8 -4 0.26 1.08
 34 8 -4 0.83 0.99
 32 -8 -4 0.55 1
 32 8 -4 0.98 0.93
 30 -8 -4 3.7 1.22
 -30 8 4 2.79 0.75
 30 8 -4 3.67 1.01
 28 -8 -4 3.44 1.17
 28 8 -4 3.28 0.94
 -28 8 4 3.5 1.13
 -28 8 4 2.21 0.68
 -28 8 4 4.09 0.92
 -28 8 4 2.98 0.48
 -26 -8 4 3.17 0.93
 26 -8 -4 0.9 0.91
 -26 8 4 1.83 0.73
 -26 8 4 1.02 0.39
 26 8 -4 1.47 0.8
 -26 8 4 0.7 0.89
 -26 8 4 1.53 0.59
 -26 8 4 1.26 0.4
 24 -8 -4 0.62 0.8
 -24 -8 4 0.83 0.74
 -24 8 4 2.18 0.43
 -24 8 4 1.41 0.69
 24 8 -4 1.63 0.74
 -24 8 4 1.1 0.53
 -24 8 4 1.78 0.37
 -24 8 4 0.68 0.89
 -22 -8 4 0.77 0.66
 22 -8 -4 1.44 0.73
 -22 8 4 0.5 0.62
 -22 8 4 0.84 0.34
 22 8 -4 1.68 0.73
 -22 8 4 0.97 0.47
 -22 8 4 -0.14 0.74
 -22 8 4 0.94 0.35
 -20 -8 4 4.92 0.96
 20 -8 -4 3.86 0.89
 -20 8 4 4.35 1.28
 20 8 -4 4.61 0.9
 -20 8 4 3.91 0.63
 20 8 -4 4.48 0.95
 -20 8 4 4.27 0.92
 -20 8 4 5.13 0.57
 -20 8 4 3.91 0.51
 18 -8 -4 4.05 0.78
 -18 -8 4 3.76 0.87
 18 8 -4 3.35 0.83
 -18 8 4 4.51 0.62
 18 8 -4 2.9 0.77
 -18 8 4 4.67 1.29
 -18 8 4 4.4 0.5
 -18 8 4 5.82 0.94
 -18 8 4 4.89 0.51
 16 -8 -4 23.14 1.81
 -16 -8 4 25.87 2.03
 -16 8 4 23.04 1.55
 -16 8 4 23.36 1.98
 16 8 -4 24.21 1.94
 -16 8 4 24.02 1.68
 -16 8 4 21.83 2.43
 -16 8 4 23.83 1.54
 -14 -8 4 4.38 0.86
 14 -8 -4 3.43 0.59
 -14 8 4 4.5 1.22
 14 8 -4 4.78 0.84
 -14 8 4 3.12 0.45
 -14 8 4 3.46 0.8
 12 -8 -4 1.75 0.43
 -12 -8 4 3.35 0.79
 -12 8 4 2.79 0.74
 12 8 -4 3.06 0.69
 -12 8 4 2.08 0.35
 -12 8 4 1.25 0.89
 -12 8 4 2.73 0.47
 -10 -8 4 4.45 0.88
 10 -8 -4 5.78 0.62
 -10 8 4 5.35 0.82
 -10 8 4 5.07 1.07
 -10 8 4 5.72 1.35
 10 8 -4 4.68 0.83
 -8 -8 4 35.86 2.6
 8 -8 -4 34.33 2.21
 -8 8 4 33.05 3.08
 -8 8 4 35.53 2.49
 8 8 -4 32.93 2.45
 -8 8 4 36.58 2.74
 6 -8 -4 0.35 0.22
 -6 -8 4 0.11 0.49
 -6 8 4 -0.1 0.76
 6 8 -4 0.45 0.47
 -6 8 4 0.12 0.46
 -6 8 4 0.45 0.57
 -4 -8 4 11.97 1.35
 4 8 -4 9.74 1.06
 -4 8 4 10.25 1.33
 -4 8 4 9.56 1.67
 -2 -8 4 0.04 0.53
 -2 8 4 -0.35 0.62
 2 8 -4 0.7 0.47
 2 8 -4 0.38 0.12
 -2 8 4 0.08 0.51
 0 -8 4 12.39 1.43
 0 8 4 11.37 1.8
 0 8 4 11.28 1.41
 0 8 -4 11.42 0.85
 0 8 -4 11.97 1.15
 2 -8 4 -0.26 0.51
 2 8 4 0.04 0.51
 2 8 4 -0.41 0.63
 2 8 4 0.37 0.31
 -2 8 -4 0.12 0.43
 4 -8 4 36 2.63
 -4 8 -4 35.85 2.43
 4 8 4 34.82 2.16
 4 8 4 33.97 2.16
 4 8 4 34.79 3.1
 4 8 4 38.7 2.31
 4 8 4 28.09 2.56
 6 -8 4 1.01 0.62
 6 8 4 0.86 0.59
 -6 8 -4 1.09 0.5
 6 8 4 1.8 1.02
 6 8 4 0.83 0.29
 6 8 4 0.53 0.39
 6 8 4 0.88 0.36
 8 -8 4 -0.11 0.58
 -8 8 -4 0.56 0.52
 8 8 4 0.36 0.91
 8 8 4 0.48 0.28
 8 8 4 -0.52 0.49
 8 8 4 0.68 0.38
 8 8 4 0.62 0.43
 10 -8 4 1.43 0.73
 -10 8 -4 0.83 0.58
 10 8 4 0.83 0.35
 10 8 4 0.54 0.57
 10 8 4 0.94 0.49
 10 8 4 1.27 0.42
 12 -8 4 7.9 1.29
 12 8 4 7.56 0.8
 12 8 4 8.96 0.84
 12 8 4 8.16 1.05
 12 8 4 8.49 1.17
 14 -8 4 2.3 0.95
 14 8 4 3.26 0.54
 14 8 4 1.67 0.75
 14 8 4 2.91 0.58
 14 8 4 3.42 0.82
 16 -8 4 4.31 1.12
 16 8 4 4.47 0.68
 16 8 4 4.25 0.96
 16 8 4 4.74 0.71
 16 8 4 4.25 0.95
 18 -8 4 2.68 1.08
 18 8 4 1.98 0.53
 18 8 4 2.34 0.81
 18 8 4 1.92 0.86
 20 -8 4 2.51 1.16
 20 8 4 0.62 0.73
 20 8 4 2.99 1.02
 22 -8 4 0.36 1.06
 22 8 4 0.37 0.88
 22 8 4 0.58 0.87
 24 -8 4 2.61 1.36
 24 8 4 2.8 1.08
 24 8 4 3.1 0.96
 26 -8 4 4.81 1.66
 26 8 4 2.15 1.01
 26 8 4 3 1.21
 28 -8 4 2.2 1.3
 28 8 4 0.78 0.98
 28 8 4 1.45 1.09
 30 -8 4 -0.9 1.29
 30 8 4 -0.33 1.05
 30 8 4 0.49 1.17
 35 -9 -4 5.51 1.59
 35 9 -4 8.35 1.57
 33 -9 -4 3.68 1.39
 33 9 -4 5.88 1.32
 31 -9 -4 -0.6 0.96
 -31 -9 4 0.15 0.84
 31 9 -4 0.28 0.89
 29 -9 -4 6.9 1.47
 -29 -9 4 6.16 1.27
 -29 9 4 6.74 0.99
 29 9 -4 5.39 1.2
 -29 9 4 6.43 1.48
 -27 -9 4 4.47 1.12
 27 -9 -4 4.62 1.26
 27 9 -4 6.21 1.18
 -27 9 4 5.73 0.86
 -27 9 4 5.38 1.13
 -27 9 4 4.89 0.65
 -27 9 4 5.1 1.37
 -27 9 4 5.28 0.81
 25 -9 -4 -0.54 0.73
 -25 -9 4 1.24 0.72
 -25 9 4 0.7 0.54
 25 9 -4 0.84 0.75
 -25 9 4 -0.39 0.56
 -25 9 4 0.93 0.9
 -25 9 4 0.66 0.36
 -25 9 4 0.45 0.39
 23 -9 -4 17.03 1.93
 -23 -9 4 16.01 1.84
 -23 9 4 17.58 1.34
 23 9 -4 17.1 1.69
 -23 9 4 16.17 2.1
 -23 9 4 15.82 1.79
 -23 9 4 21.12 1.59
 -23 9 4 18.32 1.28
 21 -9 -4 11.55 1.48
 -21 -9 4 13.71 1.61
 -21 9 4 11.25 1.14
 -21 9 4 11.44 1.45
 -21 9 4 11.39 1.97
 21 9 -4 11.16 1.41
 -21 9 4 13.19 0.98
 -21 9 4 11.81 1.02
 19 -9 -4 0.44 0.55
 -19 -9 4 -0.12 0.56
 19 9 -4 0.52 0.63
 -19 9 4 0.07 0.3
 -19 9 4 -0.34 0.28
 19 9 -4 0.46 0.62
 -19 9 4 0.75 0.79
 -19 9 4 0.26 0.45
 -19 9 4 0.77 0.56
 17 -9 -4 4.24 0.79
 -17 -9 4 3.13 0.86
 -17 9 4 4.36 0.51
 -17 9 4 5.27 0.69
 -17 9 4 3.1 0.81
 -17 9 4 4.53 1.34
 -17 9 4 3.34 0.46
 17 9 -4 4.68 0.9
 -15 -9 4 11.63 1.44
 15 -9 -4 11.24 1.21
 -15 9 4 11.95 0.95
 -15 9 4 13.98 1.11
 -15 9 4 13.73 0.97
 -15 9 4 11.64 2.05
 15 9 -4 12.3 1.35
 -15 9 4 12.09 1.42
 13 -9 -4 27.17 2.01
 -13 -9 4 30.22 2.36
 -13 9 4 30.41 2.25
 13 9 -4 27.42 2.21
 -13 9 4 28.98 2.88
 11 -9 -4 5.24 0.64
 -11 -9 4 5.19 0.93
 11 9 -4 4.16 0.82
 -11 9 4 3.67 1.22
 -11 9 4 3.53 0.76
 9 -9 -4 16.96 1.31
 -9 -9 4 17.6 1.66
 -9 9 4 18.4 2.27
 -9 9 4 18.64 1.81
 9 9 -4 17.01 1.51
 -9 9 4 18.79 1.55
 7 -9 -4 6.35 0.68
 -7 -9 4 5.26 0.98
 -7 9 4 4.91 1.32
 -7 9 4 6.2 0.88
 -7 9 4 6.62 1.2
 7 9 -4 4.59 0.81
 5 -9 -4 16.16 1.18
 -5 -9 4 16.44 1.71
 -5 9 4 16.49 1.46
 5 9 -4 16.83 1.45
 -5 9 4 15.22 1.63
 -5 9 4 15.35 2.02
 3 -9 -4 0.76 0.31
 -3 -9 4 0.68 0.56
 3 9 -4 0.36 0.5
 -3 9 4 0.84 0.71
 -3 9 4 1.07 0.88
 -1 -9 4 36.24 2.52
 -1 9 4 29.48 2.91
 -1 9 4 29.49 2.53
 1 9 -4 31.46 2.28
 1 -9 4 13.69 1.6
 1 9 4 13.97 1.67
 1 9 4 14.93 1.92
 -1 9 -4 15.6 1.39
 3 -9 4 0.96 0.69
 3 9 4 1.05 0.92
 3 9 4 1.58 0.38
 3 9 4 0.69 0.4
 -3 9 -4 0.83 0.51
 3 9 4 0.94 0.31
 3 9 4 0.44 0.67
 5 -9 4 4.28 0.91
 5 9 4 2.67 1.08
 5 9 4 2.78 0.88
 5 9 4 3.69 0.48
 5 9 4 3.71 0.5
 -5 9 -4 3.83 0.7
 5 9 4 3.87 0.63
 7 -9 4 32.28 2.68
 7 9 4 26.28 2.55
 7 9 4 35.12 2.18
 7 9 4 34.43 2.19
 7 9 4 36.96 3.22
 -7 9 -4 35.26 2.44
 7 9 4 35.45 2.37
 9 -9 4 1.62 0.67
 9 9 4 0.41 0.94
 9 9 4 0.3 0.33
 9 9 4 0 0.57
 9 9 4 0.81 0.5
 9 9 4 1.64 0.44
 -9 9 -4 0.53 0.51
 11 -9 4 3.93 0.98
 11 9 4 5.34 0.86
 11 9 4 4.45 0.64
 11 9 4 6.02 1.07
 11 9 4 5.31 0.65
 13 -9 4 34.89 2.87
 13 9 4 37.79 2.38
 13 9 4 38.51 2.39
 13 9 4 33.74 2.62
 13 9 4 31.11 2.68
 15 -9 4 17.56 2.1
 15 9 4 17.43 1.48
 15 9 4 17.91 1.44
 15 9 4 17.28 1.71
 15 9 4 20.33 1.84
 17 -9 4 -0.25 0.77
 17 9 4 0.77 0.68
 17 9 4 0.89 0.48
 17 9 4 -0.27 0.72
 19 -9 4 3.25 1.2
 19 9 4 2.76 0.98
 19 9 4 2.41 0.87
 21 -9 4 3.59 1.27
 21 9 4 4 1.02
 21 9 4 3.31 1.15
 23 -9 4 4.13 1.43
 23 9 4 4.77 1.32
 23 9 4 7.26 1.26
 25 -9 4 2.98 1.46
 25 9 4 0.21 0.92
 25 9 4 0.48 0.91
 27 -9 4 9.2 1.96
 27 9 4 9.69 1.72
 27 9 4 9.3 1.53
 29 9 4 1.67 1.17
 32 -10 -4 0.52 1.07
 -32 -10 4 -1 0.83
 32 10 -4 -0.34 0.86
 -30 -10 4 4.94 1.19
 30 -10 -4 5.13 1.48
 30 10 -4 5.04 1.18
 -28 -10 4 13.95 1.85
 28 -10 -4 9.22 1.69
 -28 10 4 9.4 1.17
 28 10 -4 13.22 1.69
 -28 10 4 13.1 2.06
 -26 -10 4 -0.06 0.7
 26 -10 -4 -0.27 0.77
 -26 10 4 0.34 0.86
 -26 10 4 0.24 0.48
 26 10 -4 1.38 0.79
 -26 10 4 1.46 0.63
 -24 -10 4 5.13 1.17
 24 -10 -4 4.14 1.04
 -24 10 4 3.37 1.2
 -24 10 4 5.79 0.84
 -24 10 4 3.9 0.53
 24 10 -4 3.83 0.95
 -24 10 4 4.19 0.63
 -24 10 4 5.24 1.04
 -22 -10 4 13.41 1.67
 22 -10 -4 11.45 1.56
 -22 10 4 13.03 1.28
 -22 10 4 14.33 1.66
 -22 10 4 13.04 1.04
 -22 10 4 11.87 2.08
 22 10 -4 14.47 1.6
 -22 10 4 14.97 1.17
 20 -10 -4 9.87 1.35
 -20 -10 4 13 1.62
 20 10 -4 10.85 1.38
 -20 10 4 10.16 1.42
 -20 10 4 11.35 0.94
 -20 10 4 12.86 1.03
 -20 10 4 10.93 1.14
 -20 10 4 11.88 2.04
 18 -10 -4 -0.33 0.5
 -18 -10 4 0.22 0.63
 18 10 -4 1.27 0.71
 18 10 -4 -0.49 0.59
 -18 10 4 -0.35 0.32
 -18 10 4 -0.04 0.45
 -18 10 4 -0.19 0.54
 -18 10 4 -0.19 0.72
 -16 -10 4 22.46 2.11
 16 -10 -4 21.31 1.84
 -16 10 4 24.02 1.61
 -16 10 4 25.19 1.82
 -16 10 4 24.29 2.08
 16 10 -4 24.99 1.98
 -16 10 4 26.97 1.8
 -16 10 4 18.47 2.47
 -14 -10 4 25.79 2.2
 14 -10 -4 25.67 1.93
 -14 10 4 23.14 2.69
 -14 10 4 28.86 1.87
 -14 10 4 23.93 2.07
 -14 10 4 25.06 1.7
 14 10 -4 26.05 2.07
 -12 -10 4 19.8 1.88
 12 -10 -4 20.27 1.58
 -12 10 4 25.02 1.56
 12 10 -4 18.79 1.72
 -12 10 4 17.64 1.7
 -12 10 4 18.38 2.37
 10 -10 -4 -0.1 0.33
 -10 -10 4 0.63 0.62
 -10 10 4 0.56 0.54
 -10 10 4 0.25 0.7
 -10 10 4 0.69 0.9
 10 10 -4 -0.09 0.49
 -8 -10 4 45.33 3.17
 8 -10 -4 40.11 2.76
 -8 10 4 40.23 3.75
 8 10 -4 41.87 2.98
 -8 10 4 41.19 3.22
 -8 10 4 45.74 2.97
 6 -10 -4 32.09 2.23
 -6 -10 4 35.85 2.66
 6 10 -4 30.48 2.38
 -6 10 4 30.33 3.17
 -6 10 4 38.09 2.48
 -6 10 4 33.78 2.76
 -4 -10 4 2.62 0.86
 4 -10 -4 2.25 0.48
 4 10 -4 2.96 0.66
 -4 10 4 2.29 1.1
 -4 10 4 2.52 0.9
 2 -10 -4 16.26 1.28
 -2 -10 4 19.02 1.92
 2 10 -4 15.96 1.48
 -2 10 4 14.37 2.21
 -2 10 4 16.39 1.7
 0 -10 4 7.49 1.2
 0 10 -4 6.81 0.94
 0 10 4 6.45 1.59
 0 10 4 7.5 0.71
 0 10 4 7.24 0.68
 0 10 4 5.22 1.06
 2 -10 4 14.32 1.71
 2 10 4 14.3 2.19
 2 10 4 14.02 1.57
 2 10 4 14.36 1.1
 -2 10 -4 16 1.43
 2 10 4 14.47 1.13
 4 -10 4 2.21 0.87
 4 10 4 1.46 0.4
 4 10 4 2.09 0.85
 -4 10 -4 2.46 0.69
 4 10 4 1.3 0.96
 4 10 4 2.1 0.45
 4 10 4 2.2 0.53
 6 -10 4 30.9 2.45
 6 10 4 26.73 1.82
 6 10 4 22.86 2.27
 -6 10 -4 26.25 2.06
 6 10 4 29.22 2.89
 6 10 4 28.06 1.99
 6 10 4 27.19 1.84
 8 -10 4 28.45 2.49
 8 10 4 29.9 2.97
 8 10 4 27.65 2.34
 8 10 4 28.72 2.13
 -8 10 -4 30.2 2.22
 8 10 4 26.61 1.91
 8 10 4 28.52 1.93
 10 -10 4 1.06 0.81
 10 10 4 0.02 0.53
 10 10 4 -0.05 0.34
 10 10 4 0.65 0.45
 -10 10 -4 1.18 0.6
 10 10 4 0.88 1.1
 10 10 4 0.07 0.6
 12 -10 4 1.33 0.88
 12 10 4 1.67 0.49
 12 10 4 0.97 0.52
 12 10 4 1.35 0.64
 12 10 4 0.75 0.75
 14 -10 4 14.37 1.88
 14 10 4 16.61 1.32
 14 10 4 15.64 1.34
 14 10 4 16.34 1.65
 14 10 4 11.52 1.55
 16 -10 4 32.45 2.74
 16 10 4 28.68 2.41
 16 10 4 29.04 2.02
 16 10 4 22.22 2.2
 18 -10 4 0.5 1.05
 18 10 4 0.3 0.85
 18 10 4 -0.29 0.52
 18 10 4 0.05 0.8
 20 -10 4 16.2 2.2
 20 10 4 11.55 1.55
 20 10 4 12.98 1.7
 22 -10 4 15.74 2.3
 22 10 4 13.33 1.94
 22 10 4 15.57 1.85
 24 -10 4 3.44 1.38
 24 10 4 4.84 1.38
 24 10 4 3.13 1.17
 26 -10 4 0.37 1.31
 26 10 4 0.59 0.94
 26 10 4 0.92 1.07
 31 -11 -4 -0.25 1.06
 -31 -11 4 0.71 0.91
 31 11 -4 -0.14 0.75
 29 -11 -4 4.26 1.27
 -29 -11 4 2.38 1.07
 -29 11 4 1.68 0.86
 29 11 -4 3.52 1.07
 -27 -11 4 10.07 1.59
 27 -11 -4 5.75 1.37
 27 11 -4 6.19 1.28
 -27 11 4 6.77 0.99
 -25 -11 4 -0.45 0.81
 25 -11 -4 0.57 0.79
 -25 11 4 -0.55 0.55
 -25 11 4 -0.02 0.58
 25 11 -4 -0.5 0.74
 -23 -11 4 18.94 2.05
 23 -11 -4 13.4 1.76
 -23 11 4 13.59 1.39
 -23 11 4 12.74 2.14
 23 11 -4 16.83 1.77
 -23 11 4 13.2 1.69
 -23 11 4 17.1 1.33
 -21 -11 4 6.55 1.21
 21 -11 -4 8.45 1.25
 -21 11 4 5.67 0.84
 21 11 -4 5.3 1.09
 -21 11 4 5.22 0.71
 -21 11 4 3.78 1.31
 -21 11 4 5.71 1.14
 19 -11 -4 7.13 1.18
 -19 -11 4 8.56 1.33
 19 11 -4 9.46 1.28
 -19 11 4 6.65 1.7
 -19 11 4 10.04 0.92
 -19 11 4 10.58 1.37
 -19 11 4 9.77 1.07
 17 -11 -4 0.71 0.55
 -17 -11 4 1.07 0.72
 17 11 -4 0.45 0.62
 -17 11 4 0.45 0.69
 -17 11 4 0.38 0.43
 -17 11 4 0.19 0.42
 -17 11 4 0.24 0.82
 -17 11 4 0.36 0.52
 15 -11 -4 20.76 1.81
 -15 -11 4 21.5 2.09
 -15 11 4 22.9 1.61
 -15 11 4 25.73 1.77
 -15 11 4 23.26 1.98
 -15 11 4 18.07 2.48
 15 11 -4 24.96 2.02
 13 -11 -4 11.64 1.24
 -13 -11 4 9.93 1.45
 13 11 -4 11.8 1.37
 -13 11 4 13.6 1.18
 -13 11 4 11.18 2.09
 -13 11 4 10 1.31
 -13 11 4 13.15 1.07
 -11 -11 4 0.13 0.63
 11 -11 -4 -0.32 0.35
 -11 11 4 -0.53 0.5
 -11 11 4 0.09 0.38
 11 11 -4 0.91 0.64
 -11 11 4 0.02 0.38
 -11 11 4 -0.14 0.82
 9 -11 -4 4.43 0.7
 -9 -11 4 4.63 0.99
 -9 11 4 2.83 1.29
 -9 11 4 4.13 0.85
 -9 11 4 4.54 1.12
 9 11 -4 3.91 0.8
 -7 -11 4 20.83 2.08
 7 -11 -4 17.87 1.46
 -7 11 4 20.13 1.63
 -7 11 4 19.16 1.41
 -7 11 4 15.74 2.46
 -7 11 4 17.93 1.96
 7 11 -4 16.81 1.58
 5 -11 -4 29.21 2.03
 -5 -11 4 25.85 2.42
 5 11 -4 26.99 2.18
 -5 11 4 29.72 1.88
 -5 11 4 28.97 2.47
 -5 11 4 27.5 3.04
 -3 -11 4 5.98 1.19
 3 -11 -4 4.87 0.71
 3 11 -4 5.13 0.9
 -3 11 4 5.28 0.63
 -3 11 4 4.18 1.33
 -3 11 4 6.17 0.7
 -3 11 4 5.27 1.13
 -1 -11 4 13.03 1.59
 1 -11 -4 10.03 1.11
 -1 11 4 12.41 1.04
 1 11 -4 11.71 1.3
 -1 11 4 10.78 1.52
 -1 11 4 11.8 1.04
 -1 11 4 11.24 1.98
 1 -11 4 28.26 2.45
 1 11 4 26.5 2.38
 1 11 4 21.95 2.79
 -1 11 -4 28.6 2.17
 1 11 4 28.22 1.87
 1 11 4 30.35 1.91
 3 -11 4 4.75 1.02
 3 11 4 4.35 1.09
 3 11 4 3.88 0.59
 3 11 4 3.76 0.59
 -3 11 -4 3.22 0.79
 3 11 4 4.03 1.28
 5 -11 4 1.29 0.79
 5 11 4 2.12 0.82
 5 11 4 1.72 0.5
 5 11 4 3.24 1.31
 5 11 4 1.9 0.59
 -5 11 -4 1.37 0.66
 5 11 4 0.88 0.44
 7 -11 4 25.72 2.3
 7 11 4 26.74 1.9
 7 11 4 22.45 1.67
 7 11 4 22.74 1.66
 7 11 4 22.34 2.66
 -7 11 -4 23.89 1.94
 7 11 4 19.43 2.11
 9 -11 4 9.29 1.43
 9 11 4 8.8 0.87
 9 11 4 7.94 1.34
 9 11 4 9.2 1.12
 9 11 4 8.71 0.92
 -9 11 -4 9.08 1.19
 9 11 4 8.69 1.83
 11 -11 4 -0.52 0.79
 11 11 4 0.42 1.04
 11 11 4 0.75 0.63
 11 11 4 -0.43 0.38
 11 11 4 -0.89 0.44
 11 11 4 -0.11 0.63
 13 -11 4 10.85 1.62
 13 11 4 9.69 1.26
 13 11 4 10.67 1.09
 13 11 4 7.43 1.28
 13 11 4 9.09 0.96
 15 -11 4 15.43 2.11
 15 11 4 16.74 1.44
 15 11 4 13.59 1.69
 15 11 4 15.93 1.71
 17 -11 4 5.48 1.44
 17 11 4 4.18 0.91
 17 11 4 2.43 1.01
 17 11 4 1.73 0.84
 19 -11 4 -0.57 1.01
 19 11 4 0.85 0.92
 19 11 4 0.56 0.84
 21 -11 4 16.52 2.27
 21 11 4 11.24 1.76
 21 11 4 15.07 1.81
 23 -11 4 3.01 1.35
 23 11 4 2.05 1.2
 23 11 4 0.51 1.01
 25 11 4 2.63 1.35
 25 11 4 1.94 1.12
 -28 -12 4 12.06 1.77
 28 -12 -4 8.3 1.59
 28 12 -4 11.56 1.6
 -28 12 4 9.48 1.34
 26 -12 -4 2.58 1.05
 -26 -12 4 1.41 0.9
 -26 12 4 0.61 0.64
 26 12 -4 0.33 0.77
 -24 -12 4 1.81 1.04
 24 -12 -4 3.81 1.11
 24 12 -4 1.89 0.84
 -24 12 4 1.79 0.71
 22 -12 -4 9.01 1.47
 -22 -12 4 14.96 1.9
 -22 12 4 12.97 1.19
 22 12 -4 12.42 1.59
 -22 12 4 11.44 1.27
 20 -12 -4 3.76 0.96
 -20 -12 4 5.19 1.16
 -20 12 4 4.37 0.84
 -20 12 4 3.47 0.95
 20 12 -4 5.15 1.08
 -20 12 4 4.47 0.74
 18 -12 -4 4.55 0.91
 -18 -12 4 2.73 0.98
 -18 12 4 2.32 1.15
 18 12 -4 2.42 0.85
 -18 12 4 3.4 0.63
 -18 12 4 2.44 0.69
 -18 12 4 3.33 0.95
 16 -12 -4 6.79 1.03
 -16 -12 4 7.2 1.37
 16 12 -4 5.86 1.05
 -16 12 4 6.91 0.8
 -16 12 4 6.04 1.14
 -16 12 4 4.92 1.5
 -16 12 4 6.76 0.91
 14 -12 -4 4.28 0.8
 -14 -12 4 6.63 1.22
 14 12 -4 4.42 0.97
 -14 12 4 3.49 1.34
 -14 12 4 5.17 0.7
 -14 12 4 6.26 0.87
 -14 12 4 5.34 1.03
 12 -12 -4 10.67 1.27
 -12 -12 4 14.36 1.81
 -12 12 4 12.82 1.19
 12 12 -4 12.47 1.44
 -12 12 4 12.74 2.25
 -12 12 4 12.54 1.49
 -12 12 4 15.08 1.27
 -10 -12 4 0.5 0.75
 10 -12 -4 0.24 0.46
 -10 12 4 -0.38 0.42
 -10 12 4 -0.2 0.61
 10 12 -4 0.22 0.61
 -10 12 4 0.29 1.05
 -10 12 4 0.1 0.46
 -8 -12 4 1.77 0.84
 8 -12 -4 2.74 0.63
 8 12 -4 1.69 0.72
 -8 12 4 2.64 0.59
 -8 12 4 2.82 0.79
 -8 12 4 0.22 0.94
 -8 12 4 1.69 0.51
 -8 12 4 1.6 0.93
 -6 -12 4 9.18 1.41
 6 -12 -4 7.81 1
 -6 12 4 9.87 0.96
 -6 12 4 8.77 0.84
 6 12 -4 8.71 1.16
 -6 12 4 6.09 1.63
 -6 12 4 8.21 1.37
 -4 -12 4 9.04 1.48
 4 -12 -4 9.75 1.08
 4 12 -4 9.84 1.2
 -4 12 4 9.35 1.49
 -4 12 4 8.94 0.96
 -4 12 4 10.44 0.91
 -4 12 4 5.42 1.61
 2 -12 -4 1.32 0.51
 -2 -12 4 1.52 0.84
 -2 12 4 1.13 0.52
 -2 12 4 0.84 1
 -2 12 4 1.58 0.49
 2 12 -4 1.13 0.6
 -2 12 4 1.68 0.88
 0 -12 -4 8.35 1.02
 0 -12 4 6.72 1.34
 0 12 4 8.8 0.92
 0 12 4 6.54 1.66
 0 12 4 8.29 1.38
 0 12 4 7.92 0.84
 0 12 -4 8.13 1.12
 -2 -12 -4 16.79 1.55
 2 -12 4 18.58 2.11
 2 12 4 20.03 1.43
 2 12 4 16.36 2.56
 -2 12 -4 18.64 1.68
 2 12 4 18.31 1.44
 2 12 4 17.39 2.05
 4 -12 4 1.21 0.81
 4 12 4 1.97 0.64
 4 12 4 0.45 1.06
 -4 12 -4 1.85 0.66
 4 12 4 1.8 0.54
 4 12 4 1.33 0.84
 4 12 4 1.72 0.51
 6 -12 4 0 0.8
 6 12 4 1.29 0.52
 6 12 4 1.56 0.51
 6 12 4 0.8 0.84
 6 12 4 2.07 0.64
 6 12 4 0.69 1.11
 -6 12 -4 0.93 0.67
 8 -12 4 4.87 1.22
 8 12 4 6.26 0.78
 -8 12 -4 8.27 1.14
 8 12 4 6.9 1.76
 8 12 4 7.79 0.89
 8 12 4 4.82 1.19
 8 12 4 7.66 1.08
 10 -12 4 5.21 1.22
 10 12 4 3.72 0.87
 10 12 4 2.92 1.46
 10 12 4 4.06 0.66
 10 12 4 5.78 0.79
 10 12 4 4.25 1.09
 12 -12 4 3.09 1.16
 12 12 4 2.45 1.44
 12 12 4 2.93 0.88
 12 12 4 0.33 0.82
 12 12 4 2.38 0.62
 12 12 4 2.49 0.74
 14 -12 4 6.02 1.43
 14 12 4 3.96 0.74
 14 12 4 4.73 1.07
 14 12 4 5.28 1.06
 16 -12 4 -1.01 0.94
 16 12 4 -0.25 0.76
 16 12 4 0.78 0.76
 18 -12 4 0.13 1.07
 18 12 4 0.45 0.84
 18 12 4 0.37 0.84
 20 -12 4 0.34 1.17
 20 12 4 1.55 1.04
 20 12 4 -0.14 0.85
 22 -12 4 1.08 1.12
 22 12 4 1.05 0.99
 22 12 4 2.34 1.05
 -25 -13 4 0.11 0.78
 25 -13 -4 -0.8 0.74
 -25 13 4 0.51 0.64
 25 13 -4 0.19 0.83
 23 -13 -4 8.25 1.39
 -23 -13 4 7.69 1.56
 -23 13 4 7.3 1.08
 23 13 -4 7.5 1.35
 21 -13 -4 1.63 0.78
 -21 -13 4 1.36 1
 -21 13 4 1.41 0.72
 -21 13 4 1.84 0.69
 21 13 -4 1.8 0.88
 19 -13 -4 3.53 0.91
 -19 -13 4 2.34 1.14
 -19 13 4 4.43 0.77
 19 13 -4 4.32 1.03
 -19 13 4 5.03 0.86
 -17 -13 4 -1.3 0.68
 17 -13 -4 0.72 0.6
 -17 13 4 0.19 0.69
 -17 13 4 0.16 0.55
 -17 13 4 0.51 0.55
 17 13 -4 0.7 0.7
 -17 13 4 0.52 0.6
 15 -13 -4 8.78 1.22
 -15 -13 4 8.59 1.53
 -15 13 4 9.72 1.1
 -15 13 4 10.96 1.38
 -15 13 4 8.3 0.95
 15 13 -4 8.24 1.3
 13 -13 -4 0.01 0.45
 -13 -13 4 -1.3 0.69
 -13 13 4 -0.87 0.63
 -13 13 4 0.21 0.5
 13 13 -4 0.96 0.67
 -13 13 4 -0.55 0.51
 -11 -13 4 2.45 1.02
 11 -13 -4 1.1 0.55
 -11 13 4 2.54 0.6
 -11 13 4 3.59 0.83
 11 13 -4 2.17 0.79
 -11 13 4 2.28 1.26
 -11 13 4 2.89 0.68
 9 -13 -4 0.87 0.49
 -9 -13 4 0.85 0.76
 9 13 -4 0.26 0.64
 -9 13 4 -0.82 0.52
 -9 13 4 0.71 1.14
 -9 13 4 0.31 0.45
 -9 13 4 -0.01 0.52
 -7 -13 4 -1.42 0.65
 7 -13 -4 -0.06 0.46
 7 13 -4 0.8 0.68
 -7 13 4 -0.52 0.41
 -7 13 4 0.27 0.97
 -7 13 4 1.05 0.54
 -7 13 4 1.18 0.92
 5 -13 -4 0.69 0.52
 -5 -13 4 -0.05 0.8
 -5 13 4 0.09 0.43
 -5 13 4 0.11 0.78
 5 13 -4 0.12 0.59
 -5 13 4 -0.61 0.49
 -5 13 4 -0.4 0.86
 -3 -13 4 1.31 0.85
 3 -13 -4 2.23 0.65
 -3 13 4 1.12 1.07
 -3 13 4 0.7 0.56
 3 13 -4 1.41 0.71
 -3 13 4 0.92 0.85
 -3 13 4 0.58 0.49
 -1 -13 4 -0.1 0.82
 1 -13 -4 0.16 0.45
 -1 13 4 -0.02 0.96
 -1 13 4 0.18 0.54
 1 13 -4 -0.05 0.58
 -1 13 4 -0.4 0.43
 -1 13 4 -0.79 0.66
 -1 -13 -4 -0.8 0.43
 1 -13 4 0.62 0.87
 1 13 4 -0.15 0.51
 1 13 4 -0.19 0.43
 1 13 4 0.39 0.81
 1 13 4 -0.56 0.84
 -1 13 -4 0.04 0.53
 3 -13 4 0.35 0.83
 -3 -13 -4 0.11 0.51
 3 13 4 -0.02 0.53
 3 13 4 -0.99 0.73
 3 13 4 0.43 0.46
 3 13 4 -0.18 0.77
 -3 13 -4 0.58 0.66
 5 -13 4 6.84 1.39
 5 13 4 7.75 0.92
 5 13 4 6.94 1
 5 13 4 6.84 1.36
 -5 13 -4 5.17 0.99
 5 13 4 4.41 1.56
 5 13 4 7.49 0.82
 7 -13 4 2.47 1.09
 -7 13 -4 2.1 0.72
 7 13 4 1.74 0.74
 7 13 4 2.35 1.21
 7 13 4 2.79 0.61
 7 13 4 2.53 0.98
 7 13 4 1.9 0.61
 9 -13 4 1.11 0.96
 9 13 4 -0.66 1.09
 9 13 4 0.79 0.85
 9 13 4 0.77 0.51
 9 13 4 0.3 0.54
 9 13 4 0.21 0.66
 11 -13 4 5.46 1.4
 11 13 4 7.38 1.85
 11 13 4 5.47 1.07
 11 13 4 5.44 1.26
 11 13 4 6.78 0.91
 13 -13 4 2.55 1.17
 13 13 4 2.99 0.69
 13 13 4 3.36 0.94
 13 13 4 1.32 0.94
 15 -13 4 0.36 0.96
 15 13 4 1.11 0.88
 15 13 4 0.43 0.83
 17 -13 4 1.87 1.17
 17 13 4 1.96 1
 17 13 4 1.4 0.97
 19 -13 4 -0.26 1.18
 19 13 4 2.03 0.98
 19 13 4 0.65 0.94
 22 -14 -4 4.92 1.15
 -22 -14 4 4.01 1.31
 -22 14 4 3.83 0.88
 22 14 -4 4.17 0.98
 -20 -14 4 7.26 1.48
 20 -14 -4 3.95 1.11
 20 14 -4 4.97 1.1
 -20 14 4 4.31 0.9
 -18 -14 4 0.12 0.95
 18 -14 -4 1.07 0.73
 18 14 -4 0.82 0.73
 -18 14 4 0.73 0.68
 -18 14 4 1.01 0.67
 -18 14 4 0.46 0.62
 16 -14 -4 6.26 1.18
 -16 -14 4 11.02 1.77
 -16 14 4 10.71 1.09
 16 14 -4 7.45 1.24
 -16 14 4 11.3 1.27
 -14 -14 4 17.37 2.18
 14 -14 -4 11.57 1.59
 -14 14 4 16.94 1.76
 -14 14 4 16.84 1.42
 -14 14 4 17.73 1.6
 14 14 -4 16.71 1.77
 12 -14 -4 0.14 0.48
 -12 -14 4 0.04 0.89
 -12 14 4 0.52 0.58
 -12 14 4 0.41 0.72
 12 14 -4 -0.75 0.59
 -12 14 4 -0.1 0.59
 -10 -14 4 0.18 0.97
 10 -14 -4 0.98 0.56
 10 14 -4 2.86 0.83
 -10 14 4 0.34 0.61
 -10 14 4 0.77 0.55
 -8 -14 4 9.76 1.67
 8 -14 -4 11.22 1.35
 8 14 -4 10.3 1.35
 -8 14 4 13.96 1.19
 -8 14 4 11.97 1.25
 6 -14 -4 8.47 1.19
 -6 -14 4 9.68 1.7
 -6 14 4 10.41 1.03
 -6 14 4 12.46 1.71
 -6 14 4 9.8 1.11
 6 14 -4 9.13 1.29
 -4 -14 4 0.16 0.92
 4 -14 -4 1.37 0.61
 -4 14 4 0.64 0.54
 -4 14 4 0.41 0.61
 -4 14 4 0.74 0.91
 4 14 -4 1 0.69
 2 -14 -4 2.18 0.72
 -2 -14 4 2.23 1.09
 2 14 -4 3.46 0.87
 -2 14 4 4.45 1.19
 -2 14 4 2.49 0.66
 -2 14 4 2.24 0.65
 0 -14 -4 4.07 0.84
 0 -14 4 4.32 1.21
 0 14 4 4.37 0.75
 0 14 -4 4.5 0.9
 0 14 4 3.61 0.76
 0 14 4 3.13 1.11
 -2 -14 -4 0.4 0.57
 2 -14 4 -0.67 0.89
 2 14 4 0.6 0.57
 2 14 4 -0.33 0.47
 -2 14 -4 -0.08 0.61
 2 14 4 0.74 0.85
 2 14 4 0 0.94
 -4 -14 -4 0.69 0.6
 4 -14 4 -0.5 0.8
 4 14 4 -0.1 0.47
 4 14 4 0.67 0.83
 4 14 4 0.42 0.97
 -4 14 -4 0.72 0.65
 4 14 4 1.26 0.72
 4 14 4 0.08 0.58
 -6 -14 -4 2.29 0.89
 6 -14 4 8.14 1.59
 -6 14 -4 5.96 1.05
 6 14 4 5.87 1.29
 6 14 4 6.53 0.92
 6 14 4 5.79 1.73
 6 14 4 7.31 1.08
 6 14 4 6.55 0.83
 8 -14 4 1.39 1.11
 8 14 4 1.34 0.78
 8 14 4 0.34 1.13
 8 14 4 2.15 0.66
 8 14 4 1.59 0.92
 10 -14 4 -0.97 0.77
 10 14 4 0.22 1.27
 10 14 4 0.28 0.7
 10 14 4 -0.64 0.74
 10 14 4 0.26 0.5
 12 -14 4 2.36 1.24
 12 14 4 4.01 1.17
 12 14 4 6.24 1.12
 12 14 4 5.78 0.88
 14 -14 4 -0.2 1.05
 14 14 4 0.37 0.85
 14 14 4 -0.02 0.74
 -17 -15 4 2.06 1.12
 -17 15 4 0.8 0.67
 -17 15 4 1.49 0.72
 -15 -15 4 0.62 0.99
 15 15 -4 0.91 1.04
 -15 15 4 -0.03 0.6
 -15 15 4 -0.12 0.68
 -13 -15 4 7.87 1.58
 13 15 -4 9.32 1.3
 -13 15 4 10.5 1.21
 -13 15 4 9.61 1.11
 -11 -15 4 5.57 1.45
 -11 15 4 5.92 0.98
 11 15 -4 4.28 0.99
 -11 15 4 5.84 0.91
 -9 -15 4 0.27 1.05
 -9 15 4 0.22 0.57
 -9 15 4 1.19 0.69
 9 15 -4 1.56 0.78
 -7 -15 4 11.92 1.85
 7 15 -4 8.74 1.3
 -7 15 4 9.13 1.06
 -7 15 4 10.65 1.2
 -5 -15 4 0.83 0.94
 -5 15 4 0.07 0.91
 -5 15 4 1.3 0.7
 5 15 -4 0.18 0.65
 -5 15 4 0 0.58
 -3 -15 4 1.73 1.02
 3 -15 -4 3.86 0.97
 3 15 -4 2.35 0.8
 -3 15 4 4.73 0.84
 -3 15 4 1.85 1.12
 -3 15 4 3.65 0.77
 -1 -15 4 19.6 2.39
 1 -15 -4 14.64 1.75
 -1 15 4 19.29 1.67
 -1 15 4 20.85 2.35
 -1 15 4 18.65 1.64
 1 -15 4 0.28 0.9
 -1 -15 -4 0.62 0.6
 1 15 4 0.69 0.64
 1 15 4 0.65 0.89
 1 15 4 0.15 0.57
 -3 -15 -4 -0.55 0.53
 3 -15 4 -0.33 1
 3 15 4 1.14 0.63
 3 15 4 0.32 0.84
 3 15 4 0.3 0.64
 -5 -15 -4 4.29 0.98
 5 -15 4 4.44 1.33
 5 15 4 3.59 1.08
 5 15 4 2.7 0.89
 5 15 4 4.23 0.83
 -7 -15 -4 12.97 1.7
 7 -15 4 12.24 1.99
 7 15 4 13.99 1.94
 7 15 4 17.17 1.57
 7 15 4 18.32 1.76
 9 -15 4 -0.35 1.07
 -9 -15 -4 0.24 0.73
 9 15 4 0.94 0.81
 9 15 4 1.24 0.64
 9 15 4 0.56 0.75
 -11 -15 -4 -0.79 0.67
 -8 -16 4 4.21 1.4
 -8 16 4 2.84 0.99
 -6 -16 4 0.75 0.96
 -6 16 4 0.06 0.59
 -6 16 4 0.82 0.83
 -4 -16 4 7.87 1.66
 -4 16 4 4.17 1.16
 -4 16 4 6.81 1.03
 -2 -16 4 0.76 1.02
 -2 16 4 2.07 0.7
 0 -16 4 9.87 1.8
 0 16 4 6.6 1.05
 40 0 -5 0.76 1.25
 38 0 -5 0.61 1
 -36 0 5 -0.03 0.59
 36 0 -5 -0.29 0.99
 -34 0 5 -0.24 0.53
 34 0 -5 -1.81 0.8
 -32 0 5 -0.63 0.52
 32 0 -5 -0.44 0.79
 -30 0 5 -0.11 0.51
 30 0 -5 -0.15 0.44
 30 0 -5 0.28 0.77
 28 0 -5 0.58 0.43
 -28 0 5 0.19 0.52
 28 0 -5 0.62 0.74
 -28 0 5 -0.11 0.51
 26 0 -5 0.16 0.63
 -26 0 5 0.08 0.39
 -26 0 5 -0.07 0.25
 26 0 -5 -0.01 0.38
 -26 0 5 -0.27 0.43
 -24 0 5 -0.62 0.35
 -24 0 5 0.28 0.37
 24 0 -5 -0.19 0.34
 24 0 -5 0.45 0.58
 -24 0 5 0.07 0.24
 22 0 -5 -0.1 0.3
 -22 0 5 0 0.33
 -22 0 5 -0.34 0.42
 22 0 -5 -0.21 0.51
 -22 0 5 -0.14 0.22
 20 0 -5 -0.57 0.41
 -20 0 5 0.16 0.32
 -20 0 5 0.09 0.36
 -20 0 5 -0.18 0.21
 20 0 -5 0.16 0.26
 -18 0 5 -0.01 0.37
 18 0 -5 0.81 0.45
 -18 0 5 -0.09 0.22
 -18 0 5 0.09 0.29
 -18 0 5 0 0.34
 -16 0 5 0.22 0.23
 16 0 -5 0.42 0.41
 -16 0 5 0.73 0.4
 -16 0 5 -0.11 0.18
 -16 0 5 0.1 0.26
 -14 0 5 0.18 0.22
 14 0 -5 -0.1 0.34
 -14 0 5 0.15 0.25
 -14 0 5 0.27 0.22
 -14 0 5 -0.02 0.3
 -14 0 5 -0.06 0.17
 -12 0 5 -0.13 0.13
 -12 0 5 0.09 0.24
 -12 0 5 0.1 0.21
 -12 0 5 0.18 0.29
 12 0 -5 -0.08 0.3
 -12 0 5 0.1 0.2
 10 0 -5 -0.19 0.24
 -10 0 5 0.34 0.23
 -10 0 5 -0.04 0.06
 -10 0 5 0.05 0.22
 -10 0 5 -0.42 0.18
 -10 0 5 -0.11 0.33
 -8 0 5 -0.07 0.22
 -8 0 5 0.15 0.32
 8 0 -5 -0.39 0.24
 -8 0 5 -0.09 0.03
 -8 0 5 -0.05 0.17
 -8 0 5 0.01 0.19
 -8 0 5 -0.05 0.41
 -6 0 5 0.07 0.16
 -6 0 5 0 0.04
 -6 0 5 -0.16 0.18
 6 0 -5 0.03 0.23
 -6 0 5 0.57 0.42
 -6 0 5 0 0.19
 -4 0 5 -0.05 0.21
 -4 0 5 0.03 0.14
 -4 0 5 0.05 0.05
 -4 0 5 0.16 0.18
 4 0 -5 -0.08 0.22
 -4 0 5 0.55 0.4
 -2 0 5 0.05 0.17
 -2 0 5 0.04 0.22
 -2 0 5 -0.13 0.18
 -2 0 5 0 0.35
 -2 0 5 0.19 0.15
 2 0 -5 -0.26 0.2
 0 0 5 0.14 0.23
 0 0 -5 0.37 0.24
 0 0 5 0.25 0.2
 0 0 5 -0.05 0.2
 0 0 -5 0.26 0.17
 0 0 5 0.41 0.43
 -2 0 -5 -0.15 0.13
 2 0 5 -0.2 0.26
 2 0 5 -0.06 0.31
 2 0 5 -0.16 0.18
 -2 0 -5 0.25 0.25
 2 0 5 -0.23 0.19
 -4 0 -5 -0.57 0.21
 4 0 5 -0.19 0.19
 -4 0 -5 -0.08 0.16
 4 0 5 -0.19 0.36
 4 0 5 0.44 0.29
 4 0 5 0.21 0.24
 6 0 5 -0.34 0.3
 6 0 5 -0.22 0.34
 6 0 5 0.21 0.27
 -6 0 -5 0.43 0.16
 -6 0 -5 -0.08 0.28
 6 0 5 0.05 0.21
 8 0 5 0.37 0.3
 8 0 5 0.02 0.37
 8 0 5 0.13 0.39
 -8 0 -5 0.2 0.15
 8 0 5 0.18 0.21
 -10 0 -5 0.16 0.14
 10 0 5 -0.1 0.29
 10 0 5 -0.34 0.38
 10 0 5 0.03 0.24
 10 0 5 -0.1 0.36
 10 0 5 0.1 0.41
 12 0 5 -0.05 0.42
 12 0 5 -0.27 0.32
 12 0 5 -0.23 0.39
 12 0 5 0.03 0.42
 12 0 5 -0.09 0.25
 14 0 5 0.16 0.46
 14 0 5 -0.14 0.36
 14 0 5 0.3 0.47
 14 0 5 -0.82 0.45
 14 0 5 -0.01 0.29
 16 0 5 0.5 0.47
 16 0 5 0.26 0.52
 16 0 5 0.36 0.34
 18 0 5 -0.43 0.51
 18 0 5 0.08 0.52
 20 0 5 0.19 0.52
 20 0 5 0.69 0.64
 22 0 5 0.81 0.59
 24 0 5 1.17 0.75
 39 -1 -5 -0.65 1.07
 39 1 -5 0.94 1.24
 37 -1 -5 8.62 1.68
 -37 -1 5 8.66 1.3
 37 1 -5 10.36 1.73
 35 -1 -5 1.45 1.04
 -35 -1 5 0.72 0.57
 35 1 -5 1.55 1.12
 -35 1 5 0.5 0.64
 -33 -1 5 6.03 1.03
 33 -1 -5 7.56 1.38
 -33 1 5 7.71 1.14
 33 1 -5 7.01 1.36
 -31 -1 5 2.04 0.68
 31 -1 -5 2.17 0.97
 31 -1 -5 3.51 0.59
 -31 1 5 2.83 0.74
 31 1 -5 2.32 1
 -29 -1 5 24.61 1.97
 29 -1 -5 22.73 2.16
 29 -1 -5 26.13 1.62
 -29 1 5 24.06 1.73
 29 1 -5 19.8 2.19
 -29 1 5 20.2 1.89
 27 -1 -5 2.53 0.84
 27 -1 -5 2.74 0.47
 -27 -1 5 2.55 0.61
 -27 1 5 2.7 0.53
 -27 1 5 2.41 0.68
 27 1 -5 1.42 0.74
 -27 1 5 2.35 0.44
 -25 -1 5 6.22 0.96
 25 -1 -5 5.56 0.97
 -25 -1 5 5.81 0.69
 -25 -1 5 6.34 0.93
 25 -1 -5 7.32 0.66
 25 1 -5 5.77 1.01
 -25 1 5 4.54 0.58
 -25 1 5 5.79 0.68
 -25 1 5 5.96 0.94
 23 -1 -5 2.92 0.4
 -23 -1 5 1.68 0.38
 23 -1 -5 2.35 0.69
 -23 -1 5 1.92 0.55
 -23 -1 5 3.11 0.5
 23 1 -5 2.72 0.71
 -23 1 5 3.42 0.49
 -23 1 5 2.5 0.42
 -23 1 5 2.87 0.68
 23 1 -5 3.35 0.46
 -21 -1 5 26.58 1.75
 -21 -1 5 26.45 1.95
 -21 -1 5 27.22 1.81
 21 -1 -5 27.75 2
 -21 -1 5 25.44 1.75
 -21 1 5 27.66 1.72
 -21 1 5 26.45 1.99
 21 1 -5 25.18 2
 -21 1 5 25.5 1.72
 21 1 -5 23.58 1.64
 -19 -1 5 12.75 1.02
 -19 -1 5 11.98 1.16
 19 -1 -5 15.35 1.24
 -19 -1 5 12.61 0.99
 -19 -1 5 13.58 1.02
 -19 1 5 13.19 0.98
 19 1 -5 11.18 0.9
 -19 1 5 12.65 1.2
 -19 1 5 12.63 0.95
 -19 1 5 13.93 0.97
 19 1 -5 12.15 1.21
 -17 -1 5 19.76 1.37
 -17 -1 5 20.08 1.51
 -17 -1 5 20.2 1.35
 -17 -1 5 19.03 1.32
 17 -1 -5 20.34 1.48
 -17 1 5 18.99 1.29
 -17 1 5 20.67 1.28
 17 1 -5 16.03 1.21
 -17 1 5 19.13 1.29
 -17 1 5 19.03 1.56
 17 1 -5 18.69 1.51
 -15 -1 5 5.33 0.53
 -15 -1 5 3.69 0.61
 -15 -1 5 3.98 0.53
 -15 -1 5 4.91 0.56
 15 -1 -5 5.44 0.65
 15 1 -5 4.76 0.67
 -15 1 5 4.76 0.7
 -15 1 5 3.33 0.42
 15 1 -5 2.65 0.52
 -15 1 5 3.61 0.46
 15 1 -5 3.87 0.39
 -15 1 5 4.54 0.45
 -13 -1 5 34.45 2.29
 13 -1 -5 36.11 2.32
 -13 -1 5 36.54 2.3
 -13 -1 5 36.68 2.24
 -13 -1 5 32.04 2.37
 -13 1 5 35.11 2.19
 -13 1 5 36.54 2.24
 -13 1 5 36.16 2.46
 -13 1 5 36.11 2.22
 13 1 -5 36.96 2.39
 -11 -1 5 15.13 1.02
 -11 -1 5 14.17 1.11
 -11 -1 5 17.64 1.14
 -11 -1 5 16.23 1.1
 11 -1 -5 17.02 1.16
 -11 -1 5 16.91 1.23
 11 1 -5 14.82 1.19
 -11 1 5 14.39 1.07
 -11 1 5 14.86 1.03
 -11 1 5 14.4 1.05
 -11 1 5 15.37 1.24
 9 -1 -5 13.09 0.93
 -9 -1 5 10.04 0.92
 -9 -1 5 11.87 0.84
 -9 -1 5 12.17 0.9
 -9 -1 5 11.72 0.88
 -9 -1 5 13.75 1.04
 -9 1 5 11.51 0.88
 -9 1 5 12.17 0.84
 -9 1 5 14.51 1.08
 9 1 -5 12.83 1.01
 -9 1 5 12.4 1.27
 -9 1 5 11.69 0.86
 -7 -1 5 68.33 4.12
 -7 -1 5 70.53 4.44
 -7 -1 5 66.41 4.23
 -7 -1 5 67.24 4.16
 -7 -1 5 70.87 4.2
 7 -1 -5 69.85 4.18
 -7 1 5 67.65 4.12
 -7 1 5 83.51 4.38
 -7 1 5 68.5 4.52
 7 1 -5 67.36 4.25
 -7 1 5 64.68 4.13
 -7 1 5 71.75 4.18
 -5 -1 5 2.43 0.34
 -5 -1 5 1.86 0.52
 -5 -1 5 2.4 0.32
 -5 -1 5 1.64 0.24
 -5 -1 5 1.5 0.33
 5 -1 -5 1.62 0.31
 5 1 -5 1.13 0.34
 -5 1 5 1.63 0.26
 -5 1 5 2.11 0.28
 -5 1 5 1.71 0.3
 -5 1 5 -0.04 0.39
 -3 -1 5 2.79 0.61
 3 -1 -5 4.14 0.45
 -3 -1 5 3.35 0.42
 -3 -1 5 3.97 0.37
 -3 -1 5 5.85 0.62
 -3 -1 5 4.85 0.51
 -3 1 5 4.13 0.4
 3 1 -5 4.11 0.54
 -3 1 5 4.28 0.74
 -3 1 5 4.79 0.49
 -3 1 5 4.47 0.39
 1 -1 -5 17.27 1.04
 1 -1 -5 16.95 1.09
 -1 -1 5 18.91 1.16
 -1 -1 5 11.66 1.25
 -1 -1 5 14.56 1.15
 -1 -1 5 16.21 1.08
 -1 1 5 16.85 1.04
 -1 1 5 13.64 1.08
 -1 1 5 11.55 1.33
 1 1 -5 15.26 1.14
 -1 -1 -5 34.72 1.97
 1 -1 5 28.85 2.22
 -1 -1 -5 32.67 2.02
 1 -1 5 32.49 2.1
 1 -1 5 32.01 1.99
 -1 1 -5 31.49 2.07
 1 1 5 31.81 1.96
 1 1 5 30.36 2.03
 1 1 5 28.64 2.28
 3 -1 5 9.71 1.02
 3 -1 5 13.96 1
 -3 -1 -5 9.7 0.82
 3 -1 5 10.43 0.92
 3 -1 5 10.73 0.82
 -3 -1 -5 12.07 0.77
 3 1 5 10.22 0.78
 3 1 5 10.85 0.88
 3 1 5 8.33 1.09
 -3 1 -5 10.78 0.9
 -3 1 -5 11.54 0.73
 3 1 5 9.86 0.91
 -5 -1 -5 3.41 0.47
 5 -1 5 3.34 0.61
 5 -1 5 2.81 0.57
 5 -1 5 2.84 0.51
 5 -1 5 3.54 0.42
 -5 -1 -5 3.56 0.37
 -5 1 -5 4.08 0.35
 -5 1 -5 4.11 0.55
 5 1 5 2.59 0.5
 5 1 5 4.96 0.45
 5 1 5 2.18 0.46
 5 1 5 4.94 0.49
 5 1 5 4.15 0.71
 7 -1 5 19.5 1.52
 7 -1 5 21.18 1.57
 7 -1 5 24.05 1.65
 7 -1 5 20.06 1.39
 7 1 5 18.52 1.58
 -7 1 -5 19.78 1.5
 7 1 5 19.17 1.35
 -7 1 -5 22.4 1.29
 7 1 5 20.3 1.51
 9 -1 5 0.44 0.32
 9 -1 5 0.99 0.42
 9 -1 5 0.8 0.49
 9 -1 5 0.56 0.26
 9 1 5 -0.14 0.32
 -9 1 -5 0.62 0.17
 9 1 5 0.62 0.26
 9 1 5 0.59 0.38
 9 1 5 1.06 0.46
 9 1 5 -0.09 0.41
 11 -1 5 0.68 0.54
 11 -1 5 1.22 0.43
 11 -1 5 2.05 0.38
 11 -1 5 2.13 0.52
 -11 1 -5 1.69 0.23
 11 1 5 1.21 0.54
 11 1 5 1.8 0.37
 11 1 5 1.68 0.48
 11 1 5 1.15 0.57
 11 1 5 1.4 0.47
 13 -1 5 8.78 0.93
 13 -1 5 6.05 0.9
 13 -1 5 8.24 0.78
 13 -1 5 9.92 1.18
 13 1 5 7.78 0.94
 13 1 5 8.68 1.2
 13 1 5 10.25 1.03
 13 1 5 8.67 0.79
 13 1 5 7.25 0.94
 15 -1 5 16.81 1.64
 15 -1 5 18.62 1.44
 15 1 5 16.75 1.29
 15 1 5 16.14 1.5
 15 1 5 17.9 1.52
 15 1 5 18.03 1.77
 15 1 5 17.75 1.5
 17 -1 5 5.17 0.98
 17 -1 5 6.94 0.89
 17 1 5 6.54 0.74
 17 1 5 7.62 0.97
 17 1 5 4.97 1.11
 19 -1 5 7.22 0.96
 19 -1 5 9.2 1.29
 19 1 5 9.2 1.11
 19 1 5 7.21 1.31
 21 -1 5 17.09 1.39
 21 -1 5 12.29 1.57
 21 1 5 14.33 1.4
 21 1 5 10.47 1.7
 23 -1 5 16.81 1.81
 23 1 5 17.45 1.65
 23 1 5 12.37 1.9
 25 1 5 1.84 0.78
 25 1 5 2.6 1.15
 27 1 5 6.32 1.59
 27 1 5 8 1.28
 29 1 5 4.11 1.38
 29 1 5 3.92 1.06
 31 1 5 1.74 0.98
 40 -2 -5 -0.57 1.09
 40 2 -5 0.99 1.25
 38 -2 -5 4.29 1.38
 38 2 -5 4.24 1.43
 36 -2 -5 29.66 2.88
 -36 -2 5 32.99 2.47
 36 2 -5 27.46 2.76
 -34 -2 5 14.92 1.58
 34 -2 -5 12.78 1.86
 -34 2 5 14.86 1.63
 34 2 -5 15.43 2
 32 -2 -5 0.67 0.48
 32 -2 -5 1.66 0.94
 -32 -2 5 0.96 0.59
 -32 2 5 0.27 0.59
 32 2 -5 0.97 0.96
 -30 -2 5 23.62 1.92
 30 -2 -5 26.63 1.61
 30 -2 -5 22.76 2.23
 -30 2 5 17.75 1.85
 30 2 -5 21.94 2.29
 -30 2 5 21.92 1.68
 28 -2 -5 61.88 3.34
 -28 -2 5 50.8 3.67
 28 -2 -5 49.48 3.84
 -28 2 5 54.63 3.42
 -28 2 5 56.08 3.45
 28 2 -5 54.67 3.89
 -28 2 5 47.48 3.68
 -26 -2 5 23.83 1.89
 26 -2 -5 25.41 2.15
 26 2 -5 21.43 1.99
 -26 2 5 21.26 1.9
 -26 2 5 25.34 1.64
 -26 2 5 25.12 1.69
 -24 -2 5 21.18 1.58
 -24 -2 5 20.3 1.63
 -24 -2 5 19.45 1.48
 24 -2 -5 19.14 1.81
 -24 2 5 18.7 1.37
 -24 2 5 18.91 1.67
 -24 2 5 19.9 1.43
 24 2 -5 21.16 1.82
 -24 2 5 20.8 1.39
 -22 -2 5 56.27 3.43
 -22 -2 5 55.41 3.54
 -22 -2 5 56.99 3.44
 -22 -2 5 54.93 3.6
 22 -2 -5 52.78 3.64
 -22 2 5 48.87 3.63
 -22 2 5 56.31 3.37
 -22 2 5 56.13 3.38
 -22 2 5 53.69 3.37
 22 2 -5 54.47 3.69
 -20 -2 5 44.46 2.77
 -20 -2 5 41.61 2.9
 -20 -2 5 45.8 2.87
 20 -2 -5 44.84 2.96
 -20 -2 5 44.08 2.76
 -20 2 5 44.36 2.71
 20 2 -5 42.34 2.99
 -20 2 5 40.36 2.69
 -20 2 5 44.2 2.69
 -20 2 5 43.1 3
 -18 -2 5 13.47 1.17
 -18 -2 5 13.39 1.07
 -18 -2 5 14.27 1.06
 -18 -2 5 14.34 1.13
 18 -2 -5 15.14 1.23
 -18 2 5 12.64 0.99
 -18 2 5 13.21 1.25
 18 2 -5 13.94 1.27
 -18 2 5 14.18 0.98
 -18 2 5 12.25 0.97
 -16 -2 5 28.03 1.84
 -16 -2 5 27.11 1.75
 16 -2 -5 29.18 1.85
 -16 -2 5 29.06 1.79
 -16 -2 5 25.43 1.85
 16 2 -5 28.03 1.93
 16 2 -5 20.79 1.83
 -16 2 5 26.24 1.69
 -16 2 5 26.13 1.68
 -16 2 5 23.25 1.93
 -16 2 5 24.98 1.66
 -14 -2 5 59.91 3.52
 14 -2 -5 64.04 3.59
 -14 -2 5 54.94 3.62
 -14 -2 5 57.6 3.57
 -14 -2 5 58.98 3.62
 -14 2 5 56.13 3.48
 -14 2 5 55.77 3.43
 -14 2 5 55.48 3.74
 14 2 -5 57.87 3.67
 -14 2 5 58.72 3.47
 14 2 -5 51.79 3.61
 -12 -2 5 8.45 0.78
 -12 -2 5 8.28 0.73
 -12 -2 5 7.14 0.7
 12 -2 -5 8.58 0.72
 -12 -2 5 8 0.76
 -12 2 5 7.24 0.61
 -12 2 5 7.33 0.88
 12 2 -5 7.15 0.79
 12 2 -5 6.52 0.82
 10 -2 -5 16.16 1.15
 -10 -2 5 16.74 1.09
 -10 -2 5 17.04 1.17
 -10 -2 5 16.37 1.22
 -10 -2 5 17.1 1.25
 -10 -2 5 20.29 1.29
 -10 2 5 13.36 1.47
 -10 2 5 17.08 1.13
 10 2 -5 18.09 1.3
 10 2 -5 14.83 1.2
 -10 2 5 15.87 1.35
 8 -2 -5 82.66 4.59
 -8 -2 5 76.07 4.68
 -8 -2 5 76.34 4.6
 -8 -2 5 76.82 4.71
 8 -2 -5 71.3 4.59
 -8 -2 5 77.6 4.55
 8 2 -5 71.77 4.7
 -8 2 5 86.7 4.81
 -8 2 5 74.17 4.98
 -8 2 5 74.19 4.56
 -6 -2 5 131.55 7.46
 6 -2 -5 126.76 7.49
 -6 -2 5 131.05 7.62
 -6 -2 5 130.38 7.75
 -6 -2 5 127.27 7.53
 6 -2 -5 124.11 7.53
 -6 -2 5 133.01 7.63
 -6 2 5 114.02 7.86
 6 2 -5 126.28 7.62
 -6 2 5 125.49 7.48
 4 -2 -5 16.86 1.17
 -4 -2 5 17.95 1.17
 4 -2 -5 18.03 1.12
 -4 -2 5 17.96 1.26
 -4 -2 5 15.58 1.34
 -4 -2 5 16.34 1.07
 -4 -2 5 16.71 1.25
 -4 2 5 14.73 1.46
 -4 2 5 16.52 1.1
 4 2 -5 17.24 1.27
 -2 -2 5 5.69 0.7
 -2 -2 5 7.61 0.51
 -2 -2 5 4.87 0.76
 -2 -2 5 6.13 0.74
 2 -2 -5 8.55 0.59
 -2 -2 5 9.11 0.66
 2 2 -5 7.8 0.74
 -2 2 5 4.71 0.88
 0 -2 5 95.92 5.34
 0 -2 5 93.14 5.21
 0 -2 -5 87.06 5.17
 0 -2 5 84.96 5.3
 0 -2 5 76.87 5.37
 0 2 5 89.42 5.13
 0 2 5 84.28 5.53
 0 2 5 83.2 5.18
 0 2 -5 85.92 5.29
 2 -2 5 54.11 3.64
 2 -2 5 59.61 3.47
 2 -2 5 64.51 3.63
 2 -2 5 54.34 3.57
 -2 -2 -5 54.96 3.44
 -2 2 -5 57.07 3.56
 2 2 5 56.58 3.46
 2 2 5 59.1 3.4
 2 2 5 49.16 3.71
 4 -2 5 2.63 0.53
 4 -2 5 2.13 0.51
 4 -2 5 3.67 0.45
 4 -2 5 2.59 0.49
 4 2 5 2.02 0.39
 4 2 5 2.54 0.33
 -4 2 -5 2.55 0.46
 4 2 5 1.87 0.61
 4 2 5 2.01 0.46
 6 -2 5 42.94 2.96
 6 -2 5 43.16 2.96
 6 -2 5 54.45 3.09
 6 -2 5 45.65 2.83
 6 2 5 44.65 2.88
 -6 2 -5 43.97 2.92
 6 2 5 41.72 3.07
 -6 2 -5 48.15 2.7
 6 2 5 43.94 3.01
 6 2 5 46.1 2.77
 8 -2 5 24.01 1.8
 8 -2 5 26.6 1.78
 8 -2 5 23.66 1.64
 8 -2 5 23.13 1.88
 -8 2 -5 26.88 1.8
 8 2 5 23.98 1.59
 8 2 5 24.34 1.86
 -8 2 -5 24.57 1.5
 8 2 5 23.35 1.72
 8 2 5 25.32 1.9
 10 -2 5 12.19 1.29
 -10 -2 -5 11.2 0.75
 10 -2 5 10.72 1.04
 10 -2 5 10.98 0.89
 10 -2 5 9.99 0.98
 10 2 5 11.23 1.03
 10 2 5 9.49 1.06
 10 2 5 10.96 0.86
 10 2 5 11.15 1.23
 12 -2 5 21.38 1.78
 12 -2 5 21.91 1.66
 12 -2 5 26.84 2
 12 -2 5 24.46 1.6
 -12 -2 -5 23.3 1.45
 12 2 5 21.61 1.73
 12 2 5 25.2 1.98
 12 2 5 23.2 1.57
 12 2 5 22.13 1.77
 14 -2 5 76.27 4.73
 14 -2 5 89.62 5.15
 14 2 5 78.14 5.07
 14 2 5 72.62 4.78
 14 2 5 74.17 4.63
 14 2 5 71.77 4.81
 16 -2 5 4.49 1.08
 16 -2 5 6.89 0.79
 16 2 5 5.7 0.85
 16 2 5 5.14 0.64
 16 2 5 3.82 0.73
 16 2 5 3.39 0.94
 18 -2 5 6.11 0.83
 18 -2 5 4.75 1.06
 18 2 5 4.61 0.64
 18 2 5 6.01 0.9
 18 2 5 2.75 0.95
 20 -2 5 5.58 1.23
 20 -2 5 9.2 1.08
 20 2 5 9.3 1.12
 20 2 5 9.65 1.48
 22 -2 5 27.14 2.47
 22 2 5 29.92 2.64
 22 2 5 26.14 2.15
 24 -2 5 3.72 1.05
 24 2 5 2.86 0.91
 24 2 5 2.55 1.1
 26 -2 5 11.02 1.62
 26 2 5 7.86 1.59
 26 2 5 11.37 1.46
 28 2 5 1.44 1.07
 28 2 5 4.79 1.08
 30 2 5 0.55 1.11
 30 2 5 5.4 1.25
 32 2 5 1.06 1.12
 39 -3 -5 -0.35 1.15
 39 3 -5 0.14 1.02
 37 -3 -5 4.61 1.46
 37 3 -5 9.2 1.74
 35 -3 -5 25.43 2.66
 35 3 -5 20.74 2.42
 33 -3 -5 2.66 1.12
 33 -3 -5 2.91 0.59
 33 3 -5 3.06 1.16
 -33 3 5 2.41 0.79
 31 -3 -5 11.76 1.7
 -31 -3 5 13.66 1.42
 31 -3 -5 15.26 1.1
 -31 3 5 11.53 1.14
 -31 3 5 12.63 1.22
 -31 3 5 10.14 1.37
 31 3 -5 13.09 1.68
 -29 -3 5 20.5 1.63
 29 -3 -5 18.04 2.01
 29 3 -5 15.53 1.89
 -29 3 5 20.94 1.42
 -29 3 5 17.05 1.7
 -29 3 5 17.92 1.44
 -27 -3 5 43.29 2.86
 -27 -3 5 41.14 2.81
 27 -3 -5 38 2.99
 27 3 -5 39.64 3.02
 -27 3 5 38.18 2.86
 -27 3 5 38.16 2.56
 -27 3 5 38.7 2.53
 -27 3 5 40.91 2.55
 25 -3 -5 2.06 0.71
 -25 -3 5 1.61 0.53
 -25 -3 5 0.98 0.5
 -25 3 5 1.4 0.37
 -25 3 5 1.66 0.63
 25 3 -5 0.96 0.64
 -25 3 5 1.86 0.36
 -25 3 5 1.34 0.45
 -23 -3 5 23.11 1.73
 -23 -3 5 24.24 1.73
 23 -3 -5 18.92 1.83
 -23 3 5 20.06 1.82
 -23 3 5 21.79 1.47
 -23 3 5 22.26 1.54
 23 3 -5 20.42 1.82
 -23 3 5 23.25 1.52
 -21 -3 5 46.02 2.93
 -21 -3 5 46.83 2.9
 -21 -3 5 47.47 3.02
 -21 -3 5 46.95 3.02
 21 -3 -5 40.48 3.04
 -21 3 5 44.32 2.8
 -21 3 5 45.46 2.78
 -21 3 5 45.26 2.82
 -21 3 5 42.37 3.11
 21 3 -5 44.69 3.11
 19 -3 -5 11.84 1.18
 -19 -3 5 11.77 1.08
 -19 -3 5 13.59 1.04
 -19 -3 5 13.1 1.12
 -19 -3 5 14.3 1.07
 -19 3 5 12.16 0.91
 -19 3 5 11.54 1.29
 19 3 -5 12.41 1.21
 -19 3 5 11.49 0.95
 -19 3 5 13.36 0.97
 -17 -3 5 52.02 3.23
 17 -3 -5 55.46 3.29
 -17 -3 5 54.25 3.19
 -17 -3 5 52.45 3.28
 -17 -3 5 52.54 3.32
 -17 3 5 53.29 3.27
 -17 3 5 48.28 3.08
 -17 3 5 48.94 3.12
 -17 3 5 50.37 3.08
 17 3 -5 46.3 3.33
 -17 3 5 45.93 3.39
 -15 -3 5 104.44 6.56
 -15 -3 5 107.51 6.5
 -15 -3 5 111.04 6.49
 15 -3 -5 118.73 6.5
 -15 -3 5 112.24 6.44
 -15 3 5 108.41 6.35
 -15 3 5 114.84 6.44
 -15 3 5 107.15 6.38
 -15 3 5 101.15 6.65
 -15 3 5 101.63 6.32
 15 3 -5 97.74 6.55
 15 3 -5 101.57 6.58
 -13 -3 5 94.39 5.24
 -13 -3 5 85.23 5.3
 13 -3 -5 95.18 5.18
 -13 -3 5 85.23 5.23
 -13 -3 5 85.08 5.16
 -13 3 5 85.18 5.39
 13 3 -5 87.17 5.32
 -13 3 5 77.84 5.1
 13 3 -5 75.66 5.25
 -11 -3 5 8.31 0.92
 11 -3 -5 9.28 0.73
 -11 -3 5 9.55 0.82
 -11 -3 5 11.55 0.85
 -11 -3 5 9.17 0.79
 11 3 -5 9.03 0.95
 11 3 -5 9.17 0.87
 -11 3 5 8.32 0.7
 -11 3 5 6.56 0.91
 -9 -3 5 71.07 4.23
 -9 -3 5 66.08 4.07
 -9 -3 5 67.33 4.16
 9 -3 -5 71.81 4.01
 -9 3 5 66.38 4.48
 9 3 -5 62.87 4.19
 -9 3 5 63.61 4.02
 -9 3 5 66.35 4.25
 -7 -3 5 160.19 9.67
 -7 -3 5 161.51 9.58
 -7 -3 5 171.83 9.5
 -7 -3 5 170.78 9.74
 7 -3 -5 153.08 9.52
 7 -3 -5 164.92 9.5
 -7 3 5 182 9.79
 -7 3 5 145.76 9.94
 7 3 -5 158.39 9.69
 -7 3 5 154.58 9.52
 -5 -3 5 2.91 0.52
 -5 -3 5 2.24 0.44
 5 -3 -5 2.37 0.28
 5 -3 -5 2.77 0.33
 -5 -3 5 2.4 0.27
 -5 -3 5 3.2 0.41
 5 3 -5 2.52 0.46
 -5 3 5 1.97 0.31
 -5 3 5 2.68 0.73
 -3 -3 5 0.79 0.35
 3 -3 -5 0.77 0.18
 -3 -3 5 0.85 0.28
 -3 -3 5 0.97 0.38
 3 -3 -5 0.8 0.22
 -3 -3 5 0.69 0.16
 -3 -3 5 0.27 0.27
 3 3 -5 0.34 0.33
 -3 3 5 0.16 0.43
 -1 -3 5 178.28 10.38
 -1 -3 5 194.13 10.45
 -1 -3 5 178.56 10.13
 1 -3 -5 169.18 10.18
 -1 -3 5 179.83 10.26
 -1 -3 5 155.47 10.37
 1 -3 -5 168.34 10.26
 -1 3 5 166.38 10.62
 1 3 -5 176.24 10.36
 1 -3 5 101.94 6.8
 -1 -3 -5 105.68 6.62
 1 -3 5 129.01 6.89
 1 -3 5 120.88 6.7
 1 -3 5 111.43 6.8
 1 3 5 104.09 7
 1 3 5 114.58 6.74
 -1 3 -5 111.45 6.79
 3 -3 5 1.7 0.45
 3 -3 5 1.29 0.46
 3 -3 5 2.32 0.45
 3 -3 5 2.67 0.41
 -3 3 -5 2.43 0.48
 3 3 5 1.82 0.27
 3 3 5 1.57 0.4
 3 3 5 1.5 0.6
 3 3 5 1.87 0.35
 5 -3 5 11.21 1.08
 5 -3 5 11.55 1.08
 5 -3 5 14.16 1.21
 5 -3 5 13.96 1
 5 3 5 11.11 0.99
 -5 3 -5 13.83 1.13
 5 3 5 14.04 1.33
 5 3 5 11.71 1.11
 5 3 5 13.55 0.89
 7 -3 5 115.93 6.44
 7 -3 5 107.11 6.16
 7 -3 5 96.16 6.3
 7 -3 5 97.73 6.24
 -7 3 -5 102.39 6.27
 7 3 5 96.43 6.39
 7 3 5 104.5 6.34
 7 3 5 101.93 6.17
 7 3 5 102.75 6.08
 9 -3 5 40.51 2.63
 9 -3 5 47.37 2.91
 9 -3 5 35.3 2.69
 9 -3 5 41.61 2.55
 9 3 5 36.79 2.59
 -9 3 -5 40.81 2.69
 9 3 5 39.27 2.49
 9 3 5 40.28 2.78
 9 3 5 39.96 2.78
 11 -3 5 -0.34 0.51
 11 -3 5 0.46 0.37
 -11 -3 -5 0.64 0.24
 11 -3 5 0.44 0.29
 11 3 5 0.4 0.48
 11 3 5 0.29 0.46
 11 3 5 -0.02 0.26
 11 3 5 0.35 0.38
 13 -3 5 34.1 2.25
 -13 -3 -5 35.44 2.04
 13 -3 5 31.11 2.58
 13 3 5 32.98 2.54
 13 3 5 32.59 2.16
 13 3 5 31.45 2.42
 13 3 5 32.45 2.32
 15 -3 5 26.65 2.31
 15 -3 5 26.81 1.88
 15 3 5 26.27 1.96
 15 3 5 27.26 1.81
 15 3 5 26.8 2.26
 15 3 5 24.72 2.01
 17 -3 5 15.13 1.89
 17 -3 5 18.17 1.39
 17 3 5 17.13 1.54
 17 3 5 16.05 1.56
 17 3 5 16.86 1.29
 17 3 5 13.81 1.72
 19 -3 5 6.82 1.4
 19 -3 5 11.56 1.11
 19 3 5 10.11 1.26
 19 3 5 6.61 1.29
 21 -3 5 18.44 2.12
 21 3 5 14.08 1.89
 21 3 5 16.55 1.58
 23 -3 5 14.34 1.91
 23 3 5 16.07 1.58
 23 3 5 11.97 1.82
 25 -3 5 -0.77 0.83
 25 3 5 -0.46 0.85
 25 3 5 -0.19 0.71
 27 -3 5 1.59 1.12
 27 3 5 3.2 1.21
 27 3 5 2.84 0.96
 29 3 5 5.41 1.47
 29 3 5 6.99 1.38
 31 3 5 3.27 1.36
 31 3 5 3.11 1.23
 38 -4 -5 4.64 1.48
 38 4 -5 2.43 1.27
 36 -4 -5 10.37 1.77
 36 4 -5 13.13 1.97
 34 -4 -5 7.2 0.79
 34 -4 -5 4.99 1.37
 34 4 -5 5.03 1.36
 32 -4 -5 0.18 0.86
 32 4 -5 -0.59 0.86
 -32 4 5 0.66 0.55
 30 -4 -5 2.06 0.98
 -30 4 5 2.02 0.56
 -30 4 5 2.96 0.55
 -30 4 5 2.46 0.74
 30 4 -5 3.53 1.09
 28 -4 -5 3.21 1.04
 -28 -4 5 4.04 0.86
 28 4 -5 2.91 0.93
 -28 4 5 3.6 0.62
 -28 4 5 3.69 0.84
 -28 4 5 4.89 0.58
 -28 4 5 3.77 0.54
 26 -4 -5 9.58 1.38
 -26 -4 5 11.35 1.16
 -26 -4 5 10.48 1.25
 -26 4 5 10.75 0.98
 -26 4 5 9.62 0.87
 -26 4 5 10.39 0.87
 26 4 -5 12.44 1.47
 -26 4 5 7.79 1.16
 -24 -4 5 5 0.83
 -24 -4 5 4.35 0.7
 24 -4 -5 4.84 0.94
 -24 4 5 5.04 0.55
 -24 4 5 6.58 0.66
 -24 4 5 4.39 0.88
 24 4 -5 6.53 1.04
 -24 4 5 4.88 0.62
 -22 -4 5 28.47 1.94
 -22 -4 5 27.29 2.03
 22 -4 -5 27.97 2.12
 -22 4 5 28.37 1.74
 22 4 -5 24.73 2.07
 -22 4 5 26.12 1.8
 -22 4 5 27.07 1.79
 -22 4 5 22.49 2.08
 20 -4 -5 14.27 1.33
 -20 -4 5 13.47 1.12
 -20 -4 5 14.03 1.23
 -20 4 5 12.65 1.38
 20 4 -5 13.3 1.39
 -20 4 5 11.86 0.96
 -20 4 5 12.22 0.92
 -20 4 5 13.66 1.02
 -18 -4 5 26.96 1.92
 -18 -4 5 27.96 1.8
 -18 -4 5 26.46 1.8
 -18 -4 5 28.07 1.82
 18 -4 -5 24.58 1.89
 -18 4 5 23.07 1.97
 -18 4 5 23.23 1.68
 18 4 -5 26.99 1.98
 -18 4 5 25.18 1.63
 -18 4 5 25.91 1.68
 -16 -4 5 24.52 1.66
 -16 -4 5 25.97 1.64
 -16 -4 5 24.99 1.63
 16 -4 -5 21.47 1.67
 -16 -4 5 21.53 1.73
 -16 4 5 21.74 1.5
 -16 4 5 22.47 1.87
 -16 4 5 22.52 1.53
 16 4 -5 21.17 2.15
 -16 4 5 24.52 1.59
 16 4 -5 22.25 1.8
 -14 -4 5 21.79 1.53
 -14 -4 5 24.21 1.7
 14 -4 -5 20.58 1.53
 -14 -4 5 23.03 1.58
 -14 -4 5 24.9 1.55
 -14 4 5 22.26 1.46
 -14 4 5 20.92 1.45
 -14 4 5 22.8 1.76
 14 4 -5 19.64 1.64
 14 4 -5 18.91 1.64
 -12 -4 5 31.24 2.05
 -12 -4 5 33.45 2.12
 -12 -4 5 28.45 2.18
 -12 4 5 29.05 2.23
 12 4 -5 29.92 2.2
 12 4 -5 32.3 2.01
 -12 4 5 32.14 1.99
 -12 4 5 31.82 1.96
 -10 -4 5 2.65 0.58
 -10 -4 5 4.26 0.58
 10 -4 -5 3.88 0.39
 -10 -4 5 4.02 0.47
 -10 4 5 3.26 0.83
 -10 4 5 2.99 0.39
 10 4 -5 3.19 0.43
 -10 4 5 2.87 0.65
 10 4 -5 3.62 0.62
 -8 -4 5 24.11 1.8
 8 -4 -5 26.5 1.5
 -8 -4 5 23.75 1.63
 -8 -4 5 25.33 1.72
 -8 4 5 25.51 1.81
 -8 4 5 23.73 1.56
 8 4 -5 22.98 1.74
 -8 4 5 22.05 2.01
 8 4 -5 22.62 1.62
 6 -4 -5 43.18 2.67
 -6 -4 5 45.06 2.82
 6 -4 -5 43.54 2.69
 -6 -4 5 47.07 3.02
 -6 -4 5 45.84 2.91
 -6 -4 5 49.43 2.7
 6 4 -5 46.04 2.96
 -6 4 5 44.44 2.74
 6 4 -5 41.76 2.84
 -6 4 5 40.85 3.19
 -6 4 5 50.03 3.02
 -4 -4 5 18.69 1.5
 4 -4 -5 18.29 1.21
 -4 -4 5 19.98 1.34
 -4 -4 5 19.1 1.43
 4 -4 -5 18.89 1.18
 -4 -4 5 19.89 1.19
 4 4 -5 19.88 1.38
 -4 4 5 18.62 1.73
 4 4 -5 19.4 1.47
 2 -4 -5 30.75 1.95
 2 -4 -5 28.64 1.88
 -2 -4 5 30.48 2.12
 -2 -4 5 36.01 2.24
 -2 -4 5 30.61 2.07
 -2 -4 5 32.17 2.02
 -2 -4 5 31.57 1.86
 -2 4 5 32.64 1.96
 -2 4 5 29.68 2.38
 2 4 -5 30.26 2.11
 0 -4 5 11.84 1.08
 0 -4 5 15.27 1.08
 0 -4 5 16.66 1.29
 0 -4 -5 12.71 1.01
 0 -4 5 15.04 1.17
 0 4 5 15.29 1.05
 0 4 -5 15.63 1.21
 0 4 5 13.33 1.39
 2 -4 5 1.78 0.43
 2 -4 5 2.96 0.48
 2 -4 5 3.68 0.49
 2 -4 5 3.51 0.65
 2 4 5 2.98 0.47
 -2 4 -5 1.91 0.49
 2 4 5 2.36 0.68
 4 -4 5 1.85 0.44
 4 -4 5 1.86 0.49
 4 -4 5 2.48 0.61
 4 -4 5 3.77 0.48
 4 4 5 3.01 0.32
 4 4 5 1.89 0.36
 -4 4 -5 2.11 0.5
 4 4 5 1.84 0.44
 4 4 5 1.91 0.64
 6 -4 5 22.19 1.67
 6 -4 5 21.91 1.6
 6 -4 5 26.95 1.87
 6 -4 5 23.3 1.55
 6 4 5 21.54 1.43
 -6 4 -5 24.97 1.71
 6 4 5 20.76 1.51
 6 4 5 22.77 1.67
 6 4 5 18.57 1.77
 8 -4 5 74.75 4.61
 8 -4 5 80.21 4.94
 8 -4 5 67.54 4.29
 8 -4 5 70.06 4.34
 -8 4 -5 69.47 4.43
 8 4 5 68.28 4.2
 8 4 5 67.52 4.28
 8 4 5 63.96 4.52
 8 4 5 75.49 4.49
 10 -4 5 0.23 0.57
 10 -4 5 2.04 0.46
 10 4 5 1.1 0.42
 10 4 5 1.8 0.62
 10 4 5 1.69 0.34
 -10 4 -5 1.03 0.46
 10 4 5 0.93 0.51
 12 -4 5 1.85 0.46
 12 -4 5 2.27 0.79
 -12 -4 -5 1.99 0.32
 12 4 5 2.54 0.68
 12 4 5 1.26 0.47
 12 4 5 1.77 0.62
 12 4 5 1.68 0.38
 -14 -4 -5 9.38 0.92
 14 -4 5 8.14 1.32
 14 -4 5 7.61 0.81
 14 4 5 6.73 1
 14 4 5 7.15 0.75
 14 4 5 5.84 0.83
 14 4 5 7.24 1.09
 16 -4 5 49.19 3.48
 16 -4 5 42.61 2.9
 16 4 5 43.98 3.1
 16 4 5 43.23 2.99
 16 4 5 45.5 3.3
 16 4 5 45.92 2.86
 18 -4 5 0.21 0.46
 18 -4 5 0.68 0.79
 18 4 5 0.39 0.71
 18 4 5 0.2 0.37
 18 4 5 1.05 0.72
 20 -4 5 2.27 1.01
 20 4 5 0.26 0.63
 20 4 5 -0.3 0.74
 22 -4 5 8.02 1.64
 22 4 5 13.39 1.78
 22 4 5 11.47 1.45
 24 -4 5 -0.05 1.07
 24 4 5 2.59 1.1
 24 4 5 0.69 0.78
 26 -4 5 -0.75 0.98
 26 4 5 -0.08 0.94
 26 4 5 0.9 0.85
 28 -4 5 3.1 1.36
 28 4 5 3.37 1.34
 28 4 5 6 1.21
 30 -4 5 7.82 2.16
 30 4 5 7.1 1.6
 30 4 5 8.07 1.51
 37 -5 -5 -0.1 1.07
 37 5 -5 1.1 1.11
 35 -5 -5 1.05 0.99
 35 5 -5 -0.03 0.89
 33 -5 -5 5.8 1.34
 33 5 -5 6.04 1.33
 31 -5 -5 2.23 1.05
 -31 5 5 1.99 0.57
 -31 5 5 2.16 0.74
 31 5 -5 1.76 0.96
 -29 -5 5 0.9 0.66
 29 -5 -5 -0.46 0.73
 29 5 -5 -0.35 0.73
 -29 5 5 -0.12 0.51
 -29 5 5 -0.01 0.33
 -29 5 5 -0.49 0.43
 -29 5 5 0.26 0.31
 27 -5 -5 2.49 0.95
 -27 -5 5 4.28 0.88
 -27 5 5 3.58 0.49
 -27 5 5 3.08 0.51
 -27 5 5 2.29 0.77
 -27 5 5 4.99 0.65
 27 5 -5 3.06 0.96
 -27 5 5 5.22 1.35
 -25 -5 5 1.04 0.58
 25 -5 -5 0.99 0.73
 -25 5 5 0.14 0.3
 -25 5 5 0.65 0.56
 25 5 -5 0.97 0.7
 -25 5 5 0.49 0.4
 -25 5 5 0.92 0.32
 -25 5 5 0.23 0.86
 -23 -5 5 0.25 0.48
 23 -5 -5 -0.29 0.55
 -23 5 5 0.13 0.5
 -23 5 5 -0.1 0.72
 -23 5 5 0.41 0.37
 23 5 -5 0.67 0.63
 -23 5 5 0.09 0.28
 -23 5 5 0.26 0.25
 -21 -5 5 1.17 0.54
 21 -5 -5 0.49 0.57
 -21 5 5 1 0.27
 -21 5 5 0.6 0.54
 -21 5 5 1.42 0.39
 -21 5 5 1.58 0.37
 -21 5 5 1.72 0.96
 21 5 -5 1 0.59
 19 -5 -5 13.83 1.24
 -19 -5 5 13.71 1.34
 -19 -5 5 13.48 1.02
 19 5 -5 10.37 1.25
 -19 5 5 11.49 0.95
 -19 5 5 12.95 0.95
 -19 5 5 13.07 1.96
 -19 5 5 8.54 1.24
 -19 5 5 10.77 0.84
 17 -5 -5 0.36 0.43
 -17 -5 5 0.51 0.29
 -17 -5 5 0.79 0.44
 -17 5 5 0.68 0.82
 -17 5 5 0.79 0.52
 -17 5 5 0.81 0.32
 17 5 -5 0.8 0.56
 -15 -5 5 22.35 1.42
 15 -5 -5 19.25 1.51
 -15 -5 5 21.77 1.67
 15 5 -5 15.02 1.55
 -15 5 5 19.33 1.67
 -15 5 5 27.72 2.5
 15 5 -5 21.24 1.68
 -15 5 5 19.5 1.36
 -15 5 5 20.17 1.39
 13 -5 -5 21.9 1.67
 -13 -5 5 25.16 1.77
 -13 -5 5 22.74 1.88
 -13 -5 5 26.86 1.73
 -13 5 5 24.24 1.61
 -13 5 5 26.73 1.62
 -13 5 5 22.02 1.89
 -13 5 5 32.53 2.75
 13 5 -5 24.08 1.87
 -11 -5 5 8.46 0.78
 -11 -5 5 6.61 0.92
 11 -5 -5 7.62 0.67
 -11 -5 5 8.38 0.78
 -11 5 5 8.34 0.99
 -11 5 5 7.27 1.2
 11 5 -5 7.21 0.93
 -11 5 5 7.83 0.61
 -11 5 5 7.04 0.64
 -11 5 5 9.54 1.6
 11 5 -5 8.8 0.65
 9 -5 -5 16.67 1.14
 -9 -5 5 18.05 1.36
 -9 -5 5 18.26 1.5
 -9 -5 5 16.74 1.29
 -9 5 5 24.61 2.26
 -9 5 5 20.16 1.54
 9 5 -5 18.57 1.22
 -9 5 5 17.51 1.71
 -9 5 5 16.4 1.18
 9 5 -5 17.04 1.41
 -7 -5 5 11.39 1.22
 -7 -5 5 11.19 1.01
 -7 -5 5 10.77 0.94
 7 5 -5 10.25 1.03
 7 5 -5 11.08 0.86
 -7 5 5 10.36 1.43
 -7 5 5 11.49 0.83
 -7 5 5 13.26 1.17
 -7 5 5 17.08 1.88
 -5 -5 5 0.14 0.42
 -5 -5 5 3.46 0.46
 -5 -5 5 1.19 0.19
 -5 -5 5 0.92 0.37
 5 5 -5 0.59 0.24
 5 5 -5 2.5 0.52
 -5 5 5 0.95 0.59
 3 -5 -5 71.88 4.55
 -3 -5 5 78.96 4.95
 -3 -5 5 79.89 4.85
 3 -5 -5 78.73 4.62
 -3 -5 5 79.59 4.56
 -3 -5 5 83.67 4.74
 3 5 -5 78.05 4.74
 -3 5 5 72.98 5.12
 3 5 -5 76.91 4.85
 -1 -5 5 1.86 0.38
 -1 -5 5 1.01 0.47
 -1 -5 5 1.09 0.13
 1 -5 -5 0.51 0.25
 -1 -5 5 0.85 0.35
 1 5 -5 0.69 0.43
 1 5 -5 0.72 0.31
 -1 5 5 0.88 0.26
 -1 5 5 1.76 0.67
 1 -5 5 0.84 0.33
 1 -5 5 0.31 0.23
 1 -5 5 0.2 0.43
 1 -5 5 0.26 0.25
 -1 5 -5 0.46 0.39
 1 5 5 0.92 0.57
 1 5 5 0.05 0.26
 3 -5 5 0.51 0.27
 3 -5 5 0.83 0.41
 3 -5 5 0.97 0.49
 3 -5 5 1.02 0.33
 3 5 5 0.98 0.35
 3 5 5 0.44 0.52
 -3 5 -5 0.73 0.42
 5 -5 5 27.74 2.03
 5 -5 5 24.24 1.73
 5 5 5 24.16 1.66
 5 5 5 24.45 2.04
 5 5 5 26.03 1.81
 5 5 5 25.14 1.59
 -5 5 -5 26.72 1.89
 7 -5 5 6.28 0.68
 7 -5 5 6.76 0.99
 7 5 5 6.19 0.82
 7 5 5 5.27 0.63
 -7 5 -5 5.7 0.79
 7 5 5 5.37 0.94
 7 5 5 6.22 0.58
 9 -5 5 2.34 0.46
 9 -5 5 2.55 0.79
 9 5 5 2.13 0.37
 9 5 5 1.6 0.45
 -9 5 -5 1.98 0.57
 9 5 5 1.19 0.59
 9 5 5 1.65 0.54
 11 -5 5 3.94 0.92
 11 -5 5 4.42 0.6
 11 5 5 4.01 0.5
 11 5 5 5.35 0.94
 11 5 5 3.7 0.61
 11 5 5 2.83 0.71
 13 -5 5 0.87 0.4
 13 -5 5 1.13 0.71
 13 5 5 0.47 0.33
 13 5 5 0.59 0.63
 13 5 5 0.1 0.53
 13 5 5 0.89 0.46
 15 -5 5 0.72 0.74
 15 -5 5 0.28 0.41
 15 5 5 0.12 0.44
 15 5 5 0.4 0.68
 15 5 5 0.61 0.37
 15 5 5 0.53 0.65
 17 -5 5 2.76 1.02
 17 -5 5 4.17 0.65
 17 5 5 3.82 0.97
 17 5 5 3.39 0.58
 17 5 5 2.97 0.68
 17 5 5 3.54 0.85
 19 -5 5 2.32 1.1
 19 -5 5 1.36 0.58
 19 5 5 2.04 0.5
 19 5 5 1.74 0.77
 19 5 5 1.93 0.84
 21 -5 5 7.88 1.6
 21 5 5 5.56 1.11
 21 5 5 5.8 1.23
 23 -5 5 2.9 1.25
 23 5 5 2.11 0.94
 23 5 5 0.2 0.85
 25 -5 5 1.08 1.25
 25 5 5 0.92 0.85
 25 5 5 -0.75 0.85
 27 -5 5 1.39 1.23
 27 5 5 2.02 0.99
 27 5 5 0.67 1.05
 29 -5 5 1.99 1.18
 29 5 5 0.46 0.96
 29 5 5 0.28 1.13
 36 -6 -5 8.8 1.75
 36 6 -5 10.51 1.71
 34 -6 -5 4.72 1.33
 34 6 -5 6.08 1.37
 -32 -6 5 0.53 1.03
 32 -6 -5 -0.54 0.84
 32 6 -5 0.47 0.8
 -32 6 5 -0.37 0.51
 30 -6 -5 3.6 1.03
 -30 -6 5 3.56 0.93
 30 6 -5 3.74 1.1
 -30 6 5 2.72 0.63
 -30 6 5 3.09 0.88
 -28 -6 5 21.53 1.9
 28 -6 -5 15.81 1.97
 -28 6 5 20.2 1.42
 -28 6 5 21.38 2.45
 -28 6 5 17.02 1.9
 -28 6 5 18.89 1.41
 -28 6 5 19.66 1.57
 28 6 -5 23.15 2.06
 26 -6 -5 0.51 0.74
 -26 -6 5 0.15 0.53
 -26 6 5 0.38 0.43
 26 6 -5 0.79 0.68
 -26 6 5 -0.61 0.5
 -26 6 5 0.01 0.3
 -26 6 5 0.18 0.3
 -26 6 5 0.38 0.94
 24 -6 -5 -0.18 0.62
 -24 -6 5 0.07 0.51
 -24 6 5 -0.11 0.41
 -24 6 5 0.61 0.29
 -24 6 5 -0.13 0.31
 -24 6 5 0.35 0.56
 -24 6 5 0.36 0.89
 24 6 -5 -1.11 0.48
 -22 -6 5 33.61 2.41
 22 -6 -5 32.33 2.42
 -22 6 5 30.6 2.43
 -22 6 5 30.27 1.96
 -22 6 5 29.13 1.99
 22 6 -5 27.15 2.32
 -22 6 5 30.52 2.06
 -22 6 5 34.81 3.1
 -20 -6 5 6.2 0.93
 20 -6 -5 5.29 0.88
 -20 6 5 4.56 0.56
 20 6 -5 6.56 1.01
 -20 6 5 5.6 0.53
 -20 6 5 6.29 1.44
 -20 6 5 5.42 0.63
 -20 6 5 6.25 0.99
 18 -6 -5 0.36 0.49
 -18 -6 5 2.14 0.63
 -18 6 5 1.34 0.34
 18 6 -5 1.93 0.65
 -18 6 5 1.45 0.62
 -18 6 5 1.63 0.29
 -18 6 5 3.41 1.2
 16 -6 -5 7.03 0.93
 -16 -6 5 8.22 1.1
 16 6 -5 8.66 1.09
 -16 6 5 8.78 1.12
 -16 6 5 10.05 0.85
 -16 6 5 10.69 1.78
 -16 6 5 8.2 0.75
 14 -6 -5 3.25 0.55
 -14 -6 5 1.25 0.56
 -14 6 5 2.07 0.63
 -14 6 5 2.59 0.39
 14 6 -5 1.92 0.62
 -14 6 5 2.26 0.38
 -14 6 5 3.25 1.21
 -12 -6 5 13.49 1.24
 12 -6 -5 10.52 0.9
 -12 6 5 10.46 0.86
 -12 6 5 9.51 1.17
 -12 6 5 12.36 1.94
 12 6 -5 10.11 1.15
 -12 6 5 11.63 0.82
 -10 -6 5 16.04 1.36
 10 -6 -5 10.76 0.89
 -10 6 5 13.15 0.97
 10 6 -5 12.89 1.25
 -10 6 5 16.58 1.98
 -10 6 5 16.43 1.8
 -10 6 5 14.3 1.33
 -10 6 5 13.65 0.89
 -8 -6 5 26.4 2.04
 8 6 -5 23.11 1.96
 8 6 -5 26.96 1.69
 -8 6 5 29.26 2.03
 -8 6 5 33.62 2.83
 -8 6 5 23.91 2.23
 -6 -6 5 0.14 0.41
 6 6 -5 0.51 0.19
 -6 6 5 1.19 0.5
 -6 6 5 0.64 0.83
 -6 6 5 0.11 0.54
 6 6 -5 1.23 0.5
 -4 -6 5 28.56 2.11
 -4 -6 5 28.07 1.64
 4 6 -5 27.33 1.99
 4 6 -5 24.1 1.75
 -4 6 5 31.65 2.78
 -4 6 5 25.36 2.23
 -2 -6 5 21.14 1.71
 -2 -6 5 21.27 1.25
 -2 6 5 19.17 1.85
 2 6 -5 18.02 1.41
 -2 6 5 22.25 1.33
 2 6 -5 21.05 1.6
 0 -6 5 9.15 1.12
 0 6 -5 9.25 0.99
 0 6 5 6.6 1.1
 0 6 5 8.37 0.7
 0 6 -5 6.98 0.73
 2 -6 5 2.57 0.35
 2 -6 5 2.49 0.65
 -2 6 -5 2.57 0.57
 2 6 5 2.06 0.77
 2 6 5 2.88 0.46
 4 -6 5 12.54 1.33
 4 -6 5 10.39 0.83
 4 6 5 11.83 1.02
 4 6 5 10.1 1.33
 -4 6 -5 11.77 1.17
 6 -6 5 0.67 0.26
 6 -6 5 -0.32 0.48
 -6 6 -5 0.69 0.51
 6 6 5 0.58 0.65
 6 6 5 0.11 0.23
 6 6 5 0.62 0.32
 6 6 5 0.23 0.39
 8 -6 5 24.82 1.73
 8 -6 5 30.48 2.21
 8 6 5 23.96 1.73
 8 6 5 21.25 2.02
 -8 6 -5 27.61 1.98
 8 6 5 25.31 1.91
 8 6 5 27.22 1.68
 10 -6 5 9.79 1.33
 10 -6 5 8.34 0.77
 10 6 5 7.52 0.82
 -10 6 -5 8.84 1.08
 10 6 5 8.38 1.02
 10 6 5 6.17 1.03
 10 6 5 8.11 0.75
 12 -6 5 6.15 1.13
 12 -6 5 7.65 0.77
 12 6 5 7.33 1.04
 12 6 5 5.57 0.78
 12 6 5 8.3 0.76
 12 6 5 7.25 1.09
 14 -6 5 6.86 0.74
 14 -6 5 6.22 1.2
 14 6 5 5.59 0.77
 14 6 5 4.61 0.93
 14 6 5 7.84 1.16
 14 6 5 6.1 0.7
 16 -6 5 1.92 0.51
 16 -6 5 3.09 1.12
 16 6 5 2.19 0.86
 16 6 5 2.08 0.49
 16 6 5 1.31 0.75
 16 6 5 2.93 0.61
 18 -6 5 10.62 1.17
 18 -6 5 12.75 1.85
 18 6 5 11.12 1.55
 18 6 5 11.37 1.41
 18 6 5 12.04 1.1
 20 -6 5 0.1 0.91
 20 6 5 2.26 0.97
 20 6 5 4.48 1.05
 22 -6 5 7.91 1.65
 22 6 5 4.29 1.16
 22 6 5 5.47 1.19
 24 -6 5 1.23 1.23
 24 6 5 0.61 0.89
 24 6 5 1.26 0.97
 26 -6 5 -0.82 1.16
 26 6 5 -0.24 0.94
 26 6 5 -0.05 0.97
 28 -6 5 8.6 1.97
 28 6 5 11.44 1.91
 28 6 5 12.25 1.72
 30 6 5 0.46 1.08
 35 -7 -5 7.19 1.54
 35 7 -5 7.7 1.56
 33 -7 -5 4.37 1.25
 33 7 -5 3.25 1.14
 31 -7 -5 6.36 1.32
 -31 -7 5 4.9 1.09
 -31 7 5 3.37 0.72
 31 7 -5 4.33 1.13
 -29 -7 5 4.42 0.98
 29 -7 -5 2.44 0.99
 -29 7 5 2.56 1.27
 29 7 -5 3.81 1.01
 -29 7 5 4.34 0.59
 -29 7 5 3.03 0.92
 -29 7 5 3.68 0.67
 -27 -7 5 47.86 3.42
 27 -7 -5 41.28 3.42
 27 7 -5 48.32 3.48
 -27 7 5 42.11 3.36
 -27 7 5 48.16 4.02
 -27 7 5 45.65 2.91
 -27 7 5 46.58 2.94
 -27 7 5 48.35 3.04
 -25 -7 5 0.7 0.57
 25 -7 -5 1.94 0.84
 -25 7 5 1.78 0.44
 -25 7 5 1.82 0.7
 25 7 -5 1.84 0.85
 -25 7 5 1.34 0.37
 -25 7 5 1.53 1.09
 -25 7 5 0.76 0.48
 -23 -7 5 12.24 1.47
 23 -7 -5 11.84 1.43
 -23 7 5 10.59 0.92
 -23 7 5 11.23 1.43
 -23 7 5 10.11 0.93
 -23 7 5 11.99 1.95
 23 7 -5 10.96 1.36
 -23 7 5 12.53 1.12
 -21 -7 5 20.32 1.78
 21 -7 -5 20.54 1.8
 -21 7 5 23.22 2.46
 -21 7 5 19.16 1.38
 21 7 -5 19.01 1.75
 -21 7 5 18.96 1.84
 -21 7 5 20.49 1.5
 -21 7 5 19.72 1.36
 19 -7 -5 4.87 0.92
 -19 -7 5 7.5 1.05
 -19 7 5 7.3 1.09
 19 7 -5 6.04 0.96
 -19 7 5 6.49 0.59
 -19 7 5 7.33 1.69
 -19 7 5 5.34 0.6
 17 -7 -5 3.27 0.69
 -17 -7 5 2.93 0.76
 -17 7 5 3.05 1.24
 -17 7 5 3.52 0.46
 17 7 -5 3.73 0.82
 -17 7 5 3.12 0.78
 -15 -7 5 36.45 2.76
 15 -7 -5 34.19 2.52
 -15 7 5 40.94 2.81
 -15 7 5 39.27 2.73
 -15 7 5 39.21 3.46
 15 7 -5 41.47 2.77
 -15 7 5 36.86 2.38
 13 -7 -5 61.99 4.11
 -13 -7 5 69.67 4.47
 13 7 -5 66.82 4.38
 -13 7 5 64.51 4.05
 -13 7 5 65.93 4.43
 -13 7 5 76.88 5.31
 -13 7 5 68.2 4.07
 -11 -7 5 0.02 0.49
 11 -7 -5 0.74 0.25
 -11 7 5 -0.2 0.5
 -11 7 5 0.71 0.78
 -11 7 5 0.3 0.29
 11 7 -5 0.37 0.47
 -11 7 5 -0.07 0.78
 -11 7 5 0.32 0.23
 -9 -7 5 2.86 0.71
 9 -7 -5 2.08 0.28
 -9 7 5 2.53 0.86
 -9 7 5 2.26 1.05
 9 7 -5 3.19 0.65
 -9 7 5 2.94 0.68
 7 -7 -5 14.59 0.96
 -7 -7 5 15.7 1.48
 -7 7 5 16.24 2.06
 -7 7 5 12.62 1.65
 7 7 -5 15.6 1.35
 -7 7 5 18.35 1.46
 -5 -7 5 11.12 1.32
 5 7 -5 10.08 1.13
 -5 7 5 12.53 1.94
 -5 7 5 11.53 1.5
 -3 -7 5 2.96 0.26
 -3 -7 5 2.01 0.64
 -3 7 5 3.47 0.93
 3 7 -5 2.76 0.64
 -3 7 5 1.91 1.06
 -3 7 5 2.75 0.32
 -1 -7 5 99.13 5.98
 -1 7 5 77.59 6.01
 1 7 -5 93.99 5.8
 -1 7 5 99.3 5.54
 1 -7 5 9.25 1.22
 1 7 5 10.09 1.43
 1 7 5 12.14 0.9
 -1 7 -5 9.76 1.12
 3 -7 5 1.66 0.7
 3 7 5 0.48 0.34
 -3 7 -5 1.01 0.54
 3 7 5 0.18 0.57
 5 -7 5 0.52 0.6
 5 7 5 0.58 0.4
 5 7 5 0.86 0.35
 -5 7 -5 1.86 0.56
 5 7 5 0.77 0.69
 7 -7 5 98 6.16
 7 7 5 95.71 5.66
 -7 7 -5 96.4 5.96
 7 7 5 90.91 6.12
 7 7 5 94.97 5.86
 7 7 5 92.97 5.67
 9 -7 5 13.18 1.56
 9 7 5 11.14 1.42
 9 7 5 11.67 1.24
 9 7 5 12.81 0.97
 -9 7 -5 11.27 1.27
 9 7 5 11.61 1.05
 11 -7 5 2.37 0.88
 -11 7 -5 2.95 0.73
 11 7 5 1.36 0.5
 11 7 5 1.98 0.42
 11 7 5 2.15 0.82
 11 7 5 1.94 0.64
 13 -7 5 14.16 1.74
 13 7 5 15.49 1.2
 13 7 5 15.13 1.33
 13 7 5 11.94 1.55
 13 7 5 17.16 1.6
 15 -7 5 18.8 2.11
 15 7 5 18.65 1.34
 15 7 5 17.63 1.49
 15 7 5 13.85 1.67
 15 7 5 13.88 1.62
 17 -7 5 6.6 1.4
 17 7 5 7.03 1.16
 17 7 5 4.63 0.69
 17 7 5 4.4 0.98
 19 -7 5 14.9 2.15
 19 7 5 21.34 1.9
 19 7 5 16.24 1.96
 19 7 5 18.97 1.52
 21 -7 5 7.65 1.65
 21 7 5 4.56 1.2
 21 7 5 6.43 1.2
 23 -7 5 6.46 1.6
 23 7 5 7.74 1.49
 23 7 5 8.81 1.38
 25 -7 5 -0.68 1.12
 25 7 5 -0.66 0.94
 25 7 5 -0.12 0.84
 27 -7 5 15.19 2.44
 27 7 5 12.98 2
 27 7 5 12.12 1.74
 34 -8 -5 11.69 1.86
 34 8 -5 13.22 1.9
 -32 -8 5 0.19 0.8
 32 -8 -5 0.87 1.05
 32 8 -5 1.79 0.92
 -32 8 5 0.51 0.59
 -30 -8 5 5.17 1.14
 30 -8 -5 4.19 1.11
 30 8 -5 2.57 1
 -30 8 5 3.39 0.7
 -28 -8 5 5.06 1.08
 28 -8 -5 2.31 1
 -28 8 5 3.07 0.67
 28 8 -5 1.96 0.88
 -28 8 5 4.26 1.42
 -28 8 5 4.65 0.63
 26 -8 -5 1.95 0.87
 -26 -8 5 2.14 0.8
 -26 8 5 1.45 0.74
 26 8 -5 1.27 0.8
 -26 8 5 1.49 0.56
 -26 8 5 1.74 0.45
 -26 8 5 0.66 1.03
 -24 -8 5 3.65 0.95
 24 -8 -5 2.55 0.89
 24 8 -5 3.96 0.94
 -24 8 5 4.56 0.95
 -24 8 5 1.76 0.58
 -24 8 5 2.81 1.27
 -24 8 5 4.23 0.52
 -24 8 5 5.08 0.6
 -22 -8 5 31.13 2.51
 22 -8 -5 31.29 2.5
 -22 8 5 30.72 2.03
 -22 8 5 22.86 2.35
 -22 8 5 32.99 2.03
 -22 8 5 32.44 3.2
 22 8 -5 33.6 2.53
 -22 8 5 31.45 2.14
 20 -8 -5 32.27 2.42
 -20 -8 5 27.81 2.43
 20 8 -5 29.75 2.4
 -20 8 5 30.17 2.02
 -20 8 5 33.12 2.01
 -20 8 5 31.69 2.48
 -20 8 5 30.67 3.16
 -20 8 5 30.28 2.09
 -18 -8 5 8.57 1.16
 18 -8 -5 4.45 0.82
 -18 8 5 6.88 1.64
 -18 8 5 3.93 0.55
 18 8 -5 4.95 0.92
 -18 8 5 5.28 0.95
 -16 -8 5 30.3 2.36
 16 -8 -5 25.56 2.07
 -16 8 5 31.57 3.13
 -16 8 5 29.2 2.32
 -16 8 5 30.32 1.92
 16 8 -5 30.23 2.31
 14 -8 -5 20.05 1.63
 -14 -8 5 22.93 1.99
 14 8 -5 25.39 1.93
 -14 8 5 23.87 1.55
 -14 8 5 22.36 1.92
 -14 8 5 26.16 2.72
 12 -8 -5 18.25 1.45
 -12 -8 5 23.28 1.91
 -12 8 5 22.02 2.51
 12 8 -5 19.46 1.79
 -12 8 5 23.08 1.45
 -12 8 5 22.3 1.82
 10 -8 -5 0.06 0.24
 -10 -8 5 0.12 0.52
 -10 8 5 0.58 0.24
 -10 8 5 -0.34 0.61
 -10 8 5 0.99 1.06
 10 8 -5 0.63 0.52
 -10 8 5 0.65 0.55
 -8 -8 5 79.29 5.51
 8 -8 -5 77.83 5.07
 -8 8 5 97.36 5.49
 8 8 -5 84.27 5.41
 -8 8 5 89.32 5.79
 -8 8 5 88.97 6.3
 -6 -8 5 44.79 3.19
 6 -8 -5 45.19 2.69
 -6 8 5 39.04 3.3
 -6 8 5 52.02 3.99
 6 8 -5 41.39 3.01
 -4 -8 5 0.41 0.54
 -4 8 5 1.06 1.05
 -4 8 5 0.56 0.73
 4 8 -5 0.62 0.48
 -2 -8 5 17.98 1.73
 -2 8 5 18.53 1.24
 -2 8 5 15.09 1.77
 2 8 -5 18.61 1.54
 -2 8 5 22.17 2.4
 0 -8 5 25.3 2.2
 0 8 5 31.33 2.9
 0 8 5 28.81 1.78
 0 8 -5 28.38 2.04
 0 8 5 20.38 2.21
 2 -8 5 31.66 2.34
 2 8 5 31.52 2.97
 -2 8 -5 27.96 2.14
 2 8 5 29.23 1.92
 2 8 5 24.1 2.34
 4 -8 5 5.46 1.06
 4 8 5 6.89 0.76
 -4 8 -5 6.8 0.94
 4 8 5 5.77 1.11
 6 -8 5 31.64 2.52
 6 8 5 30.03 1.97
 6 8 5 32.85 2.16
 6 8 5 24.93 2.4
 -6 8 -5 31.3 2.27
 6 8 5 30.77 1.95
 8 -8 5 41.25 3.25
 8 8 5 42.58 2.74
 8 8 5 45.94 2.74
 8 8 5 43.8 2.96
 8 8 5 42.1 3.22
 -8 8 -5 42.78 3.01
 10 -8 5 4.76 1.03
 -10 8 -5 5.57 0.97
 10 8 5 4.52 1.03
 10 8 5 4.61 0.63
 10 8 5 4.46 0.81
 10 8 5 4.14 0.57
 12 -8 5 -0.05 0.78
 12 8 5 0.6 0.44
 12 8 5 -0.84 0.51
 12 8 5 1.82 0.76
 12 8 5 0.58 0.38
 14 -8 5 24.47 2.21
 14 8 5 21.22 1.67
 14 8 5 20.54 1.56
 14 8 5 21.87 2
 14 8 5 18.53 1.89
 16 -8 5 31.17 2.73
 16 8 5 25.18 2.41
 16 8 5 28.23 2.14
 16 8 5 30.56 2.45
 16 8 5 28.53 2.02
 18 -8 5 1.64 1.05
 18 8 5 2.72 0.58
 18 8 5 1.37 0.82
 18 8 5 0.22 0.78
 20 -8 5 1.58 1.16
 20 8 5 1.94 0.91
 20 8 5 1 0.95
 22 -8 5 16.55 2.3
 22 8 5 13.38 1.73
 22 8 5 13.15 1.85
 24 -8 5 2.95 1.44
 24 8 5 1.4 1.03
 24 8 5 2.97 1.15
 26 -8 5 -1.06 1.22
 26 8 5 1.54 1.12
 26 8 5 0.26 0.95
 -33 -9 5 0.76 0.86
 33 -9 -5 0.4 0.98
 33 9 -5 1.77 1.07
 31 -9 -5 -0.4 0.86
 -31 -9 5 -0.77 0.74
 -31 9 5 -0.18 0.57
 31 9 -5 -0.31 0.83
 29 -9 -5 12.46 1.7
 -29 -9 5 14.07 1.69
 -29 9 5 10.15 1.93
 29 9 -5 9.37 1.54
 -29 9 5 8.83 1.09
 -27 -9 5 12.42 1.69
 27 -9 -5 11.55 1.61
 27 9 -5 10.93 1.54
 -27 9 5 12.15 1.09
 -27 9 5 10.65 1.16
 -27 9 5 10.56 1.93
 25 -9 -5 0.58 0.78
 -25 -9 5 1.6 0.84
 -25 9 5 1.96 1.13
 -25 9 5 1.17 0.77
 25 9 -5 0.28 0.71
 -25 9 5 0.06 0.5
 -25 9 5 1.1 0.46
 23 -9 -5 8.3 1.27
 -23 -9 5 8.6 1.34
 -23 9 5 7.93 1.22
 -23 9 5 6.54 1.59
 -23 9 5 6.89 0.83
 -23 9 5 5.07 0.66
 23 9 -5 8.89 1.31
 -23 9 5 8.57 0.77
 -21 -9 5 17.6 1.82
 21 -9 -5 11.02 1.46
 -21 9 5 12.94 2.17
 -21 9 5 13.25 1.1
 -21 9 5 14.25 1.69
 -21 9 5 14.41 1.24
 -21 9 5 14.04 1.08
 21 9 -5 16.63 1.7
 19 -9 -5 4.05 0.84
 -19 -9 5 4.72 0.99
 -19 9 5 4.73 0.66
 -19 9 5 5.92 0.59
 -19 9 5 3.76 1.41
 -19 9 5 5.17 1.01
 -19 9 5 4.94 0.59
 19 9 -5 3.83 0.9
 -17 -9 5 0.37 0.64
 17 -9 -5 -0.37 0.38
 -17 9 5 -0.22 0.78
 17 9 -5 1.15 0.66
 -17 9 5 0.52 0.63
 -17 9 5 0.8 0.33
 -15 -9 5 46.65 3.31
 15 -9 -5 41.68 2.94
 15 9 -5 46.69 3.24
 -15 9 5 45.88 4.1
 -15 9 5 45.11 3.26
 -13 -9 5 7.67 1.16
 13 -9 -5 6.05 0.76
 -13 9 5 7.88 1.74
 13 9 -5 7.94 1.09
 -13 9 5 7.46 1.15
 -11 -9 5 13.44 1.57
 11 -9 -5 12.79 1.03
 -11 9 5 12.22 1.39
 -11 9 5 14.24 1.8
 -11 9 5 11.73 2.15
 11 9 -5 13.3 1.45
 9 -9 -5 5.1 0.59
 -9 -9 5 5.59 1.01
 -9 9 5 5.06 1.5
 9 9 -5 7.73 1.04
 -9 9 5 8 1.36
 -9 9 5 5.22 0.89
 7 -9 -5 9.73 0.81
 -7 -9 5 9.69 1.32
 -7 9 5 10.84 1.61
 7 9 -5 11.61 1.26
 -7 9 5 8.95 1.85
 -7 9 5 12.04 1.27
 -5 -9 5 16.34 1.77
 5 -9 -5 14.75 1.07
 -5 9 5 15.82 1.87
 -5 9 5 14.85 2.35
 5 9 -5 13.96 1.37
 -3 -9 5 -0.5 0.5
 3 9 -5 0.38 0.54
 -3 9 5 -0.35 0.62
 -3 9 5 -0.05 0.99
 -1 -9 5 9.05 1.3
 1 9 -5 9.42 1.13
 -1 9 5 9.39 1.44
 -1 9 5 8.07 1.74
 -1 9 5 10.5 0.85
 1 -9 5 29.02 2.39
 1 9 5 24.29 2.44
 1 9 5 30.67 1.92
 -1 9 -5 25.69 2.17
 1 9 5 30.88 3.03
 3 -9 5 7.94 1.22
 3 9 5 5.64 0.72
 -3 9 -5 6.07 0.92
 3 9 5 6.21 1.57
 3 9 5 6.75 1.2
 5 -9 5 3.99 1.01
 5 9 5 4.98 0.69
 5 9 5 2.75 0.99
 -5 9 -5 5.22 0.91
 5 9 5 4.01 0.51
 5 9 5 5.14 0.57
 7 -9 5 5.48 1.15
 7 9 5 6.46 1.25
 7 9 5 7.65 0.72
 -7 9 -5 7.54 1.02
 7 9 5 6.17 0.68
 7 9 5 5.98 0.85
 9 -9 5 25.84 2.29
 -9 9 -5 29.36 2.12
 9 9 5 28.6 2.06
 9 9 5 20.66 2.17
 9 9 5 27.24 1.77
 9 9 5 23.06 1.78
 11 -9 5 -0.79 0.72
 11 9 5 -0.01 0.45
 11 9 5 0.55 0.59
 11 9 5 -0.37 0.66
 11 9 5 -0.37 0.35
 13 -9 5 0.67 0.92
 13 9 5 1.38 0.82
 13 9 5 1.33 0.73
 13 9 5 1.4 0.47
 13 9 5 0.89 0.52
 15 -9 5 11.63 1.76
 15 9 5 10.54 1.5
 15 9 5 14.9 1.6
 15 9 5 10.22 1.15
 15 9 5 13.33 1.17
 17 -9 5 -0.61 0.78
 17 9 5 -0.44 0.43
 17 9 5 0.15 0.85
 17 9 5 1.06 0.84
 19 -9 5 0.47 1.08
 19 9 5 0.8 0.83
 19 9 5 0.45 0.94
 21 -9 5 4.6 1.42
 21 9 5 4.09 1.1
 21 9 5 1.81 0.98
 23 -9 5 1 1.31
 23 9 5 1.52 0.98
 23 9 5 1.32 1.02
 25 -9 5 -0.23 1.15
 25 9 5 0.12 0.99
 25 9 5 0.93 1.09
 -32 -10 5 0.69 0.84
 32 -10 -5 -0.5 0.86
 -32 10 5 -0.02 0.73
 32 10 -5 -0.49 0.91
 30 -10 -5 0.29 0.86
 -30 -10 5 0.03 0.75
 30 10 -5 -0.29 0.91
 -30 10 5 -0.05 0.59
 -28 -10 5 1.8 0.94
 28 -10 -5 1.97 0.9
 -28 10 5 2.19 0.7
 28 10 -5 2.64 0.96
 -26 -10 5 1.58 0.91
 26 -10 -5 0.63 0.84
 26 10 -5 1.06 0.84
 -26 10 5 0.63 0.59
 -26 10 5 1.31 0.5
 24 -10 -5 1.96 0.92
 -24 -10 5 2.19 0.94
 -24 10 5 4.56 0.66
 24 10 -5 2.91 0.89
 -24 10 5 3.83 1.37
 -24 10 5 2.97 0.67
 -22 -10 5 1.28 0.8
 22 -10 -5 0.88 0.68
 -22 10 5 0.97 0.43
 -22 10 5 0.8 0.77
 -22 10 5 0.18 0.49
 22 10 -5 -0.47 0.71
 -22 10 5 0.67 0.93
 -20 -10 5 0.6 0.79
 20 -10 -5 -0.14 0.54
 -20 10 5 1.47 0.74
 20 10 -5 1.28 0.74
 -20 10 5 0.69 0.41
 -20 10 5 1.21 0.49
 -20 10 5 0.75 1.07
 -20 10 5 0.38 0.39
 18 -10 -5 0.77 0.52
 -18 -10 5 0.4 0.66
 -18 10 5 -0.09 0.44
 -18 10 5 0.25 0.9
 -18 10 5 0.72 0.67
 18 10 -5 0.51 0.69
 -16 -10 5 -0.04 0.6
 16 -10 -5 -0.06 0.41
 -16 10 5 -0.09 0.88
 16 10 -5 0.84 0.72
 -16 10 5 -0.07 0.66
 -14 -10 5 -0.16 0.58
 14 -10 -5 0.97 0.44
 -14 10 5 -0.52 0.53
 14 10 -5 0.36 0.67
 -14 10 5 -0.58 0.91
 -12 -10 5 2.2 0.78
 12 10 -5 2.73 0.81
 -12 10 5 1.4 0.68
 -12 10 5 2.77 1.38
 -10 -10 5 0.15 0.62
 -10 10 5 -0.16 0.93
 -10 10 5 1.65 0.99
 -10 10 5 1.14 0.63
 10 10 -5 0.3 0.57
 -8 -10 5 0.71 0.72
 -8 10 5 0.96 0.89
 -8 10 5 0.92 0.62
 -8 10 5 1.52 1.18
 8 10 -5 1.11 0.59
 -6 -10 5 0.25 0.62
 -6 10 5 0.42 0.98
 -6 10 5 0.5 0.76
 6 10 -5 0.14 0.56
 4 -10 -5 5.88 0.7
 -4 -10 5 6.54 1.15
 4 10 -5 5.27 0.88
 -4 10 5 4.75 1.48
 -4 10 5 4.08 1.09
 -2 -10 5 1.88 0.81
 -2 10 5 1.63 1.15
 -2 10 5 1.19 0.86
 2 10 -5 0.99 0.64
 0 -10 5 0.24 0.64
 0 10 5 -0.8 0.85
 0 10 5 -0.01 0.35
 0 10 5 -0.41 0.63
 0 10 -5 0.7 0.63
 2 -10 5 14.29 1.76
 2 10 5 12.17 1.72
 2 10 5 15.09 2.38
 2 10 5 14.98 1.22
 -2 10 -5 15.15 1.52
 4 -10 5 0.44 0.69
 4 10 5 0.52 0.34
 4 10 5 0.36 1.06
 4 10 5 0.05 0.68
 -4 10 -5 0.36 0.61
 4 10 5 0.49 0.41
 4 10 5 0.05 0.43
 6 -10 5 -0.71 0.65
 6 10 5 0.21 0.45
 -6 10 -5 0.27 0.62
 6 10 5 0.1 0.41
 6 10 5 0.11 0.34
 6 10 5 -0.46 0.66
 8 -10 5 -0.39 0.67
 8 10 5 0.21 0.38
 8 10 5 0.96 0.55
 8 10 5 -0.01 0.69
 -8 10 -5 0.09 0.62
 8 10 5 0.31 0.45
 10 -10 5 4.95 1.12
 10 10 5 4.05 0.66
 10 10 5 5.3 0.9
 10 10 5 5.3 0.68
 10 10 5 2.88 0.98
 -10 10 -5 6.33 1.04
 12 -10 5 4.02 1.16
 12 10 5 2.49 0.62
 12 10 5 2.84 0.58
 12 10 5 2.9 1.01
 12 10 5 3.25 0.84
 14 -10 5 3.68 1.23
 14 10 5 4.84 1.13
 14 10 5 5.36 1
 14 10 5 3.44 0.71
 14 10 5 5.35 0.77
 16 -10 5 -0.07 0.98
 16 10 5 1.67 0.96
 16 10 5 0.73 0.54
 16 10 5 1.05 0.8
 18 -10 5 -0.93 0.81
 18 10 5 -0.33 0.84
 18 10 5 -0.54 0.5
 18 10 5 -0.02 0.79
 20 -10 5 2.04 1.29
 20 10 5 3.76 1.17
 20 10 5 2.4 1.09
 22 -10 5 3 1.36
 22 10 5 4.72 1.25
 22 10 5 2.74 1.1
 24 10 5 0.8 1.05
 29 -11 -5 3.69 1.11
 -29 -11 5 5.89 1.39
 -29 11 5 3.87 0.84
 29 11 -5 4.44 1.12
 27 -11 -5 0.57 0.85
 -27 -11 5 1.18 0.88
 -27 11 5 0.78 0.65
 27 11 -5 0.86 0.89
 -27 11 5 0.71 0.65
 -25 -11 5 2.78 1.04
 25 -11 -5 1.36 0.85
 -25 11 5 1.26 0.56
 25 11 -5 1.38 0.93
 -25 11 5 0.34 0.57
 23 -11 -5 13.84 1.73
 -23 -11 5 19.73 2.16
 -23 11 5 18.13 1.45
 23 11 -5 18 1.89
 -23 11 5 16.25 1.53
 -21 -11 5 1.09 0.83
 21 -11 -5 0.8 0.72
 -21 11 5 3.05 0.58
 21 11 -5 0.97 0.75
 -21 11 5 1.18 0.56
 -19 -11 5 3.12 0.97
 -19 11 5 3.58 1.45
 -19 11 5 3.05 0.64
 19 11 -5 3.9 1
 -19 11 5 4.3 0.62
 -19 11 5 3.85 0.95
 -17 -11 5 6.81 1.26
 -17 11 5 6.22 0.7
 -17 11 5 4.1 1.62
 -17 11 5 5.67 0.77
 17 11 -5 4.94 1.03
 -17 11 5 4.82 0.99
 -15 -11 5 21.46 2.11
 -15 11 5 25.65 2.05
 15 11 -5 23.11 1.97
 -15 11 5 17.15 2.78
 -13 -11 5 1.4 0.81
 -13 11 5 1.53 1.32
 -13 11 5 2.19 0.76
 13 11 -5 2.47 0.84
 -11 -11 5 1.65 0.78
 -11 11 5 1.03 1.15
 -11 11 5 0.9 0.75
 11 11 -5 2.43 0.82
 -9 -11 5 5.98 1.22
 9 11 -5 5.77 1.01
 -9 11 5 8.38 1.12
 -9 11 5 6.94 1.37
 -9 11 5 5.73 1.63
 -7 -11 5 0.7 0.72
 7 11 -5 1.19 0.64
 -7 11 5 0.4 0.98
 -7 11 5 1.03 0.97
 -5 -11 5 0.35 0.78
 5 11 -5 0.78 0.61
 -5 11 5 -0.61 0.8
 -5 11 5 -0.51 0.93
 -3 -11 5 9.6 1.49
 -3 11 5 11.22 2.16
 3 11 -5 11.12 1.29
 -3 11 5 11.03 1.67
 1 -11 -5 3.21 0.6
 -1 -11 5 2.83 0.91
 -1 11 5 3.85 1.43
 -1 11 5 4.11 1.17
 1 11 -5 3.8 0.88
 1 -11 5 8.14 1.31
 -1 11 -5 8.77 1.12
 1 11 5 8.26 0.87
 1 11 5 5.94 1.78
 1 11 5 6.09 1.34
 3 -11 5 0.26 0.81
 3 11 5 -0.14 1.21
 3 11 5 1.26 0.46
 -3 11 -5 0.67 0.65
 3 11 5 1.11 0.42
 3 11 5 1.19 0.5
 3 11 5 1.35 0.81
 5 -11 5 30.87 2.64
 5 11 5 30.09 1.96
 5 11 5 25.13 2.55
 5 11 5 28.59 2.1
 5 11 5 27.5 3.08
 5 11 5 27.42 1.92
 -5 11 -5 28.49 2.3
 7 -11 5 4.61 1.16
 7 11 5 1.31 0.88
 7 11 5 1.95 0.52
 7 11 5 3.04 0.55
 7 11 5 2.41 0.68
 -7 11 -5 1.53 0.71
 9 -11 5 1.81 1
 9 11 5 2.63 0.56
 9 11 5 2.63 0.58
 9 11 5 1.05 0.94
 -9 11 -5 3.04 0.87
 9 11 5 1.62 0.7
 11 -11 5 1.19 0.95
 11 11 5 0.35 0.45
 11 11 5 -0.28 0.51
 11 11 5 0.26 0.83
 11 11 5 -0.18 0.61
 13 -11 5 14.59 1.98
 13 11 5 14.04 1.24
 13 11 5 11.85 1.72
 13 11 5 9.78 1.11
 13 11 5 10.92 1.43
 15 -11 5 1.18 1.11
 15 11 5 2.52 0.9
 15 11 5 2.67 0.67
 15 11 5 2 1.04
 17 -11 5 7.57 1.64
 17 11 5 6.99 1.35
 17 11 5 5.81 1.24
 17 11 5 8.47 1.04
 19 -11 5 -0.32 0.88
 19 11 5 0.83 0.91
 19 11 5 1.02 0.92
 21 -11 5 -0.39 1.13
 21 11 5 -0.07 0.96
 21 11 5 1.32 1.08
 -26 -12 5 2.07 0.98
 -26 12 5 0.34 0.59
 26 12 -5 0.69 0.9
 -24 -12 5 -0.68 0.83
 -24 12 5 0.57 0.63
 -24 12 5 0.56 0.57
 24 12 -5 0.1 0.86
 -22 -12 5 11.41 1.73
 -22 12 5 9.05 1.1
 -22 12 5 12.16 1.13
 22 12 -5 10.49 1.48
 -20 -12 5 16.43 2.07
 -20 12 5 17.65 1.54
 -20 12 5 16.36 1.45
 20 12 -5 15.59 1.78
 -18 -12 5 0.16 0.84
 -18 12 5 0.02 0.53
 -18 12 5 -0.09 0.5
 18 12 -5 1.35 0.85
 -16 -12 5 7.57 1.46
 -16 12 5 7.03 1.19
 -16 12 5 7.97 0.83
 -16 12 5 7.29 0.92
 16 12 -5 7.8 1.23
 -16 12 5 6.02 0.86
 -14 -12 5 6.91 1.32
 -14 12 5 2.37 0.94
 14 12 -5 5.38 1.1
 -12 -12 5 3.44 1.06
 -12 12 5 3.8 0.95
 12 12 -5 4.06 0.91
 -12 12 5 1.79 1.3
 -10 -12 5 6.12 1.23
 -10 12 5 4.9 1.05
 -10 12 5 3.25 1.42
 10 12 -5 2.22 0.82
 -8 -12 5 16.94 2.02
 -8 12 5 12.7 2.4
 -8 12 5 19.27 2.25
 8 12 -5 15.64 1.65
 -6 -12 5 10.36 1.6
 -6 12 5 11.14 1.68
 -6 12 5 8.1 1.94
 6 12 -5 9.31 1.28
 -4 -12 5 -0.53 0.68
 -4 12 5 0.33 0.88
 4 12 -5 0.29 0.67
 -4 12 5 0.24 1.04
 -2 -12 5 14 1.88
 -2 12 5 11.79 2.24
 -2 12 5 13 1.85
 2 12 -5 11.55 1.42
 0 -12 5 4.57 1.16
 0 12 -5 6.78 1.1
 0 12 5 6.37 0.72
 0 12 5 6.77 1.41
 0 12 5 5.64 1.71
 0 12 5 7.19 0.85
 2 -12 5 1.39 0.93
 2 12 5 0.93 0.48
 2 12 5 1.12 0.53
 2 12 5 0.48 1.3
 2 12 5 1.91 0.93
 -2 12 -5 0.02 0.67
 2 12 5 0.7 0.44
 4 -12 5 1.86 0.99
 4 12 5 2.26 0.54
 4 12 5 1.72 1
 4 12 5 1.86 0.52
 -4 12 -5 1.72 0.77
 4 12 5 2.62 1.46
 4 12 5 1.33 0.6
 6 -12 5 16.76 2.04
 6 12 5 13.78 1.25
 6 12 5 14.85 1.29
 6 12 5 12.7 1.81
 6 12 5 15.31 1.46
 6 12 5 16.12 2.6
 -6 12 -5 13.62 1.53
 8 -12 5 8.48 1.51
 8 12 5 8.29 0.93
 -8 12 -5 11.27 1.35
 8 12 5 7.85 1.5
 8 12 5 8.36 1.13
 8 12 5 8.09 0.89
 10 -12 5 -0.99 0.74
 10 12 5 0.29 0.53
 10 12 5 0.28 0.68
 10 12 5 0.91 0.95
 10 12 5 0 0.45
 12 -12 5 4.73 1.3
 12 12 5 2.81 0.7
 12 12 5 3.14 0.69
 12 12 5 2.03 0.97
 12 12 5 4.17 0.97
 14 -12 5 4.5 1.37
 14 12 5 2.55 1.1
 14 12 5 4.55 0.8
 14 12 5 3.51 0.97
 16 -12 5 6.71 1.6
 16 12 5 6.12 1.2
 16 12 5 6.72 1.34
 16 12 5 7.74 1.05
 18 -12 5 0.11 1.13
 18 12 5 1.74 0.98
 18 12 5 -0.18 0.87
 -23 -13 5 -0.62 0.81
 -23 13 5 0.05 0.66
 -23 13 5 0.49 0.58
 23 13 -5 -0.19 0.82
 -21 -13 5 6.57 1.41
 -21 13 5 9.96 1.11
 -21 13 5 9 1
 21 13 -5 8.06 1.32
 -19 -13 5 6.87 1.37
 -19 13 5 6.48 0.85
 -19 13 5 7.13 0.97
 19 13 -5 4.75 1.17
 -17 -13 5 0.67 0.87
 -17 13 5 0.05 0.56
 17 13 -5 0.52 0.81
 -17 13 5 0.01 0.54
 -15 -13 5 1.25 0.89
 15 13 -5 1.5 0.87
 -15 13 5 2.2 0.63
 -15 13 5 1.48 0.6
 -13 -13 5 20.46 2.37
 13 13 -5 20.07 1.96
 -13 13 5 20.21 1.91
 -11 -13 5 2.76 1.14
 11 13 -5 3.36 0.89
 -9 -13 5 0.31 0.83
 9 13 -5 0.74 0.72
 -7 -13 5 17.12 2.13
 -7 13 5 19.21 2.33
 7 13 -5 17.2 1.81
 -5 -13 5 1.54 0.93
 -5 13 5 0.68 0.97
 5 13 -5 1.39 0.75
 -3 -13 5 1.65 0.99
 -3 13 5 1.33 0.54
 3 13 -5 1.17 0.78
 -3 13 5 0.16 0.92
 -1 -13 5 5.84 1.35
 1 13 -5 5.47 1.04
 -1 13 5 6.07 0.76
 -1 13 5 5.97 0.8
 -1 13 5 5.84 1.4
 1 -13 5 10.77 1.64
 1 13 5 11.31 1.06
 1 13 5 8.73 2.23
 1 13 5 9.54 0.91
 -1 13 -5 8.71 1.23
 1 13 5 7.27 1.49
 1 13 5 7.76 1
 3 -13 5 1.54 1.07
 3 13 5 2.07 1.52
 -3 13 -5 2.47 0.81
 3 13 5 2.44 0.69
 3 13 5 3.41 0.65
 3 13 5 2.55 0.6
 3 13 5 4.8 1.24
 5 -13 5 1.36 0.94
 -5 13 -5 1.52 0.74
 5 13 5 1.5 0.55
 5 13 5 1.11 0.65
 5 13 5 0.99 0.51
 5 13 5 0.5 0.79
 5 13 5 0.02 1.36
 7 -13 5 7.45 1.56
 7 13 5 4.41 1.25
 7 13 5 5.51 0.82
 7 13 5 4.36 0.88
 7 13 5 5.92 1.9
 -7 13 -5 6.38 1.1
 7 13 5 4.77 0.72
 9 -13 5 1.28 1.06
 9 13 5 0.82 0.67
 9 13 5 -0.6 0.53
 9 13 5 0.51 0.54
 9 13 5 -0.12 0.87
 11 -13 5 2.07 1.17
 11 13 5 3.08 1.14
 11 13 5 1.97 0.64
 11 13 5 1.84 0.82
 13 -13 5 7.18 1.65
 13 13 5 9.24 1.59
 13 13 5 10.74 1.44
 13 13 5 9.11 1.11
 15 -13 5 0.63 1.15
 15 13 5 3.67 1.06
 15 13 5 3.32 0.79
 15 13 5 2.59 1.06
 -18 -14 5 4.15 1.36
 -18 14 5 5.28 0.86
 18 14 -5 3.19 1.01
 -18 14 5 3.27 0.73
 -16 -14 5 8.2 1.6
 -16 14 5 7.56 1.03
 -16 14 5 8.1 1.04
 16 14 -5 6.99 1.27
 -14 -14 5 1.39 1.07
 -14 14 5 1.18 0.63
 -14 14 5 1.61 0.63
 14 14 -5 0.48 0.77
 -12 -14 5 1.18 1.07
 12 14 -5 0.23 0.76
 -12 14 5 0.82 0.59
 -10 -14 5 2.25 1.04
 -10 14 5 2.1 0.62
 10 14 -5 1.26 1.12
 -8 -14 5 4.26 1.28
 -8 14 5 5.67 0.82
 -8 14 5 4.54 0.74
 8 14 -5 4.62 1.02
 -6 -14 5 9.14 1.64
 -6 14 5 6.16 0.85
 -6 14 5 5.48 1.46
 6 14 -5 3.84 1.03
 -4 -14 5 8.35 1.65
 -4 14 5 9.63 1.06
 -4 14 5 8.48 1.66
 4 14 -5 11.58 1.44
 -2 -14 5 2.26 1.03
 -2 14 5 0.53 0.6
 -2 14 5 2.39 1.09
 2 14 -5 1.51 0.84
 -2 14 5 1.05 0.57
 0 -14 5 11.08 1.7
 0 14 5 7.8 1.55
 0 14 5 9.85 1.07
 0 14 5 9.9 1.12
 0 14 -5 9.4 1.28
 0 14 5 8.89 0.95
 2 -14 5 11.14 1.82
 2 14 5 9.71 1.08
 -2 14 -5 8.38 1.32
 2 14 5 9.19 1.13
 2 14 5 9.44 1.6
 2 14 5 9.54 0.97
 4 -14 5 0.02 0.98
 4 14 5 1.17 0.98
 4 14 5 -0.74 0.55
 4 14 5 -0.44 0.55
 -4 14 -5 1.33 0.82
 4 14 5 -0.65 0.48
 6 -14 5 0.73 1.03
 6 14 5 0.59 0.88
 -6 14 -5 -0.34 0.62
 6 14 5 -0.24 0.6
 6 14 5 0.37 0.53
 6 14 5 0.03 0.56
 8 -14 5 15.92 2.13
 8 14 5 15.42 2.07
 8 14 5 12.66 1.34
 8 14 5 19.82 1.78
 8 14 5 20.87 1.58
 10 -14 5 -0.51 1
 10 14 5 1.91 0.67
 10 14 5 1.26 0.99
 10 14 5 3.74 0.9
 -11 -15 5 2.99 1.28
 -11 15 5 0.73 0.64
 -11 15 5 3.1 0.72
 11 15 -5 1.32 0.83
 -9 -15 5 4.18 1.35
 -9 15 5 2.35 0.69
 9 15 -5 2.45 0.93
 -9 15 5 3.64 0.74
 -7 -15 5 1.26 1.15
 -7 15 5 3.35 0.7
 7 15 -5 2.36 0.85
 -7 15 5 3.5 0.75
 -5 -15 5 0.87 1.03
 5 15 -5 0.88 0.79
 -5 15 5 0.06 1.04
 -5 15 5 1.1 0.63
 -5 15 5 0.07 0.56
 -3 -15 5 1.15 1.01
 3 15 -5 0.94 0.79
 -3 15 5 1.04 0.62
 -3 15 5 1.03 0.62
 -3 15 5 0.47 0.94
 -1 -15 5 2.63 1.15
 -1 15 5 1.38 0.62
 -1 15 5 1.61 1.12
 -1 15 5 1.01 0.61
 -1 15 5 2.6 0.74
 1 15 -5 1.57 0.82
 1 -15 5 0.08 1.01
 -1 15 -5 1.05 0.74
 1 15 5 0.71 0.57
 1 15 5 0.93 0.6
 1 15 5 0.01 0.96
 1 15 5 1.17 0.65
 3 -15 5 2.21 1.21
 3 15 5 0.99 1.01
 3 15 5 1.16 0.62
 -3 15 -5 1.41 0.82
 3 15 5 1 0.68
 3 15 5 0.97 0.64
 38 0 -6 2.96 1.24
 36 0 -6 30.76 2.89
 -34 0 6 28.74 2.29
 34 0 -6 22.26 2.55
 32 0 -6 1.26 0.87
 -32 0 6 0.95 0.62
 -30 0 6 17.64 1.72
 30 0 -6 17.9 2
 30 0 -6 18.37 1.4
 -28 0 6 9.64 1.3
 28 0 -6 11.02 1.48
 -28 0 6 11.29 1.03
 28 0 -6 10.61 1
 26 0 -6 36.43 2.24
 26 0 -6 36.61 2.71
 -26 0 6 33.49 2.59
 -26 0 6 34.6 2.39
 -26 0 6 34.12 2.34
 24 0 -6 41.95 2.91
 -24 0 6 39.38 2.55
 24 0 -6 42.6 2.46
 -24 0 6 33.85 2.79
 -24 0 6 37.52 2.55
 -22 0 6 68.66 4.36
 -22 0 6 66.32 4.61
 22 0 -6 74.18 4.63
 -22 0 6 70.85 4.33
 22 0 -6 73.72 4.25
 -22 0 6 72.07 4.35
 -20 0 6 6.2 0.65
 -20 0 6 5.75 0.86
 20 0 -6 5.64 0.6
 -20 0 6 6.76 0.64
 -20 0 6 5.85 0.68
 20 0 -6 5.1 0.85
 -18 0 6 0.38 0.3
 18 0 -6 0.54 0.49
 -18 0 6 0.41 0.47
 -18 0 6 1.03 0.33
 -18 0 6 0.73 0.35
 -16 0 6 42.71 2.62
 -16 0 6 41.46 2.85
 -16 0 6 41.25 2.64
 -16 0 6 42.25 2.68
 16 0 -6 42.87 2.81
 14 0 -6 144.96 8.49
 -14 0 6 135.24 8.33
 -14 0 6 147.76 8.58
 -14 0 6 134.32 8.33
 -14 0 6 145.28 8.42
 -12 0 6 25.02 1.62
 12 0 -6 21.29 1.51
 -12 0 6 19.06 1.35
 -12 0 6 19.7 1.44
 -12 0 6 19.3 1.38
 -10 0 6 39.2 2.43
 -10 0 6 36.72 2.52
 10 0 -6 41.05 2.56
 -10 0 6 40.45 2.45
 8 0 -6 18.78 1.39
 -8 0 6 20.17 1.39
 -8 0 6 18.96 1.3
 -8 0 6 19.55 1.73
 -8 0 6 19.35 1.27
 6 0 -6 74.84 4.66
 -6 0 6 77.54 4.54
 -6 0 6 76.3 4.67
 -6 0 6 76.42 4.57
 -6 0 6 76.36 5
 -4 0 6 0.28 0.2
 4 0 -6 0.6 0.31
 -4 0 6 0.18 0.43
 -4 0 6 0.71 0.26
 -4 0 6 -0.1 0.27
 2 0 -6 6.59 0.66
 -2 0 6 5.4 0.55
 -2 0 6 5.88 0.67
 -2 0 6 4.59 0.92
 0 0 6 164.03 9.82
 0 0 6 154.34 10.08
 0 0 -6 169.91 9.8
 0 0 6 169.42 9.71
 2 0 6 27.36 1.92
 -2 0 -6 25.97 1.88
 2 0 6 30.17 1.82
 2 0 6 27.55 2.18
 4 0 6 10 0.79
 4 0 6 8.5 0.91
 4 0 6 8.75 1.13
 -4 0 -6 8.97 0.86
 -6 0 -6 17.95 1.37
 6 0 6 17.71 1.4
 6 0 6 17.28 1.53
 6 0 6 17.79 1.26
 8 0 6 41.83 2.46
 8 0 6 36.15 2.72
 8 0 6 36.44 2.6
 10 0 6 18.46 1.7
 10 0 6 22.82 1.68
 10 0 6 21.81 1.47
 12 0 6 39.46 2.87
 12 0 6 43.05 2.68
 12 0 6 41.97 2.91
 14 0 6 81.37 4.93
 14 0 6 79.24 5.13
 16 0 6 0.72 0.61
 18 0 6 9.45 1.2
 20 0 6 12.88 1.37
 22 0 6 15.68 1.66
 24 0 6 2.21 0.82
 26 0 6 2.57 0.99
 28 0 6 0.16 0.82
 39 -1 -6 1.74 1.24
 39 1 -6 -0.53 1.11
 37 -1 -6 3.1 1.27
 37 1 -6 3.56 1.29
 35 -1 -6 8.64 1.59
 -35 -1 6 11.05 1.4
 35 1 -6 8.8 1.61
 33 -1 -6 6.47 1.38
 33 -1 -6 7.78 0.88
 -33 -1 6 6.41 1.09
 33 1 -6 5.09 1.26
 -33 1 6 5.62 1.08
 31 -1 -6 2.34 0.57
 31 -1 -6 0.04 0.87
 -31 -1 6 1.73 0.7
 31 1 -6 1.92 0.99
 -31 1 6 2.84 0.81
 29 -1 -6 33.33 2.06
 29 -1 -6 30.99 2.61
 -29 -1 6 27.47 2.35
 -29 1 6 30.78 2.15
 -29 1 6 30.99 2.47
 -29 1 6 31.38 2.11
 29 1 -6 30.8 2.61
 -27 -1 6 5.85 0.99
 27 -1 -6 5.88 1.13
 27 -1 -6 8.08 0.82
 -27 1 6 7.95 1.13
 -27 1 6 7.85 0.82
 27 1 -6 6.74 1.22
 -27 1 6 7.71 0.77
 -27 1 6 7.75 0.77
 25 -1 -6 3.56 0.88
 -25 -1 6 2.94 0.58
 25 -1 -6 3.97 0.51
 -25 -1 6 4.51 0.8
 -25 1 6 3.67 0.52
 -25 1 6 3.71 0.82
 -25 1 6 3.98 0.59
 -25 1 6 3.54 0.51
 25 1 -6 3.46 0.87
 -23 -1 6 4.54 0.58
 23 -1 -6 3.45 0.8
 23 -1 -6 4.07 0.48
 -23 -1 6 3.51 0.73
 -23 -1 6 3.69 0.58
 -23 1 6 3.45 0.55
 23 1 -6 2.48 0.79
 -23 1 6 3.45 0.73
 -23 1 6 3.07 0.48
 -23 1 6 3.86 0.55
 -21 -1 6 39.66 2.57
 21 -1 -6 40.76 2.78
 -21 -1 6 40.46 2.79
 -21 -1 6 40.43 2.58
 -21 1 6 40.12 2.53
 -21 1 6 38.11 2.53
 -21 1 6 40.01 2.83
 -21 1 6 39.38 2.53
 21 1 -6 40.27 2.82
 -19 -1 6 16.02 1.22
 19 -1 -6 15.33 1.38
 -19 -1 6 15.39 1.2
 -19 -1 6 16.07 1.38
 -19 1 6 14.04 1.14
 -19 1 6 16.04 1.15
 -19 1 6 16.38 1.46
 -19 1 6 15.93 1.16
 19 1 -6 16.04 1.41
 17 -1 -6 5.81 0.78
 -17 -1 6 5.34 0.65
 -17 -1 6 4.98 0.54
 -17 -1 6 7.29 0.67
 -17 -1 6 5.25 0.76
 -17 1 6 4.83 0.57
 -17 1 6 6.1 0.85
 17 1 -6 4.86 0.76
 -17 1 6 4.43 0.53
 -17 1 6 5.32 0.56
 -15 -1 6 35.79 2.35
 -15 -1 6 33.79 2.22
 -15 -1 6 31.4 2.15
 -15 -1 6 33.68 2.11
 15 -1 -6 37.32 2.29
 -15 1 6 34.36 2.41
 15 1 -6 33.8 2.32
 -15 1 6 31.31 2.11
 -15 1 6 31.52 2.12
 -15 1 6 34.41 2.17
 -13 -1 6 29.4 1.95
 -13 -1 6 32.67 2.08
 -13 -1 6 28.85 1.84
 13 -1 -6 28.11 1.96
 -13 -1 6 28.43 1.89
 -13 1 6 29.09 1.85
 -13 1 6 27.18 1.83
 -13 1 6 28.14 1.89
 13 1 -6 27.95 2.02
 -13 1 6 30.85 2.13
 -11 -1 6 8.44 0.84
 11 -1 -6 7.86 0.77
 -11 -1 6 7.4 0.7
 -11 -1 6 7.5 0.63
 -11 1 6 6.95 0.62
 -11 1 6 7.09 0.88
 11 1 -6 6.82 0.8
 -11 1 6 7.61 0.67
 -11 1 6 6.78 0.71
 -9 -1 6 24.85 1.6
 9 -1 -6 25.16 1.7
 -9 -1 6 26.55 1.66
 -9 -1 6 25.32 1.75
 -9 1 6 23.27 1.6
 -9 1 6 24.54 1.61
 -9 1 6 27.35 2.16
 9 1 -6 25.49 1.76
 -9 1 6 25.35 1.69
 -7 -1 6 81.93 4.81
 7 -1 -6 77.97 4.89
 -7 -1 6 80.67 4.85
 -7 -1 6 83.43 4.96
 -7 -1 6 87.54 5.24
 7 1 -6 71.65 4.93
 -7 1 6 77.92 4.81
 -7 1 6 82.67 4.82
 -7 1 6 84.24 4.9
 -7 1 6 82.34 5.33
 5 -1 -6 26.99 1.78
 -5 -1 6 26.99 1.75
 -5 -1 6 28.23 1.86
 -5 -1 6 27.46 2.09
 -5 -1 6 26.13 1.67
 -5 1 6 26.26 2.15
 -5 1 6 28.08 1.8
 -5 1 6 26.42 1.68
 -5 1 6 25.89 1.7
 5 1 -6 27.7 1.84
 -3 -1 6 2.33 0.36
 -3 -1 6 0.9 0.52
 3 -1 -6 1.79 0.36
 -3 -1 6 0.93 0.37
 -3 1 6 1.62 0.61
 -3 1 6 1.92 0.38
 -3 1 6 1.67 0.31
 1 -1 -6 17.91 1.26
 -1 -1 6 16.35 1.34
 -1 -1 6 15.29 1.53
 -1 -1 6 18.89 1.25
 -1 1 6 13.47 1.57
 1 1 -6 18.61 1.35
 -1 1 6 19.98 1.32
 -1 1 6 19.18 1.21
 1 -1 6 14.76 1.47
 1 -1 6 17.56 1.19
 -1 -1 -6 16.03 1.21
 1 -1 6 17.93 1.32
 1 1 6 16.26 1.24
 1 1 6 16.86 1.14
 -1 1 -6 16.63 1.28
 1 1 6 15.5 1.57
 -3 -1 -6 0.67 0.33
 3 -1 6 0.17 0.31
 3 -1 6 0.54 0.27
 3 -1 6 0.56 0.49
 -3 1 -6 0.53 0.37
 3 1 6 0.01 0.27
 3 1 6 0.21 0.24
 3 1 6 0.23 0.52
 5 -1 6 6.17 0.92
 5 -1 6 6.98 0.67
 -5 -1 -6 7.33 0.74
 5 -1 6 6.85 0.8
 5 1 6 6.58 0.63
 5 1 6 5.63 0.74
 -5 1 -6 6.86 0.78
 5 1 6 5.6 0.93
 7 -1 6 55.19 3.36
 7 -1 6 50.9 3.59
 7 -1 6 54.16 3.52
 7 1 6 53.87 3.33
 7 1 6 55.95 3.5
 7 1 6 51 3.64
 -7 1 -6 58.13 3.5
 9 -1 6 6.38 0.64
 9 -1 6 4.88 0.81
 9 -1 6 5.03 0.77
 9 1 6 5.49 0.74
 9 1 6 5.94 0.82
 9 1 6 6.26 0.63
 9 1 6 6.61 0.96
 11 -1 6 1.67 0.49
 11 -1 6 1.69 0.38
 11 -1 6 2.85 0.65
 11 1 6 1.46 0.5
 11 1 6 2.59 0.67
 11 1 6 0.95 0.37
 11 1 6 1.7 0.61
 13 -1 6 4.01 0.77
 13 -1 6 3.8 0.6
 13 1 6 4.68 0.79
 13 1 6 5.15 0.61
 13 1 6 2.9 0.74
 13 1 6 5.09 0.83
 15 -1 6 15.42 1.45
 15 1 6 16.19 1.55
 15 1 6 15.78 1.25
 17 -1 6 12.65 1.38
 17 1 6 13.9 1.39
 19 -1 6 9.62 1.16
 19 1 6 8.48 1.17
 21 -1 6 8.61 1.18
 21 1 6 8.11 1.21
 23 -1 6 3.02 0.9
 23 1 6 3.17 0.96
 25 -1 6 3.57 0.98
 25 1 6 3.15 0.94
 27 -1 6 3.87 1.07
 27 1 6 5.26 1.14
 29 -1 6 4.89 1.24
 29 1 6 7.34 1.37
 38 -2 -6 2.86 1.27
 38 2 -6 -0.89 1.01
 36 -2 -6 2.66 1.18
 36 2 -6 1.87 1.21
 34 -2 -6 0 0.96
 34 -2 -6 0.77 0.62
 34 2 -6 0.95 0.98
 32 -2 -6 -0.15 0.49
 32 -2 -6 0.19 0.85
 -32 -2 6 0.83 0.59
 32 2 -6 0.7 0.93
 -32 2 6 -0.3 0.55
 30 -2 -6 0.56 0.45
 30 -2 -6 0.76 0.8
 -30 -2 6 0.98 0.54
 -30 2 6 1.23 0.63
 30 2 -6 -0.95 0.76
 -30 2 6 0.55 0.49
 28 -2 -6 3.8 0.96
 28 -2 -6 5.03 0.6
 -28 -2 6 3.16 0.76
 -28 2 6 4.09 0.57
 -28 2 6 4.06 0.63
 -28 2 6 3.73 0.56
 -28 2 6 3.85 0.91
 28 2 -6 3.91 1.07
 26 -2 -6 1.49 0.41
 26 -2 -6 1.75 0.76
 -26 -2 6 2.69 0.66
 -26 2 6 1.4 0.42
 -26 2 6 1.04 0.64
 -26 2 6 1.63 0.47
 26 2 -6 1.67 0.79
 -26 2 6 1.81 0.38
 24 -2 -6 1.07 0.65
 -24 -2 6 0.63 0.43
 -24 -2 6 0.86 0.52
 -24 2 6 0.69 0.57
 24 2 -6 0.17 0.6
 -24 2 6 0.12 0.32
 -24 2 6 0.68 0.41
 -24 2 6 0.64 0.31
 22 -2 -6 12.08 1.31
 -22 -2 6 13.13 1.09
 -22 -2 6 13.35 1.14
 -22 -2 6 15.28 1.28
 -22 2 6 13.22 1.05
 22 2 -6 12.67 1.39
 -22 2 6 10.41 1.33
 -22 2 6 11.9 1
 -22 2 6 13.92 1.01
 -20 -2 6 2.14 0.48
 -20 -2 6 3.93 0.66
 -20 -2 6 2.28 0.46
 20 -2 -6 2.53 0.65
 -20 2 6 3.01 0.7
 -20 2 6 3.25 0.46
 -20 2 6 2.57 0.4
 -20 2 6 2.57 0.43
 20 2 -6 2.35 0.7
 -18 -2 6 26.9 1.79
 -18 -2 6 26.45 1.82
 18 -2 -6 27.28 1.89
 -18 -2 6 25.84 1.9
 -18 2 6 27.2 2.03
 18 2 -6 23.74 1.95
 -18 2 6 25.48 1.69
 -18 2 6 24.84 1.7
 -18 2 6 25.51 1.7
 -16 -2 6 9.61 0.99
 16 -2 -6 10.18 0.93
 -16 -2 6 8.18 0.89
 -16 -2 6 8.62 0.85
 16 2 -6 8.66 1.04
 -16 2 6 8.32 0.78
 -16 2 6 8.84 1.11
 -16 2 6 9.01 0.77
 -16 2 6 9.97 0.78
 -14 -2 6 0.47 0.32
 -14 -2 6 0.24 0.24
 -14 -2 6 0.5 0.38
 14 -2 -6 0.13 0.35
 -14 -2 6 0.11 0.28
 14 2 -6 0.08 0.42
 -14 2 6 -0.01 0.27
 -14 2 6 0.91 0.47
 -14 2 6 -0.02 0.22
 -14 2 6 0.1 0.27
 -12 -2 6 34.31 2.34
 12 -2 -6 39.22 2.38
 -12 -2 6 37.2 2.28
 -12 -2 6 35.08 2.42
 12 2 -6 34.31 2.48
 -12 2 6 37.44 2.31
 -12 2 6 40.61 2.61
 -10 -2 6 1.91 0.38
 -10 -2 6 2.05 0.44
 -10 -2 6 1.1 0.28
 10 -2 -6 1.34 0.36
 -10 -2 6 1.44 0.36
 -10 2 6 2.62 0.58
 -10 2 6 1.56 0.7
 10 2 -6 1.91 0.49
 -10 2 6 1.44 0.3
 -8 -2 6 5.09 0.57
 -8 -2 6 3.7 0.59
 8 -2 -6 4.59 0.52
 -8 -2 6 5.06 0.46
 -8 -2 6 5.45 0.62
 8 2 -6 5.95 0.72
 -8 2 6 4.3 0.46
 -8 2 6 5.33 1.01
 -6 -2 6 7.46 0.68
 -6 -2 6 8.35 0.72
 -6 -2 6 9.7 0.9
 -6 -2 6 6.34 0.55
 6 -2 -6 6.54 0.62
 -6 -2 6 7.53 0.99
 -6 2 6 6.58 0.56
 -6 2 6 4.44 1.02
 6 2 -6 6.3 0.76
 -4 -2 6 8.01 0.75
 -4 -2 6 8.16 1.01
 -4 -2 6 7.64 0.84
 -4 -2 6 7.38 0.56
 4 -2 -6 6.81 0.63
 -4 -2 6 8.08 0.71
 4 2 -6 7.34 0.8
 -4 2 6 6.54 1.07
 -2 -2 6 -0.01 0.37
 -2 -2 6 0.74 0.29
 -2 -2 6 0.51 0.33
 2 -2 -6 0.19 0.22
 -2 -2 6 0.44 0.32
 -2 2 6 0.28 0.25
 -2 2 6 -0.37 0.45
 2 2 -6 0.22 0.34
 -2 2 6 0.39 0.23
 0 -2 6 5.89 0.61
 0 -2 6 6.52 0.77
 0 -2 6 7.9 0.78
 0 -2 -6 6.34 0.61
 0 -2 6 4.1 0.78
 0 2 -6 5.57 0.7
 0 2 6 6.75 1.07
 0 2 6 4.86 0.58
 0 2 6 5.94 0.54
 2 -2 6 29.18 1.73
 2 -2 6 22.04 1.65
 2 -2 6 21.69 1.52
 -2 -2 -6 20.2 1.5
 2 -2 6 21.08 1.76
 2 2 6 22.47 1.45
 2 2 6 21.78 1.94
 -2 2 -6 24.29 1.66
 2 2 6 20.72 1.54
 4 -2 6 -0.38 0.36
 4 -2 6 -0.05 0.25
 4 -2 6 0.39 0.45
 4 -2 6 -0.04 0.32
 4 2 6 0.28 0.48
 4 2 6 0.15 0.27
 -4 2 -6 -0.05 0.36
 4 2 6 0.04 0.36
 4 2 6 0.01 0.22
 6 -2 6 6.49 0.86
 6 -2 6 5.13 0.59
 6 -2 6 6.18 0.85
 6 -2 6 3.88 0.64
 6 2 6 5.51 0.54
 -6 2 -6 4.82 0.72
 6 2 6 4.76 0.93
 6 2 6 5.56 0.73
 6 2 6 5.95 0.75
 8 -2 6 20.62 1.44
 8 -2 6 18.24 1.58
 8 -2 6 18.01 1.61
 8 -2 6 24.34 1.76
 8 2 6 19.65 1.58
 -8 2 -6 20.88 1.6
 8 2 6 21.85 1.4
 8 2 6 18.31 1.75
 10 -2 6 0.75 0.55
 -10 -2 -6 -0.17 0.25
 10 -2 6 0.54 0.33
 10 -2 6 0.26 0.45
 10 2 6 0.84 0.61
 10 2 6 0.51 0.32
 10 2 6 -0.06 0.43
 12 -2 6 4.86 0.79
 12 -2 6 6.47 1.15
 12 2 6 5.22 0.91
 12 2 6 7 0.88
 12 2 6 5.58 0.63
 12 2 6 4.48 0.95
 14 -2 6 1.5 0.57
 14 2 6 1.07 0.69
 14 2 6 1.35 0.59
 14 2 6 1.59 0.43
 14 2 6 0.85 0.7
 16 -2 6 3.91 0.76
 16 2 6 3.34 0.99
 16 2 6 3.61 0.9
 16 2 6 4.71 0.63
 18 -2 6 -0.07 0.54
 18 2 6 0.01 0.74
 18 2 6 0.08 0.6
 20 -2 6 -0.2 0.57
 20 2 6 -0.11 0.83
 20 2 6 0.57 0.74
 22 -2 6 2.17 0.81
 22 2 6 1.78 0.89
 22 2 6 2.64 1.16
 24 -2 6 1.76 0.82
 24 2 6 3.45 1.2
 24 2 6 2.65 0.94
 26 -2 6 0.45 0.81
 26 2 6 -0.75 0.82
 28 -2 6 4.48 1.12
 28 2 6 4.28 1.21
 37 -3 -6 0.63 1.05
 37 3 -6 0.28 1.13
 35 -3 -6 4.67 1.23
 35 3 -6 4.77 1.42
 33 -3 -6 1.77 0.58
 33 -3 -6 0.65 0.95
 33 3 -6 0.14 0.99
 31 -3 -6 3.09 0.57
 31 -3 -6 2.47 0.95
 -31 3 6 2.7 0.61
 31 3 -6 1.62 1
 -31 3 6 1.65 0.76
 29 -3 -6 -0.4 0.73
 -29 3 6 -0.1 0.29
 -29 3 6 -0.51 0.44
 -29 3 6 1.84 0.69
 29 3 -6 -0.36 0.74
 27 -3 -6 -0.36 0.61
 -27 -3 6 0.47 0.46
 27 3 -6 1.18 0.82
 -27 3 6 0.18 0.54
 -27 3 6 1.52 0.43
 -27 3 6 1 0.47
 -27 3 6 0.5 0.31
 25 -3 -6 2.63 0.79
 -25 -3 6 4.45 0.78
 25 3 -6 4.28 0.96
 -25 3 6 3.65 0.49
 -25 3 6 3.73 0.55
 -25 3 6 4.3 0.84
 -25 3 6 3.3 0.53
 23 -3 -6 2.09 0.65
 -23 -3 6 0.38 0.42
 -23 3 6 0.58 0.39
 -23 3 6 0.27 0.35
 -23 3 6 0.19 0.26
 -23 3 6 0.34 0.53
 23 3 -6 0.46 0.57
 -21 -3 6 10.77 1.07
 21 -3 -6 10.93 1.13
 -21 -3 6 8.8 0.91
 -21 3 6 8.69 0.81
 21 3 -6 9.51 1.22
 -21 3 6 7.95 1.15
 -21 3 6 10.2 0.8
 -21 3 6 9.94 0.87
 19 -3 -6 3.78 0.67
 -19 -3 6 4.08 0.63
 -19 -3 6 3.17 0.54
 -19 -3 6 3.34 0.54
 -19 3 6 3.02 0.44
 -19 3 6 2.25 0.38
 19 3 -6 2.98 0.72
 -19 3 6 2.84 0.43
 -19 3 6 2.69 0.68
 -17 -3 6 -0.01 0.31
 -17 -3 6 -0.12 0.28
 -17 -3 6 -0.1 0.31
 17 -3 -6 -0.25 0.37
 -17 3 6 -0.28 0.21
 17 3 -6 0.25 0.51
 -17 3 6 -0.23 0.25
 -17 3 6 -0.2 0.43
 -17 3 6 0.61 0.3
 15 -3 -6 0.88 0.4
 -15 -3 6 0.14 0.35
 -15 -3 6 -0.04 0.34
 -15 -3 6 0.59 0.34
 -15 -3 6 0.55 0.34
 15 3 -6 1.16 0.5
 -15 3 6 0.81 0.53
 -15 3 6 0.06 0.29
 13 -3 -6 14.74 1.12
 -13 -3 6 14.54 1.02
 -13 -3 6 14.91 1.2
 -13 -3 6 14.56 1.15
 -13 -3 6 15.29 1.23
 13 3 -6 14.95 1.32
 -13 3 6 15.13 1.35
 -13 3 6 13.57 1.04
 -11 -3 6 0.2 0.32
 -11 -3 6 0.08 0.21
 -11 -3 6 -0.08 0.28
 11 -3 -6 0 0.26
 -11 -3 6 0.3 0.34
 -11 3 6 0.66 0.62
 -11 3 6 -0.59 0.42
 11 3 -6 -0.1 0.36
 -11 3 6 0.25 0.23
 -9 -3 6 19.51 1.41
 -9 -3 6 20.78 1.3
 -9 -3 6 21.76 1.53
 9 -3 -6 19 1.32
 -9 -3 6 20.43 1.51
 9 3 -6 19.18 1.54
 -9 3 6 18.26 1.32
 -9 3 6 19.86 1.87
 -9 3 6 23.03 1.65
 -7 -3 6 4.09 0.6
 -7 -3 6 4.11 0.38
 -7 -3 6 3.78 0.59
 7 -3 -6 3.31 0.4
 -7 -3 6 3.08 0.45
 7 3 -6 3.49 0.6
 -7 3 6 3.29 0.39
 -7 3 6 3.14 0.88
 -5 -3 6 2.27 0.4
 -5 -3 6 3.14 0.62
 5 -3 -6 2.37 0.34
 -5 -3 6 2.25 0.5
 -5 -3 6 2.5 0.5
 -5 -3 6 2.75 0.3
 -5 3 6 3.3 0.83
 5 3 -6 3.71 0.59
 -3 -3 6 1 0.37
 -3 -3 6 0.47 0.16
 -3 -3 6 0.4 0.4
 -3 -3 6 -0.11 0.34
 3 -3 -6 0.33 0.21
 -3 -3 6 0.79 0.31
 -3 3 6 0.29 0.56
 3 3 -6 0.57 0.36
 -1 -3 6 5.42 0.59
 -1 -3 6 5.64 0.75
 -1 -3 6 6.28 0.84
 -1 -3 6 6.12 0.78
 1 -3 -6 5.14 0.52
 1 3 -6 4.82 0.71
 -1 3 6 4.61 0.95
 1 -3 6 1.36 0.47
 1 -3 6 1.51 0.36
 1 -3 6 0.44 0.39
 -1 -3 -6 0.64 0.27
 1 -3 6 0.55 0.43
 -1 3 -6 1.02 0.47
 1 3 6 0.97 0.26
 1 3 6 0.68 0.59
 1 3 6 0.84 0.34
 3 -3 6 4.49 0.57
 3 -3 6 5.13 0.78
 3 -3 6 4.13 0.69
 3 -3 6 4.74 0.75
 3 3 6 4.81 0.48
 3 3 6 3.95 0.87
 3 3 6 4.83 0.59
 -3 3 -6 5.74 0.75
 5 -3 6 8.53 1.01
 5 -3 6 9.47 1.07
 5 -3 6 9.64 1.04
 5 -3 6 6.82 0.73
 -5 3 -6 7.88 0.95
 5 3 6 8.31 0.69
 5 3 6 5.6 1.04
 5 3 6 10.11 0.89
 7 -3 6 -0.01 0.28
 7 -3 6 -0.32 0.36
 7 -3 6 -0.49 0.45
 7 -3 6 0.24 0.43
 7 3 6 -0.17 0.41
 7 3 6 0.25 0.26
 7 3 6 -0.04 0.36
 7 3 6 -0.13 0.52
 -7 3 -6 0.69 0.48
 9 -3 6 0.86 0.47
 9 -3 6 0.64 0.61
 9 3 6 0.6 0.31
 9 3 6 1.02 0.45
 -9 3 -6 0.67 0.5
 9 3 6 0.07 0.53
 9 3 6 -0.42 0.42
 -11 -3 -6 9.31 0.69
 11 -3 6 8.86 1.25
 11 -3 6 8.35 1
 11 3 6 7.09 1.14
 11 3 6 7.83 1.17
 11 3 6 8.63 0.81
 11 3 6 8.35 0.98
 13 -3 6 4.15 0.97
 13 -3 6 2.29 0.62
 13 3 6 1.62 0.74
 13 3 6 2.68 0.77
 13 3 6 3.4 0.49
 13 3 6 1.2 0.54
 15 -3 6 1.12 0.53
 15 -3 6 -0.14 0.7
 15 3 6 0.56 0.38
 15 3 6 -0.02 0.52
 15 3 6 -0.16 0.67
 15 3 6 0.92 0.73
 17 -3 6 0.57 0.52
 17 3 6 1.25 0.83
 17 3 6 0.52 0.66
 17 3 6 -0.04 0.37
 19 -3 6 0.02 0.57
 19 3 6 -0.2 0.79
 19 3 6 -0.16 0.67
 21 -3 6 8.95 1.13
 21 3 6 8.39 1.26
 21 3 6 7.63 1.47
 23 -3 6 0.25 0.68
 23 3 6 -0.2 0.73
 23 3 6 -0.09 0.99
 25 -3 6 1.69 0.85
 25 3 6 1.22 0.97
 25 3 6 0.68 1.04
 27 -3 6 -0.1 0.81
 27 3 6 1.29 1.09
 27 3 6 0.67 0.98
 29 3 6 1.87 1.18
 38 -4 -6 6.53 1.47
 38 4 -6 6.53 1.5
 36 -4 -6 8.34 1.58
 36 4 -6 11.54 1.82
 34 -4 -6 4.39 0.67
 34 -4 -6 1.75 1.09
 34 4 -6 2.35 1.07
 32 -4 -6 0.99 0.97
 -32 4 6 1.33 0.55
 32 4 -6 0.41 0.81
 30 -4 -6 8.71 1.38
 -30 4 6 6.28 1.1
 30 4 -6 8.2 1.41
 -30 4 6 8.09 0.86
 28 -4 -6 30.08 2.44
 -28 4 6 26.62 1.95
 -28 4 6 29.12 1.9
 28 4 -6 27.87 2.45
 -28 4 6 27.75 2.35
 26 -4 -6 0.65 0.72
 -26 4 6 0.9 0.65
 -26 4 6 0.29 0.35
 26 4 -6 1.09 0.77
 -26 4 6 0.55 0.33
 -26 4 6 1.22 0.46
 24 -4 -6 4.31 0.94
 24 4 -6 8.63 1.16
 -24 4 6 7.3 0.67
 -24 4 6 6.09 1.05
 -24 4 6 5.48 0.68
 -24 4 6 8.82 0.78
 22 -4 -6 29.33 2.26
 22 4 -6 28.87 2.31
 -22 4 6 33.23 2.01
 -22 4 6 27.17 2.32
 -22 4 6 30.5 1.97
 -22 4 6 29.7 1.92
 20 -4 -6 16.62 1.41
 -20 -4 6 16.88 1.31
 -20 4 6 16.42 1.19
 -20 4 6 15.4 1.15
 -20 4 6 17.71 1.55
 -20 4 6 14.88 1.09
 20 4 -6 13.13 1.49
 -18 -4 6 1.05 0.47
 -18 -4 6 2.19 0.48
 -18 -4 6 1.24 0.41
 18 -4 -6 1.53 0.51
 -18 4 6 1.19 0.34
 -18 4 6 1.06 0.26
 -18 4 6 1.23 0.34
 -18 4 6 1.5 0.65
 18 4 -6 1.67 0.64
 -16 -4 6 45.92 3.12
 16 -4 -6 51.2 2.98
 -16 -4 6 43.98 2.97
 -16 -4 6 49.75 3.2
 16 4 -6 42.45 3.15
 -16 4 6 46.96 2.9
 -16 4 6 45.18 3.22
 -14 -4 6 44.21 3
 -14 -4 6 48.37 3.17
 14 -4 -6 49.75 2.97
 -14 -4 6 49.9 3.11
 -14 4 6 48.99 3.26
 14 4 -6 46.13 3.17
 -14 4 6 45.01 2.92
 -12 -4 6 29.98 2.07
 -12 -4 6 30.06 2
 -12 -4 6 25.81 1.88
 12 -4 -6 28.27 1.8
 -12 4 6 28.58 2.11
 -12 4 6 26.46 1.81
 12 4 -6 27.88 2.07
 -10 -4 6 0.1 0.31
 -10 -4 6 -0.08 0.19
 -10 -4 6 0.01 0.38
 -10 -4 6 0.36 0.3
 10 -4 -6 0.88 0.25
 -10 4 6 0.2 0.27
 10 4 -6 0.66 0.47
 -10 4 6 0.09 0.44
 -10 4 6 -0.15 0.7
 -8 -4 6 27.44 1.69
 8 -4 -6 26.95 1.69
 -8 -4 6 26.98 1.98
 -8 -4 6 27.5 1.94
 -8 -4 6 27.84 1.84
 -8 4 6 24.69 1.73
 8 4 -6 27.01 1.99
 -8 4 6 30.43 2.39
 -6 -4 6 26.31 1.62
 -6 -4 6 27.25 1.78
 -6 -4 6 26.62 1.89
 -6 -4 6 31.26 1.98
 6 -4 -6 24.37 1.62
 6 4 -6 24.6 1.91
 -6 4 6 25.03 2.24
 -4 -4 6 22.34 1.54
 -4 -4 6 21.29 1.68
 -4 -4 6 20.58 1.64
 4 -4 -6 21.86 1.38
 -4 -4 6 22.67 1.35
 4 4 -6 22.52 1.67
 -4 4 6 19.93 2.02
 2 -4 -6 13.85 0.96
 -2 -4 6 13.74 1.19
 -2 -4 6 14.16 1.22
 -2 -4 6 15.44 1.31
 -2 -4 6 14.58 1.11
 2 4 -6 14.76 1.26
 -2 4 6 13.09 1.65
 0 -4 6 30.78 2.07
 0 -4 6 22.84 1.97
 0 -4 6 35.2 2.17
 0 -4 6 29.77 1.92
 0 4 6 27.76 2.35
 0 4 -6 28.85 2.06
 2 -4 6 41.15 2.67
 2 -4 6 41.7 2.52
 2 -4 6 34.8 2.6
 2 -4 6 45.81 2.79
 -2 4 -6 37.72 2.64
 2 4 6 32.36 2.85
 4 -4 6 0.87 0.42
 4 -4 6 0.92 0.36
 4 -4 6 0.05 0.48
 4 4 6 0.12 0.37
 4 4 6 0.3 0.31
 4 4 6 0.58 0.24
 4 4 6 0.91 0.62
 -4 4 -6 0.25 0.48
 6 -4 6 3.39 0.77
 6 -4 6 3.03 0.62
 6 4 6 3.92 0.7
 6 4 6 3.46 0.93
 6 4 6 3.6 0.57
 -6 4 -6 3.62 0.68
 6 4 6 4.91 0.49
 8 -4 6 42.15 2.88
 8 -4 6 43.77 3.09
 -8 4 -6 42.37 2.92
 8 4 6 42.28 2.79
 8 4 6 47.69 3.02
 8 4 6 38.54 3.08
 8 4 6 43.28 2.67
 10 -4 6 1.05 0.69
 10 -4 6 0.03 0.42
 10 4 6 -0.39 0.61
 10 4 6 0.09 0.42
 10 4 6 0.42 0.52
 10 4 6 0.02 0.29
 -12 -4 -6 3.77 0.47
 12 -4 6 4.14 1.01
 12 -4 6 2.92 0.62
 12 4 6 3.75 0.67
 12 4 6 3.65 0.92
 12 4 6 3.44 0.86
 12 4 6 3.13 0.5
 14 -4 6 13.84 1.27
 14 -4 6 16.67 1.84
 14 4 6 13.98 1.51
 14 4 6 14.73 1.15
 14 4 6 12.59 1.32
 14 4 6 12.86 1.6
 16 -4 6 17.18 1.49
 16 -4 6 23.62 2.29
 16 4 6 17.17 1.81
 16 4 6 17.57 1.39
 16 4 6 21.08 2.12
 18 -4 6 3.6 0.73
 18 -4 6 4.69 1.3
 18 4 6 2.26 0.88
 18 4 6 1.88 0.94
 18 4 6 2.43 0.57
 20 -4 6 1.99 0.67
 20 4 6 0.79 0.88
 20 4 6 2.1 0.96
 22 -4 6 4.61 0.92
 22 4 6 6.77 1.37
 22 4 6 5.35 1.19
 24 -4 6 0.41 0.73
 24 4 6 0.25 1.01
 24 4 6 -0.37 0.78
 26 4 6 0.05 0.98
 26 4 6 0.17 1.05
 28 4 6 7.38 1.67
 28 4 6 9.5 1.58
 37 -5 -6 3.85 1.25
 37 5 -6 1.83 1.24
 35 -5 -6 15.7 1.26
 35 -5 -6 12.76 1.85
 35 5 -6 11.92 1.91
 33 -5 -6 4.97 1.24
 -33 5 6 3.36 0.7
 33 5 -6 4.11 1.25
 31 -5 -6 7.84 1.38
 31 5 -6 9.62 1.48
 -31 5 6 9.47 0.96
 29 -5 -6 8.57 1.3
 -29 5 6 8.31 0.78
 29 5 -6 6.46 1.22
 -29 5 6 6.46 1.11
 -29 5 6 6.57 0.79
 27 -5 -6 41.68 3.19
 -27 5 6 38.79 3.17
 -27 5 6 46.32 2.82
 -27 5 6 45.14 2.78
 27 5 -6 43.85 3.31
 25 -5 -6 0.21 0.64
 -25 5 6 0.41 0.41
 -25 5 6 1.03 0.43
 -25 5 6 0.3 0.55
 25 5 -6 1.47 0.78
 -25 5 6 0 0.28
 23 -5 -6 12.72 1.42
 23 5 -6 14.05 1.58
 -23 5 6 13.2 1.55
 -23 5 6 15.49 1.15
 -23 5 6 15.16 1.06
 -23 5 6 12.85 1.11
 21 -5 -6 32.51 2.35
 -21 -5 6 36.61 2.44
 -21 5 6 30.85 2.05
 21 5 -6 32 2.46
 -21 5 6 33.23 2.53
 -21 5 6 33.75 2.13
 -21 5 6 31.36 2.09
 19 -5 -6 10.32 1.08
 -19 -5 6 13.35 1.21
 -19 5 6 8.84 1.21
 -19 5 6 11.07 0.88
 19 5 -6 8.82 1.19
 17 -5 -6 0.77 0.42
 -17 -5 6 0.93 0.48
 -17 5 6 1.14 0.34
 -17 5 6 1.24 0.59
 17 5 -6 0.34 0.5
 -15 -5 6 47.92 3.35
 15 -5 -6 53.5 3.13
 15 5 -6 48.33 3.38
 -15 5 6 47.42 3.07
 -15 5 6 50.9 3.44
 -13 -5 6 19.41 1.71
 13 -5 -6 24.02 1.46
 -13 5 6 20.7 1.77
 13 5 -6 19.61 1.75
 -13 5 6 21.74 1.46
 11 -5 -6 0.77 0.24
 -11 -5 6 1.22 0.48
 -11 -5 6 0.3 0.34
 -11 5 6 -0.18 0.27
 11 5 -6 0.38 0.49
 -11 5 6 -0.27 0.45
 -11 5 6 -0.57 0.61
 -9 -5 6 16.12 1.28
 -9 -5 6 17.63 1.12
 -9 -5 6 16.04 1.48
 9 -5 -6 16.61 1.08
 9 5 -6 16.35 1.47
 -9 5 6 16.94 1.17
 -9 5 6 20.55 1.55
 -9 5 6 17.08 1.81
 -7 -5 6 94.97 5.49
 -7 -5 6 92.66 5.88
 -7 -5 6 94.08 5.65
 -7 -5 6 101.88 5.91
 7 -5 -6 91.37 5.46
 -7 5 6 87.29 6.15
 7 5 -6 89.36 5.78
 -5 -5 6 2.67 0.57
 -5 -5 6 3.18 0.66
 -5 -5 6 2.1 0.25
 -5 -5 6 2.11 0.42
 5 -5 -6 2.2 0.25
 -5 5 6 2.09 0.81
 5 5 -6 2.39 0.57
 -3 -5 6 4.66 0.38
 -3 -5 6 5.06 0.82
 -3 -5 6 6.31 0.66
 3 5 -6 4.91 0.74
 -3 5 6 5.05 1.12
 -1 -5 6 57.79 3.58
 -1 -5 6 59.14 3.61
 -1 -5 6 65.51 3.86
 -1 5 6 49.01 3.97
 1 5 -6 53.16 3.69
 1 -5 6 33.16 2.19
 1 -5 6 26.75 1.89
 1 5 6 25.03 2.28
 -1 5 -6 24.87 2.01
 1 5 6 27.51 1.86
 3 -5 6 0.24 0.51
 3 -5 6 0.35 0.33
 3 5 6 0.39 0.38
 -3 5 -6 1 0.5
 3 5 6 -0.28 0.59
 5 -5 6 14.97 1.25
 5 -5 6 16.62 1.53
 5 5 6 14.47 1.18
 5 5 6 15.57 1.33
 5 5 6 14.17 1.58
 -5 5 -6 14.03 1.34
 5 5 6 15.81 1.06
 7 -5 6 37.24 2.74
 7 -5 6 48.31 3.11
 7 5 6 43.66 2.87
 7 5 6 41.34 2.68
 7 5 6 39.34 3.11
 -7 5 -6 42.58 2.89
 7 5 6 40.73 2.56
 9 -5 6 24.76 1.89
 9 -5 6 33.87 2.33
 9 5 6 26.81 2.09
 9 5 6 25.65 1.73
 9 5 6 25.63 1.87
 9 5 6 23.69 2.18
 -9 5 -6 26.66 2.03
 11 -5 6 0.86 0.67
 11 -5 6 1 0.44
 11 5 6 0.19 0.55
 11 5 6 0.47 0.32
 11 5 6 0.1 0.61
 11 5 6 0.19 0.41
 13 -5 6 24.69 2.17
 13 -5 6 21.07 1.59
 13 5 6 20.06 1.48
 13 5 6 16.57 1.82
 13 5 6 20.99 1.66
 13 5 6 20.55 1.92
 15 -5 6 10.95 1.18
 15 -5 6 15.17 1.87
 15 5 6 12.76 1.55
 15 5 6 12.57 1.3
 15 5 6 15.15 1.69
 15 5 6 13.87 1.13
 17 -5 6 11.13 1.68
 17 5 6 5.65 0.75
 17 5 6 6.81 1.16
 17 5 6 6.1 1.25
 19 -5 6 18.19 2.24
 19 5 6 14.67 1.73
 19 5 6 15.16 1.91
 21 -5 6 3.15 1.26
 21 5 6 2.47 1.08
 21 5 6 2.91 1.1
 23 5 6 15.49 1.85
 23 5 6 15.38 2.07
 25 5 6 -0.11 0.88
 25 5 6 0.2 1.02
 27 5 6 7.49 1.41
 27 5 6 7.46 1.69
 36 -6 -6 5.88 1.43
 36 6 -6 11.31 1.77
 34 -6 -6 8.04 1.42
 -34 6 6 5.62 1.23
 34 6 -6 6.72 1.45
 32 -6 -6 -0.38 0.78
 32 6 -6 0.8 0.96
 -32 6 6 -0.14 0.5
 30 -6 -6 10.82 1.47
 -30 6 6 8.11 0.82
 30 6 -6 10.44 1.48
 -30 6 6 6.92 0.86
 28 -6 -6 3.58 0.98
 28 6 -6 4.99 1.17
 -28 6 6 3.69 0.61
 -28 6 6 2.59 0.93
 -28 6 6 3.96 0.54
 26 -6 -6 8.45 1.24
 -26 6 6 10.26 1.39
 -26 6 6 11.11 1.02
 26 6 -6 7.89 1.32
 -26 6 6 10.06 0.88
 24 -6 -6 6.81 1.12
 -24 -6 6 9.75 1.45
 24 6 -6 8.05 1.26
 -24 6 6 8.75 0.76
 -24 6 6 11.36 1.35
 -24 6 6 7.14 0.77
 -24 6 6 7.54 0.78
 22 -6 -6 5.71 0.93
 -22 -6 6 6.91 1.03
 -22 6 6 6.43 1.1
 -22 6 6 7.27 0.66
 -22 6 6 7.19 0.74
 22 6 -6 6.05 1.01
 -22 6 6 5.76 0.65
 -20 -6 6 22.64 1.87
 20 -6 -6 19.65 1.7
 -20 6 6 21.59 1.91
 -20 6 6 22.26 1.5
 20 6 -6 22.83 1.95
 18 -6 -6 16.13 1.46
 -18 -6 6 18.9 1.67
 -18 6 6 21.59 1.78
 18 6 -6 18.8 1.68
 -18 6 6 19.65 1.35
 16 -6 -6 39.95 2.5
 -16 -6 6 38.55 2.76
 -16 6 6 39.03 2.43
 -16 6 6 33.22 2.74
 16 6 -6 37.92 2.74
 -14 -6 6 10.84 1.28
 14 -6 -6 11.98 0.93
 14 6 -6 8.32 1.17
 -14 6 6 10.08 0.86
 -14 6 6 11.94 0.83
 -14 6 6 10.72 1.27
 12 -6 -6 2.79 0.42
 -12 -6 6 3.56 0.75
 12 6 -6 2.33 0.66
 -12 6 6 4.2 0.79
 -12 6 6 3.15 1.01
 -12 6 6 2.96 0.43
 -10 -6 6 4.99 0.86
 -10 6 6 6.88 0.96
 -10 6 6 3.08 1
 10 6 -6 4.28 0.76
 -8 -6 6 35.56 2.13
 -8 -6 6 35 2.57
 8 6 -6 33.12 2.49
 -8 6 6 35.06 2.88
 -6 -6 6 63.41 4.02
 -6 -6 6 60.18 3.53
 -6 6 6 53.6 4.21
 6 6 -6 60.03 3.92
 -4 -6 6 32.96 2.45
 -4 -6 6 31.96 1.95
 -4 6 6 33.47 2.72
 4 6 -6 33.14 2.34
 -2 -6 6 17.35 1.53
 -2 6 6 15.2 1.09
 2 6 -6 16.22 1.42
 -2 6 6 14.35 1.82
 0 -6 6 28.35 2.1
 0 6 -6 23.76 1.89
 0 6 6 25.08 1.69
 0 6 6 23.65 2.22
 2 -6 6 41.23 2.84
 -2 6 -6 37.85 2.68
 2 6 6 32.57 2.95
 2 6 6 38.97 2.48
 4 -6 6 4.62 0.9
 4 6 6 3.22 0.58
 -4 6 -6 2.6 0.66
 4 6 6 1.74 0.8
 6 -6 6 25.58 2.15
 6 6 6 24.52 1.63
 6 6 6 24.67 1.73
 6 6 6 26.28 1.91
 -6 6 -6 29.04 2.03
 6 6 6 20.4 2.11
 8 -6 6 14.94 1.69
 -8 6 -6 14.53 1.49
 8 6 6 13.52 1.2
 8 6 6 14.01 1.06
 8 6 6 14.6 1.4
 8 6 6 13.55 1.73
 10 -6 6 -0.2 0.68
 10 6 6 0.05 0.49
 -10 6 -6 0.42 0.62
 10 6 6 0.04 0.43
 10 6 6 0.8 0.34
 10 6 6 1.01 0.74
 12 -6 6 0.59 0.8
 12 6 6 -0.78 0.53
 12 6 6 -0.26 0.48
 12 6 6 -0.52 0.31
 12 6 6 -0.78 0.69
 14 -6 6 13.19 1.75
 14 6 6 13.38 1.08
 14 6 6 10.32 1.5
 14 6 6 10.83 1.46
 14 6 6 11.16 1.21
 16 -6 6 15.98 2
 16 6 6 11.08 1.34
 16 6 6 11.75 1.09
 16 6 6 10.21 1.49
 16 6 6 11.91 1.57
 18 -6 6 0.05 0.95
 18 6 6 -0.2 0.4
 18 6 6 0 0.77
 18 6 6 -0.75 0.71
 20 -6 6 4.85 1.4
 20 6 6 3.09 0.99
 20 6 6 4.64 1.2
 22 -6 6 7.2 1.71
 22 6 6 6.18 1.25
 22 6 6 6.8 1.43
 24 6 6 2.55 1.19
 24 6 6 5.27 1.34
 26 6 6 0.44 1.11
 26 6 6 -0.19 0.94
 35 -7 -6 -0.21 0.89
 35 7 -6 -0.58 0.85
 33 -7 -6 -0.1 0.89
 33 7 -6 -0.89 0.91
 -33 7 6 -0.26 0.51
 31 -7 -6 0.76 0.89
 -31 7 6 0.4 0.51
 31 7 -6 0.16 0.81
 29 -7 -6 8.05 1.27
 29 7 -6 9.45 1.48
 -29 7 6 6.81 0.85
 -29 7 6 10.75 0.92
 27 -7 -6 3.34 0.92
 27 7 -6 3.82 1
 -27 7 6 4.82 0.59
 -27 7 6 3.95 0.62
 25 -7 -6 0.99 0.69
 -25 -7 6 1.72 0.72
 -25 7 6 1.65 0.5
 -25 7 6 1.36 0.75
 -25 7 6 1.51 0.42
 -25 7 6 1.04 1.17
 25 7 -6 2.39 0.84
 -23 -7 6 5.9 1.02
 23 -7 -6 3.89 0.87
 -23 7 6 5.82 1.07
 -23 7 6 7.64 1.76
 -23 7 6 5.51 0.63
 23 7 -6 4.95 1
 -23 7 6 5.76 0.59
 -23 7 6 5.33 0.63
 21 -7 -6 9.52 1.21
 -21 -7 6 13.59 1.53
 -21 7 6 14.61 1.58
 -21 7 6 12.33 1.01
 -21 7 6 12.3 1.04
 21 7 -6 12.72 1.47
 -21 7 6 13.19 2.25
 19 -7 -6 0 0.44
 -19 -7 6 0.75 0.59
 19 7 -6 1.14 0.66
 -19 7 6 1.18 0.64
 -19 7 6 1.9 0.42
 -19 7 6 1.23 1.29
 -17 -7 6 1.16 0.59
 17 -7 -6 0.68 0.43
 -17 7 6 0.64 0.32
 -17 7 6 1.07 1.13
 -17 7 6 -0.05 0.52
 17 7 -6 0.61 0.67
 -15 -7 6 1.33 0.67
 -15 7 6 2.16 0.78
 15 7 -6 2.6 0.77
 -15 7 6 2 0.39
 -15 7 6 2.31 1.26
 -13 -7 6 21.93 1.83
 -13 7 6 20.66 1.32
 -13 7 6 24.72 2.72
 -13 7 6 19.39 1.83
 -13 7 6 19.05 1.39
 13 7 -6 18.51 1.77
 -11 -7 6 2.54 0.73
 -11 7 6 3.38 1.49
 -11 7 6 2.68 0.72
 11 7 -6 1.29 0.68
 -11 7 6 2.48 0.99
 -9 -7 6 3.92 0.86
 9 7 -6 4.38 0.83
 -9 7 6 5.8 0.93
 -9 7 6 4.17 1.16
 -7 -7 6 -0.12 0.27
 -7 -7 6 0.25 0.54
 -7 7 6 0.01 0.7
 7 7 -6 0.35 0.56
 -5 -7 6 12.93 1.42
 -5 7 6 10.57 1.55
 5 7 -6 10.62 1.19
 -3 -7 6 17.33 1.63
 3 7 -6 17.02 1.51
 -3 7 6 14.98 1.9
 -1 -7 6 11.85 1.46
 -1 7 6 11.48 1.64
 -1 7 6 13.58 1
 1 7 -6 14.24 1.35
 1 -7 6 22.43 1.88
 -1 7 -6 17.63 1.69
 1 7 6 17.37 2
 1 7 6 21.39 1.47
 3 -7 6 2.35 0.76
 -3 7 -6 3.19 0.76
 3 7 6 2.48 0.52
 3 7 6 2.16 0.89
 5 -7 6 7.22 1.13
 -5 7 -6 6.38 1.01
 5 7 6 6.85 0.67
 5 7 6 8.21 0.92
 5 7 6 5.92 1.19
 7 -7 6 6.01 1.13
 -7 7 -6 5.48 0.9
 7 7 6 5.41 0.57
 7 7 6 4 0.62
 7 7 6 4.56 0.78
 7 7 6 3.11 1.03
 9 -7 6 30.83 2.48
 9 7 6 29.35 1.91
 9 7 6 24.13 2.39
 9 7 6 28.25 2.02
 9 7 6 31.47 2.28
 -9 7 -6 28.39 2.29
 11 -7 6 0.44 0.79
 11 7 6 0.23 0.71
 11 7 6 1.45 0.44
 11 7 6 1.44 0.7
 11 7 6 2.68 0.6
 13 -7 6 1.81 0.87
 13 7 6 -0.17 0.48
 13 7 6 -0.76 0.66
 13 7 6 1.35 0.71
 13 7 6 0.28 0.38
 15 -7 6 0.81 0.96
 15 7 6 0.97 0.76
 15 7 6 0.4 0.58
 15 7 6 1.23 0.83
 15 7 6 1.39 0.47
 17 -7 6 1.85 1.1
 17 7 6 2.74 0.58
 17 7 6 1.06 0.85
 17 7 6 3.73 1.01
 19 -7 6 -0.43 1.05
 19 7 6 -0.04 0.79
 19 7 6 -0.2 0.76
 21 -7 6 -0.97 0.97
 21 7 6 -0.11 0.9
 21 7 6 0.64 0.88
 23 -7 6 -0.88 1.16
 23 7 6 2.09 1.01
 23 7 6 1.86 1.09
 25 7 6 1.07 1.03
 25 7 6 2.01 1.21
 32 -8 -6 0.82 0.83
 -32 8 6 0.67 0.54
 32 8 -6 0.39 0.85
 30 -8 -6 2.72 0.92
 -30 8 6 1.35 0.56
 30 8 -6 1.32 0.89
 -30 8 6 1.23 0.52
 28 -8 -6 0.71 0.8
 -28 8 6 0.3 0.48
 28 8 -6 -0.61 0.81
 -28 8 6 -1.41 1
 -28 8 6 0.24 0.43
 26 -8 -6 -0.63 0.62
 -26 -8 6 0.46 0.66
 26 8 -6 0.17 0.82
 -26 8 6 0 0.44
 -26 8 6 0.74 0.42
 -26 8 6 0.46 1.21
 24 -8 -6 7.46 1.15
 -24 -8 6 10.35 1.41
 -24 8 6 7.17 0.82
 -24 8 6 8.78 1.32
 -24 8 6 9.92 2.03
 24 8 -6 10.03 1.36
 -24 8 6 9.89 0.89
 22 -8 -6 1.76 0.66
 -22 -8 6 0.45 0.65
 -22 8 6 1.62 1.24
 22 8 -6 0.68 0.74
 -22 8 6 1.66 0.75
 -20 -8 6 -0.93 0.53
 20 8 -6 0.36 0.72
 -20 8 6 0.4 0.33
 -20 8 6 0.71 0.68
 -20 8 6 0.56 1.24
 -18 -8 6 3.91 0.92
 18 8 -6 4.04 0.97
 -18 8 6 5.79 1.03
 -18 8 6 4.59 1.68
 -18 8 6 4.17 0.54
 -16 -8 6 14.12 1.59
 -16 8 6 15.14 2.53
 16 8 -6 11.85 1.42
 -16 8 6 13.21 1.51
 -16 8 6 11.66 1.02
 -14 -8 6 1.1 0.69
 -14 8 6 0.69 0.68
 14 8 -6 1.37 0.66
 -14 8 6 -0.2 1.05
 -12 -8 6 0.61 0.65
 -12 8 6 1.16 0.66
 12 8 -6 0.6 0.65
 -12 8 6 0.81 1.31
 -12 8 6 1.52 0.93
 -10 -8 6 8.43 1.26
 -10 8 6 8.64 1.54
 -10 8 6 12.82 2.18
 10 8 -6 10.7 1.3
 -10 8 6 12.23 1.38
 -8 -8 6 6.68 1.09
 -8 8 6 6.47 1.32
 -8 8 6 6.3 1.7
 8 8 -6 7.01 1.01
 -6 -8 6 0.19 0.58
 -6 8 6 0.99 1.21
 6 8 -6 1.05 0.59
 -6 8 6 0.28 0.72
 -4 -8 6 8.51 1.22
 4 8 -6 6.86 0.97
 -4 8 6 5.74 1.25
 -2 -8 6 10.21 1.44
 2 8 -6 13.14 1.37
 -2 8 6 12.65 1.77
 -2 8 6 14.17 0.99
 0 -8 6 8.03 1.22
 0 8 6 5.52 0.65
 0 8 6 4.59 1.2
 0 8 -6 8.02 1.08
 2 -8 6 1.37 0.74
 2 8 6 1.81 0.47
 -2 8 -6 1.11 0.61
 2 8 6 0.64 0.77
 4 -8 6 7.07 1.18
 -4 8 -6 7.01 1.07
 4 8 6 6.78 1.38
 4 8 6 7.63 0.89
 6 -8 6 5.89 1.15
 6 8 6 5.88 0.84
 6 8 6 5.34 1.24
 -6 8 -6 6.06 1.01
 6 8 6 6.84 0.65
 6 8 6 4.71 0.66
 8 -8 6 1.43 0.82
 8 8 6 0.75 0.47
 8 8 6 -0.16 0.5
 -8 8 -6 0.5 0.61
 8 8 6 0.55 0.37
 8 8 6 -0.4 0.69
 10 -8 6 4.32 1.14
 10 8 6 2.5 0.61
 -10 8 -6 4.06 0.86
 10 8 6 3.53 0.8
 10 8 6 4.19 0.58
 10 8 6 3.38 1.02
 12 -8 6 2.02 0.97
 12 8 6 3.45 0.57
 12 8 6 2.25 0.95
 12 8 6 3.06 0.83
 12 8 6 4.12 0.71
 14 -8 6 -0.17 0.87
 14 8 6 0.61 0.58
 14 8 6 1.28 0.48
 14 8 6 1.36 0.88
 14 8 6 1.46 0.8
 16 -8 6 1.12 1.04
 16 8 6 -1.05 0.8
 16 8 6 0.38 0.49
 16 8 6 -1.31 0.7
 18 -8 6 5.49 1.51
 18 8 6 3.15 1.09
 18 8 6 3.68 0.69
 18 8 6 3.69 1.2
 20 -8 6 0.54 1.01
 20 8 6 -0.84 0.83
 20 8 6 0.1 0.86
 22 -8 6 0.02 1.21
 22 8 6 0.53 1.03
 22 8 6 0.5 1.03
 24 8 6 -0.1 0.99
 31 -9 -6 2.2 0.96
 -31 9 6 2 0.63
 31 9 -6 4.55 1.17
 -29 9 6 10.88 1.02
 -29 9 6 7.89 0.94
 29 9 -6 8.12 1.48
 -27 -9 6 14.36 2
 27 9 -6 12.77 1.71
 -27 9 6 15.22 1.28
 -25 -9 6 6.05 1.19
 -25 9 6 5.88 0.69
 -25 9 6 5.58 1.83
 25 9 -6 4.92 1.11
 -25 9 6 3.39 0.64
 -23 -9 6 11.26 1.48
 23 9 -6 9.24 1.38
 -23 9 6 7.59 0.88
 -23 9 6 10.56 0.92
 -23 9 6 12.42 2.32
 -21 -9 6 12.81 1.64
 21 9 -6 12.67 1.58
 -21 9 6 12.13 1.57
 -21 9 6 12.37 2.41
 -19 -9 6 3.19 0.96
 -19 9 6 4.18 1.62
 19 9 -6 5.19 1.09
 -19 9 6 4.85 1.01
 -17 -9 6 2.06 0.84
 -17 9 6 3.88 1.57
 -17 9 6 2.75 0.85
 17 9 -6 1.52 0.8
 -15 -9 6 16.5 1.81
 -15 9 6 17.88 1.81
 15 9 -6 12.78 1.59
 -15 9 6 19.03 2.91
 -13 -9 6 0.96 0.74
 13 9 -6 1.08 0.67
 -13 9 6 1.15 0.72
 -13 9 6 1.6 1.28
 -11 -9 6 2.05 0.86
 11 9 -6 2.45 0.77
 -11 9 6 1.68 1.42
 -11 9 6 1.86 1.06
 -11 9 6 1.28 0.76
 -9 -9 6 5.93 1.1
 -9 9 6 6.54 1.78
 9 9 -6 5.56 0.97
 -9 9 6 7.52 1.42
 -7 -9 6 19.55 1.92
 -7 9 6 17.3 2.22
 -7 9 6 22.93 2.81
 7 9 -6 20.97 1.82
 -5 -9 6 0.13 0.64
 -5 9 6 -0.95 1.02
 -5 9 6 1.09 0.85
 5 9 -6 0.9 0.63
 -3 -9 6 0.47 0.67
 -3 9 6 0.45 0.29
 -3 9 6 0.21 0.77
 3 9 -6 0.72 0.63
 -1 -9 6 19.68 1.82
 -1 9 6 16.86 1.24
 -1 9 6 16.55 2.05
 1 9 -6 14 1.59
 1 -9 6 7.56 1.19
 1 9 6 4.94 1.21
 1 9 6 6.28 0.71
 -1 9 -6 4 0.88
 3 -9 6 0.64 0.71
 3 9 6 0 0.41
 3 9 6 -0.45 0.71
 -3 9 -6 0.74 0.6
 5 -9 6 10.84 1.6
 5 9 6 11.84 1.69
 5 9 6 13.09 1.25
 -5 9 -6 12.15 1.38
 7 -9 6 14.43 1.75
 7 9 6 11.16 1.24
 -7 9 -6 10.06 1.31
 7 9 6 10.58 1.67
 7 9 6 11.03 1.08
 7 9 6 12.3 1
 9 -9 6 4.72 1.19
 9 9 6 2.81 1.08
 9 9 6 2.56 0.59
 9 9 6 3.66 0.55
 9 9 6 3.6 0.8
 -9 9 -6 2.74 0.84
 11 -9 6 0.14 0.89
 11 9 6 -0.12 0.78
 11 9 6 0.37 0.41
 11 9 6 0.54 0.52
 11 9 6 0.2 0.64
 13 -9 6 6.95 1.41
 13 9 6 6.79 0.82
 13 9 6 6.78 1.35
 13 9 6 6.23 0.89
 13 9 6 7.05 1.18
 15 -9 6 2.53 1.11
 15 9 6 4.57 0.71
 15 9 6 3.59 1.04
 15 9 6 3.28 0.97
 15 9 6 2.32 1
 17 -9 6 2.31 1.21
 17 9 6 0.62 0.53
 17 9 6 1.13 0.95
 17 9 6 0.42 0.81
 19 -9 6 6.73 1.64
 19 9 6 7.76 1.48
 19 9 6 7.6 1.45
 21 -9 6 -0.88 1.09
 21 9 6 0.09 0.94
 21 9 6 0.85 1.01
 -28 10 6 5.29 0.75
 28 10 -6 4.07 1.12
 -28 10 6 2.89 0.66
 -26 -10 6 2.8 0.99
 -26 10 6 2.68 0.62
 -26 10 6 2.33 0.59
 26 10 -6 3.18 1.08
 -24 -10 6 -0.32 0.72
 24 10 -6 -1.02 0.73
 -24 10 6 -0.05 0.45
 -24 10 6 0.46 0.48
 -22 -10 6 14.44 1.86
 22 10 -6 19.63 2.02
 -20 -10 6 20.77 2.22
 20 10 -6 22.34 2.13
 -18 -10 6 0.29 0.71
 18 10 -6 2.34 0.84
 -18 10 6 0.64 1.32
 -18 10 6 -0.12 0.66
 -16 -10 6 0.67 0.75
 16 10 -6 0.2 0.72
 -16 10 6 1.31 0.75
 -16 10 6 1.01 1.39
 -14 -10 6 21.62 2.07
 -14 10 6 20.26 3.07
 -14 10 6 19.92 1.91
 14 10 -6 20.85 1.96
 -12 -10 6 21.08 2.12
 -12 10 6 27.56 3.19
 -12 10 6 25.98 2.12
 12 10 -6 22.76 2.12
 -10 -10 6 0.19 0.63
 -10 10 6 -0.46 1.24
 -10 10 6 0.08 0.88
 10 10 -6 1.11 0.67
 -8 -10 6 15.65 1.85
 -8 10 6 18.09 2.89
 8 10 -6 16.24 1.73
 -8 10 6 17.76 2.19
 -6 -10 6 11.64 1.59
 6 10 -6 10.04 1.31
 -6 10 6 9.69 1.7
 -6 10 6 11.29 2.36
 -4 -10 6 1.27 0.74
 -4 10 6 1.08 1
 -4 10 6 2.84 1.44
 4 10 -6 1.52 0.74
 -4 10 6 2.17 0.38
 -2 -10 6 12.55 1.6
 -2 10 6 11.69 0.96
 -2 10 6 14.36 2.48
 2 10 -6 12.12 1.38
 -2 10 6 7.24 1.6
 0 -10 6 25.68 2.31
 0 10 6 21.26 2.36
 0 10 6 25.51 1.74
 0 10 -6 25.05 2.1
 2 -10 6 9.57 1.5
 -2 10 -6 9.98 1.27
 2 10 6 7.57 1.56
 2 10 6 9.09 0.96
 4 -10 6 1.03 0.84
 4 10 6 0.01 0.79
 4 10 6 0.03 0.45
 -4 10 -6 0.79 0.72
 6 -10 6 2.64 1.03
 6 10 6 3.27 0.53
 -6 10 -6 2.15 0.81
 6 10 6 3.84 0.76
 6 10 6 2.92 0.57
 6 10 6 1.43 1
 8 -10 6 17.93 2.04
 8 10 6 15.3 1.23
 -8 10 -6 16.48 1.71
 8 10 6 14.03 1.26
 8 10 6 11.39 1.77
 8 10 6 14.01 1.49
 10 -10 6 -0.5 0.79
 -10 10 -6 0.2 0.68
 10 10 6 0.41 0.92
 10 10 6 0.79 0.45
 10 10 6 -0.08 0.51
 10 10 6 1.8 0.73
 12 -10 6 3.13 1.07
 12 10 6 0.64 0.57
 12 10 6 2.36 0.57
 12 10 6 1.26 0.78
 12 10 6 1.94 0.97
 14 -10 6 0.01 1
 14 10 6 0.61 0.98
 14 10 6 0.78 0.62
 14 10 6 2.04 0.86
 14 10 6 2.24 0.6
 16 -10 6 6.41 1.53
 16 10 6 8.77 1.03
 16 10 6 6.46 1.39
 16 10 6 7.42 1.32
 18 -10 6 0.49 1.12
 18 10 6 0.09 0.88
 18 10 6 -0.04 0.65
 18 10 6 -0.16 0.8
 20 10 6 5.76 1.38
 20 10 6 6.69 1.5
 -27 -11 6 5.51 1.3
 -27 11 6 7.57 0.87
 -27 11 6 4.3 0.76
 27 11 -6 6.05 1.3
 -25 -11 6 -1.4 0.68
 25 11 -6 0.49 0.87
 -25 11 6 -0.32 0.5
 -25 11 6 -0.25 0.5
 -23 -11 6 4.38 1.13
 23 11 -6 3.43 1.04
 -23 11 6 3.13 0.64
 -23 11 6 4.32 0.65
 -21 -11 6 14.13 1.87
 21 11 -6 11.07 1.57
 -19 -11 6 0.49 0.81
 19 11 -6 0.03 0.76
 -17 -11 6 -0.29 0.65
 17 11 -6 0.75 0.72
 -15 -11 6 19.91 2.23
 15 11 -6 17.78 1.9
 -15 11 6 18.25 2.06
 -13 -11 6 8.19 1.47
 -13 11 6 7.92 1.3
 13 11 -6 9.14 1.33
 -11 -11 6 0.33 0.7
 -11 11 6 1.61 1.46
 11 11 -6 1.44 0.73
 -9 -11 6 2.97 0.98
 -9 11 6 3.76 1.2
 -9 11 6 3.67 1.66
 9 11 -6 2.79 0.83
 -7 -11 6 23.97 2.48
 7 11 -6 24.01 2.1
 -7 11 6 24.56 2.48
 -7 11 6 21.29 3.18
 -5 -11 6 8.48 1.45
 -5 11 6 9.33 2.27
 5 11 -6 9.48 1.24
 -5 11 6 7.84 1.53
 -5 11 6 9.18 0.82
 -3 -11 6 1.17 0.78
 -3 11 6 0.78 1.3
 3 11 -6 1.58 0.72
 -3 11 6 0.59 0.37
 -3 11 6 0.67 0.87
 -1 -11 6 11.59 1.67
 -1 11 6 8.39 1.64
 -1 11 6 11.09 2.43
 -1 11 6 12.4 1.03
 1 11 -6 9.6 1.32
 1 -11 6 15.81 1.89
 1 11 6 13.7 1.96
 -1 11 -6 13.31 1.51
 1 11 6 13.52 1.23
 3 -11 6 9.91 1.54
 -3 11 -6 4.95 1.07
 3 11 6 5.8 1.45
 3 11 6 7.59 0.91
 5 -11 6 6.93 1.36
 5 11 6 6.13 1.34
 5 11 6 7.36 0.95
 -5 11 -6 5.74 1.12
 7 -11 6 2.42 1.05
 -7 11 -6 4.52 0.98
 7 11 6 3.53 0.65
 7 11 6 5.29 0.87
 7 11 6 4.22 0.64
 7 11 6 3.3 1.14
 9 -11 6 23.8 2.47
 9 11 6 19.31 1.85
 9 11 6 20.34 1.57
 9 11 6 17.5 2.19
 -9 11 -6 21.83 1.92
 9 11 6 17.44 1.55
 11 -11 6 -1.31 0.84
 11 11 6 0.3 0.7
 11 11 6 0.11 0.56
 11 11 6 0.03 0.83
 11 11 6 0.94 0.52
 13 -11 6 5.16 1.37
 13 11 6 2.98 1.11
 13 11 6 3.88 1.05
 13 11 6 5.44 0.82
 13 11 6 2.66 0.73
 15 -11 6 5.89 1.51
 15 11 6 5.52 0.9
 15 11 6 5.78 1.19
 15 11 6 4.5 1.29
 17 -11 6 5.36 1.45
 17 11 6 3.3 1.15
 17 11 6 4.65 0.84
 17 11 6 1.43 0.99
 -24 -12 6 1.28 0.97
 -24 12 6 0.75 0.51
 -22 -12 6 0.44 0.88
 22 12 -6 1.77 0.96
 -20 -12 6 -0.61 0.75
 20 12 -6 0.12 0.83
 -18 -12 6 3.33 1.09
 18 12 -6 2.65 0.98
 -16 -12 6 -0.29 0.8
 16 12 -6 -0.43 0.77
 -14 -12 6 4.84 1.11
 14 12 -6 3.81 1.05
 -12 -12 6 0 0.7
 12 12 -6 0.91 0.78
 -10 -12 6 1.21 0.87
 10 12 -6 -0.24 0.75
 -8 -12 6 -1.2 0.68
 -8 12 6 -0.32 1.03
 8 12 -6 0.56 0.74
 -6 -12 6 4.58 1.19
 6 12 -6 2.57 0.92
 -6 12 6 1.77 1.24
 -4 -12 6 2.13 1.05
 4 12 -6 2.27 0.84
 -4 12 6 3.39 1.22
 -4 12 6 2.5 0.49
 -2 -12 6 -0.31 0.79
 2 12 -6 -0.06 0.71
 -2 12 6 0.36 0.4
 -2 12 6 -1.92 0.77
 0 -12 6 3.59 1.16
 0 12 6 3.78 0.64
 0 12 6 2.99 1.27
 0 12 -6 2.75 0.9
 2 -12 6 1.33 0.92
 -2 12 -6 1.07 0.74
 2 12 6 0.59 0.96
 2 12 6 1.54 0.57
 4 -12 6 -0.97 0.81
 4 12 6 0.14 0.45
 4 12 6 -0.25 0.81
 4 12 6 0.94 0.55
 -4 12 -6 -0.25 0.66
 4 12 6 -0.51 0.45
 6 -12 6 -0.79 0.81
 6 12 6 -0.71 0.52
 6 12 6 0.3 0.48
 -6 12 -6 0.17 0.71
 6 12 6 0.48 0.5
 6 12 6 -1.24 0.7
 8 -12 6 5.77 1.4
 8 12 6 6.14 0.8
 -8 12 -6 5.4 1.11
 8 12 6 3.37 0.86
 8 12 6 2.96 0.69
 8 12 6 2.59 1.11
 10 -12 6 2.57 1.15
 10 12 6 0.7 1.03
 10 12 6 2.19 0.62
 10 12 6 0.85 0.59
 10 12 6 2.21 0.81
 12 -12 6 1.81 1.06
 12 12 6 0.94 0.64
 12 12 6 1.9 1.11
 12 12 6 2.33 0.89
 12 12 6 1.68 0.63
 14 -12 6 1.95 1.3
 14 12 6 2.36 1.05
 14 12 6 3.46 1.08
 14 12 6 2.18 0.72
 -19 -13 6 -0.1 0.75
 19 13 -6 1.78 0.87
 -17 -13 6 -0.7 0.72
 17 13 -6 -0.4 0.81
 -15 -13 6 -0.43 0.82
 15 13 -6 0.35 0.74
 -13 -13 6 3.49 1.2
 13 13 -6 0.58 0.8
 -11 -13 6 6.66 1.47
 11 13 -6 6.82 1.17
 -9 -13 6 5.27 1.34
 -9 13 6 3.89 1.32
 9 13 -6 2.51 0.96
 -7 -13 6 4.36 1.21
 -7 13 6 4.68 1.5
 7 13 -6 5.96 1.14
 -5 -13 6 0.47 1.01
 -5 13 6 0 0.38
 5 13 -6 -0.48 0.74
 -5 13 6 0.34 0.93
 -3 -13 6 6.52 1.45
 3 13 -6 9.77 1.43
 -3 13 6 10.13 0.97
 -3 13 6 10.56 1.83
 -1 -13 6 0.41 0.81
 -1 13 6 0.83 1.08
 1 13 -6 1.14 0.76
 -1 13 6 0.31 0.47
 1 -13 6 2.37 1.02
 -1 13 -6 0.79 0.86
 1 13 6 0.53 0.91
 1 13 6 1.55 0.59
 3 -13 6 0.96 1.02
 3 13 6 3.48 0.71
 3 13 6 2.91 1.18
 -3 13 -6 2.38 0.88
 5 -13 6 4.65 1.34
 5 13 6 4.94 0.76
 -5 13 -6 4.84 1.11
 5 13 6 3.71 1.22
 5 13 6 4.41 0.86
 5 13 6 3.49 0.68
 7 -13 6 -1.86 0.81
 7 13 6 0.24 0.56
 7 13 6 0.19 0.62
 7 13 6 1.13 0.98
 7 13 6 0.12 0.52
 -7 13 -6 0.36 0.82
 9 -13 6 1.4 1.06
 9 13 6 -0.44 0.59
 9 13 6 0.47 0.57
 9 13 6 -0.37 0.9
 9 13 6 0.1 0.67
 -12 -14 6 2.5 1.14
 12 14 -6 0.99 0.82
 -10 -14 6 10.74 1.72
 10 14 -6 9.26 1.41
 -8 -14 6 0.55 0.89
 8 14 -6 1.83 0.95
 -6 -14 6 -0.31 0.9
 -6 14 6 0.6 1.14
 -6 14 6 0.37 0.45
 6 14 -6 -0.61 0.75
 -4 -14 6 4.38 1.35
 -4 14 6 4.73 0.72
 4 14 -6 4.49 1.03
 -4 14 6 5.55 1.45
 -2 -14 6 6.53 1.49
 -2 14 6 6.92 1.56
 2 14 -6 6.32 1.16
 -2 14 6 6.16 0.84
 0 -14 6 4.99 1.3
 0 14 6 3.52 1.31
 0 14 -6 3.28 1.01
 0 14 6 4.41 0.75
 2 -14 6 1.75 1.16
 2 14 6 1.38 0.57
 2 14 6 0.34 0.55
 -2 14 -6 0.07 0.79
 2 14 6 0.11 1.01
 2 14 6 0.69 0.53
 36 0 -7 0.13 1
 34 0 -7 -0.08 0.93
 32 0 -7 0.46 0.88
 -32 0 7 -0.11 0.59
 30 0 -7 0.68 0.83
 -30 0 7 0.3 0.63
 -28 0 7 0.47 0.62
 -28 0 7 -0.29 0.49
 28 0 -7 -0.03 0.73
 26 0 -7 0.5 0.73
 -26 0 7 0.24 0.46
 -26 0 7 -0.12 0.53
 -26 0 7 -0.23 0.35
 24 0 -7 -0.23 0.43
 -24 0 7 -0.24 0.44
 -24 0 7 -0.16 0.41
 -24 0 7 -0.06 0.3
 -24 0 7 0.33 0.33
 24 0 -7 1.1 0.68
 -22 0 7 -0.32 0.4
 -22 0 7 0.49 0.31
 22 0 -7 0.76 0.63
 22 0 -7 0.34 0.39
 -22 0 7 -0.1 0.3
 -22 0 7 0.26 0.46
 -20 0 7 -0.18 0.3
 -20 0 7 -0.03 0.27
 20 0 -7 0.05 0.55
 -20 0 7 0.1 0.48
 -20 0 7 0.14 0.37
 18 0 -7 0.43 0.51
 -18 0 7 -0.05 0.33
 -18 0 7 -0.67 0.37
 -18 0 7 -0.14 0.31
 -18 0 7 0.24 0.35
 16 0 -7 -0.04 0.43
 -16 0 7 0.02 0.34
 -16 0 7 -0.09 0.3
 -16 0 7 0.56 0.32
 -16 0 7 0.1 0.51
 -14 0 7 -0.43 0.29
 -14 0 7 0 0.25
 14 0 -7 0.35 0.42
 -14 0 7 0.26 0.32
 12 0 -7 -0.47 0.36
 -12 0 7 -0.27 0.29
 -12 0 7 -0.28 0.29
 -12 0 7 0.62 0.29
 -10 0 7 0.14 0.32
 10 0 -7 -0.1 0.35
 -10 0 7 -0.16 0.24
 -10 0 7 -0.07 0.28
 -8 0 7 0.44 0.35
 8 0 -7 -0.16 0.31
 -8 0 7 -0.16 0.26
 -8 0 7 -0.07 0.23
 -8 0 7 0.47 0.63
 -6 0 7 -0.04 0.26
 -6 0 7 -0.04 0.61
 6 0 -7 0.12 0.34
 -6 0 7 -0.26 0.3
 -6 0 7 -0.07 0.21
 4 0 -7 -0.01 0.32
 -4 0 7 0.33 0.28
 -4 0 7 -0.77 0.49
 -4 0 7 -0.22 0.31
 2 0 -7 -0.21 0.32
 -2 0 7 -0.18 0.28
 -2 0 7 0.06 0.58
 -2 0 7 -0.14 0.32
 0 0 7 -0.01 0.28
 0 0 7 0.09 0.35
 0 0 7 -0.2 0.49
 0 0 -7 0.24 0.35
 -2 0 -7 0.01 0.36
 2 0 7 0.3 0.3
 2 0 7 0.06 0.37
 2 0 7 0.16 0.58
 4 0 7 -0.1 0.49
 4 0 7 0.2 0.32
 -4 0 -7 -0.25 0.36
 4 0 7 0.25 0.33
 6 0 7 0.04 0.34
 6 0 7 -0.22 0.28
 6 0 7 0.37 0.61
 8 0 7 0.44 0.63
 8 0 7 -0.03 0.32
 8 0 7 0.29 0.37
 10 0 7 -0.11 0.32
 10 0 7 0.52 0.64
 10 0 7 -0.3 0.41
 12 0 7 0.38 0.38
 12 0 7 0.16 0.6
 14 0 7 0.7 0.67
 16 0 7 0.48 0.68
 18 0 7 0.23 0.62
 20 0 7 -0.35 0.66
 22 0 7 0.21 0.75
 24 0 7 0.64 0.75
 37 -1 -7 1.32 1.12
 37 1 -7 3.93 1.35
 35 -1 -7 1.95 1.14
 35 1 -7 1.91 1.15
 33 -1 -7 0.22 0.87
 33 1 -7 1.79 1.03
 31 -1 -7 -0.12 0.82
 31 -1 -7 0.43 0.58
 -31 -1 7 0.17 0.58
 -31 1 7 0.28 0.67
 31 1 -7 -0.08 0.86
 -29 -1 7 10.8 1.31
 29 -1 -7 7.46 1.3
 29 -1 -7 9.25 0.9
 -29 1 7 8.97 0.94
 29 1 -7 8.77 1.44
 -29 1 7 8.58 1.25
 -27 -1 7 -0.03 0.52
 27 -1 -7 -0.25 0.73
 27 -1 -7 -0.32 0.45
 -27 -1 7 0.21 0.33
 27 1 -7 -0.66 0.67
 -27 1 7 0.29 0.61
 -27 1 7 0.51 0.48
 -25 -1 7 1.23 0.5
 -25 -1 7 0.59 0.53
 25 -1 -7 0.03 0.68
 25 -1 -7 0.5 0.41
 -25 -1 7 -0.2 0.29
 -25 1 7 0.27 0.39
 -25 1 7 1.25 0.65
 25 1 -7 -0.51 0.66
 -25 1 7 0.59 0.45
 -25 1 7 0.16 0.3
 -23 -1 7 5.25 0.87
 23 -1 -7 5.98 1.01
 -23 -1 7 5.32 0.7
 -23 -1 7 6.53 0.75
 -23 -1 7 4.64 0.61
 -23 1 7 6 0.99
 -23 1 7 5.06 0.66
 -23 1 7 6.38 0.72
 23 1 -7 6.54 1.01
 -23 1 7 6.28 0.69
 -21 -1 7 30.67 2.28
 21 -1 -7 28.55 2.26
 -21 -1 7 31.39 2.09
 -21 -1 7 30.39 2.06
 -21 -1 7 29.94 1.97
 21 1 -7 30.5 2.34
 -21 1 7 30.37 1.99
 -21 1 7 31.7 2.03
 -21 1 7 30.47 2.31
 -21 1 7 28.21 2.02
 -19 -1 7 9.96 0.96
 -19 -1 7 10.25 0.92
 -19 -1 7 8.17 0.76
 -19 -1 7 8.37 1.03
 19 -1 -7 8.1 1.03
 -19 1 7 8.99 0.83
 -19 1 7 9 1.16
 -19 1 7 8.89 0.79
 19 1 -7 9.85 1.13
 -19 1 7 8.98 0.85
 -17 -1 7 1.69 0.44
 -17 -1 7 0.94 0.3
 -17 -1 7 1.25 0.43
 17 -1 -7 0.16 0.44
 -17 -1 7 0.64 0.48
 -17 1 7 1.09 0.33
 17 1 -7 1.21 0.56
 -17 1 7 0.67 0.36
 -17 1 7 0.73 0.57
 -17 1 7 1.06 0.39
 -15 -1 7 11.66 1.03
 -15 -1 7 11.54 1.1
 -15 -1 7 13.3 0.96
 15 -1 -7 12.53 1.14
 -15 1 7 13.12 1.02
 -15 1 7 14.17 1.32
 -15 1 7 10.51 0.95
 -15 1 7 12.7 1.04
 15 1 -7 13.43 1.21
 -13 -1 7 34.46 2.15
 13 -1 -7 30.63 2.2
 -13 -1 7 33.01 2.23
 -13 -1 7 32.7 2.07
 -13 1 7 32.64 2.09
 -13 1 7 32.31 2.09
 13 1 -7 32.14 2.29
 -13 1 7 32.81 2.17
 -11 -1 7 7.47 0.87
 11 -1 -7 8.58 0.85
 -11 -1 7 8.12 0.75
 -11 -1 7 7.45 0.66
 -11 1 7 7.84 0.71
 -11 1 7 7.02 0.66
 -11 1 7 7.27 0.8
 11 1 -7 6.78 0.87
 -9 -1 7 5.73 0.61
 -9 -1 7 7.12 0.8
 9 -1 -7 4.85 0.64
 -9 -1 7 5.11 0.52
 9 1 -7 5.64 0.74
 -9 1 7 4.63 0.52
 -9 1 7 4.79 0.56
 -9 1 7 6.81 1.14
 -9 1 7 5.91 0.68
 -7 -1 7 20.97 1.41
 -7 -1 7 24.41 1.66
 -7 -1 7 22.7 1.94
 7 -1 -7 21.15 1.54
 -7 -1 7 22.28 1.51
 -7 1 7 23.48 2.09
 -7 1 7 22.33 1.58
 -7 1 7 20.37 1.42
 7 1 -7 22.03 1.62
 -7 1 7 21.47 1.46
 -5 -1 7 27.7 1.93
 -5 -1 7 30.28 1.84
 5 -1 -7 29.25 1.97
 -5 -1 7 31.95 2.1
 -5 -1 7 29.19 2.36
 -5 1 7 26.8 2.38
 -5 1 7 30.49 2.02
 5 1 -7 27.93 2.04
 -5 1 7 31.61 1.91
 -3 -1 7 2.59 0.53
 3 -1 -7 2.65 0.47
 -3 -1 7 2.54 0.44
 -3 -1 7 3.28 0.79
 -3 1 7 2.48 0.41
 3 1 -7 3.21 0.57
 -3 1 7 1.28 0.42
 -3 1 7 1.95 0.76
 -1 -1 7 14.29 1.06
 -1 -1 7 12.94 1.44
 1 -1 -7 12.94 1.07
 -1 -1 7 14.12 1.21
 -1 1 7 13.87 1.01
 -1 1 7 11.54 1.54
 -1 1 7 13.06 1.13
 1 1 -7 12.55 1.13
 1 -1 7 5.51 1
 1 -1 7 6.25 0.79
 1 -1 7 5.46 0.62
 -1 -1 -7 5.88 0.7
 1 1 7 4.89 1.04
 1 1 7 6.48 0.74
 -1 1 -7 5.31 0.73
 1 1 7 5.66 0.58
 -3 -1 -7 9.96 0.95
 3 -1 7 9.86 1.33
 3 -1 7 12.17 1.18
 3 -1 7 9.82 0.89
 3 1 7 9.74 1.38
 3 1 7 9.81 0.87
 -3 1 -7 9.66 1.01
 3 1 7 8.67 0.97
 5 -1 7 1.2 0.66
 5 -1 7 1.35 0.47
 5 -1 7 1.3 0.39
 5 1 7 0.74 0.4
 5 1 7 0.67 0.67
 -5 1 -7 1.21 0.5
 5 1 7 1.52 0.37
 7 -1 7 21.24 1.47
 7 -1 7 21.24 1.67
 7 -1 7 14.71 1.69
 7 1 7 19.88 1.59
 7 1 7 19.36 1.87
 7 1 7 22.67 1.44
 9 -1 7 2.18 0.73
 9 -1 7 3.17 0.5
 9 1 7 2.39 0.56
 9 1 7 2.59 0.83
 9 1 7 2.26 0.45
 11 -1 7 0.35 0.58
 11 1 7 -0.03 0.54
 11 1 7 0 0.36
 11 1 7 0.02 0.43
 13 -1 7 0.54 0.55
 13 1 7 0.25 0.59
 13 1 7 1.24 0.44
 15 -1 7 5.24 0.97
 15 1 7 5.77 1.03
 17 -1 7 9.37 1.24
 17 1 7 8.88 1.31
 19 -1 7 0.59 0.68
 19 1 7 0.98 0.78
 21 -1 7 0.52 0.75
 21 1 7 -0.31 0.76
 23 -1 7 0.25 0.77
 23 1 7 -0.34 0.76
 25 -1 7 0.85 0.87
 25 1 7 1.46 0.98
 36 -2 -7 7.2 1.47
 36 2 -7 6.08 1.5
 34 -2 -7 2.15 0.71
 34 -2 -7 3.98 1.16
 34 2 -7 3.71 1.26
 32 -2 -7 0.96 0.58
 32 -2 -7 0.59 0.93
 32 2 -7 1.83 1.02
 30 -2 -7 5.93 0.72
 30 -2 -7 9.35 1.34
 -30 2 7 6.76 1.17
 30 2 -7 7.9 1.36
 -30 2 7 4.78 0.77
 28 -2 -7 27.27 2.2
 28 -2 -7 25.83 1.72
 -28 2 7 24.23 1.83
 -28 2 7 24.67 2.19
 -28 2 7 23.89 1.76
 28 2 -7 26.8 2.3
 -26 -2 7 13.03 1.38
 26 -2 -7 10.94 1.42
 -26 2 7 12.34 1.46
 26 2 -7 8.69 1.36
 -26 2 7 11.33 1.1
 -26 2 7 12.31 1.01
 -24 -2 7 12.87 0.97
 24 -2 -7 11.87 1.35
 -24 -2 7 11.15 1.27
 -24 -2 7 11.65 1.17
 24 2 -7 12.67 1.47
 -24 2 7 11.26 1.41
 -24 2 7 13.08 1.09
 -24 2 7 11.63 1
 -24 2 7 11.67 1
 -22 -2 7 17.17 1.26
 -22 -2 7 16.24 1.38
 -22 -2 7 19.97 1.57
 22 -2 -7 17.1 1.59
 -22 2 7 18.1 1.33
 -22 2 7 16.75 1.67
 -22 2 7 17.08 1.29
 22 2 -7 17.59 1.75
 -22 2 7 18.33 1.33
 20 -2 -7 10.39 1.13
 -20 -2 7 10.09 0.85
 -20 -2 7 11.19 1.02
 -20 -2 7 10.43 0.98
 -20 -2 7 10.63 1.14
 -20 2 7 10.71 1.28
 -20 2 7 10.07 0.88
 -20 2 7 8.02 0.85
 20 2 -7 9.66 1.19
 -20 2 7 10.02 0.9
 -18 -2 7 0.23 0.3
 -18 -2 7 0.44 0.38
 18 -2 -7 0.57 0.47
 -18 -2 7 0.27 0.35
 -18 -2 7 0.21 0.48
 18 2 -7 0.96 0.59
 -18 2 7 0.12 0.29
 -18 2 7 0.61 0.36
 -18 2 7 0.11 0.49
 -18 2 7 0.07 0.3
 -16 -2 7 25.91 1.77
 -16 -2 7 28.71 1.97
 -16 -2 7 27.88 1.88
 16 -2 -7 28.26 1.95
 16 2 -7 27.34 2.09
 -16 2 7 28 1.81
 -16 2 7 27.55 1.79
 -16 2 7 26.08 1.82
 -16 2 7 25.7 2.08
 14 -2 -7 59.11 3.84
 -14 -2 7 62.15 3.74
 -14 -2 7 59.33 3.8
 -14 -2 7 63.22 3.92
 -14 2 7 69.05 4.1
 -14 2 7 61.13 3.79
 -14 2 7 62.91 3.76
 -14 2 7 58.48 3.72
 14 2 -7 60.54 3.98
 -12 -2 7 4.13 0.55
 -12 -2 7 4.4 0.47
 -12 -2 7 2.91 0.57
 12 -2 -7 4.01 0.57
 -12 2 7 3.38 0.46
 -12 2 7 3.79 0.52
 12 2 -7 2.82 0.67
 -10 -2 7 3.52 0.43
 -10 -2 7 3.65 0.51
 -10 -2 7 3.06 0.62
 10 -2 -7 3.51 0.53
 -10 2 7 3.35 0.5
 10 2 -7 3.61 0.67
 -10 2 7 4.15 1.01
 -10 2 7 4.54 0.48
 -10 2 7 4.02 0.48
 -8 -2 7 6.13 0.67
 -8 -2 7 7.61 0.87
 -8 -2 7 5.96 0.54
 8 -2 -7 6.09 0.65
 -8 2 7 7.19 0.72
 -8 2 7 6.71 1.2
 8 2 -7 6.34 0.82
 -8 2 7 5.94 0.58
 -8 2 7 6.42 0.6
 -6 -2 7 42.64 2.72
 6 -2 -7 37.55 2.53
 -6 -2 7 39.9 2.9
 -6 -2 7 40.48 2.44
 -6 -2 7 39.57 2.56
 -6 2 7 42.36 2.48
 -6 2 7 39.81 3.1
 6 2 -7 37.76 2.67
 -4 -2 7 0.44 0.32
 -4 -2 7 -0.49 0.45
 -4 -2 7 0.04 0.36
 4 -2 -7 0.13 0.28
 -4 2 7 0.52 0.7
 -4 2 7 0.23 0.26
 4 2 -7 -0.26 0.36
 -4 2 7 0.45 0.31
 2 -2 -7 7.88 0.72
 -2 -2 7 6.16 0.99
 -2 -2 7 7.43 0.75
 -2 -2 7 7.04 0.86
 -2 2 7 6.33 1.2
 -2 2 7 7.12 0.77
 2 2 -7 7.6 0.88
 -2 2 7 7.53 0.67
 0 -2 -7 25.61 1.68
 0 -2 7 26.25 1.71
 0 -2 7 25.26 1.85
 0 -2 7 23.27 1.99
 0 2 7 17.57 2.08
 0 2 -7 25.28 1.85
 0 2 7 23.71 1.72
 0 2 7 25.9 1.62
 -2 -2 -7 12.38 1.12
 2 -2 7 14.62 1.14
 2 -2 7 14.63 1.29
 2 -2 7 13.63 1.42
 2 2 7 14.2 1.71
 2 2 7 14.95 1.19
 2 2 7 15.29 1.08
 -2 2 -7 15.05 1.29
 4 -2 7 6.46 0.72
 4 -2 7 5.63 0.82
 4 -2 7 5.85 1
 4 2 7 5.93 0.62
 4 2 7 7.35 1.22
 -4 2 -7 7.62 0.9
 4 2 7 5.82 0.75
 6 -2 7 28.05 2.26
 6 -2 7 27.67 1.93
 6 2 7 29.13 1.86
 6 2 7 24.36 2.32
 -6 2 -7 31.02 2.11
 6 2 7 28.14 2.02
 8 -2 7 28.17 2.33
 8 -2 7 31.11 2.07
 8 2 7 31.88 2.53
 8 2 7 29.2 2.19
 8 2 7 31.58 2.02
 10 -2 7 8.14 1.13
 10 2 7 8.71 1.26
 10 2 7 9.07 1.05
 10 2 7 10.14 0.91
 12 -2 7 6.2 0.93
 12 2 7 5.39 0.67
 12 2 7 4.15 0.96
 12 2 7 4.43 0.79
 14 -2 7 29 2.33
 14 2 7 29.3 2.45
 14 2 7 33.28 2.12
 16 -2 7 1.01 0.66
 16 2 7 1.52 0.76
 18 -2 7 0.26 0.63
 18 2 7 0.23 0.7
 20 -2 7 9.02 1.2
 20 2 7 7.53 1.32
 22 -2 7 5.43 1.07
 22 2 7 4.84 1.1
 24 -2 7 0.97 0.83
 24 2 7 0.75 0.95
 35 -3 -7 28.76 2.71
 35 -3 -7 29.1 2.21
 35 3 -7 30.23 2.81
 33 -3 -7 6.44 1.32
 33 -3 -7 6.89 0.81
 33 3 -7 5.02 1.36
 31 -3 -7 6.47 1.23
 31 -3 -7 6.2 0.74
 -31 3 7 4.52 0.76
 31 3 -7 4.65 1.19
 29 -3 -7 16.51 1.22
 29 -3 -7 15.82 1.77
 -29 3 7 15.85 1.35
 -29 3 7 14.23 1.23
 -29 3 7 16.16 1.75
 29 3 -7 14.85 1.81
 27 -3 -7 9.32 1.27
 -27 3 7 8.09 0.81
 -27 3 7 8.84 0.88
 -27 3 7 9.91 1.3
 27 3 -7 7.79 1.29
 25 -3 -7 1.67 0.74
 25 3 -7 1.18 0.8
 -25 3 7 1.13 0.36
 -25 3 7 1.39 0.74
 -25 3 7 1.28 0.49
 -25 3 7 1.08 0.47
 23 -3 -7 23.07 1.79
 -23 3 7 20.11 1.46
 -23 3 7 19.93 1.51
 -23 3 7 21.18 1.5
 -23 3 7 22.79 1.97
 23 3 -7 21.31 1.94
 21 -3 -7 59 3.92
 -21 -3 7 53.53 4.09
 -21 -3 7 70.11 3.99
 -21 3 7 62.21 3.71
 -21 3 7 59.37 3.71
 -21 3 7 57.87 4.11
 21 3 -7 59.22 4.08
 -21 3 7 61.2 3.76
 19 -3 -7 2.1 0.59
 -19 -3 7 2.58 0.61
 -19 -3 7 3.77 0.58
 -19 -3 7 2.2 0.4
 19 3 -7 2.93 0.76
 -19 3 7 2.22 0.43
 -19 3 7 2.28 0.4
 -19 3 7 1.81 0.42
 -19 3 7 4.43 0.87
 -17 -3 7 4.11 0.51
 -17 -3 7 4.66 0.78
 17 -3 -7 4.67 0.69
 -17 -3 7 4.57 0.64
 -17 3 7 4.85 0.59
 -17 3 7 4.28 0.52
 -17 3 7 4.66 0.53
 17 3 -7 4.54 0.84
 -17 3 7 4.49 0.83
 15 -3 -7 48.3 3.17
 -15 -3 7 51.4 3.18
 -15 -3 7 49.14 3.07
 -15 -3 7 50.16 3.28
 -15 3 7 55.05 3.47
 -15 3 7 48.73 3.1
 15 3 -7 49.03 3.38
 13 -3 -7 17.35 1.26
 -13 -3 7 16.11 1.31
 -13 -3 7 17.19 1.17
 -13 -3 7 16.31 1.38
 -13 3 7 20.05 1.58
 -13 3 7 17.08 1.23
 13 3 -7 15.17 1.46
 -11 -3 7 2.2 0.35
 -11 -3 7 3.43 0.63
 11 -3 -7 1.94 0.41
 -11 -3 7 2.15 0.44
 -11 3 7 2.5 0.94
 11 3 -7 1.78 0.63
 -11 3 7 1.56 0.38
 -9 -3 7 14.3 1.27
 -9 -3 7 14.12 1.14
 9 -3 -7 14.55 1.08
 -9 -3 7 14.94 1.01
 -9 3 7 14.05 1.05
 -9 3 7 15.41 1.88
 9 3 -7 15.27 1.33
 7 -3 -7 26.9 1.84
 -7 -3 7 31.43 2.1
 -7 -3 7 29.28 1.94
 -7 -3 7 28.66 1.79
 -7 3 7 28.89 2.5
 7 3 -7 28.03 2.08
 -5 -3 7 12.12 0.83
 -5 -3 7 12.42 1.02
 5 -3 -7 11.21 0.92
 -5 -3 7 13.95 1.28
 -5 -3 7 13.33 1.17
 5 3 -7 12.12 1.16
 -5 3 7 11.13 1.59
 -3 -3 7 4.58 0.57
[truncated: 215,865 more chars]
