# Supplementary material for: Selective preparation of tetrasubstituted fluoroalkenes by fluorine-directed oxetane ring-opening reactions
Source: Beilstein J Org Chem. 2020 Aug 7;16:1936–46. doi: 10.3762/bjoc.16.160 (PMC7418098; doi:10.3762/bjoc.16.160)
Supplement: File 2 — Crystallographic data (cif) for compounds E-1d, E-4d, and Z-25. [file Beilstein_J_Org_Chem-16-1936-s002.zip › CIF+Z25.cif]

 
data_laporte17_0m
 
_audit_creation_method            'SHELXL-2014/7'
_shelx_SHELXL_version_number      '2014/7'
_chemical_name_systematic         
;
N-[(Z)-2-fluoro-3-(hydroxymethyl)-4-pyrrolidin-1-yl-but-2-enyl] phthalimide
;
_chemical_name_common             ?
_chemical_melting_point           ?
_chemical_formula_moiety           'C17 H19 F N2 O3' 
_chemical_formula_sum
 'C17 H19 F N2 O3' 
_chemical_formula_weight          318.34

loop_
 _atom_type_symbol
 _atom_type_description
 _atom_type_scat_dispersion_real
 _atom_type_scat_dispersion_imag
 _atom_type_scat_source
 'C'  'C'   0.0033   0.0016
 'International Tables Vol C Tables 4.2.6.8 and 6.1.1.4'
 'H'  'H'   0.0000   0.0000
 'International Tables Vol C Tables 4.2.6.8 and 6.1.1.4'
 'N'  'N'   0.0061   0.0033
 'International Tables Vol C Tables 4.2.6.8 and 6.1.1.4'
 'O'  'O'   0.0106   0.0060
 'International Tables Vol C Tables 4.2.6.8 and 6.1.1.4'
 'F'  'F'   0.0171   0.0103
 'International Tables Vol C Tables 4.2.6.8 and 6.1.1.4'
 
_space_group_crystal_system       triclinic
_space_group_IT_number            2
_space_group_name_H-M_alt         'P -1'
_space_group_name_Hall            '-P 1'
 
_shelx_space_group_comment
;
The symmetry employed for this shelxl refinement is uniquely defined
by the following loop, which should always be used as a source of
symmetry information in preference to the above space-group names.
They are only intended as comments.
;
 
loop_
 _space_group_symop_operation_xyz
 'x, y, z'
 '-x, -y, -z'
 
_cell_length_a                    7.3172(4)
_cell_length_b                    8.3142(5)
_cell_length_c                    13.7228(8)
_cell_angle_alpha                 89.474(3)
_cell_angle_beta                  74.891(3)
_cell_angle_gamma                 80.312(3)
_cell_volume                      793.97(8)
_cell_formula_units_Z             2
_cell_measurement_temperature     291(2)
_cell_measurement_reflns_used     9059
_cell_measurement_theta_min        2.88
_cell_measurement_theta_max       31.20
 
_exptl_crystal_description        polyhedron
_exptl_crystal_colour             colourless
_exptl_crystal_density_meas       ?
_exptl_crystal_density_method     ?
_exptl_crystal_density_diffrn     1.332          
_exptl_crystal_F_000              336
_exptl_transmission_factor_min    0.6988
_exptl_transmission_factor_max    0.7462
_exptl_crystal_size_max           0.20
_exptl_crystal_size_mid           0.17
_exptl_crystal_size_min           0.11
_exptl_absorpt_coefficient_mu     0.100
_shelx_estimated_absorpt_T_min    ?
_shelx_estimated_absorpt_T_max    ?
_exptl_absorpt_correction_type    multi-scan
_exptl_absorpt_correction_T_min   ?
_exptl_absorpt_correction_T_max   ?
_exptl_absorpt_process_details    'Sadabs 2015'
_exptl_absorpt_special_details    ?
_diffrn_ambient_temperature       291(2)
_diffrn_radiation_wavelength      0.71073
_diffrn_radiation_type            MoK\a
_diffrn_source                    ?
_diffrn_measurement_device_type   'Bruker APEX-II CCD'
_diffrn_measurement_method       '\f and \w scans'
_diffrn_detector_area_resol_mean  ?
_diffrn_reflns_number             19089
_diffrn_reflns_av_unetI/netI      0.0176
_diffrn_reflns_av_R_equivalents   0.0194
_diffrn_reflns_limit_h_min        -10
_diffrn_reflns_limit_h_max        10
_diffrn_reflns_limit_k_min        -12
_diffrn_reflns_limit_k_max        12
_diffrn_reflns_limit_l_min        -19
_diffrn_reflns_limit_l_max        19
_diffrn_reflns_theta_min          2.487
_diffrn_reflns_theta_max          30.998
_diffrn_reflns_theta_full         25.242
_diffrn_measured_fraction_theta_max   0.985
_diffrn_measured_fraction_theta_full  0.986
_diffrn_reflns_Laue_measured_fraction_max    0.985
_diffrn_reflns_Laue_measured_fraction_full   0.986
_diffrn_reflns_point_group_measured_fraction_max   0.985
_diffrn_reflns_point_group_measured_fraction_full  0.986
_reflns_number_total              4981
_reflns_number_gt                 3841
_reflns_threshold_expression      'I > 2\s(I)'
_reflns_Friedel_coverage          0.000
_reflns_Friedel_fraction_max      .
_reflns_Friedel_fraction_full     .
 
_reflns_special_details
;
 Reflections were merged by SHELXL according to the crystal
 class for the calculation of statistics and refinement.
 
 _reflns_Friedel_fraction is defined as the number of unique
 Friedel pairs measured divided by the number that would be
 possible theoretically, ignoring centric projections and
 systematic absences.
;
 
_computing_data_collection        'Bruker APEX2'
_computing_cell_refinement       'Bruker SAINT'
_computing_data_reduction        'Bruker SAINT'
_computing_structure_solution    'SHELXS-97 (Sheldrick 2008)'
_computing_structure_refinement 'SHELXL-2014/7 (Sheldrick, 2014)'
_computing_molecular_graphics     'Bruker SHELXTL'
_computing_publication_material  'Bruker SHELXTL'
_refine_special_details           ?
_refine_ls_structure_factor_coef  Fsqd
_refine_ls_matrix_type            full
_refine_ls_weighting_scheme       calc
_refine_ls_weighting_details
'w=1/[\s^2^(Fo^2^)+(0.0910P)^2^+0.0839P] where P=(Fo^2^+2Fc^2^)/3'
_atom_sites_solution_primary      ?
_atom_sites_solution_secondary    ?
_atom_sites_solution_hydrogens    geom
_refine_ls_hydrogen_treatment     constr
_refine_ls_extinction_method      none
_refine_ls_extinction_coef        .
_refine_ls_number_reflns          4981
_refine_ls_number_parameters      209
_refine_ls_number_restraints      0
_refine_ls_R_factor_all           0.0636
_refine_ls_R_factor_gt            0.0492
_refine_ls_wR_factor_ref          0.1624
_refine_ls_wR_factor_gt           0.1470
_refine_ls_goodness_of_fit_ref    1.036
_refine_ls_restrained_S_all       1.036
_refine_ls_shift/su_max           0.000
_refine_ls_shift/su_mean          0.000
 
loop_
 _atom_site_label
 _atom_site_type_symbol
 _atom_site_fract_x
 _atom_site_fract_y
 _atom_site_fract_z
 _atom_site_U_iso_or_equiv
 _atom_site_adp_type
 _atom_site_occupancy
 _atom_site_site_symmetry_order  
 _atom_site_calc_flag
 _atom_site_refinement_flags_posn
 _atom_site_refinement_flags_adp
 _atom_site_refinement_flags_occupancy
 _atom_site_disorder_assembly
 _atom_site_disorder_group
C2 C 0.69449(15) 0.97999(13) 0.05837(8) 0.0408(2) Uani 1 1 d . . . . .
C11 C 0.93567(17) 0.51848(13) 0.30958(8) 0.0446(2) Uani 1 1 d . . . . .
C1 C 0.56312(16) 0.99668(14) 0.15229(9) 0.0443(2) Uani 1 1 d . . . . .
C8 C 0.79760(16) 0.80860(13) 0.04400(8) 0.0413(2) Uani 1 1 d . . . . .
C10 C 0.93700(17) 0.56727(13) 0.21755(9) 0.0441(2) Uani 1 1 d . . . . .
C12 C 0.77670(19) 0.43999(15) 0.37367(9) 0.0511(3) Uani 1 1 d . . . . .
H12A H 0.7290 0.4956 0.4395 0.061 Uiso 1 1 calc R U . . .
H12B H 0.6713 0.4497 0.3421 0.061 Uiso 1 1 calc R U . . .
C9 C 0.79648(19) 0.56522(14) 0.15624(10) 0.0500(3) Uani 1 1 d . . . . .
H9A H 0.8587 0.5018 0.0939 0.060 Uiso 1 1 calc R U . . .
H9B H 0.6911 0.5137 0.1934 0.060 Uiso 1 1 calc R U . . .
C7 C 0.57737(17) 0.83658(16) 0.20116(9) 0.0485(3) Uani 1 1 d . . . . .
C3 C 0.71460(18) 1.10887(15) -0.00485(10) 0.0514(3) Uani 1 1 d . . . . .
H3 H 0.8033 1.0970 -0.0678 0.062 Uiso 1 1 calc R U . . .
C13 C 1.0964(2) 0.53506(16) 0.35709(10) 0.0547(3) Uani 1 1 d . . . . .
H13A H 1.1917 0.5860 0.3102 0.066 Uiso 1 1 calc R U . . .
H13B H 1.0453 0.6056 0.4173 0.066 Uiso 1 1 calc R U . . .
C14 C 0.8912(2) 0.16673(16) 0.29225(10) 0.0567(3) Uani 1 1 d . . . . .
H14A H 1.0079 0.1876 0.2448 0.068 Uiso 1 1 calc R U . . .
H14B H 0.7864 0.1871 0.2602 0.068 Uiso 1 1 calc R U . . .
C4 C 0.5963(2) 1.25823(16) 0.02936(13) 0.0623(4) Uani 1 1 d . . . . .
H4 H 0.6061 1.3479 -0.0115 0.075 Uiso 1 1 calc R U . . .
C5 C 0.4659(2) 1.27478(16) 0.12238(14) 0.0655(4) Uani 1 1 d . . . . .
H5 H 0.3887 1.3757 0.1431 0.079 Uiso 1 1 calc R U . . .
C6 C 0.44612(19) 1.14442(17) 0.18673(12) 0.0579(3) Uani 1 1 d . . . . .
H6 H 0.3582 1.1563 0.2499 0.069 Uiso 1 1 calc R U . . .
C16 C 0.7793(3) 0.0051(2) 0.43330(18) 0.0973(7) Uani 1 1 d . . . . .
H16A H 0.8447 -0.0437 0.4822 0.117 Uiso 1 1 calc R U . . .
H16B H 0.6726 -0.0505 0.4339 0.117 Uiso 1 1 calc R U . . .
C17 C 0.7082(3) 0.1873(2) 0.45776(13) 0.0769(5) Uani 1 1 d . . . . .
H17A H 0.5800 0.2198 0.4489 0.092 Uiso 1 1 calc R U . . .
H17B H 0.7062 0.2144 0.5267 0.092 Uiso 1 1 calc R U . . .
C15 C 0.9165(3) -0.00631(19) 0.32884(16) 0.0805(5) Uani 1 1 d . . . . .
H15A H 0.8836 -0.0808 0.2847 0.097 Uiso 1 1 calc R U . . .
H15B H 1.0479 -0.0434 0.3318 0.097 Uiso 1 1 calc R U . . .
O2 O 0.92080(13) 0.74374(12) -0.02748(6) 0.0570(2) Uani 1 1 d . . . . .
O3 O 1.18621(15) 0.38144(13) 0.38332(9) 0.0655(3) Uani 1 1 d . . . . .
H3A H 1.1064 0.3210 0.3998 0.098 Uiso 1 1 calc R U . . .
O1 O 0.48821(17) 0.79733(15) 0.28191(8) 0.0742(3) Uani 1 1 d . . . . .
N1 N 0.72186(14) 0.73112(12) 0.13288(7) 0.0454(2) Uani 1 1 d . . . . .
N2 N 0.84757(15) 0.26743(12) 0.38546(7) 0.0483(2) Uani 1 1 d . . . . .
F1 F 1.08881(11) 0.63616(10) 0.16411(6) 0.0588(2) Uani 1 1 d . . . . .
 
loop_
 _atom_site_aniso_label
 _atom_site_aniso_U_11
 _atom_site_aniso_U_22
 _atom_site_aniso_U_33
 _atom_site_aniso_U_23
 _atom_site_aniso_U_13
 _atom_site_aniso_U_12
C2 0.0368(5) 0.0424(5) 0.0447(5) 0.0010(4) -0.0145(4) -0.0047(4)
C11 0.0513(6) 0.0363(5) 0.0428(5) 0.0012(4) -0.0074(4) -0.0054(4)
C1 0.0384(5) 0.0459(6) 0.0474(6) -0.0038(4) -0.0123(4) -0.0019(4)
C8 0.0414(5) 0.0442(5) 0.0376(5) 0.0002(4) -0.0117(4) -0.0032(4)
C10 0.0502(6) 0.0330(5) 0.0461(6) 0.0048(4) -0.0079(4) -0.0064(4)
C12 0.0537(7) 0.0475(6) 0.0443(6) 0.0026(4) -0.0011(5) -0.0053(5)
C9 0.0625(7) 0.0374(5) 0.0511(6) 0.0025(4) -0.0178(5) -0.0065(5)
C7 0.0444(6) 0.0546(6) 0.0420(5) 0.0001(5) -0.0067(4) -0.0037(5)
C3 0.0481(6) 0.0499(6) 0.0596(7) 0.0104(5) -0.0188(5) -0.0113(5)
C13 0.0668(8) 0.0528(7) 0.0478(6) 0.0021(5) -0.0184(6) -0.0138(6)
C14 0.0650(8) 0.0501(7) 0.0562(7) -0.0016(5) -0.0155(6) -0.0143(6)
C4 0.0623(8) 0.0431(6) 0.0888(10) 0.0122(6) -0.0328(8) -0.0093(5)
C5 0.0583(8) 0.0438(6) 0.0967(11) -0.0095(7) -0.0328(8) 0.0051(5)
C6 0.0464(6) 0.0561(7) 0.0659(8) -0.0137(6) -0.0138(6) 0.0050(5)
C16 0.1107(16) 0.0654(11) 0.1174(16) 0.0361(11) -0.0192(13) -0.0390(10)
C17 0.0828(11) 0.0754(10) 0.0666(9) 0.0233(8) 0.0002(8) -0.0291(8)
C15 0.0908(12) 0.0473(8) 0.1083(14) 0.0034(8) -0.0298(11) -0.0195(7)
O2 0.0566(5) 0.0607(5) 0.0427(4) -0.0037(4) -0.0037(4) 0.0057(4)
O3 0.0660(6) 0.0645(6) 0.0680(6) 0.0032(5) -0.0265(5) -0.0030(5)
O1 0.0722(7) 0.0820(8) 0.0517(5) 0.0112(5) 0.0082(5) -0.0060(5)
N1 0.0499(5) 0.0412(5) 0.0407(5) 0.0027(4) -0.0092(4) 0.0002(4)
N2 0.0564(6) 0.0452(5) 0.0423(5) 0.0085(4) -0.0082(4) -0.0139(4)
F1 0.0616(5) 0.0582(5) 0.0570(4) 0.0201(3) -0.0111(3) -0.0192(3)
 
_geom_special_details
;
 All esds (except the esd in the dihedral angle between two l.s. planes)
 are estimated using the full covariance matrix.  The cell esds are taken
 into account individually in the estimation of esds in distances, angles
 and torsion angles; correlations between esds in cell parameters are only
 used when they are defined by crystal symmetry.  An approximate (isotropic)
 treatment of cell esds is used for estimating esds involving l.s. planes.
;
 
loop_
 _geom_bond_atom_site_label_1
 _geom_bond_atom_site_label_2
 _geom_bond_distance
 _geom_bond_site_symmetry_2
 _geom_bond_publ_flag
C2 C3 1.3755(16) . ?
C2 C1 1.3846(16) . ?
C2 C8 1.4847(15) . ?
C11 C10 1.3210(16) . ?
C11 C12 1.5047(16) . ?
C11 C13 1.5112(18) . ?
C1 C6 1.3824(16) . ?
C1 C7 1.4851(17) . ?
C8 O2 1.2045(13) . ?
C8 N1 1.4011(14) . ?
C10 F1 1.3717(13) . ?
C10 C9 1.4909(17) . ?
C12 N2 1.4637(16) . ?
C12 H12A 0.9700 . ?
C12 H12B 0.9700 . ?
C9 N1 1.4605(14) . ?
C9 H9A 0.9700 . ?
C9 H9B 0.9700 . ?
C7 O1 1.2034(15) . ?
C7 N1 1.3968(15) . ?
C3 C4 1.3959(19) . ?
C3 H3 0.9300 . ?
C13 O3 1.4230(17) . ?
C13 H13A 0.9700 . ?
C13 H13B 0.9700 . ?
C14 N2 1.4683(17) . ?
C14 C15 1.517(2) . ?
C14 H14A 0.9700 . ?
C14 H14B 0.9700 . ?
C4 C5 1.372(2) . ?
C4 H4 0.9300 . ?
C5 C6 1.394(2) . ?
C5 H5 0.9300 . ?
C6 H6 0.9300 . ?
C16 C15 1.514(3) . ?
C16 C17 1.527(3) . ?
C16 H16A 0.9700 . ?
C16 H16B 0.9700 . ?
C17 N2 1.4688(17) . ?
C17 H17A 0.9700 . ?
C17 H17B 0.9700 . ?
C15 H15A 0.9700 . ?
C15 H15B 0.9700 . ?
O3 H3A 0.8200 . ?
 
loop_
 _geom_angle_atom_site_label_1
 _geom_angle_atom_site_label_2
 _geom_angle_atom_site_label_3
 _geom_angle
 _geom_angle_site_symmetry_1
 _geom_angle_site_symmetry_3
 _geom_angle_publ_flag
C3 C2 C1 121.76(11) . . ?
C3 C2 C8 130.01(11) . . ?
C1 C2 C8 108.23(10) . . ?
C10 C11 C12 122.61(12) . . ?
C10 C11 C13 122.08(11) . . ?
C12 C11 C13 115.30(10) . . ?
C6 C1 C2 121.24(12) . . ?
C6 C1 C7 130.35(12) . . ?
C2 C1 C7 108.41(10) . . ?
O2 C8 N1 125.00(11) . . ?
O2 C8 C2 129.27(11) . . ?
N1 C8 C2 105.73(9) . . ?
C11 C10 F1 118.67(11) . . ?
C11 C10 C9 131.65(11) . . ?
F1 C10 C9 109.68(9) . . ?
N2 C12 C11 110.09(10) . . ?
N2 C12 H12A 109.6 . . ?
C11 C12 H12A 109.6 . . ?
N2 C12 H12B 109.6 . . ?
C11 C12 H12B 109.6 . . ?
H12A C12 H12B 108.2 . . ?
N1 C9 C10 110.58(10) . . ?
N1 C9 H9A 109.5 . . ?
C10 C9 H9A 109.5 . . ?
N1 C9 H9B 109.5 . . ?
C10 C9 H9B 109.5 . . ?
H9A C9 H9B 108.1 . . ?
O1 C7 N1 124.21(12) . . ?
O1 C7 C1 130.07(12) . . ?
N1 C7 C1 105.73(10) . . ?
C2 C3 C4 117.25(13) . . ?
C2 C3 H3 121.4 . . ?
C4 C3 H3 121.4 . . ?
O3 C13 C11 112.09(11) . . ?
O3 C13 H13A 109.2 . . ?
C11 C13 H13A 109.2 . . ?
O3 C13 H13B 109.2 . . ?
C11 C13 H13B 109.2 . . ?
H13A C13 H13B 107.9 . . ?
N2 C14 C15 103.26(12) . . ?
N2 C14 H14A 111.1 . . ?
C15 C14 H14A 111.1 . . ?
N2 C14 H14B 111.1 . . ?
C15 C14 H14B 111.1 . . ?
H14A C14 H14B 109.1 . . ?
C5 C4 C3 121.01(13) . . ?
C5 C4 H4 119.5 . . ?
C3 C4 H4 119.5 . . ?
C4 C5 C6 121.78(12) . . ?
C4 C5 H5 119.1 . . ?
C6 C5 H5 119.1 . . ?
C1 C6 C5 116.95(14) . . ?
C1 C6 H6 121.5 . . ?
C5 C6 H6 121.5 . . ?
C15 C16 C17 105.59(13) . . ?
C15 C16 H16A 110.6 . . ?
C17 C16 H16A 110.6 . . ?
C15 C16 H16B 110.6 . . ?
C17 C16 H16B 110.6 . . ?
H16A C16 H16B 108.8 . . ?
N2 C17 C16 104.44(14) . . ?
N2 C17 H17A 110.9 . . ?
C16 C17 H17A 110.9 . . ?
N2 C17 H17B 110.9 . . ?
C16 C17 H17B 110.9 . . ?
H17A C17 H17B 108.9 . . ?
C16 C15 C14 104.18(14) . . ?
C16 C15 H15A 110.9 . . ?
C14 C15 H15A 110.9 . . ?
C16 C15 H15B 110.9 . . ?
C14 C15 H15B 110.9 . . ?
H15A C15 H15B 108.9 . . ?
C13 O3 H3A 109.5 . . ?
C7 N1 C8 111.88(10) . . ?
C7 N1 C9 123.46(10) . . ?
C8 N1 C9 124.41(10) . . ?
C12 N2 C14 113.76(10) . . ?
C12 N2 C17 113.36(11) . . ?
C14 N2 C17 103.58(12) . . ?
 
_refine_diff_density_max    0.251
_refine_diff_density_min   -0.188
_refine_diff_density_rms    0.041

_publ_requested_journal  'Beilteins Journal of Organic Chemistry'
_publ_section_title
; 
Selective Preparation of Tetrasubstituted Fluoroalkenes by
 Fluorine Directed Oxetanes Ring-Opening Reaction
;
_publ_contact_author_name 'Lequeux, Thierry'
_publ_contact_author_address
;     Normandie Univ., LCMT, ENSICAEN, UNICAEN, CNRS,
6 boulevard du Maréchal Juin,14000 Caen, France
;
_publ_contact_author_phone        '332 31 45 28 74'
_publ_contact_author_fax          '332 31 45 28 73'
_publ_contact_author_email        thierry.lequeux@ensicaen.fr

loop_
_publ_author_name
_publ_author_address
     
      'Fontenelle, Cl\'ement'
;     Normandie Univ., LCMT, ENSICAEN, UNICAEN, CNRS,
6 boulevard du Maréchal Juin,14000 Caen, France
; 
      'Thierry, Thinault'
;     Normandie Univ., LCMT, ENSICAEN, UNICAEN, CNRS,
6 boulevard du Maréchal Juin,14000 Caen, France
;  
     'Laporte, Romain'
;     Normandie Univ., LCMT, ENSICAEN, UNICAEN, CNRS,
6 boulevard du Maréchal Juin,14000 Caen, France
; 
     'Pfund, Emmanuel'
;     Normandie Univ., LCMT, ENSICAEN, UNICAEN, CNRS,
6 boulevard du Maréchal Juin,14000 Caen, France
;  
     'Lequeux, Thierry'
;     Normandie Univ., LCMT, ENSICAEN, UNICAEN, CNRS,
6 boulevard du Maréchal Juin,14000 Caen, France
;

_shelx_res_file
;

    laporte17_0m.res created by SHELXL-2014/7

TITL laporte17_0m in P-1
CELL 0.71073   7.31720   8.31420  13.72280  89.4742  74.8905  80.3118
ZERR    2.00   0.00040   0.00050   0.00080   0.0025   0.0027   0.0026
LATT 1
SFAC C  H  N  O  F
UNIT 34  38  4  6  2
OMIT 0 0 1
OMIT 1 0 0
L.S. 8
ACTA
BOND $H
FMAP 2
PLAN 2
TEMP 18.000
WGHT    0.091000    0.083900
FVAR       0.40152
MOLE 1
C2    1    0.694492    0.979989    0.058367    11.00000    0.03678    0.04238 =
         0.04467    0.00097   -0.01451   -0.00475
C11   1    0.935670    0.518484    0.309582    11.00000    0.05129    0.03625 =
         0.04279    0.00117   -0.00740   -0.00538
C1    1    0.563121    0.996675    0.152295    11.00000    0.03844    0.04594 =
         0.04736   -0.00383   -0.01229   -0.00194
C8    1    0.797598    0.808596    0.044001    11.00000    0.04144    0.04421 =
         0.03764    0.00015   -0.01168   -0.00317
C10   1    0.937004    0.567273    0.217555    11.00000    0.05018    0.03305 =
         0.04614    0.00483   -0.00788   -0.00638
C12   1    0.776701    0.439987    0.373666    11.00000    0.05372    0.04750 =
         0.04425    0.00259   -0.00113   -0.00534
AFIX  23
H12A  2    0.729047    0.495604    0.439506    11.00000   -1.20000
H12B  2    0.671316    0.449652    0.342127    11.00000   -1.20000
AFIX   0
C9    1    0.796476    0.565220    0.156243    11.00000    0.06246    0.03739 =
         0.05110    0.00252   -0.01780   -0.00650
AFIX  23
H9A   2    0.858708    0.501777    0.093946    11.00000   -1.20000
H9B   2    0.691065    0.513665    0.193403    11.00000   -1.20000
AFIX   0
C7    1    0.577374    0.836578    0.201158    11.00000    0.04443    0.05464 =
         0.04204    0.00009   -0.00671   -0.00371
C3    1    0.714596    1.108868   -0.004852    11.00000    0.04809    0.04993 =
         0.05965    0.01036   -0.01884   -0.01127
AFIX  43
H3    2    0.803320    1.096993   -0.067793    11.00000   -1.20000
AFIX   0
C13   1    1.096420    0.535063    0.357095    11.00000    0.06682    0.05276 =
         0.04782    0.00213   -0.01842   -0.01379
AFIX  23
H13A  2    1.191730    0.586038    0.310178    11.00000   -1.20000
H13B  2    1.045338    0.605639    0.417310    11.00000   -1.20000
AFIX   0
C14   1    0.891226    0.166733    0.292249    11.00000    0.06504    0.05011 =
         0.05624   -0.00156   -0.01552   -0.01430
AFIX  23
H14A  2    1.007927    0.187608    0.244827    11.00000   -1.20000
H14B  2    0.786372    0.187086    0.260237    11.00000   -1.20000
AFIX   0
C4    1    0.596323    1.258227    0.029364    11.00000    0.06230    0.04312 =
         0.08885    0.01223   -0.03279   -0.00934
AFIX  43
H4    2    0.606056    1.347894   -0.011514    11.00000   -1.20000
AFIX   0
C5    1    0.465926    1.274776    0.122383    11.00000    0.05826    0.04381 =
         0.09668   -0.00947   -0.03281    0.00506
AFIX  43
H5    2    0.388672    1.375670    0.143066    11.00000   -1.20000
AFIX   0
C6    1    0.446120    1.144424    0.186728    11.00000    0.04644    0.05610 =
         0.06590   -0.01371   -0.01379    0.00500
AFIX  43
H6    2    0.358218    1.156326    0.249922    11.00000   -1.20000
AFIX   0
C16   1    0.779260    0.005108    0.433295    11.00000    0.11075    0.06543 =
         0.11736    0.03612   -0.01916   -0.03895
AFIX  23
H16A  2    0.844660   -0.043688    0.482192    11.00000   -1.20000
H16B  2    0.672644   -0.050545    0.433886    11.00000   -1.20000
AFIX   0
C17   1    0.708192    0.187309    0.457764    11.00000    0.08276    0.07535 =
         0.06658    0.02327    0.00021   -0.02913
AFIX  23
H17A  2    0.580020    0.219844    0.448914    11.00000   -1.20000
H17B  2    0.706166    0.214410    0.526682    11.00000   -1.20000
AFIX   0
C15   1    0.916515   -0.006312    0.328844    11.00000    0.09079    0.04726 =
         0.10827    0.00343   -0.02982   -0.01946
AFIX  23
H15A  2    0.883626   -0.080773    0.284715    11.00000   -1.20000
H15B  2    1.047866   -0.043404    0.331807    11.00000   -1.20000
AFIX   0
O2    4    0.920805    0.743735   -0.027477    11.00000    0.05658    0.06073 =
         0.04275   -0.00368   -0.00366    0.00571
O3    4    1.186211    0.381439    0.383319    11.00000    0.06602    0.06446 =
         0.06797    0.00322   -0.02646   -0.00299
AFIX 147
H3A   2    1.106405    0.321005    0.399782    11.00000   -1.50000
AFIX   0
O1    4    0.488215    0.797326    0.281907    11.00000    0.07220    0.08198 =
         0.05166    0.01124    0.00824   -0.00604
N1    3    0.721861    0.731116    0.132884    11.00000    0.04994    0.04119 =
         0.04068    0.00268   -0.00920    0.00025
N2    3    0.847568    0.267433    0.385460    11.00000    0.05641    0.04518 =
         0.04234    0.00851   -0.00821   -0.01394
F1    5    1.088808    0.636160    0.164112    11.00000    0.06156    0.05819 =
         0.05701    0.02013   -0.01106   -0.01923
HKLF 4

REM  laporte17_0m in P-1
REM R1 =  0.0492 for    3841 Fo > 4sig(Fo)  and  0.0636 for all    4981 data
REM    209 parameters refined using      0 restraints

END

WGHT      0.0909      0.0839

REM Highest difference peak  0.251,  deepest hole -0.188,  1-sigma level  0.041
Q1    1   0.6405  1.1804  0.0202  11.00000  0.05    0.25
Q2    1   0.6367  1.0000  0.1054  11.00000  0.05    0.25
;
_shelx_res_checksum   76709

_shelx_hkl_file
;
  -1   0   0   27.50    0.59
  -1   0   0   26.31    0.60
  -2   0   0    0.84    0.06
  -2   0   0    1.03    0.05
  -2   0   0    0.95    0.05
  -2   0   0    0.92    0.05
   2   0   0    0.85    0.05
   2   0   0    0.86    0.05
   2   0   0    0.90    0.05
  -3   0   0  120.63    2.67
  -3   0   0  121.40    2.69
  -3   0   0  123.17    2.67
  -3   0   0  119.40    2.69
  -3   0   0  124.94    2.66
   3   0   0  123.77    2.67
   3   0   0  120.21    2.66
   3   0   0  117.83    2.68
   3   0   0  124.32    2.70
  -4   0   0    0.14    0.04
  -4   0   0    0.22    0.04
  -4   0   0    0.28    0.05
   4   0   0    0.32    0.05
   4   0   0    0.26    0.05
   4   0   0    0.24    0.04
   4   0   0    0.19    0.04
   4   0   0    0.09    0.03
  -5   0   0   19.49    0.52
  -5   0   0   19.80    0.55
  -5   0   0   19.43    0.52
   5   0   0   20.04    0.51
   5   0   0   21.67    0.62
   5   0   0   19.41    0.54
   5   0   0   19.43    0.52
   5   0   0   20.07    0.56
  -6   0   0   21.70    0.58
  -6   0   0   22.61    0.62
  -6   0   0   21.46    0.58
   6   0   0   22.75    0.59
   6   0   0   21.66    0.61
  -7   0   0    0.24    0.06
   7   0   0    0.32    0.08
  -8   0   0    9.58    0.32
   8   0   0    9.59    0.36
   9   0   0    0.15    0.10
  10   0   0    0.47    0.12
   9  -1   0   -0.04    0.07
  -9   1   0    0.00    0.07
   8  -1   0    0.87    0.12
  -8   1   0    1.04    0.13
   7  -1   0   23.28    0.64
  -7   1   0   23.99    0.65
   6  -1   0    2.40    0.15
   6  -1   0    2.45    0.15
  -6   1   0    2.79    0.16
   5  -1   0    6.90    0.23
   5  -1   0    6.68    0.27
   5  -1   0    6.80    0.25
  -5   1   0    6.74    0.26
  -5   1   0    6.74    0.22
  -5   1   0    6.83    0.25
  -5   1   0    6.74    0.24
   4  -1   0    0.74    0.07
   4  -1   0    0.78    0.07
   4  -1   0    0.83    0.08
   4  -1   0    0.81    0.08
  -4   1   0    0.74    0.08
  -4   1   0    0.73    0.07
  -4   1   0    0.77    0.08
  -4   1   0    0.82    0.06
   3  -1   0    3.98    0.13
   3  -1   0    3.78    0.14
   3  -1   0    3.93    0.16
   3  -1   0    3.97    0.15
  -3   1   0    3.87    0.14
  -3   1   0    4.15    0.15
  -3   1   0    3.94    0.13
   2  -1   0    3.13    0.12
   2  -1   0    3.27    0.11
   2  -1   0    3.82    0.11
   2  -1   0    3.57    0.13
  -2   1   0    3.42    0.13
  -2   1   0    3.52    0.12
  -2   1   0    3.42    0.11
  -2   1   0    3.37    0.11
   1  -1   0  436.23    9.70
   1  -1   0  433.32    9.75
   1  -1   0  434.69    9.69
  -1   1   0  451.60    9.66
  -1   1   0  447.16    9.65
  -1   1   0  453.53    9.73
  -1   1   0  440.74    9.64
  -1   1   0  454.90    9.75
  -1   1   0  447.09    9.73
   0  -1   0    0.01    0.01
   0   1   0   -0.02    0.00
  -2  -1   0    2.18    0.08
  -2  -1   0    2.40    0.06
  -2  -1   0    2.15    0.07
   2   1   0    2.07    0.08
   2   1   0    2.16    0.07
   2   1   0    2.13    0.07
   2   1   0    2.17    0.07
   2   1   0    2.15    0.09
   2   1   0    2.09    0.07
   2   1   0    2.23    0.07
  -3  -1   0   15.98    0.40
  -3  -1   0   16.19    0.38
  -3  -1   0   15.90    0.39
   3   1   0   16.25    0.42
   3   1   0   16.25    0.41
   3   1   0   16.01    0.40
   3   1   0   16.15    0.37
   3   1   0   16.73    0.39
   3   1   0   15.84    0.40
   3   1   0   16.23    0.39
  -4  -1   0   33.94    0.79
  -4  -1   0   33.51    0.82
  -4  -1   0   34.03    0.80
   4   1   0   35.53    0.85
   4   1   0   34.24    0.81
   4   1   0   34.68    0.84
   4   1   0   34.66    0.81
  -5  -1   0   23.66    0.56
  -5  -1   0   22.37    0.57
  -5  -1   0   23.87    0.61
   5   1   0   22.90    0.59
   5   1   0   23.37    0.63
   5   1   0   23.61    0.61
   5   1   0   22.98    0.59
  -6  -1   0    0.53    0.06
  -6  -1   0    0.52    0.07
  -6  -1   0    0.70    0.10
   6   1   0    0.64    0.09
   6   1   0    0.65    0.09
   6   1   0    0.71    0.11
  -7  -1   0    3.61    0.17
  -7  -1   0    3.35    0.14
  -7  -1   0    3.78    0.20
   7   1   0    3.44    0.20
  -8  -1   0    0.04    0.06
  -8  -1   0    0.00    0.04
   8   1   0    0.08    0.08
   9   1   0    0.98    0.15
  10   1   0    0.19    0.12
   9  -2   0   -0.05    0.07
  -9   2   0    0.12    0.08
   8  -2   0    2.18    0.15
   8  -2   0    2.14    0.16
  -8   2   0    2.49    0.19
   7  -2   0    1.97    0.14
   7  -2   0    1.78    0.15
  -7   2   0    1.96    0.17
   6  -2   0    0.63    0.08
   6  -2   0    0.68    0.09
   6  -2   0    0.59    0.10
  -6   2   0    0.52    0.10
   5  -2   0    2.27    0.15
   5  -2   0    2.43    0.12
   5  -2   0    2.53    0.14
  -5   2   0    2.25    0.12
  -5   2   0    2.26    0.14
  -5   2   0    2.29    0.14
   4  -2   0    2.78    0.11
   4  -2   0    2.73    0.15
   4  -2   0    2.77    0.13
  -4   2   0    2.70    0.13
  -4   2   0    2.01    0.13
  -4   2   0    2.74    0.13
  -4   2   0    2.75    0.12
   3  -2   0  110.43    2.38
   3  -2   0  108.04    2.44
   3  -2   0  110.68    2.42
  -3   2   0  110.00    2.44
  -3   2   0  109.71    2.41
  -3   2   0  109.59    2.44
  -3   2   0  106.78    2.42
  -3   2   0  107.39    2.42
   2  -2   0   59.05    1.27
   2  -2   0   59.08    1.30
   2  -2   0   58.88    1.32
  -2   2   0   58.77    1.30
  -2   2   0   58.47    1.29
  -2   2   0   56.68    1.30
  -2   2   0   58.76    1.32
  -2   2   0   57.76    1.32
   1  -2   0   62.07    1.36
  -1   2   0   62.31    1.37
  -1   2   0   61.79    1.36
   0  -2   0   15.14    0.37
   0  -2   0   14.58    0.38
   0  -2   0   15.24    0.34
   0   2   0   15.01    0.37
  -1  -2   0  314.83    7.01
  -1  -2   0  312.99    6.97
   1   2   0  325.13    6.93
   1   2   0  317.46    6.98
   1   2   0  311.40    7.02
  -2  -2   0   11.08    0.29
   2   2   0   10.77    0.26
   2   2   0   11.15    0.27
   2   2   0   11.09    0.30
   3   2   0    8.53    0.24
   3   2   0    8.93    0.23
   3   2   0    8.64    0.22
   3   2   0    8.92    0.25
   3   2   0    8.91    0.22
   4   2   0    5.51    0.18
   4   2   0    5.20    0.20
   4   2   0    5.10    0.19
   4   2   0    5.54    0.17
   4   2   0    5.29    0.14
   4   2   0    5.40    0.17
  -5  -2   0   -0.01    0.02
   5   2   0    0.03    0.04
   5   2   0   -0.04    0.04
   5   2   0   -0.05    0.04
   5   2   0   -0.03    0.03
   5   2   0   -0.01    0.02
  -6  -2   0    1.79    0.10
   6   2   0    1.94    0.13
   6   2   0    1.74    0.14
   7   2   0    0.15    0.07
   7   2   0    0.09    0.07
   8   2   0    0.12    0.09
   9   2   0    1.08    0.16
  10   2   0    0.77    0.16
  -9   3   0    0.10    0.10
   8  -3   0    0.35    0.09
  -8   3   0    0.37    0.11
   7  -3   0    3.96    0.21
   7  -3   0    3.78    0.16
  -7   3   0    3.77    0.23
   6  -3   0    3.74    0.22
   6  -3   0    3.33    0.14
   6  -3   0    3.41    0.18
  -6   3   0    3.46    0.20
   5  -3   0    7.63    0.27
   5  -3   0    8.21    0.22
   5  -3   0    8.01    0.31
  -5   3   0    7.69    0.30
  -5   3   0    7.82    0.29
  -5   3   0    8.14    0.27
   4  -3   0   34.08    0.75
   4  -3   0   34.33    0.86
   4  -3   0   33.83    0.82
  -4   3   0   32.84    0.83
  -4   3   0   33.96    0.82
  -4   3   0   32.99    0.86
  -4   3   0   33.88    0.86
   3  -3   0    8.20    0.26
   3  -3   0    8.60    0.24
  -3   3   0    8.10    0.25
  -3   3   0    8.82    0.28
  -3   3   0    8.46    0.24
  -3   3   0    8.46    0.25
  -3   3   0    8.27    0.27
   2  -3   0   11.41    0.29
   2  -3   0   10.89    0.26
  -2   3   0   11.19    0.28
  -2   3   0   10.98    0.28
  -2   3   0   11.19    0.29
  -2   3   0   11.38    0.31
  -2   3   0   11.01    0.31
   1  -3   0    9.52    0.27
  -1   3   0    9.48    0.24
  -1   3   0    9.58    0.25
   0  -3   0   16.06    0.42
   0  -3   0   16.49    0.37
   0  -3   0   15.73    0.41
   0   3   0   16.33    0.41
  -1  -3   0   12.73    0.33
  -1  -3   0   12.51    0.34
   1   3   0   12.61    0.33
   1   3   0   12.96    0.30
  -2  -3   0    0.39    0.05
   2   3   0    0.46    0.05
   3   3   0    3.40    0.12
   3   3   0    3.24    0.13
   3   3   0    3.34    0.11
   4   3   0   11.41    0.31
   4   3   0   11.50    0.29
   4   3   0   10.97    0.28
   4   3   0   10.66    0.28
   4   3   0   10.85    0.32
   5   3   0    7.00    0.23
   5   3   0    7.06    0.22
   5   3   0    6.92    0.25
   5   3   0    7.23    0.26
   5   3   0    7.12    0.22
   5   3   0    6.80    0.18
   6   3   0    1.20    0.14
   6   3   0    1.17    0.11
   6   3   0    1.17    0.11
   6   3   0    0.79    0.10
   7   3   0    1.07    0.12
   7   3   0    1.06    0.12
   7   3   0    0.93    0.12
   8   3   0    1.07    0.14
   9   3   0   -0.03    0.09
  10   3   0    0.22    0.13
   8  -4   0    0.52    0.11
  -8   4   0    0.33    0.12
   7  -4   0    0.50    0.09
   7  -4   0    0.21    0.08
  -7   4   0    0.26    0.10
   6  -4   0    6.77    0.26
   6  -4   0    7.17    0.30
  -6   4   0    7.02    0.30
   5  -4   0    3.93    0.17
   5  -4   0    4.36    0.21
  -5   4   0    4.10    0.21
  -5   4   0    4.20    0.19
  -5   4   0    4.30    0.21
   4  -4   0    6.94    0.25
   4  -4   0    6.60    0.21
  -4   4   0    7.08    0.24
  -4   4   0    6.61    0.27
  -4   4   0    7.11    0.27
  -4   4   0    6.70    0.25
   3  -4   0    0.63    0.06
   3  -4   0    0.82    0.10
  -3   4   0    0.72    0.06
  -3   4   0    0.53    0.07
  -3   4   0    0.67    0.07
  -3   4   0    0.70    0.09
  -3   4   0    0.81    0.07
   2  -4   0    0.05    0.04
  -2   4   0    0.00    0.03
  -2   4   0    0.04    0.02
  -2   4   0    0.07    0.03
  -2   4   0    0.03    0.04
  -2   4   0    0.00    0.02
   1  -4   0    0.13    0.05
   1  -4   0    0.23    0.06
  -1   4   0    0.16    0.03
  -1   4   0    0.19    0.03
   0  -4   0  134.13    2.99
   0  -4   0  135.58    3.01
   0  -4   0  135.30    2.93
   0   4   0  135.94    2.99
  -1  -4   0    0.85    0.08
  -1  -4   0    0.72    0.08
   1   4   0    1.02    0.08
   1   4   0    0.93    0.04
  -2  -4   0   16.27    0.45
   2   4   0   16.98    0.47
  -3  -4   0    8.59    0.28
   3   4   0    8.83    0.22
   3   4   0    8.59    0.23
   4   4   0    5.87    0.16
   4   4   0    5.69    0.15
   4   4   0    5.88    0.15
   4   4   0    5.62    0.20
   4   4   0    5.88    0.19
   5   4   0    1.28    0.09
   5   4   0    1.23    0.11
   5   4   0    1.16    0.08
   5   4   0    1.05    0.07
   5   4   0    1.03    0.08
   6   4   0    6.35    0.22
   6   4   0    6.36    0.27
   6   4   0    6.17    0.25
   6   4   0    6.08    0.23
   7   4   0    0.65    0.10
   7   4   0    1.02    0.15
   7   4   0    0.73    0.10
   8   4   0   -0.09    0.07
   8   4   0   -0.02    0.07
   9   4   0    0.61    0.14
  10   4   0    0.03    0.13
   8  -5   0    1.09    0.11
   8  -5   0    1.03    0.15
  -8   5   0    1.27    0.18
   7  -5   0    0.18    0.06
   7  -5   0    0.29    0.08
   7  -5   0    0.12    0.09
  -7   5   0    0.23    0.10
   6  -5   0    0.11    0.06
   6  -5   0    0.09    0.04
   6  -5   0    0.03    0.07
  -6   5   0    0.02    0.06
   5  -5   0    6.43    0.28
   5  -5   0    6.14    0.24
  -5   5   0    6.31    0.25
  -5   5   0    6.87    0.29
  -5   5   0    6.25    0.27
   4  -5   0   33.45    0.80
   4  -5   0   34.95    0.89
  -4   5   0   33.49    0.84
  -4   5   0   32.96    0.85
  -4   5   0   34.48    0.91
  -4   5   0   34.27    0.89
   3  -5   0    2.30    0.15
  -3   5   0    2.11    0.11
  -3   5   0    2.21    0.11
  -3   5   0    2.14    0.14
  -3   5   0    2.23    0.14
  -3   5   0    2.26    0.12
   2  -5   0    8.52    0.31
   2  -5   0    8.47    0.29
  -2   5   0    8.07    0.22
  -2   5   0    8.10    0.22
  -2   5   0    8.04    0.27
  -2   5   0    8.50    0.26
  -2   5   0    8.21    0.21
   1  -5   0    2.62    0.16
  -1   5   0    2.54    0.09
  -1   5   0    2.66    0.10
   0  -5   0   72.25    1.59
   0  -5   0   71.70    1.66
   0  -5   0   72.50    1.69
  -1  -5   0    3.51    0.18
  -1  -5   0    3.37    0.15
  -2  -5   0   29.20    0.76
  -2  -5   0   29.69    0.74
   2   5   0   29.90    0.69
  -3  -5   0   22.67    0.61
  -4  -5   0   52.81    1.26
   4   5   0   51.90    1.20
   4   5   0   52.74    1.19
   5   5   0    0.49    0.07
   5   5   0    0.59    0.08
   5   5   0    0.47    0.05
   5   5   0    0.57    0.05
   5   5   0    0.51    0.05
   6   5   0    0.52    0.10
   6   5   0    0.45    0.07
   6   5   0    0.43    0.08
   6   5   0    0.38    0.06
   6   5   0    0.36    0.07
   7   5   0    1.53    0.16
   7   5   0    1.43    0.13
   7   5   0    1.42    0.13
   8   5   0    0.07    0.08
   8   5   0    0.20    0.09
   9   5   0    2.17    0.22
   7  -6   0    0.22    0.06
   7  -6   0    0.27    0.11
  -7   6   0    0.12    0.09
   6  -6   0    0.12    0.09
  -6   6   0    0.09    0.08
   5  -6   0    3.81    0.22
   5  -6   0    3.40    0.21
  -5   6   0    3.67    0.21
  -5   6   0    3.57    0.19
   4  -6   0    3.60    0.21
   4  -6   0    3.47    0.21
  -4   6   0    3.39    0.17
  -4   6   0    3.55    0.20
  -4   6   0    3.50    0.18
   3  -6   0    6.40    0.28
   3  -6   0    6.28    0.27
  -3   6   0    6.19    0.26
  -3   6   0    6.54    0.26
  -3   6   0    6.33    0.22
  -3   6   0    6.47    0.21
  -3   6   0    6.35    0.22
   2  -6   0    5.61    0.24
   2  -6   0    5.30    0.25
  -2   6   0    5.40    0.21
  -2   6   0    5.36    0.16
  -2   6   0    5.35    0.18
  -2   6   0    5.29    0.21
  -2   6   0    5.35    0.15
   1  -6   0    0.12    0.04
   1  -6   0    0.05    0.07
   1  -6   0    0.04    0.06
  -1   6   0    0.13    0.03
  -1   6   0    0.04    0.03
   0  -6   0    1.05    0.10
   0  -6   0    1.06    0.06
   0  -6   0    1.02    0.11
  -1  -6   0    4.67    0.20
  -1  -6   0    4.67    0.22
  -2  -6   0    3.07    0.18
  -2  -6   0    3.05    0.16
   2   6   0    3.20    0.10
  -3  -6   0   13.57    0.43
  -4  -6   0    1.53    0.13
   4   6   0    1.47    0.07
   4   6   0    1.39    0.08
   5   6   0    2.08    0.12
   5   6   0    2.27    0.14
   5   6   0    2.15    0.08
   6   6   0    2.04    0.10
   6   6   0    2.10    0.12
   6   6   0    2.22    0.14
   6   6   0    1.91    0.16
   7   6   0   -0.03    0.06
   7   6   0   -0.01    0.06
   7   6   0    0.02    0.07
   8   6   0    1.39    0.15
   8   6   0    2.01    0.26
   8   6   0    1.39    0.16
   9   6   0    1.00    0.16
  -7   7   0    1.56    0.21
   6  -7   0    0.43    0.12
  -6   7   0    0.29    0.11
   5  -7   0   -0.02    0.07
   5  -7   0    0.10    0.08
  -5   7   0    0.01    0.06
  -5   7   0   -0.03    0.04
   4  -7   0   -0.02    0.07
   4  -7   0    0.01    0.08
  -4   7   0   -0.02    0.04
  -4   7   0   -0.01    0.04
  -4   7   0    0.01    0.05
   3  -7   0   -0.01    0.06
   3  -7   0    0.12    0.07
  -3   7   0    0.04    0.05
  -3   7   0    0.06    0.04
  -3   7   0    0.00    0.03
  -3   7   0    0.02    0.03
  -3   7   0   -0.07    0.04
   2  -7   0    2.38    0.18
   2  -7   0    2.36    0.17
  -2   7   0    2.28    0.09
  -2   7   0    2.34    0.14
  -2   7   0    2.26    0.14
  -2   7   0    2.30    0.10
   1  -7   0    0.90    0.13
   1  -7   0    0.77    0.11
  -1   7   0    1.01    0.08
  -1   7   0    1.04    0.08
   0  -7   0   26.23    0.74
   0  -7   0   24.81    0.70
  -1  -7   0    2.78    0.20
  -1  -7   0    3.06    0.18
  -2  -7   0    0.67    0.10
  -2  -7   0    0.53    0.10
  -3  -7   0    2.50    0.18
  -4  -7   0    1.14    0.14
   4   7   0    1.56    0.07
   4   7   0    1.38    0.08
   5   7   0    0.86    0.09
   5   7   0    0.91    0.08
   5   7   0    0.91    0.08
   6   7   0    1.55    0.09
   6   7   0    1.76    0.15
   6   7   0    1.56    0.10
   6   7   0    1.58    0.12
   7   7   0    0.06    0.07
   7   7   0    0.16    0.09
   8   7   0    1.68    0.17
   8   7   0    1.57    0.18
   9   7   0    0.29    0.11
   9   7   0    0.32    0.12
  -6   8   0    3.19    0.26
   5  -8   0   -0.04    0.09
   5  -8   0    0.17    0.10
  -5   8   0    0.04    0.06
  -5   8   0   -0.05    0.05
   4  -8   0    0.55    0.13
   4  -8   0    0.55    0.13
  -4   8   0    0.47    0.10
  -4   8   0    0.58    0.09
  -4   8   0    0.59    0.09
   3  -8   0    0.63    0.15
   3  -8   0    0.79    0.13
  -3   8   0    0.57    0.10
  -3   8   0    0.57    0.08
  -3   8   0    0.43    0.10
   2  -8   0    0.09    0.08
   2  -8   0    0.05    0.07
  -2   8   0    0.07    0.03
  -2   8   0    0.09    0.06
  -2   8   0    0.11    0.05
  -2   8   0    0.11    0.03
   1  -8   0    2.15    0.19
   1  -8   0    2.19    0.18
  -1   8   0    1.97    0.12
  -1   8   0    1.99    0.12
   0  -8   0    6.84    0.30
   0  -8   0    6.75    0.32
  -1  -8   0    3.51    0.21
  -1  -8   0    3.34    0.23
  -2  -8   0    5.48    0.29
  -2  -8   0    5.29    0.26
  -3  -8   0    0.02    0.08
  -4  -8   0    3.36    0.22
   5   8   0    5.96    0.21
   5   8   0    6.02    0.23
   6   8   0    0.10    0.08
   6   8   0    0.11    0.05
   6   8   0    0.20    0.06
   6   8   0    0.26    0.04
   7   8   0    0.35    0.09
   7   8   0    0.36    0.10
   7   8   0    0.37    0.09
   8   8   0   -0.10    0.07
   8   8   0   -0.08    0.08
   5  -9   0    0.61    0.20
  -5   9   0    0.48    0.11
  -5   9   0    0.39    0.11
   4  -9   0    1.43    0.21
  -4   9   0    0.82    0.13
  -4   9   0    1.20    0.14
   3  -9   0    0.24    0.13
   3  -9   0    0.18    0.10
  -3   9   0    0.16    0.06
  -3   9   0    0.08    0.07
   2  -9   0    2.53    0.24
   2  -9   0    2.45    0.20
  -2   9   0    2.60    0.12
  -2   9   0    2.55    0.17
  -2   9   0    2.52    0.12
  -2   9   0    2.62    0.17
   1  -9   0    0.30    0.12
   1  -9   0    0.27    0.10
  -1   9   0    0.21    0.06
  -1   9   0    0.27    0.06
   0  -9   0    0.08    0.08
   0  -9   0    0.02    0.09
   0   9   0   -0.03    0.03
  -1  -9   0    0.13    0.11
  -1  -9   0    0.34    0.11
  -2  -9   0    0.32    0.11
  -2  -9   0    0.63    0.12
  -3  -9   0    1.03    0.16
  -4  -9   0    0.03    0.10
   5   9   0    0.20    0.05
   5   9   0    0.20    0.06
   6   9   0    0.27    0.09
   6   9   0    0.20    0.06
   7   9   0    1.77    0.16
   7   9   0    1.72    0.15
   7   9   0    1.63    0.17
   8   9   0    0.15    0.11
   8   9   0    0.52    0.13
   4 -10   0    0.47    0.16
  -4  10   0    0.53    0.10
   3 -10   0    0.24    0.15
  -3  10   0    0.47    0.09
  -3  10   0    0.42    0.10
   2 -10   0   -0.03    0.12
  -2  10   0    0.12    0.05
  -2  10   0   -0.07    0.06
  -2  10   0    0.10    0.06
  -2  10   0    0.01    0.04
   1 -10   0    0.06    0.09
   1 -10   0    0.02    0.12
  -1  10   0   -0.07    0.05
  -1  10   0    0.04    0.05
   0 -10   0    0.33    0.11
   0 -10   0    0.12    0.11
   0  10   0    0.28    0.06
   0  10   0    0.28    0.06
  -1 -10   0    0.61    0.14
  -1 -10   0    0.46    0.13
  -2 -10   0    2.22    0.22
  -3 -10   0    1.00    0.17
  -4 -10   0   -0.08    0.10
   5  10   0    0.15    0.04
   5  10   0    0.19    0.07
   6  10   0    0.40    0.10
   6  10   0    0.57    0.09
   7  10   0    0.06    0.08
   7  10   0    0.05    0.06
   7  10   0    0.05    0.08
   2 -11   0   -0.14    0.11
  -2  11   0    0.06    0.05
  -2  11   0    0.05    0.07
   1 -11   0    0.31    0.16
  -1  11   0    0.17    0.08
  -1  11   0   -0.01    0.07
   0 -11   0    7.55    0.42
   0  11   0    5.75    0.24
   0  11   0    6.09    0.25
  -1 -11   0    0.00    0.11
  -2 -11   0    0.13    0.12
  -3 -11   0    0.63    0.16
  -4 -11   0   -0.09    0.12
   5  11   0    0.04    0.06
   5  11   0    0.03    0.04
  -1 -12   0    0.07    0.16
   1  12   0   -0.03    0.05
   1  12   0    0.03    0.05
  -2 -12   0   -0.21    0.12
  -2 -12   1    0.04    0.16
  -1 -12   1    3.77    0.35
   5  11  -1    0.34    0.06
   5  11  -1    0.47    0.09
  -3 -11   1    0.36    0.15
  -2 -11   1    0.91    0.19
  -1 -11   1    1.18    0.22
   0  11  -1   -0.02    0.06
   0  11  -1   -0.04    0.05
   0 -11   1    0.21    0.13
  -1  11  -1    0.03    0.07
  -1  11  -1   -0.06    0.07
   1 -11   1    0.06    0.12
  -2  11  -1    0.82    0.10
  -2  11  -1    0.53    0.12
  -2  11  -1    0.71    0.12
   2 -11   1    0.53    0.17
   6  10  -1    0.31    0.08
   6  10  -1    0.24    0.09
   5  10  -1    0.32    0.07
   5  10  -1    0.39    0.06
  -4 -10   1    0.04    0.11
  -3 -10   1    0.16    0.11
  -2 -10   1    0.09    0.10
  -1 -10   1    0.05    0.09
  -1 -10   1    0.01    0.10
   0  10  -1    0.59    0.07
   0 -10   1    0.52    0.12
   0 -10   1    0.65    0.15
  -1  10  -1    0.14    0.06
  -1  10  -1    0.13    0.06
   1 -10   1    0.22    0.12
   1 -10   1    0.26    0.10
  -2  10  -1    0.76    0.08
  -2  10  -1    0.61    0.11
  -2  10  -1    0.98    0.08
  -2  10  -1    0.59    0.10
   2 -10   1    0.59    0.16
  -3  10  -1    0.70    0.10
  -3  10  -1    0.57    0.11
   3 -10   1    0.56    0.18
  -4  10  -1    0.13    0.07
  -4  10  -1    0.11    0.08
   4 -10   1    0.18    0.13
   7   9  -1   -0.01    0.08
   7   9  -1   -0.07    0.06
   7   9  -1   -0.05    0.06
   6   9  -1    1.82    0.14
   6   9  -1    1.66    0.16
   5   9  -1   -0.02    0.05
   5   9  -1    0.00    0.03
  -4  -9   1    0.04    0.10
  -3  -9   1    0.25    0.11
  -2  -9   1    0.58    0.13
  -1  -9   1    0.73    0.15
  -1  -9   1    0.62    0.11
   0  -9   1    0.12    0.10
   0  -9   1    0.05    0.08
  -1   9  -1    0.02    0.03
  -1   9  -1    0.03    0.04
   1  -9   1    0.19    0.10
   1  -9   1    0.00    0.07
  -2   9  -1    0.25    0.04
  -2   9  -1    0.14    0.06
  -2   9  -1    0.37    0.08
  -2   9  -1    0.19    0.04
   2  -9   1    0.20    0.12
   2  -9   1    0.20    0.10
  -3   9  -1    0.11    0.08
  -3   9  -1    0.17    0.07
  -3   9  -1    0.23    0.06
   3  -9   1    0.18    0.11
   3  -9   1    0.37    0.11
  -4   9  -1   -0.08    0.05
  -4   9  -1    0.03    0.07
   4  -9   1    0.06    0.11
   4  -9   1   -0.02    0.10
  -5   9  -1    1.24    0.15
   8   8  -1    0.32    0.11
   8   8  -1    0.16    0.10
   7   8  -1    0.01    0.08
   7   8  -1   -0.02    0.06
   6   8  -1    0.40    0.06
   6   8  -1    0.32    0.07
   6   8  -1    0.48    0.10
   6   8  -1    0.27    0.05
   5   8  -1    7.35    0.24
   5   8  -1    7.38    0.25
   5   8  -1    7.33    0.24
  -4  -8   1    2.84    0.22
  -3  -8   1    0.38    0.11
  -2  -8   1   12.29    0.46
  -1  -8   1    1.43    0.14
  -1  -8   1    1.53    0.16
   0  -8   1    9.83    0.37
   0  -8   1   10.14    0.41
  -1   8  -1    0.01    0.03
  -1   8  -1    0.04    0.03
   1  -8   1    0.06    0.08
   1  -8   1    0.03    0.06
  -2   8  -1    0.45    0.08
  -2   8  -1    0.40    0.05
  -2   8  -1    0.36    0.04
  -2   8  -1    0.39    0.07
   2  -8   1    0.55    0.13
   2  -8   1    0.36    0.09
  -3   8  -1    0.03    0.05
  -3   8  -1    0.10    0.04
  -3   8  -1    0.08    0.04
  -3   8  -1    0.04    0.06
   3  -8   1    0.12    0.09
   3  -8   1    0.24    0.09
  -4   8  -1    0.51    0.08
  -4   8  -1    0.66    0.11
   4  -8   1    0.84    0.14
   4  -8   1    0.61    0.13
  -5   8  -1    1.37    0.14
  -5   8  -1    1.09    0.14
   5  -8   1    1.27    0.18
   5  -8   1    1.12    0.16
  -6   8  -1    5.32    0.31
   8   7  -1    0.08    0.09
   8   7  -1    0.12    0.09
   7   7  -1    2.20    0.16
   7   7  -1    1.92    0.19
   6   7  -1    0.05    0.04
   6   7  -1   -0.01    0.04
   6   7  -1    0.01    0.03
   6   7  -1   -0.06    0.05
   5   7  -1    4.58    0.19
   5   7  -1    4.47    0.17
   4   7  -1    1.42    0.08
  -3  -7   1    4.89    0.25
  -2  -7   1    3.26    0.20
  -1  -7   1   84.92    1.96
  -1  -7   1   83.35    2.00
   0  -7   1    1.05    0.11
   0  -7   1    1.30    0.14
   0  -7   1    1.14    0.14
  -1   7  -1   12.27    0.34
  -1   7  -1   12.89    0.32
   1  -7   1   12.48    0.35
   1  -7   1   12.17    0.41
   1  -7   1   12.53    0.44
  -2   7  -1    0.08    0.04
  -2   7  -1    0.09    0.02
  -2   7  -1    0.10    0.05
   2  -7   1    0.16    0.07
   2  -7   1    0.02    0.07
   2  -7   1    0.07    0.04
  -3   7  -1    0.59    0.07
  -3   7  -1    0.42    0.09
  -3   7  -1    0.41    0.08
  -3   7  -1    0.38    0.05
   3  -7   1    0.49    0.11
   3  -7   1    0.47    0.10
  -4   7  -1    0.10    0.05
  -4   7  -1    0.16    0.06
  -4   7  -1    0.15    0.05
   4  -7   1    0.03    0.08
   4  -7   1    0.09    0.08
  -5   7  -1    0.33    0.08
  -5   7  -1    0.39    0.08
   5  -7   1    0.44    0.11
   5  -7   1    0.26    0.10
  -6   7  -1   -0.04    0.07
   6  -7   1    0.08    0.09
  -7   7  -1    0.39    0.14
   9   6  -1    0.52    0.13
   8   6  -1    1.03    0.13
   8   6  -1    0.98    0.13
   7   6  -1   -0.02    0.07
   7   6  -1   -0.07    0.06
   6   6  -1    3.37    0.20
   6   6  -1    3.08    0.13
   6   6  -1    3.47    0.18
   6   6  -1    3.50    0.16
   5   6  -1    1.44    0.07
   5   6  -1    1.40    0.11
   5   6  -1    1.48    0.10
   5   6  -1    1.44    0.07
   4   6  -1    2.42    0.10
   4   6  -1    2.34    0.11
  -3  -6   1    0.49    0.09
  -2  -6   1    3.22    0.18
  -1  -6   1    5.85    0.23
  -1  -6   1    5.30    0.24
   0  -6   1   15.68    0.46
   0  -6   1   15.88    0.49
   0  -6   1   16.01    0.40
  -1   6  -1    0.19    0.03
  -1   6  -1    0.19    0.03
   1  -6   1    0.23    0.07
   1  -6   1    0.18    0.06
   1  -6   1    0.29    0.05
  -2   6  -1   29.50    0.76
  -2   6  -1   30.38    0.75
   2  -6   1   31.59    0.81
   2  -6   1   31.39    0.83
  -3   6  -1    0.68    0.09
  -3   6  -1    0.59    0.09
  -3   6  -1    0.73    0.07
  -3   6  -1    0.68    0.07
  -3   6  -1    0.74    0.07
   3  -6   1    0.78    0.11
   3  -6   1    0.84    0.12
  -4   6  -1    0.09    0.09
  -4   6  -1    0.03    0.05
  -4   6  -1    0.00    0.04
  -4   6  -1    0.03    0.04
   4  -6   1    0.12    0.07
   4  -6   1    0.02    0.06
  -5   6  -1    2.03    0.16
  -5   6  -1    2.16    0.17
  -5   6  -1    2.12    0.14
   5  -6   1    1.99    0.17
   5  -6   1    1.95    0.16
  -6   6  -1    0.16    0.08
   6  -6   1    0.11    0.08
  -7   6  -1    0.09    0.09
   9   5  -1    1.22    0.17
   8   5  -1    0.34    0.10
   8   5  -1    0.30    0.10
   7   5  -1   -0.08    0.06
   7   5  -1   -0.01    0.06
   7   5  -1    0.03    0.08
   6   5  -1    1.15    0.11
   6   5  -1    1.17    0.14
   6   5  -1    1.15    0.09
   6   5  -1    1.09    0.08
   6   5  -1    1.23    0.10
   5   5  -1    0.06    0.02
   5   5  -1    0.08    0.03
   5   5  -1    0.03    0.03
   5   5  -1    0.07    0.05
   5   5  -1    0.15    0.04
   4   5  -1   14.71    0.39
   4   5  -1   15.19    0.38
  -3  -5   1    5.17    0.22
  -2  -5   1    1.90    0.13
  -1  -5   1   67.90    1.59
  -1  -5   1   67.72    1.56
   0  -5   1   35.51    0.86
   0  -5   1   34.17    0.88
   0  -5   1   34.64    0.81
  -1   5  -1   34.60    0.77
  -1   5  -1   34.25    0.78
   1  -5   1   34.01    0.87
   1  -5   1   34.95    0.86
   1  -5   1   34.80    0.81
  -2   5  -1   27.06    0.66
  -2   5  -1   26.89    0.61
  -2   5  -1   27.21    0.68
  -2   5  -1   27.08    0.62
  -2   5  -1   27.22    0.62
   2  -5   1   28.01    0.71
   2  -5   1   28.08    0.73
  -3   5  -1    0.01    0.03
  -3   5  -1    0.03    0.05
  -3   5  -1    0.03    0.03
  -3   5  -1    0.03    0.03
  -3   5  -1   -0.02    0.03
   3  -5   1    0.06    0.05
   3  -5   1   -0.04    0.04
  -4   5  -1    1.12    0.10
  -4   5  -1    0.76    0.10
  -4   5  -1    0.87    0.10
  -4   5  -1    0.98    0.13
   4  -5   1    1.32    0.13
   4  -5   1    1.17    0.12
  -5   5  -1    9.07    0.31
  -5   5  -1    8.72    0.33
  -5   5  -1    9.23    0.35
   5  -5   1    9.00    0.33
   5  -5   1    9.18    0.29
   5  -5   1    9.21    0.34
  -6   5  -1    0.12    0.07
   6  -5   1    0.28    0.09
   6  -5   1    0.29    0.07
  -7   5  -1    0.02    0.08
   7  -5   1    0.02    0.07
   7  -5   1    0.05    0.04
   7  -5   1    0.06    0.06
  -8   5  -1    0.47    0.14
   8  -5   1    0.33    0.07
   8  -5   1    0.37    0.10
   9   4  -1    0.01    0.11
   8   4  -1    3.27    0.22
   7   4  -1    1.82    0.15
   7   4  -1    1.93    0.18
   7   4  -1    1.72    0.15
   6   4  -1    2.48    0.15
   6   4  -1    2.27    0.14
   6   4  -1    2.35    0.13
   6   4  -1    2.58    0.17
   5   4  -1    1.35    0.08
   5   4  -1    1.39    0.09
   5   4  -1    1.32    0.06
   5   4  -1    1.28    0.07
   5   4  -1    1.38    0.11
   5   4  -1    1.37    0.10
   4   4  -1    0.37    0.05
   4   4  -1    0.32    0.03
   4   4  -1    0.44    0.06
   4   4  -1    0.40    0.04
   3   4  -1   21.03    0.50
   3   4  -1   21.11    0.49
  -2  -4   1   15.50    0.43
   1   4  -1   74.09    1.65
   1   4  -1   73.03    1.61
  -1  -4   1   72.39    1.67
  -1  -4   1   72.72    1.61
  -1  -4   1   71.02    1.64
   0   4  -1   26.62    0.65
   0  -4   1   27.03    0.65
   0  -4   1   25.75    0.67
   0  -4   1   26.23    0.62
  -1   4  -1    1.90    0.06
  -1   4  -1    1.84    0.07
   1  -4   1    1.69    0.10
   1  -4   1    1.92    0.12
  -2   4  -1   36.77    0.81
  -2   4  -1   36.37    0.85
  -2   4  -1   36.11    0.81
  -2   4  -1   37.03    0.80
  -2   4  -1   35.61    0.86
   2  -4   1   36.42    0.88
   2  -4   1   34.91    0.89
  -3   4  -1    0.09    0.03
  -3   4  -1    0.10    0.05
  -3   4  -1    0.03    0.03
  -3   4  -1    0.19    0.05
  -3   4  -1    0.06    0.03
   3  -4   1    0.08    0.03
   3  -4   1    0.09    0.04
   3  -4   1    0.03    0.04
  -4   4  -1    4.38    0.20
  -4   4  -1    4.47    0.18
  -4   4  -1    4.53    0.19
  -4   4  -1    4.26    0.21
   4  -4   1    4.10    0.14
   4  -4   1    4.21    0.19
   4  -4   1    4.43    0.18
   4  -4   1    4.49    0.20
  -5   4  -1    1.03    0.13
  -5   4  -1    0.88    0.11
  -5   4  -1    0.88    0.09
   5  -4   1    0.99    0.08
   5  -4   1    0.99    0.12
   5  -4   1    0.78    0.10
  -6   4  -1    2.13    0.17
   6  -4   1    2.11    0.16
   6  -4   1    1.96    0.13
  -7   4  -1   -0.02    0.06
   7  -4   1   -0.03    0.05
   7  -4   1    0.03    0.05
  -8   4  -1   -0.07    0.08
   8  -4   1    0.17    0.07
   8  -4   1    0.14    0.07
  -9   4  -1    0.09    0.11
   9  -4   1    0.07    0.08
  10   3  -1    0.30    0.15
   9   3  -1    0.15    0.10
   8   3  -1    0.16    0.09
   7   3  -1    1.39    0.14
   7   3  -1    1.12    0.13
   6   3  -1    0.04    0.05
   6   3  -1    0.03    0.05
   6   3  -1    0.04    0.05
   5   3  -1    7.68    0.24
   5   3  -1    7.63    0.24
   5   3  -1    7.96    0.29
   5   3  -1    8.20    0.25
   5   3  -1    7.83    0.27
   4   3  -1   54.25    1.25
   4   3  -1   56.19    1.24
   4   3  -1   54.35    1.24
   4   3  -1   56.65    1.28
   4   3  -1   55.93    1.29
   3   3  -1   48.43    1.09
   3   3  -1   47.99    1.10
   2   3  -1  131.07    2.90
  -2  -3   1  132.88    2.92
   1   3  -1    1.87    0.09
   1   3  -1    1.74    0.08
  -1  -3   1    2.05    0.10
  -1  -3   1    1.92    0.09
   0   3  -1   18.06    0.45
   0  -3   1   18.20    0.43
   0  -3   1   17.39    0.46
   0  -3   1   18.22    0.45
  -1   3  -1  553.34   11.82
  -1   3  -1  529.91   11.78
   1  -3   1  532.19   11.96
   1  -3   1  556.53   12.10
  -2   3  -1  160.79    3.51
  -2   3  -1  165.51    3.48
  -2   3  -1  156.67    3.47
  -2   3  -1  159.99    3.50
  -2   3  -1  159.66    3.48
   2  -3   1  160.56    3.51
   2  -3   1  161.73    3.48
   2  -3   1  156.44    3.52
  -3   3  -1    4.94    0.17
  -3   3  -1    5.03    0.16
  -3   3  -1    4.80    0.19
  -3   3  -1    5.00    0.19
  -3   3  -1    4.74    0.16
   3  -3   1    4.82    0.16
   3  -3   1    5.01    0.18
  -4   3  -1    0.29    0.07
  -4   3  -1    0.34    0.06
  -4   3  -1    0.28    0.05
  -4   3  -1    0.12    0.04
  -4   3  -1    0.29    0.06
   4  -3   1    0.23    0.06
   4  -3   1    0.30    0.05
  -5   3  -1    7.94    0.30
  -5   3  -1    7.62    0.28
  -5   3  -1    7.64    0.26
   5  -3   1    7.81    0.30
   5  -3   1    7.49    0.26
   5  -3   1    7.93    0.21
  -6   3  -1    0.13    0.07
   6  -3   1    0.12    0.03
   6  -3   1    0.20    0.07
   6  -3   1    0.17    0.06
  -7   3  -1    1.04    0.14
   7  -3   1    0.96    0.13
   7  -3   1    1.03    0.10
  -8   3  -1    0.15    0.09
   8  -3   1    0.27    0.08
  -9   3  -1    0.16    0.11
   9  -3   1    0.28    0.10
  10   2  -1    0.08    0.13
   9   2  -1    0.72    0.15
   8   2  -1    0.91    0.13
   7   2  -1   -0.01    0.07
  -7  -2   1   -0.01    0.04
  -7  -2   1    0.03    0.05
   6   2  -1    0.17    0.06
   6   2  -1    0.19    0.06
   6   2  -1    0.12    0.07
  -6  -2   1    0.20    0.04
  -6  -2   1    0.17    0.05
   5   2  -1   67.31    1.62
   5   2  -1   68.33    1.57
   5   2  -1   70.41    1.61
   5   2  -1   69.86    1.56
   5   2  -1   67.61    1.56
  -5  -2   1   68.27    1.54
  -5  -2   1   69.99    1.57
   4   2  -1    4.78    0.15
   4   2  -1    4.46    0.18
   4   2  -1    4.77    0.19
   4   2  -1    4.58    0.16
   4   2  -1    4.63    0.16
  -4  -2   1    4.62    0.16
  -4  -2   1    4.63    0.14
   3   2  -1   12.96    0.32
   3   2  -1   13.66    0.33
   3   2  -1   12.82    0.34
   3   2  -1   13.21    0.32
   3   2  -1   13.45    0.35
   2   2  -1    2.09    0.08
   2   2  -1    1.97    0.07
   1   2  -1   -0.01    0.02
   1   2  -1   -0.02    0.01
  -1  -2   1   -0.02    0.01
   0   2  -1   59.61    1.27
   0   2  -1   55.22    1.28
   0  -2   1   59.76    1.28
   0  -2   1   56.67    1.29
   0  -2   1   58.05    1.30
  -1   2  -1  122.95    2.67
  -1   2  -1  124.21    2.67
   1  -2   1  121.54    2.72
   1  -2   1  120.15    2.71
  -2   2  -1    5.07    0.16
  -2   2  -1    5.06    0.15
  -2   2  -1    4.95    0.15
  -2   2  -1    5.34    0.14
  -2   2  -1    5.48    0.17
   2  -2   1    5.20    0.16
   2  -2   1    5.07    0.15
  -3   2  -1  129.81    2.88
  -3   2  -1  131.96    2.90
  -3   2  -1  131.62    2.89
  -3   2  -1  131.32    2.92
   3  -2   1  134.49    2.92
   3  -2   1  131.66    2.86
   3  -2   1  131.45    2.90
  -4   2  -1   15.56    0.42
  -4   2  -1   15.24    0.45
  -4   2  -1   15.42    0.43
  -4   2  -1   14.60    0.44
  -4   2  -1   15.71    0.41
  -4   2  -1   15.65    0.42
   4  -2   1   15.69    0.45
   4  -2   1   15.38    0.39
   4  -2   1   15.52    0.42
   4  -2   1   15.30    0.38
  -5   2  -1    0.12    0.04
  -5   2  -1    0.12    0.04
  -5   2  -1    0.18    0.05
   5  -2   1    0.10    0.04
   5  -2   1    0.08    0.05
   5  -2   1    0.21    0.05
  -6   2  -1    4.11    0.21
   6  -2   1    4.06    0.22
   6  -2   1    3.96    0.17
   6  -2   1    3.66    0.19
  -7   2  -1    9.61    0.36
   7  -2   1    9.51    0.36
   7  -2   1    9.92    0.31
   7  -2   1    9.98    0.32
  -8   2  -1    2.96    0.21
   8  -2   1    3.38    0.18
   8  -2   1    3.10    0.18
  -9   2  -1    0.12    0.08
   9  -2   1    0.17    0.07
  10   1  -1    0.12    0.12
   9   1  -1    1.56    0.18
  -9  -1   1    0.99    0.15
   8   1  -1   -0.01    0.08
  -8  -1   1    0.05    0.05
  -8  -1   1    0.03    0.06
   7   1  -1    2.85    0.19
  -7  -1   1    2.93    0.18
  -7  -1   1    2.92    0.15
  -7  -1   1    2.90    0.12
   6   1  -1   20.86    0.55
   6   1  -1   21.15    0.56
   6   1  -1   19.11    0.59
  -6  -1   1   20.29    0.53
  -6  -1   1   20.08    0.57
  -6  -1   1   20.67    0.50
   5   1  -1    1.91    0.12
   5   1  -1    1.92    0.13
   5   1  -1    1.95    0.14
   5   1  -1    1.91    0.12
   5   1  -1    2.00    0.12
  -5  -1   1    2.00    0.12
  -5  -1   1    1.86    0.09
  -5  -1   1    1.82    0.10
   4   1  -1    1.61    0.10
   4   1  -1    1.37    0.08
   4   1  -1    1.36    0.09
   4   1  -1    1.35    0.08
  -4  -1   1    1.29    0.07
  -4  -1   1    1.28    0.07
  -4  -1   1    1.34    0.09
   3   1  -1   39.72    0.92
   3   1  -1   41.13    0.95
   3   1  -1   41.06    0.92
   3   1  -1   40.80    0.93
   3   1  -1   40.65    0.96
   3   1  -1   40.82    0.93
  -3  -1   1   40.20    0.92
  -3  -1   1   40.92    0.90
  -3  -1   1   40.74    0.94
   2   1  -1  185.39    4.03
   2   1  -1  179.44    4.04
   2   1  -1  184.78    4.06
   2   1  -1  180.14    3.97
   2   1  -1  185.64    4.04
   2   1  -1  181.97    4.06
  -2  -1   1  178.24    4.04
  -2  -1   1  187.42    3.96
  -2  -1   1  180.12    4.05
   1   1  -1  378.64    8.14
   1   1  -1  377.02    8.16
  -1  -1   1  367.53    8.11
   0  -1   1   23.10    0.53
   0  -1   1   23.66    0.53
   0  -1   1   23.63    0.53
  -1   1  -1  207.74    4.51
  -1   1  -1  212.50    4.55
  -1   1  -1  203.42    4.52
  -1   1  -1  213.03    4.52
  -1   1  -1  213.60    4.55
  -1   1  -1  205.57    4.56
   1  -1   1  193.82    4.55
   1  -1   1  209.27    4.60
   1  -1   1  202.86    4.57
   1  -1   1  206.67    4.55
  -2   1  -1    0.40    0.03
  -2   1  -1    0.44    0.04
  -2   1  -1    0.47    0.03
  -2   1  -1    0.41    0.04
  -2   1  -1    0.34    0.04
   2  -1   1    0.38    0.04
   2  -1   1    0.43    0.03
   2  -1   1    0.40    0.04
   2  -1   1    0.40    0.04
  -3   1  -1    7.95    0.24
  -3   1  -1    8.51    0.25
  -3   1  -1    8.16    0.24
  -3   1  -1    8.30    0.23
   3  -1   1    8.50    0.23
   3  -1   1    8.55    0.26
   3  -1   1    8.67    0.25
   3  -1   1    8.39    0.24
  -4   1  -1    2.99    0.12
  -4   1  -1    2.94    0.13
  -4   1  -1    2.95    0.14
  -4   1  -1    3.80    0.19
  -4   1  -1    2.83    0.14
   4  -1   1    2.89    0.12
   4  -1   1    2.89    0.13
  -5   1  -1    8.29    0.30
  -5   1  -1    8.54    0.27
  -5   1  -1    8.51    0.28
  -5   1  -1    8.82    0.26
  -5   1  -1    8.93    0.30
   5  -1   1    8.57    0.29
   5  -1   1    8.77    0.27
  -6   1  -1    2.50    0.15
   6  -1   1    2.53    0.15
   6  -1   1    2.08    0.14
  -7   1  -1    2.51    0.18
   7  -1   1    2.76    0.17
  -8   1  -1    2.66    0.18
   8  -1   1    2.91    0.19
  -9   1  -1   -0.01    0.06
   9  -1   1    0.07    0.07
  10  -1   1    0.14    0.07
  10  -1   1   -0.27    0.08
   9   0  -1    0.44    0.12
   8   0  -1    6.17    0.28
  -8   0   1    6.07    0.23
   7   0  -1    0.93    0.12
  -7   0   1    1.17    0.11
   6   0  -1   12.44    0.38
   6   0  -1   11.91    0.47
  -6   0   1   12.07    0.36
  -6   0   1   12.25    0.40
  -6   0   1   11.96    0.36
   5   0  -1    9.11    0.29
   5   0  -1    8.65    0.28
   5   0  -1    9.06    0.30
  -5   0   1    9.12    0.31
  -5   0   1    8.63    0.27
  -5   0   1    8.69    0.28
   4   0  -1    0.71    0.09
   4   0  -1    0.72    0.07
   4   0  -1    0.63    0.08
   4   0  -1    0.71    0.06
   4   0  -1    0.60    0.06
  -4   0   1    0.65    0.06
  -4   0   1    0.69    0.07
  -4   0   1    0.66    0.06
   3   0  -1   54.47    1.24
   3   0  -1   52.82    1.23
   3   0  -1   56.04    1.26
   3   0  -1   55.27    1.27
  -3   0   1   54.15    1.26
  -3   0   1   56.02    1.24
  -3   0   1   55.66    1.26
  -3   0   1   55.75    1.24
   2   0  -1   16.21    0.40
   2   0  -1   16.45    0.39
   2   0  -1   15.82    0.39
   2   0  -1   16.90    0.41
  -2   0   1   16.76    0.41
  -2   0   1   16.66    0.39
  -2   0   1   16.77    0.39
  -2   0   1   15.60    0.41
  -2   0   1   16.28    0.41
   0   0  -1   -0.01    0.00
   0   0  -1   -0.01    0.00
   0   0  -1   -0.01    0.00
   0   0  -1   -0.01    0.00
   0   0  -1   -0.01    0.00
   0   0  -1   -0.01    0.00
   0   0  -1   -0.01    0.00
   0   0  -1   -0.01    0.00
   0   0   1   -0.01    0.00
   0   0   1   -0.01    0.00
   0   0   1   -0.01    0.00
   0   0   1    0.00    0.00
   0   0   1   -0.01    0.00
   0   0   1   -0.01    0.00
   0   0   1   -0.01    0.00
   0   0   1   -0.01    0.00
  -1   0  -1    7.64    0.23
  -1   0  -1    8.98    0.24
  -2   0  -1   69.75    1.51
  -2   0  -1   68.25    1.50
  -2   0  -1   70.46    1.51
  -2   0  -1   66.53    1.51
  -2   0  -1   69.60    1.50
  -2   0  -1   68.63    1.52
  -2   0  -1   62.16    1.50
   2   0   1   67.81    1.50
   2   0   1   68.07    1.50
   2   0   1   66.77    1.51
   2   0   1   68.40    1.50
   2   0   1   73.99    1.51
  -3   0  -1    6.38    0.18
  -3   0  -1    6.47    0.20
  -3   0  -1    6.26    0.19
  -3   0  -1    6.29    0.20
  -3   0  -1    6.02    0.18
  -3   0  -1    6.49    0.18
  -3   0  -1    6.49    0.21
   3   0   1    6.34    0.18
   3   0   1    6.37    0.19
   3   0   1    6.11    0.19
   3   0   1    5.93    0.20
   3   0   1    6.25    0.18
  -4   0  -1    4.05    0.16
  -4   0  -1    4.17    0.15
  -4   0  -1    4.23    0.16
   4   0   1    4.04    0.15
   4   0   1    4.21    0.16
   4   0   1    4.05    0.15
   4   0   1    3.97    0.17
  -5   0  -1    0.06    0.04
  -5   0  -1    0.07    0.03
  -5   0  -1    0.09    0.04
   5   0   1    0.10    0.04
   5   0   1    0.10    0.04
   5   0   1    0.13    0.06
   5   0   1    0.08    0.04
   5   0   1    0.12    0.04
   5   0   1    0.07    0.04
  -6   0  -1    1.83    0.11
  -6   0  -1    1.84    0.12
  -6   0  -1    2.13    0.14
   6   0   1    1.79    0.14
   6   0   1    2.14    0.14
  -7   0  -1    0.33    0.07
   7   0   1    0.25    0.08
  -8   0  -1    0.03    0.06
   8   0   1    0.17    0.09
  -9   0  -1    0.71    0.10
   9   0   1    0.45    0.11
  10   0   1    0.84    0.14
   9  -1  -1    0.07    0.08
  -9   1   1    0.06    0.07
   8  -1  -1    2.71    0.20
  -8   1   1    2.55    0.18
   7  -1  -1    3.26    0.19
  -7   1   1    3.30    0.19
   6  -1  -1   -0.05    0.05
   6  -1  -1    0.06    0.05
  -6   1   1    0.01    0.05
   5  -1  -1    1.80    0.12
   5  -1  -1    1.95    0.13
  -5   1   1    2.07    0.13
  -5   1   1    1.98    0.13
  -5   1   1    2.00    0.12
  -5   1   1    1.87    0.10
   4  -1  -1   19.49    0.52
   4  -1  -1   19.37    0.53
   4  -1  -1   19.07    0.49
   4  -1  -1   19.28    0.54
  -4   1   1   19.46    0.53
  -4   1   1   19.60    0.51
  -4   1   1   19.64    0.49
  -4   1   1   19.73    0.53
  -4   1   1   19.59    0.51
  -4   1   1   18.35    0.53
   3  -1  -1    3.59    0.13
   3  -1  -1    3.68    0.13
   3  -1  -1    4.38    0.17
   3  -1  -1    3.69    0.15
  -3   1   1    3.59    0.15
  -3   1   1    3.37    0.13
  -3   1   1    3.41    0.14
  -3   1   1    3.63    0.15
   2  -1  -1    1.76    0.09
   2  -1  -1    1.99    0.08
   2  -1  -1    1.76    0.08
   2  -1  -1    1.98    0.09
  -2   1   1    1.87    0.07
  -2   1   1    1.86    0.08
  -2   1   1    1.88    0.09
  -2   1   1    1.85    0.08
   1  -1  -1    3.47    0.12
   1  -1  -1    3.47    0.11
   1  -1  -1    3.41    0.10
   1  -1  -1    3.41    0.09
  -1   1   1    3.44    0.11
  -1   1   1    3.49    0.11
  -1   1   1    3.65    0.11
  -1   1   1    3.45    0.10
  -1   1   1    3.50    0.10
  -1   1   1    3.32    0.10
   0  -1  -1   48.23    1.07
   0   1   1   45.10    1.06
   0   1   1   48.95    1.07
  -1  -1  -1  182.89    4.12
   1   1   1  187.20    4.12
   1   1   1  190.05    4.15
   1   1   1  190.16    4.12
  -2  -1  -1    7.81    0.21
  -2  -1  -1    8.96    0.20
   2   1   1    8.69    0.21
   2   1   1    8.58    0.21
   2   1   1    8.76    0.23
   2   1   1    8.96    0.22
   2   1   1    8.94    0.21
   2   1   1    8.63    0.21
   2   1   1    8.84    0.23
   2   1   1    8.81    0.23
  -3  -1  -1   80.33    1.79
  -3  -1  -1   82.45    1.78
  -3  -1  -1   80.58    1.81
   3   1   1   82.46    1.78
   3   1   1   80.30    1.82
   3   1   1   80.32    1.81
   3   1   1   81.82    1.79
   3   1   1   80.99    1.77
   3   1   1   83.35    1.80
   3   1   1   81.50    1.80
   3   1   1   81.12    1.79
  -4  -1  -1   10.71    0.29
  -4  -1  -1   10.59    0.31
  -4  -1  -1   10.59    0.27
   4   1   1   11.17    0.32
   4   1   1   10.42    0.29
   4   1   1   10.76    0.30
   4   1   1   10.34    0.32
   4   1   1   10.23    0.29
   4   1   1   10.74    0.27
   4   1   1   10.41    0.26
  -5  -1  -1   26.27    0.64
  -5  -1  -1   25.00    0.66
  -5  -1  -1   25.74    0.62
   5   1   1   26.40    0.69
   5   1   1   26.93    0.69
   5   1   1   26.29    0.65
   5   1   1   26.00    0.66
   5   1   1   26.34    0.65
   5   1   1   25.81    0.60
  -6  -1  -1    4.83    0.21
  -6  -1  -1    4.80    0.17
  -6  -1  -1    4.74    0.18
   6   1   1    4.85    0.21
   6   1   1    4.56    0.19
   6   1   1    4.16    0.23
   6   1   1    5.07    0.23
  -7  -1  -1    2.20    0.13
  -7  -1  -1    2.17    0.11
  -7  -1  -1    2.46    0.16
   7   1   1    2.20    0.17
  -8  -1  -1    0.40    0.08
  -8  -1  -1    0.21    0.07
   8   1   1    0.37    0.10
   9   1   1    0.38    0.12
  10   1   1    1.06    0.16
   9  -2  -1   -0.09    0.07
   9  -2  -1    0.21    0.07
  -9   2   1    0.18    0.09
   8  -2  -1    0.58    0.09
  -8   2   1    0.63    0.12
   7  -2  -1    1.54    0.15
   7  -2  -1    1.72    0.14
  -7   2   1    1.61    0.16
   6  -2  -1   13.30    0.44
   6  -2  -1   13.82    0.40
  -6   2   1   13.73    0.44
   5  -2  -1    2.09    0.13
   5  -2  -1    1.98    0.12
   5  -2  -1    2.15    0.15
  -5   2   1    2.02    0.11
  -5   2   1    2.10    0.14
   4  -2  -1    0.02    0.03
   4  -2  -1    0.03    0.04
   4  -2  -1    0.01    0.03
  -4   2   1    0.00    0.02
  -4   2   1   -0.04    0.01
  -4   2   1    0.06    0.03
  -4   2   1    0.07    0.03
  -4   2   1    0.01    0.03
   3  -2  -1    9.52    0.25
   3  -2  -1    9.48    0.30
   3  -2  -1    9.51    0.28
  -3   2   1    9.69    0.28
  -3   2   1    9.79    0.27
  -3   2   1    9.77    0.30
  -3   2   1    9.48    0.30
  -3   2   1    9.73    0.28
   2  -2  -1   23.28    0.57
   2  -2  -1   23.17    0.55
   2  -2  -1   23.12    0.52
  -2   2   1   23.16    0.57
  -2   2   1   22.62    0.55
  -2   2   1   22.86    0.57
  -2   2   1   23.16    0.54
  -2   2   1   23.40    0.54
   1  -2  -1  288.41    6.22
   1  -2  -1  276.64    6.18
  -1   2   1  279.02    6.16
  -1   2   1  284.43    6.16
  -1   2   1  281.11    6.16
  -1   2   1  280.07    6.20
  -1   2   1  283.72    6.28
   0  -2  -1  361.31    8.04
  -1  -2  -1  295.99    6.71
   1   2   1  308.46    6.73
  -2  -2  -1   74.47    1.66
   2   2   1   76.52    1.65
   2   2   1   75.45    1.64
   2   2   1   73.80    1.65
   3   2   1    0.06    0.02
   3   2   1    0.05    0.03
   4   2   1   25.36    0.63
   4   2   1   25.22    0.60
   4   2   1   24.51    0.60
   4   2   1   25.46    0.59
   4   2   1   25.03    0.64
   4   2   1   25.89    0.61
   5   2   1   50.88    1.18
   5   2   1   51.57    1.19
   5   2   1   52.52    1.23
   5   2   1   50.40    1.22
   5   2   1   50.00    1.15
   5   2   1   51.68    1.18
   6   2   1   38.39    0.99
   6   2   1   39.09    0.95
   6   2   1   39.52    0.95
   7   2   1   17.10    0.50
   7   2   1   16.52    0.48
   8   2   1    0.79    0.12
   9   2   1    0.10    0.09
  10   2   1    0.17    0.12
  -9   3   1    0.08    0.09
   8  -3  -1    0.44    0.10
  -8   3   1    0.47    0.12
   7  -3  -1    0.89    0.09
   7  -3  -1    0.91    0.12
  -7   3   1    1.11    0.14
   6  -3  -1    1.77    0.16
   6  -3  -1    1.80    0.14
   6  -3  -1    1.93    0.11
   6  -3  -1    2.02    0.11
  -6   3   1    2.06    0.16
   5  -3  -1   19.35    0.48
   5  -3  -1   20.07    0.54
   5  -3  -1   19.36    0.58
   5  -3  -1   19.20    0.47
  -5   3   1   18.75    0.57
  -5   3   1   19.25    0.52
  -5   3   1   19.09    0.55
   4  -3  -1   13.51    0.41
   4  -3  -1   13.73    0.33
   4  -3  -1   13.22    0.38
  -4   3   1   12.90    0.39
  -4   3   1   12.59    0.41
  -4   3   1   12.98    0.37
  -4   3   1   13.75    0.42
   3  -3  -1   23.86    0.59
   3  -3  -1   24.84    0.62
  -3   3   1   24.71    0.59
  -3   3   1   23.47    0.60
  -3   3   1   24.06    0.63
  -3   3   1   23.14    0.62
  -3   3   1   23.41    0.59
   2  -3  -1   63.48    1.39
   2  -3  -1   62.62    1.42
  -2   3   1   62.31    1.40
  -2   3   1   61.95    1.40
  -2   3   1   63.29    1.44
  -2   3   1   62.55    1.43
  -2   3   1   63.33    1.40
   1  -3  -1    7.35    0.23
  -1   3   1    7.56    0.21
  -1   3   1    7.34    0.21
  -1   3   1    7.76    0.18
   0  -3  -1   93.71    2.08
  -1  -3  -1  113.36    2.53
  -1  -3  -1  116.46    2.52
   1   3   1  113.53    2.52
  -2  -3  -1   75.48    1.70
  -2  -3  -1   74.68    1.69
   2   3   1   77.14    1.69
  -3  -3  -1   10.13    0.29
   3   3   1   10.05    0.26
   3   3   1   10.40    0.28
   3   3   1   10.32    0.28
   4   3   1   18.69    0.47
   4   3   1   18.19    0.44
   4   3   1   18.12    0.45
   4   3   1   18.46    0.47
   4   3   1   18.63    0.44
   4   3   1   18.16    0.48
   5   3   1   29.95    0.76
   5   3   1   29.37    0.72
   5   3   1   30.02    0.73
   5   3   1   30.29    0.70
   5   3   1   30.91    0.78
   5   3   1   30.58    0.73
   6   3   1   37.36    0.90
   6   3   1   36.41    0.89
   6   3   1   36.39    0.94
   6   3   1   35.70    0.83
   6   3   1   36.61    0.93
   7   3   1    2.10    0.17
   7   3   1    2.09    0.16
   7   3   1    2.38    0.16
   8   3   1   -0.05    0.07
   9   3   1    0.13    0.10
  10   3   1    0.31    0.13
   8  -4  -1    0.01    0.07
  -8   4   1   -0.10    0.09
   7  -4  -1    0.18    0.08
   7  -4  -1    0.21    0.08
  -7   4   1    0.26    0.10
   6  -4  -1    1.05    0.11
   6  -4  -1    0.74    0.11
  -6   4   1    1.01    0.13
   5  -4  -1    2.27    0.16
   5  -4  -1    2.27    0.13
  -5   4   1    2.47    0.16
  -5   4   1    2.60    0.14
  -5   4   1    2.30    0.20
   4  -4  -1    0.52    0.08
   4  -4  -1    0.51    0.06
  -4   4   1    0.47    0.10
  -4   4   1    0.48    0.07
  -4   4   1    0.53    0.09
  -4   4   1    0.62    0.09
   3  -4  -1    3.86    0.12
   3  -4  -1    4.08    0.16
  -3   4   1    4.13    0.16
  -3   4   1    4.10    0.16
  -3   4   1    4.35    0.19
  -3   4   1    3.95    0.18
  -3   4   1    4.03    0.16
   2  -4  -1   48.55    1.15
  -2   4   1   48.95    1.13
  -2   4   1   47.11    1.09
  -2   4   1   48.39    1.08
  -2   4   1   47.00    1.08
  -2   4   1   47.80    1.12
   1  -4  -1  230.11    5.06
  -1   4   1  226.75    5.06
  -1   4   1  236.89    5.08
   0  -4  -1    4.67    0.12
   0  -4  -1    4.51    0.17
  -1  -4  -1  174.14    3.82
  -1  -4  -1  166.33    3.80
   1   4   1  179.23    3.81
  -2  -4  -1    0.66    0.07
  -2  -4  -1    0.62    0.06
   2   4   1    0.81    0.07
   2   4   1    0.76    0.05
  -3  -4  -1   25.57    0.65
   3   4   1   26.50    0.60
   3   4   1   25.60    0.59
  -4  -4  -1    0.26    0.05
   4   4   1    0.29    0.03
   4   4   1    0.26    0.05
   4   4   1    0.39    0.05
   4   4   1    0.27    0.03
   4   4   1    0.26    0.03
   5   4   1    6.94    0.21
   5   4   1    6.92    0.21
   5   4   1    6.97    0.25
   5   4   1    6.89    0.22
   5   4   1    6.49    0.23
   6   4   1    0.88    0.09
   6   4   1    0.80    0.10
   6   4   1    0.68    0.06
   6   4   1    0.94    0.10
   6   4   1    0.55    0.09
   7   4   1    1.68    0.14
   7   4   1    1.67    0.16
   7   4   1    1.55    0.14
   8   4   1    0.08    0.07
   8   4   1    0.01    0.08
   9   4   1    0.46    0.13
  10   4   1    0.09    0.12
   8  -5  -1    1.05    0.12
   8  -5  -1    1.06    0.16
  -8   5   1    0.81    0.16
   7  -5  -1    0.08    0.06
   7  -5  -1    0.02    0.05
  -7   5   1   -0.05    0.07
   6  -5  -1   -0.02    0.03
   6  -5  -1    0.03    0.05
  -6   5   1    0.01    0.06
   5  -5  -1    0.29    0.07
   5  -5  -1    0.21    0.04
  -5   5   1    0.21    0.05
  -5   5   1    0.32    0.08
   4  -5  -1    3.01    0.19
   4  -5  -1    3.02    0.14
  -4   5   1    2.90    0.16
  -4   5   1    2.72    0.18
  -4   5   1    2.90    0.15
   3  -5  -1    0.96    0.12
  -3   5   1    0.88    0.08
  -3   5   1    1.05    0.12
  -3   5   1    0.89    0.08
  -3   5   1    0.94    0.08
  -3   5   1    0.96    0.10
   2  -5  -1   31.65    0.79
  -2   5   1   30.14    0.76
  -2   5   1   30.18    0.71
  -2   5   1   30.26    0.72
  -2   5   1   30.02    0.70
  -2   5   1   31.02    0.77
   1  -5  -1   48.46    1.16
  -1   5   1   47.57    1.11
  -1   5   1   48.86    1.10
   0  -5  -1    0.49    0.03
   0  -5  -1    0.47    0.07
   0  -5  -1    0.50    0.08
  -1  -5  -1    2.57    0.15
  -1  -5  -1    2.66    0.14
  -2  -5  -1   23.25    0.60
  -2  -5  -1   23.49    0.63
   2   5   1   23.38    0.53
  -3  -5  -1    5.76    0.23
  -4  -5  -1   16.81    0.48
   4   5   1   17.18    0.44
   4   5   1   16.61    0.42
   5   5   1    0.20    0.03
   5   5   1    0.17    0.06
   5   5   1    0.21    0.04
   5   5   1    0.26    0.04
   5   5   1    0.30    0.05
   6   5   1    0.16    0.06
   6   5   1    0.13    0.04
   6   5   1    0.24    0.06
   6   5   1    0.14    0.05
   6   5   1    0.16    0.07
   7   5   1    1.44    0.16
   7   5   1    1.25    0.13
   7   5   1    1.53    0.13
   8   5   1    1.01    0.13
   8   5   1    0.91    0.13
   9   5   1   -0.04    0.09
  10   5   1    0.40    0.14
   7  -6  -1    0.45    0.08
   7  -6  -1    0.33    0.13
  -7   6   1    0.51    0.13
   6  -6  -1    2.16    0.19
   6  -6  -1    2.18    0.12
  -6   6   1    2.52    0.21
   5  -6  -1   -0.02    0.07
  -5   6   1    0.06    0.05
  -5   6   1   -0.01    0.05
   4  -6  -1    1.18    0.14
  -4   6   1    1.33    0.13
  -4   6   1    1.32    0.11
  -4   6   1    1.36    0.12
   3  -6  -1   27.16    0.75
  -3   6   1   26.22    0.68
  -3   6   1   26.43    0.67
  -3   6   1   28.02    0.74
  -3   6   1   25.99    0.66
  -3   6   1   27.27    0.73
   2  -6  -1    0.33    0.09
  -2   6   1    0.34    0.05
  -2   6   1    0.24    0.06
  -2   6   1    0.33    0.05
  -2   6   1    0.30    0.05
  -2   6   1    0.35    0.07
   1  -6  -1   20.49    0.58
   1  -6  -1   20.43    0.60
  -1   6   1   20.23    0.52
  -1   6   1   20.43    0.51
   0  -6  -1    2.67    0.17
   0  -6  -1    2.64    0.16
  -1  -6  -1    8.75    0.30
  -1  -6  -1    9.11    0.33
  -2  -6  -1   20.53    0.56
  -2  -6  -1   20.32    0.59
  -3  -6  -1    1.68    0.14
  -4  -6  -1    3.36    0.18
   4   6   1    3.15    0.13
   4   6   1    3.28    0.12
   5   6   1    0.88    0.10
   5   6   1    0.79    0.05
   5   6   1    0.92    0.08
   5   6   1    0.88    0.06
   6   6   1    1.64    0.11
   6   6   1    1.51    0.09
   6   6   1    1.70    0.12
   6   6   1    1.45    0.14
   7   6   1   -0.07    0.05
   7   6   1    0.00    0.06
   7   6   1    0.10    0.08
   8   6   1    0.53    0.11
   8   6   1    0.51    0.12
   8   6   1    0.64    0.12
   9   6   1    0.43    0.12
  -7   7   1    0.51    0.14
   6  -7  -1    0.04    0.10
  -6   7   1    0.15    0.08
   5  -7  -1    0.29    0.11
   5  -7  -1    0.09    0.09
  -5   7   1    0.32    0.08
  -5   7   1    0.27    0.08
   4  -7  -1    0.62    0.13
   4  -7  -1    0.40    0.11
  -4   7   1    0.46    0.09
  -4   7   1    0.66    0.10
  -4   7   1    0.53    0.08
   3  -7  -1    3.11    0.20
   3  -7  -1    2.80    0.21
  -3   7   1    2.69    0.17
  -3   7   1    2.95    0.14
  -3   7   1    2.81    0.18
  -3   7   1    2.70    0.14
   2  -7  -1    0.40    0.10
   2  -7  -1    0.32    0.10
  -2   7   1    0.36    0.07
  -2   7   1    0.30    0.05
  -2   7   1    0.32    0.07
  -2   7   1    0.33    0.05
   1  -7  -1    9.33    0.37
   1  -7  -1    8.68    0.33
  -1   7   1    8.80    0.28
  -1   7   1    8.57    0.28
   0  -7  -1   15.27    0.48
   0  -7  -1   15.28    0.51
   0   7   1   16.04    0.38
  -1  -7  -1    2.55    0.16
  -1  -7  -1    2.48    0.18
  -2  -7  -1   35.90    0.96
  -2  -7  -1   35.51    0.92
  -3  -7  -1    7.22    0.31
  -4  -7  -1    1.33    0.16
   4   7   1    1.43    0.08
   4   7   1    1.42    0.09
  -5  -7  -1    0.22    0.09
   5   7   1    0.28    0.05
   5   7   1    0.23    0.06
   6   7   1    0.11    0.04
   6   7   1    0.04    0.05
   6   7   1    0.05    0.06
   6   7   1    0.09    0.05
   7   7   1   -0.06    0.06
   7   7   1    0.06    0.08
   8   7   1    2.22    0.19
   8   7   1    2.77    0.22
   9   7   1   -0.06    0.09
   9   7   1   -0.06    0.08
  -6   8   1    0.95    0.15
   5  -8  -1   -0.04    0.09
  -5   8   1    0.08    0.07
  -5   8   1    0.02    0.07
   4  -8  -1    0.07    0.10
   4  -8  -1    0.11    0.09
  -4   8   1    0.06    0.05
  -4   8   1    0.17    0.08
  -4   8   1    0.15    0.06
   3  -8  -1    5.39    0.31
   3  -8  -1    5.13    0.28
  -3   8   1    4.63    0.21
  -3   8   1    5.18    0.26
   2  -8  -1   -0.05    0.07
   2  -8  -1   -0.06    0.07
  -2   8   1   -0.02    0.04
  -2   8   1   -0.06    0.05
  -2   8   1    0.00    0.03
  -2   8   1    0.01    0.03
   1  -8  -1    0.04    0.08
   1  -8  -1    0.09    0.07
  -1   8   1   -0.04    0.03
  -1   8   1    0.05    0.05
   0  -8  -1    0.21    0.09
   0  -8  -1    0.19    0.08
   0   8   1    0.18    0.04
   0   8   1    0.15    0.04
  -1  -8  -1   26.12    0.74
  -1  -8  -1   26.33    0.79
  -2  -8  -1    2.78    0.21
  -2  -8  -1    3.17    0.20
  -3  -8  -1   11.90    0.45
  -4  -8  -1    0.18    0.11
   4   8   1    0.17    0.04
  -5  -8  -1    2.27    0.20
   5   8   1    2.25    0.12
   5   8   1    2.04    0.14
   6   8   1    0.34    0.09
   6   8   1    0.37    0.05
   6   8   1    0.32    0.06
   6   8   1    0.45    0.08
   7   8   1    0.86    0.14
   7   8   1    1.05    0.12
   7   8   1    1.02    0.12
   8   8   1   -0.05    0.08
   8   8   1    0.10    0.08
   5  -9  -1    0.61    0.17
  -5   9   1    0.75    0.13
   4  -9  -1    0.97    0.19
  -4   9   1    0.77    0.11
   3  -9  -1    0.95    0.16
   3  -9  -1    1.38    0.20
  -3   9   1    0.86    0.11
  -3   9   1    0.87    0.13
   2  -9  -1    0.94    0.15
   2  -9  -1    1.09    0.19
  -2   9   1    0.81    0.09
  -2   9   1    0.95    0.12
  -2   9   1    0.91    0.12
  -2   9   1    1.04    0.09
   1  -9  -1    0.32    0.11
   1  -9  -1    0.40    0.13
  -1   9   1    0.30    0.07
  -1   9   1    0.45    0.08
   0  -9  -1   -0.04    0.08
   0  -9  -1   -0.01    0.08
   0   9   1   -0.07    0.04
   0   9   1   -0.02    0.03
  -1  -9  -1    3.97    0.27
  -1  -9  -1    4.33    0.24
  -2  -9  -1    0.07    0.08
  -2  -9  -1   -0.02    0.08
  -3  -9  -1    1.00    0.17
  -4  -9  -1    3.22    0.24
  -5  -9  -1    0.14    0.11
   5   9   1    0.15    0.06
   5   9   1    0.14    0.05
   6   9   1    2.17    0.14
   6   9   1    2.27    0.11
   6   9   1    2.43    0.15
   6   9   1    2.27    0.17
   7   9   1    0.51    0.10
   7   9   1    0.50    0.10
   7   9   1    0.50    0.11
   8   9   1    0.89    0.14
   8   9   1    0.95    0.14
   4 -10  -1    0.11    0.14
  -4  10   1   -0.05    0.06
   3 -10  -1    1.76    0.25
  -3  10   1    1.73    0.18
  -3  10   1    1.20    0.13
   2 -10  -1    0.25    0.13
  -2  10   1    0.37    0.10
  -2  10   1    0.34    0.09
  -2  10   1    0.36    0.07
   1 -10  -1   -0.04    0.09
   1 -10  -1   -0.10    0.09
  -1  10   1    0.04    0.05
  -1  10   1   -0.07    0.06
  -1  10   1    0.06    0.03
   0 -10  -1    0.01    0.10
   0 -10  -1   -0.02    0.11
   0  10   1    0.02    0.05
   0  10   1   -0.04    0.04
  -1 -10  -1   -0.09    0.10
  -1 -10  -1    0.03    0.08
   1  10   1    0.02    0.04
  -2 -10  -1    0.00    0.09
  -2 -10  -1   -0.01    0.09
  -3 -10  -1    0.03    0.09
  -4 -10  -1    0.34    0.13
  -5 -10  -1    0.00    0.10
   5  10   1    0.07    0.06
   5  10   1    0.04    0.04
   6  10   1    0.08    0.05
   6  10   1    0.12    0.07
   6  10   1   -0.03    0.05
   7  10   1   -0.09    0.07
   7  10   1    0.03    0.07
   7  10   1   -0.03    0.06
   2 -11  -1    0.13    0.13
  -2  11   1    0.12    0.06
  -2  11   1    0.00    0.06
   1 -11  -1    1.66    0.25
  -1  11   1    1.35    0.15
  -1  11   1    1.65    0.16
  -1  11   1    1.48    0.12
  -1  11   1    1.50    0.11
   0 -11  -1    0.61    0.18
   0  11   1    0.68    0.10
   0  11   1    0.70    0.10
  -1 -11  -1    0.43    0.15
   1  11   1    0.39    0.07
   1  11   1    0.40    0.07
  -2 -11  -1    1.27    0.22
  -3 -11  -1    0.06    0.12
  -4 -11  -1    0.09    0.13
  -5 -11  -1    0.10    0.12
   5  11   1   -0.01    0.05
   5  11   1   -0.03    0.04
  -2 -12  -1    0.00    0.13
   2  12   1    0.01    0.05
   5  11  -2   -0.09    0.04
   5  11  -2   -0.06    0.05
  -3 -11   2    0.07    0.13
  -2 -11   2    0.65    0.16
  -1 -11   2    0.21    0.15
   0  11  -2    1.44    0.11
   0  11  -2    1.36    0.11
   0 -11   2    1.35    0.23
  -1  11  -2    0.46    0.09
  -1  11  -2    0.61    0.10
   1 -11   2    0.79    0.20
  -2  11  -2    1.20    0.10
  -2  11  -2    1.13    0.14
  -2  11  -2    1.16    0.15
  -2  11  -2    1.12    0.11
   2 -11   2    1.17    0.21
   6  10  -2    0.19    0.07
   6  10  -2    0.15    0.08
   5  10  -2   -0.04    0.04
   5  10  -2    0.03    0.05
  -3 -10   2    0.00    0.09
  -2 -10   2    0.13    0.11
  -1 -10   2    0.54    0.15
   0 -10   2    0.23    0.11
   0 -10   2    0.08    0.11
  -1  10  -2    0.03    0.05
  -1  10  -2   -0.03    0.04
   1 -10   2    0.06    0.08
   1 -10   2    0.06    0.11
  -2  10  -2    5.01    0.17
  -2  10  -2    4.59    0.18
  -2  10  -2    4.71    0.23
  -2  10  -2    4.76    0.24
   2 -10   2    5.32    0.34
  -3  10  -2    0.10    0.06
  -3  10  -2    0.15    0.07
   3 -10   2    0.00    0.11
  -4  10  -2    0.35    0.10
  -4  10  -2    0.20    0.08
   4 -10   2    0.45    0.15
   7   9  -2    0.02    0.07
   7   9  -2    0.09    0.09
   6   9  -2    0.37    0.08
   6   9  -2    0.36    0.09
   5   9  -2    0.19    0.06
   5   9  -2    0.29    0.06
  -3  -9   2    1.26    0.18
  -2  -9   2    1.25    0.17
  -1  -9   2    0.09    0.09
  -1  -9   2    0.06    0.07
   0  -9   2    0.32    0.12
   0  -9   2    0.28    0.10
  -1   9  -2   -0.01    0.03
  -1   9  -2    0.01    0.03
   1  -9   2   -0.03    0.07
   1  -9   2   -0.01    0.08
  -2   9  -2    0.54    0.06
  -2   9  -2    0.63    0.09
  -2   9  -2    0.45    0.08
   2  -9   2    0.59    0.14
   2  -9   2    0.66    0.12
  -3   9  -2    1.30    0.15
  -3   9  -2    1.28    0.14
  -3   9  -2    1.52    0.12
   3  -9   2    1.35    0.18
   3  -9   2    1.13    0.17
  -4   9  -2    0.94    0.14
  -4   9  -2    1.17    0.13
   4  -9   2    1.25    0.19
   4  -9   2    0.83    0.15
  -5   9  -2    0.08    0.06
   8   8  -2   -0.03    0.09
   8   8  -2   -0.17    0.08
   7   8  -2    0.47    0.12
   7   8  -2    0.35    0.09
   6   8  -2    0.49    0.06
   6   8  -2    0.57    0.09
   6   8  -2    0.45    0.06
   6   8  -2    0.50    0.10
   5   8  -2    0.81    0.09
   5   8  -2    1.07    0.09
  -3  -8   2    6.83    0.33
  -2  -8   2   12.22    0.46
  -1  -8   2    0.51    0.11
  -1  -8   2    0.66    0.11
   0  -8   2    0.20    0.08
   0  -8   2    0.02    0.07
  -1   8  -2    0.93    0.07
  -1   8  -2    1.08    0.07
   1  -8   2    0.95    0.13
   1  -8   2    1.18    0.15
  -2   8  -2    0.10    0.05
  -2   8  -2    0.08    0.04
   2  -8   2    0.18    0.09
   2  -8   2    0.05    0.08
  -3   8  -2    4.31    0.22
  -3   8  -2    4.11    0.17
  -3   8  -2    4.12    0.21
  -3   8  -2    4.08    0.16
   3  -8   2    4.12    0.24
   3  -8   2    4.25    0.26
  -4   8  -2    0.97    0.11
  -4   8  -2    0.92    0.13
   4  -8   2    1.05    0.16
   4  -8   2    1.13    0.15
  -5   8  -2    0.15    0.07
  -5   8  -2    0.17    0.07
   5  -8   2    0.14    0.09
   5  -8   2    0.17    0.09
  -6   8  -2    0.28    0.11
   8   7  -2   -0.05    0.09
   8   7  -2   -0.10    0.07
   7   7  -2   -0.05    0.07
   7   7  -2   -0.02    0.06
   6   7  -2    1.74    0.10
   6   7  -2    1.85    0.11
   6   7  -2    1.94    0.14
   6   7  -2    1.66    0.15
   5   7  -2    2.02    0.13
   5   7  -2    2.01    0.12
   4   7  -2    3.51    0.12
   4   7  -2    3.35    0.13
  -3  -7   2    0.41    0.10
  -2  -7   2    3.56    0.22
  -1  -7   2    0.38    0.11
  -1  -7   2    0.46    0.10
   0  -7   2   -0.04    0.06
   0  -7   2    0.04    0.04
   0  -7   2   -0.04    0.07
  -1   7  -2    9.17    0.26
  -1   7  -2    9.54    0.25
   1  -7   2    9.52    0.37
   1  -7   2    9.35    0.34
   1  -7   2    9.61    0.30
  -2   7  -2    3.03    0.14
  -2   7  -2    2.93    0.14
   2  -7   2    2.77    0.18
   2  -7   2    2.89    0.20
   2  -7   2    2.92    0.15
  -3   7  -2    0.47    0.06
  -3   7  -2    0.45    0.05
  -3   7  -2    0.60    0.09
  -3   7  -2    0.55    0.08
   3  -7   2    0.61    0.11
   3  -7   2    0.44    0.11
   3  -7   2    0.47    0.08
  -4   7  -2    0.43    0.08
  -4   7  -2    0.50    0.08
  -4   7  -2    0.41    0.07
   4  -7   2    0.52    0.10
   4  -7   2    0.52    0.11
  -5   7  -2    2.24    0.17
  -5   7  -2    2.52    0.16
  -5   7  -2    1.98    0.18
   5  -7   2    2.36    0.19
   5  -7   2    2.24    0.18
  -6   7  -2   -0.04    0.06
   6  -7   2    0.03    0.07
  -7   7  -2   -0.13    0.09
   9   6  -2   -0.09    0.09
   8   6  -2    0.11    0.09
   8   6  -2    0.07    0.08
   7   6  -2    1.34    0.17
   7   6  -2    1.34    0.13
   6   6  -2    9.17    0.32
   6   6  -2    8.57    0.27
   6   6  -2    8.52    0.33
   6   6  -2    8.61    0.26
   6   6  -2    8.97    0.28
   5   6  -2    2.42    0.10
   5   6  -2    2.43    0.14
   5   6  -2    2.45    0.10
   5   6  -2    2.78    0.14
   4   6  -2   27.43    0.64
   4   6  -2   26.48    0.65
  -3  -6   2    0.32    0.08
  -2  -6   2   22.25    0.63
  -1  -6   2    6.04    0.26
  -1  -6   2    6.17    0.24
  -1  -6   2    5.78    0.20
   0  -6   2   36.94    0.94
   0  -6   2   39.05    0.98
   0  -6   2   37.87    0.90
  -1   6  -2    0.89    0.05
   1  -6   2    1.10    0.11
   1  -6   2    0.93    0.12
   1  -6   2    0.93    0.08
  -2   6  -2   37.28    0.92
  -2   6  -2   37.77    0.90
   2  -6   2   39.28    0.99
   2  -6   2   38.30    0.93
   2  -6   2   38.81    0.97
  -3   6  -2    3.40    0.17
  -3   6  -2    3.19    0.17
  -3   6  -2    3.15    0.13
  -3   6  -2    3.24    0.14
  -3   6  -2    3.32    0.12
   3  -6   2    3.04    0.18
   3  -6   2    3.49    0.20
  -4   6  -2    0.42    0.09
  -4   6  -2    0.27    0.06
  -4   6  -2    0.25    0.07
  -4   6  -2    0.33    0.06
   4  -6   2    0.28    0.09
   4  -6   2    0.32    0.09
  -5   6  -2    2.01    0.16
  -5   6  -2    1.90    0.14
  -5   6  -2    1.92    0.15
   5  -6   2    1.92    0.16
   5  -6   2    2.01    0.16
  -6   6  -2    1.08    0.14
   6  -6   2    0.91    0.13
  -7   6  -2    0.27    0.11
  -8   6  -2    0.28    0.13
   9   5  -2    0.13    0.11
   8   5  -2    0.88    0.13
   8   5  -2    0.84    0.13
   7   5  -2   10.75    0.36
   7   5  -2   10.91    0.35
   7   5  -2   10.21    0.41
   6   5  -2    0.02    0.05
   6   5  -2    0.09    0.06
   6   5  -2    0.06    0.05
   6   5  -2    0.11    0.05
   5   5  -2    0.40    0.07
   5   5  -2    0.35    0.07
   5   5  -2    0.30    0.05
   5   5  -2    0.36    0.07
   5   5  -2    0.26    0.04
   4   5  -2    2.51    0.11
   4   5  -2    2.63    0.12
  -2  -5   2   32.67    0.84
  -1  -5   2    9.80    0.28
  -1  -5   2    9.74    0.32
  -1  -5   2    9.62    0.30
   0  -5   2    1.80    0.13
   0  -5   2    1.78    0.11
   0  -5   2    1.94    0.10
   1  -5   2   14.72    0.44
   1  -5   2   14.89    0.40
   1  -5   2   14.80    0.42
  -2   5  -2    1.47    0.09
  -2   5  -2    1.54    0.09
   2  -5   2    1.74    0.13
   2  -5   2    1.59    0.12
  -3   5  -2    0.88    0.07
  -3   5  -2    0.68    0.06
  -3   5  -2    0.73    0.08
  -3   5  -2    0.89    0.09
  -3   5  -2    0.72    0.06
   3  -5   2    0.67    0.09
   3  -5   2    0.80    0.11
  -4   5  -2   22.50    0.60
  -4   5  -2   22.63    0.64
  -4   5  -2   22.53    0.64
  -4   5  -2   23.08    0.59
   4  -5   2   23.11    0.63
   4  -5   2   23.54    0.64
  -5   5  -2    0.67    0.11
  -5   5  -2    0.46    0.09
  -5   5  -2    0.64    0.09
   5  -5   2    0.79    0.11
   5  -5   2    0.63    0.10
   5  -5   2    0.58    0.08
  -6   5  -2    0.95    0.13
   6  -5   2    1.03    0.13
   6  -5   2    0.89    0.11
  -7   5  -2    0.78    0.13
   7  -5   2    0.68    0.11
   7  -5   2    0.55    0.06
  -8   5  -2    0.15    0.11
   8  -5   2    0.11    0.04
   8  -5   2    0.17    0.07
   9   4  -2    2.03    0.21
   8   4  -2    0.49    0.11
   7   4  -2    0.14    0.07
   7   4  -2    0.34    0.10
   7   4  -2    0.28    0.08
   6   4  -2    0.45    0.07
   6   4  -2    0.32    0.08
   6   4  -2    0.41    0.08
   6   4  -2    0.42    0.08
   5   4  -2    0.21    0.05
   5   4  -2    0.14    0.05
   5   4  -2    0.13    0.04
   5   4  -2    0.20    0.06
   5   4  -2    0.12    0.04
   4   4  -2   48.08    1.08
   4   4  -2   48.30    1.09
   4   4  -2   50.48    1.08
   4   4  -2   49.09    1.13
   4   4  -2   48.07    1.14
   3   4  -2   28.56    0.67
   3   4  -2   28.94    0.66
  -2  -4   2   20.32    0.54
  -1  -4   2    0.04    0.03
  -1  -4   2    0.14    0.05
   0   4  -2   78.50    1.80
   0  -4   2   80.97    1.78
   0  -4   2   79.42    1.79
   0  -4   2   79.40    1.82
  -1   4  -2    0.40    0.06
   1  -4   2    0.16    0.06
   1  -4   2    0.17    0.05
   1  -4   2    0.23    0.05
  -2   4  -2   65.80    1.42
  -2   4  -2   64.09    1.46
  -2   4  -2   65.64    1.47
  -2   4  -2   64.21    1.42
  -2   4  -2   65.51    1.43
   2  -4   2   65.39    1.49
   2  -4   2   65.08    1.51
  -3   4  -2    0.64    0.08
  -3   4  -2    0.49    0.05
  -3   4  -2    0.57    0.05
  -3   4  -2    0.53    0.06
  -3   4  -2    0.58    0.07
   3  -4   2    0.59    0.08
   3  -4   2    0.43    0.07
   3  -4   2    0.55    0.04
  -4   4  -2    8.21    0.29
  -4   4  -2    7.91    0.28
  -4   4  -2    7.87    0.25
  -4   4  -2    7.66    0.26
  -4   4  -2    7.40    0.25
   4  -4   2    7.70    0.27
   4  -4   2    7.53    0.20
   4  -4   2    7.55    0.21
   4  -4   2    7.44    0.27
   4  -4   2    7.93    0.25
  -5   4  -2   24.16    0.67
  -5   4  -2   24.17    0.65
  -5   4  -2   24.21    0.62
   5  -4   2   23.36    0.64
   5  -4   2   23.78    0.64
   5  -4   2   23.08    0.59
   5  -4   2   23.80    0.63
  -6   4  -2    7.82    0.32
   6  -4   2    7.72    0.27
   6  -4   2    7.89    0.30
   6  -4   2    7.69    0.31
  -7   4  -2    2.00    0.18
   7  -4   2    1.84    0.16
   7  -4   2    1.69    0.16
   7  -4   2    1.92    0.14
  -8   4  -2   -0.11    0.07
   8  -4   2    0.00    0.06
   8  -4   2   -0.06    0.05
  -9   4  -2    0.02    0.10
   9  -4   2    0.00    0.06
   9   3  -2    0.26    0.13
   8   3  -2    0.63    0.12
   7   3  -2    2.22    0.17
   7   3  -2    1.73    0.15
   6   3  -2    3.17    0.16
   6   3  -2    3.21    0.17
   6   3  -2    2.88    0.19
   5   3  -2    0.20    0.05
   5   3  -2    0.18    0.05
   5   3  -2    0.24    0.06
   5   3  -2    0.14    0.06
   5   3  -2    0.23    0.04
   4   3  -2    0.39    0.04
   4   3  -2    0.38    0.06
   4   3  -2    0.38    0.06
   4   3  -2    0.43    0.05
   4   3  -2    0.41    0.05
   3   3  -2   38.15    0.89
   3   3  -2   38.96    0.90
   3   3  -2   38.82    0.85
   1   3  -2    0.17    0.03
  -1  -3   2    0.22    0.04
  -1  -3   2    0.19    0.04
   0   3  -2    6.98    0.21
   0  -3   2    7.18    0.22
   0  -3   2    7.05    0.21
   0  -3   2    7.23    0.21
  -1   3  -2   16.94    0.43
  -1   3  -2   17.30    0.40
  -1   3  -2   17.20    0.39
   1  -3   2   16.97    0.43
   1  -3   2   17.59    0.45
   1  -3   2   17.70    0.43
  -2   3  -2   44.91    0.98
  -2   3  -2   44.74    0.98
  -2   3  -2   43.77    0.98
  -2   3  -2   43.16    1.01
  -2   3  -2   43.99    1.00
   2  -3   2   42.67    1.03
   2  -3   2   44.57    1.02
   2  -3   2   45.62    0.98
  -3   3  -2    4.95    0.18
  -3   3  -2    4.67    0.15
  -3   3  -2    4.57    0.18
  -3   3  -2    4.70    0.16
  -3   3  -2    4.65    0.15
   3  -3   2    4.33    0.17
   3  -3   2    4.57    0.14
   3  -3   2    4.62    0.17
   3  -3   2    4.61    0.17
  -4   3  -2   14.66    0.43
  -4   3  -2   15.11    0.39
  -4   3  -2   14.40    0.39
  -4   3  -2   14.06    0.42
  -4   3  -2   14.68    0.41
   4  -3   2   14.05    0.39
   4  -3   2   14.62    0.42
   4  -3   2   14.13    0.39
  -5   3  -2   12.63    0.41
  -5   3  -2   12.39    0.39
  -5   3  -2   12.54    0.37
   5  -3   2   12.67    0.37
   5  -3   2   12.17    0.35
   5  -3   2   12.29    0.30
   5  -3   2   12.65    0.40
  -6   3  -2    2.06    0.16
   6  -3   2    2.00    0.09
   6  -3   2    2.06    0.14
   6  -3   2    2.01    0.16
  -7   3  -2    4.16    0.24
   7  -3   2    4.48    0.25
   7  -3   2    4.13    0.21
  -8   3  -2    1.25    0.15
   8  -3   2    1.42    0.15
  -9   3  -2   -0.05    0.09
   9  -3   2    0.00    0.06
   9   2  -2    0.08    0.11
   8   2  -2    1.44    0.16
   7   2  -2    1.22    0.14
  -7  -2   2    1.35    0.12
  -7  -2   2    1.34    0.09
   6   2  -2    6.14    0.27
   6   2  -2    5.88    0.24
   6   2  -2    6.17    0.24
  -6  -2   2    5.96    0.23
  -6  -2   2    6.17    0.20
   5   2  -2    3.13    0.15
   5   2  -2    3.29    0.18
   5   2  -2    3.73    0.18
   5   2  -2    3.25    0.15
  -5  -2   2    3.29    0.12
  -5  -2   2    3.54    0.15
   4   2  -2   30.33    0.73
   4   2  -2   30.66    0.72
   4   2  -2   30.65    0.77
   4   2  -2   30.39    0.73
   4   2  -2   31.20    0.77
  -4  -2   2   30.98    0.73
  -4  -2   2   30.96    0.70
   3   2  -2  180.91    3.89
   3   2  -2  176.38    3.87
   3   2  -2  173.90    3.89
   3   2  -2  175.80    3.89
   3   2  -2  178.57    3.88
  -3  -2   2  179.44    3.85
   2   2  -2  171.46    3.80
   2   2  -2  177.32    3.84
  -1  -2   2    6.22    0.20
   0   2  -2    7.43    0.20
   0   2  -2    7.44    0.21
   0  -2   2    7.58    0.21
   0  -2   2    7.69    0.20
   0  -2   2    7.55    0.21
  -1   2  -2   51.35    1.13
  -1   2  -2   50.92    1.13
  -1   2  -2   51.16    1.14
   1  -2   2   51.51    1.15
   1  -2   2   51.49    1.14
  -2   2  -2    3.02    0.09
  -2   2  -2    3.04    0.10
  -2   2  -2    3.00    0.11
  -2   2  -2    2.85    0.11
  -2   2  -2    2.94    0.09
   2  -2   2    2.87    0.11
   2  -2   2    2.96    0.10
   2  -2   2    2.85    0.11
   2  -2   2    2.94    0.11
  -3   2  -2   -0.04    0.02
  -3   2  -2   -0.03    0.03
  -3   2  -2   -0.06    0.02
   3  -2   2    0.02    0.02
   3  -2   2   -0.03    0.02
   3  -2   2   -0.01    0.03
  -4   2  -2    3.58    0.15
  -4   2  -2    3.64    0.14
  -4   2  -2    3.75    0.17
  -4   2  -2    3.39    0.16
  -4   2  -2    3.64    0.15
  -4   2  -2    3.01    0.13
   4  -2   2    3.77    0.15
   4  -2   2    3.91    0.17
   4  -2   2    3.57    0.13
   4  -2   2    3.52    0.13
  -5   2  -2    5.09    0.21
  -5   2  -2    5.16    0.19
  -5   2  -2    5.25    0.22
   5  -2   2    5.06    0.17
   5  -2   2    4.98    0.20
   5  -2   2    5.12    0.18
   5  -2   2    5.09    0.22
  -6   2  -2    3.76    0.20
   6  -2   2    3.97    0.17
   6  -2   2    3.82    0.19
   6  -2   2    3.90    0.21
   6  -2   2    3.82    0.16
  -7   2  -2    4.32    0.23
   7  -2   2    4.75    0.20
   7  -2   2    4.47    0.23
  -8   2  -2    0.12    0.08
   8  -2   2    0.29    0.08
  -9   2  -2    0.12    0.09
   9  -2   2    0.12    0.06
   9   1  -2    0.02    0.10
  -9  -1   2   -0.05    0.05
   8   1  -2    0.97    0.14
  -8  -1   2    1.04    0.11
  -8  -1   2    1.27    0.14
   7   1  -2    1.46    0.16
  -7  -1   2    1.93    0.12
  -7  -1   2    1.87    0.15
   6   1  -2   -0.06    0.06
   6   1  -2   -0.03    0.05
  -6  -1   2    0.01    0.05
  -6  -1   2   -0.01    0.03
  -6  -1   2   -0.03    0.03
   5   1  -2   10.84    0.38
   5   1  -2   11.00    0.33
   5   1  -2   10.41    0.34
   5   1  -2   10.70    0.36
   5   1  -2   10.49    0.32
  -5  -1   2   10.44    0.30
  -5  -1   2   10.71    0.28
  -5  -1   2   10.92    0.34
   4   1  -2    0.18    0.06
   4   1  -2    0.14    0.04
   4   1  -2    0.14    0.04
   4   1  -2    0.17    0.05
   4   1  -2    0.20    0.05
  -4  -1   2    0.13    0.03
  -4  -1   2    0.12    0.03
  -4  -1   2    0.22    0.05
   3   1  -2    4.30    0.14
   3   1  -2    4.12    0.16
   3   1  -2    4.28    0.14
   3   1  -2    4.27    0.14
   3   1  -2    4.08    0.16
   3   1  -2    4.32    0.15
  -3  -1   2    4.75    0.13
  -3  -1   2    4.05    0.13
  -3  -1   2    4.03    0.15
   2   1  -2    0.07    0.02
   2   1  -2    0.06    0.02
   2   1  -2    0.07    0.02
   2   1  -2    0.09    0.02
   2   1  -2    0.02    0.01
  -2  -1   2    0.05    0.01
  -2  -1   2    0.07    0.02
  -2  -1   2    0.10    0.01
   1   1  -2    8.47    0.19
   1   1  -2    8.24    0.20
   1   1  -2    8.33    0.21
   1   1  -2    8.34    0.19
   1   1  -2    8.50    0.19
   1   1  -2    8.25    0.21
  -1  -1   2    8.57    0.20
  -1  -1   2    8.43    0.21
  -1  -1   2    8.63    0.19
   0   1  -2   38.47    0.82
   0   1  -2   36.41    0.85
   0   1  -2   37.66    0.82
   0   1  -2   37.25    0.82
   0   1  -2   38.68    0.82
   0   1  -2   37.07    0.83
   0  -1   2   36.75    0.82
   0  -1   2   37.11    0.82
   0  -1   2   36.39    0.86
   0  -1   2   36.67    0.84
  -1   1  -2  163.51    3.54
  -1   1  -2  161.15    3.58
  -1   1  -2  156.05    3.55
  -1   1  -2  162.44    3.58
  -1   1  -2  164.59    3.58
  -1   1  -2  160.02    3.51
  -1   1  -2  160.98    3.58
  -1   1  -2  164.31    3.52
   1  -1   2  154.89    3.56
   1  -1   2  161.41    3.57
   1  -1   2  159.72    3.56
   1  -1   2  158.96    3.56
   1  -1   2  165.11    3.55
   1  -1   2  160.87    3.56
  -2   1  -2  164.29    3.60
  -2   1  -2  169.32    3.69
  -2   1  -2  169.44    3.61
  -2   1  -2  166.23    3.64
  -2   1  -2  163.17    3.64
   2  -1   2  164.90    3.65
   2  -1   2  164.36    3.71
   2  -1   2  166.63    3.61
   2  -1   2  165.39    3.61
   2  -1   2  164.82    3.69
  -3   1  -2  102.32    2.29
  -3   1  -2  103.90    2.28
  -3   1  -2  103.35    2.28
  -3   1  -2  102.77    2.29
  -3   1  -2  103.80    2.31
   3  -1   2  103.62    2.26
   3  -1   2  107.06    2.27
   3  -1   2  103.61    2.29
  -4   1  -2   46.76    1.09
  -4   1  -2   47.09    1.11
  -4   1  -2   45.61    1.12
  -4   1  -2   47.58    1.11
  -4   1  -2   46.01    1.07
   4  -1   2   45.79    1.09
   4  -1   2   47.81    1.07
  -5   1  -2    2.69    0.15
  -5   1  -2    2.80    0.14
  -5   1  -2    2.54    0.12
  -5   1  -2    2.99    0.14
   5  -1   2    2.58    0.14
   5  -1   2    2.68    0.15
   5  -1   2    2.45    0.13
  -6   1  -2    0.07    0.05
   6  -1   2   -0.13    0.04
   6  -1   2    0.03    0.03
  -7   1  -2    1.11    0.13
   7  -1   2    1.20    0.13
   7  -1   2    1.45    0.14
  -8   1  -2    4.10    0.22
   8  -1   2    3.61    0.20
  -9   1  -2    0.39    0.09
   9  -1   2    0.38    0.09
   9  -1   2    0.21    0.10
 -10   1  -2   -0.07    0.06
  10  -1   2    0.03    0.09
   9   0  -2    0.21    0.11
   8   0  -2    0.82    0.13
  -8   0   2    0.95    0.10
   7   0  -2   -0.03    0.07
  -7   0   2    0.01    0.04
   6   0  -2    0.53    0.09
  -6   0   2    0.70    0.09
  -6   0   2    0.60    0.09
  -6   0   2    0.50    0.07
   5   0  -2    2.80    0.17
   5   0  -2    2.09    0.13
   5   0  -2    2.12    0.13
  -5   0   2    2.02    0.12
  -5   0   2    2.21    0.12
  -5   0   2    2.15    0.14
   4   0  -2   15.81    0.42
   4   0  -2   15.71    0.41
   4   0  -2   15.64    0.43
   4   0  -2   15.39    0.45
  -4   0   2   15.23    0.41
  -4   0   2   15.55    0.41
  -4   0   2   15.38    0.44
   3   0  -2  146.84    3.29
   3   0  -2  150.67    3.28
   3   0  -2  152.94    3.31
   3   0  -2  150.63    3.28
  -3   0   2  147.24    3.28
  -3   0   2  150.74    3.28
   2   0  -2  122.06    2.62
   2   0  -2  117.66    2.59
   2   0  -2  121.86    2.60
   2   0  -2  108.10    2.59
  -2   0   2  123.40    2.62
  -2   0   2  123.22    2.60
  -2   0   2  122.60    2.61
  -2   0   2  114.24    2.62
  -2   0   2  117.91    2.60
   1   0  -2    7.35    0.19
   1   0  -2    7.30    0.18
   1   0  -2    7.51    0.19
   1   0  -2    7.46    0.20
  -1   0   2    7.42    0.19
  -1   0   2    7.14    0.18
  -1   0   2    7.42    0.20
  -1   0   2    7.28    0.20
  -1   0   2    7.55    0.20
   0   0  -2    6.21    0.15
   0   0  -2    4.97    0.15
   0   0   2    5.84    0.14
   0   0   2    4.85    0.15
   0   0   2    5.57    0.15
  -1   0  -2    1.54    0.06
  -1   0  -2    1.40    0.05
  -1   0  -2    1.44    0.06
   1   0   2    1.57    0.06
   1   0   2    1.65    0.06
   1   0   2    1.68    0.07
   1   0   2    1.44    0.06
   1   0   2    1.49    0.06
   1   0   2    1.40    0.05
  -2   0  -2  945.92   20.63
  -2   0  -2  906.40   20.58
  -2   0  -2 1000.00   20.73
  -2   0  -2  956.88   20.66
  -2   0  -2  939.36   20.66
  -2   0  -2  903.59   20.66
   2   0   2  997.01   20.69
  -3   0  -2    2.27    0.09
  -3   0  -2    2.27    0.09
  -3   0  -2    2.32    0.10
  -3   0  -2    2.33    0.10
   3   0   2    2.22    0.10
   3   0   2    2.29    0.09
   3   0   2    2.98    0.12
   3   0   2    2.41    0.11
   3   0   2    3.01    0.13
   3   0   2    2.22    0.09
  -4   0  -2    7.36    0.21
  -4   0  -2    7.04    0.22
  -4   0  -2    7.03    0.22
  -4   0  -2    6.89    0.21
   4   0   2    7.13    0.23
   4   0   2    6.61    0.21
   4   0   2    6.80    0.23
   4   0   2    6.49    0.20
   4   0   2    5.85    0.23
   4   0   2    6.80    0.20
   4   0   2    6.61    0.22
  -5   0  -2    0.49    0.06
  -5   0  -2    0.41    0.05
  -5   0  -2    0.84    0.13
   5   0   2    0.84    0.12
   5   0   2    0.42    0.07
   5   0   2    0.47    0.06
   5   0   2    0.61    0.08
   5   0   2    0.91    0.13
  -6   0  -2    4.46    0.18
  -6   0  -2    3.73    0.19
  -6   0  -2    4.31    0.18
   6   0   2    4.38    0.19
   6   0   2    4.30    0.19
  -7   0  -2    2.91    0.16
   7   0   2    2.76    0.18
  -8   0  -2    1.44    0.13
   8   0   2    1.71    0.17
  -9   0  -2    3.19    0.17
   9   0   2    3.12    0.22
  10   0   2    1.05    0.14
   9  -1  -2    0.58    0.12
  -9   1   2    0.47    0.09
   8  -1  -2    5.54    0.26
  -8   1   2    5.21    0.25
   7  -1  -2    0.20    0.08
  -7   1   2    0.20    0.06
   6  -1  -2    0.84    0.11
   6  -1  -2    0.63    0.10
  -6   1   2    0.67    0.10
   5  -1  -2    7.81    0.31
   5  -1  -2    7.80    0.28
   5  -1  -2    8.00    0.27
  -5   1   2    7.67    0.29
  -5   1   2    7.65    0.27
  -5   1   2    7.73    0.27
   4  -1  -2    0.78    0.08
   4  -1  -2    1.05    0.10
   4  -1  -2    0.73    0.07
   4  -1  -2    0.82    0.09
  -4   1   2    0.75    0.07
  -4   1   2    0.67    0.08
  -4   1   2    0.82    0.08
  -4   1   2    0.71    0.06
   3  -1  -2    4.07    0.15
   3  -1  -2    5.39    0.22
   3  -1  -2    4.32    0.16
   3  -1  -2    4.21    0.15
   3  -1  -2    4.35    0.17
  -3   1   2    4.25    0.17
  -3   1   2    4.31    0.15
  -3   1   2    4.23    0.17
  -3   1   2    4.16    0.16
   2  -1  -2    1.27    0.07
   2  -1  -2    1.11    0.06
   2  -1  -2    1.07    0.08
   2  -1  -2    1.09    0.06
   2  -1  -2    1.26    0.08
  -2   1   2    1.09    0.06
  -2   1   2    1.25    0.08
  -2   1   2    1.17    0.06
   1  -1  -2  481.73   10.69
   1  -1  -2  480.54   10.64
   1  -1  -2  478.03   10.61
   1  -1  -2  475.39   10.53
  -1   1   2  490.90   10.59
  -1   1   2  491.42   10.62
  -1   1   2  471.50   10.67
  -1   1   2  496.39   10.59
   0  -1  -2  645.40   15.21
   0  -1  -2  737.31   15.26
   0   1   2  717.43   15.26
   0   1   2  686.93   15.25
   0   1   2  715.79   15.26
  -1  -1  -2  421.41    9.09
  -1  -1  -2  405.43    9.11
   1   1   2  423.53    9.04
   1   1   2  412.02    9.05
   1   1   2  408.44    9.13
   1   1   2  425.66    9.06
   1   1   2  421.14    9.12
   1   1   2  417.59    9.09
  -3  -1  -2   11.99    0.29
  -3  -1  -2   11.46    0.29
   3   1   2   11.46    0.31
   3   1   2   11.42    0.32
   3   1   2   11.61    0.30
   3   1   2   11.88    0.30
   3   1   2   12.29    0.30
   3   1   2   11.75    0.30
  -4  -1  -2    0.40    0.04
  -4  -1  -2    0.21    0.03
  -4  -1  -2    0.19    0.04
   4   1   2    0.22    0.04
   4   1   2    0.26    0.06
   4   1   2    0.26    0.04
   4   1   2    0.30    0.05
   4   1   2    0.27    0.05
   4   1   2    0.23    0.04
  -5  -1  -2    0.71    0.06
  -5  -1  -2    0.76    0.08
  -5  -1  -2    0.86    0.07
   5   1   2    0.80    0.09
   5   1   2    0.95    0.09
   5   1   2    1.06    0.08
   5   1   2    0.70    0.09
   5   1   2    0.87    0.08
   5   1   2    0.83    0.06
  -6  -1  -2    4.76    0.18
  -6  -1  -2    4.59    0.20
  -6  -1  -2    4.69    0.17
   6   1   2    4.32    0.20
   6   1   2    5.57    0.24
   6   1   2    4.57    0.21
   6   1   2    4.62    0.19
  -7  -1  -2    0.01    0.04
  -7  -1  -2    0.03    0.04
  -7  -1  -2   -0.02    0.05
   7   1   2    0.02    0.07
  -8  -1  -2    0.48    0.09
  -8  -1  -2    0.60    0.07
   8   1   2    0.61    0.11
   9   1   2    1.30    0.16
  10   1   2    1.58    0.18
   9  -2  -2    0.06    0.06
  -9   2   2    0.05    0.08
   8  -2  -2    0.51    0.09
  -8   2   2    0.51    0.11
   7  -2  -2    1.72    0.14
  -7   2   2    1.11    0.14
   6  -2  -2   25.12    0.72
   6  -2  -2   27.49    0.68
  -6   2   2   26.34    0.72
   5  -2  -2    1.40    0.11
   5  -2  -2    1.30    0.11
   5  -2  -2    1.31    0.13
  -5   2   2    1.40    0.12
   4  -2  -2   10.93    0.31
   4  -2  -2   11.30    0.37
   4  -2  -2   11.27    0.34
  -4   2   2   10.92    0.34
  -4   2   2   10.87    0.34
  -4   2   2   11.00    0.32
  -4   2   2   10.63    0.35
   3  -2  -2   15.24    0.43
   3  -2  -2   14.71    0.40
   3  -2  -2   14.25    0.37
  -3   2   2   13.81    0.38
  -3   2   2   14.88    0.40
  -3   2   2   14.76    0.38
  -3   2   2   13.97    0.41
  -3   2   2   14.93    0.42
  -3   2   2   14.44    0.40
   2  -2  -2    2.66    0.11
   2  -2  -2    2.59    0.09
   2  -2  -2    2.76    0.12
  -2   2   2    2.90    0.13
  -2   2   2    2.59    0.10
  -2   2   2    2.56    0.10
  -2   2   2    2.76    0.12
  -2   2   2    2.78    0.11
   1  -2  -2  315.72    6.86
   1  -2  -2  321.35    6.98
   1  -2  -2  308.59    6.98
  -1   2   2  324.30    6.99
  -1   2   2  314.33    6.97
  -1   2   2  322.59    6.98
  -1   2   2  316.76    6.97
  -1   2   2  317.90    6.98
   0  -2  -2  365.19    7.97
   0   2   2  369.83    8.00
   0   2   2  363.93    7.86
   0   2   2  356.07    7.99
  -1  -2  -2  136.07    3.14
   1   2   2  144.52    3.14
   1   2   2  144.12    3.14
   1   2   2  142.02    3.12
   1   2   2  141.73    3.12
  -2  -2  -2   17.84    0.44
  -2  -2  -2   18.26    0.43
   2   2   2   18.55    0.43
   2   2   2   18.65    0.41
   2   2   2   18.10    0.43
   2   2   2   18.44    0.41
   2   2   2   18.11    0.43
   2   2   2   18.66    0.41
  -3  -2  -2  119.57    2.72
   3   2   2  140.75    2.77
   3   2   2  124.42    2.72
   3   2   2  119.46    2.75
   3   2   2  123.93    2.72
   3   2   2  120.15    2.72
   3   2   2  126.96    2.74
   4   2   2    3.14    0.12
   4   2   2    3.16    0.13
   4   2   2    3.23    0.13
   4   2   2    3.15    0.14
   4   2   2    3.22    0.12
   4   2   2    3.19    0.12
   5   2   2    3.52    0.16
   5   2   2    3.87    0.18
   5   2   2    3.56    0.13
   5   2   2    3.49    0.15
   5   2   2    3.65    0.14
   5   2   2    3.66    0.15
   6   2   2    5.23    0.21
   6   2   2    5.07    0.21
   6   2   2    4.85    0.23
   6   2   2    5.08    0.17
   7   2   2   14.24    0.42
   7   2   2   13.53    0.43
   8   2   2    2.56    0.19
   9   2   2    0.04    0.09
  10   2   2    0.10    0.11
  -9   3   2    0.28    0.11
   8  -3  -2    0.26    0.09
  -8   3   2    0.38    0.12
   7  -3  -2    5.11    0.26
   7  -3  -2    5.39    0.20
   7  -3  -2    5.63    0.21
  -7   3   2    5.76    0.28
   6  -3  -2    0.02    0.04
   6  -3  -2   -0.01    0.05
   6  -3  -2   -0.02    0.04
  -6   3   2    0.04    0.06
   5  -3  -2    5.30    0.23
   5  -3  -2    5.33    0.25
   5  -3  -2    5.44    0.18
  -5   3   2    5.26    0.23
  -5   3   2    5.26    0.22
   4  -3  -2    0.12    0.05
   4  -3  -2    0.12    0.03
   4  -3  -2    0.11    0.04
  -4   3   2    0.06    0.04
  -4   3   2    0.14    0.05
  -4   3   2    0.17    0.06
   3  -3  -2    7.92    0.25
   3  -3  -2    8.38    0.20
   3  -3  -2    7.80    0.20
   3  -3  -2    8.12    0.27
  -3   3   2    7.53    0.27
  -3   3   2    8.06    0.25
  -3   3   2    7.88    0.28
  -3   3   2    8.32    0.25
  -3   3   2    8.05    0.26
   2  -3  -2   47.91    1.07
   2  -3  -2   46.00    1.04
  -2   3   2   46.18    1.04
  -2   3   2   45.14    1.04
  -2   3   2   45.69    1.08
  -2   3   2   44.26    1.05
  -2   3   2   45.70    1.09
  -1   3   2   54.17    1.20
  -1   3   2   54.47    1.20
  -1   3   2   54.58    1.20
  -1   3   2   54.97    1.24
  -1   3   2   53.25    1.23
   0  -3  -2  221.58    4.74
   0  -3  -2  212.53    4.74
   0   3   2  213.23    4.80
   0   3   2  224.20    4.79
  -1  -3  -2    1.11    0.07
   1   3   2    1.11    0.07
  -2  -3  -2   26.42    0.64
  -2  -3  -2   26.40    0.65
   2   3   2   26.55    0.64
   2   3   2   27.59    0.61
   2   3   2   27.81    0.61
  -3  -3  -2   64.59    1.45
   3   3   2   63.41    1.45
   3   3   2   65.63    1.41
   3   3   2   64.52    1.43
   3   3   2   65.25    1.40
   3   3   2   63.84    1.40
   3   3   2   62.95    1.44
  -4  -3  -2    6.17    0.19
   4   3   2    6.08    0.21
   4   3   2    6.11    0.20
   4   3   2    5.92    0.18
   4   3   2    6.09    0.18
   4   3   2    6.17    0.20
   4   3   2    5.97    0.20
   4   3   2    6.09    0.18
   5   3   2   21.41    0.57
   5   3   2   20.57    0.52
   5   3   2   21.40    0.52
   5   3   2   20.80    0.56
   5   3   2   21.31    0.53
   5   3   2   20.71    0.53
   6   3   2    1.64    0.09
   6   3   2    1.90    0.13
   6   3   2    1.59    0.14
   6   3   2    1.84    0.13
   6   3   2    1.99    0.14
   7   3   2    0.04    0.05
   7   3   2   -0.08    0.04
   7   3   2   -0.03    0.06
   8   3   2    0.29    0.09
   9   3   2    0.19    0.10
  10   3   2    0.17    0.12
   8  -4  -2    0.02    0.07
  -8   4   2   -0.08    0.09
   7  -4  -2    2.60    0.19
   7  -4  -2    2.34    0.20
  -7   4   2    2.55    0.22
   6  -4  -2    0.97    0.11
   6  -4  -2    0.85    0.12
  -6   4   2    0.94    0.13
   5  -4  -2    3.38    0.16
   5  -4  -2    3.35    0.19
  -5   4   2    3.39    0.17
  -5   4   2    3.18    0.19
   4  -4  -2    7.65    0.28
   4  -4  -2    7.56    0.24
  -4   4   2    7.72    0.26
  -4   4   2    7.31    0.29
  -4   4   2    7.59    0.28
   3  -4  -2    5.67    0.18
   3  -4  -2    6.07    0.21
  -3   4   2    5.88    0.24
  -3   4   2    5.74    0.21
  -3   4   2    5.96    0.20
  -3   4   2    5.51    0.23
  -3   4   2    5.66    0.20
  -2   4   2   43.10    1.05
  -2   4   2   44.21    1.06
  -2   4   2   44.75    1.01
  -2   4   2   44.04    1.02
  -2   4   2   43.93    1.01
   1  -4  -2    1.97    0.12
  -1   4   2    1.94    0.10
  -1   4   2    1.93    0.07
  -1   4   2    2.11    0.10
  -1   4   2    2.01    0.07
  -1   4   2    1.96    0.07
   0  -4  -2   10.06    0.31
   0  -4  -2   10.50    0.25
   0   4   2   10.57    0.26
   0   4   2   10.48    0.26
  -1  -4  -2    0.08    0.04
   1   4   2    0.07    0.03
  -2  -4  -2    0.01    0.03
  -2  -4  -2   -0.03    0.03
   2   4   2   -0.02    0.02
  -3  -4  -2    0.14    0.05
   3   4   2    0.15    0.03
   3   4   2    0.33    0.05
   3   4   2    0.13    0.03
  -4  -4  -2   12.59    0.37
   4   4   2   12.82    0.34
   4   4   2   12.84    0.31
   4   4   2   12.92    0.31
   4   4   2   12.68    0.31
   4   4   2   12.66    0.36
   5   4   2    4.76    0.20
   5   4   2    4.85    0.17
   5   4   2    4.59    0.16
   5   4   2    4.59    0.17
   5   4   2    4.82    0.19
   6   4   2   12.63    0.37
   6   4   2   12.29    0.41
   6   4   2   12.53    0.35
   6   4   2   12.60    0.40
   6   4   2   12.56    0.36
   7   4   2    0.37    0.08
   7   4   2    0.42    0.09
   7   4   2    0.61    0.10
   8   4   2    0.32    0.10
   8   4   2    0.25    0.07
   9   4   2   -0.02    0.09
  10   4   2   -0.13    0.10
   8  -5  -2    0.14    0.08
   8  -5  -2    0.16    0.08
  -8   5   2    0.01    0.11
   7  -5  -2    0.57    0.09
   7  -5  -2    0.22    0.08
  -7   5   2    0.53    0.13
   6  -5  -2    0.01    0.04
   6  -5  -2    0.05    0.05
  -6   5   2    0.05    0.07
   5  -5  -2    1.84    0.10
   5  -5  -2    1.94    0.14
  -5   5   2    1.94    0.16
  -5   5   2    2.05    0.14
   4  -5  -2   16.97    0.47
  -4   5   2   16.90    0.53
  -4   5   2   17.55    0.51
  -4   5   2   17.35    0.49
   3  -5  -2    0.06    0.07
  -3   5   2   -0.02    0.04
  -3   5   2    0.00    0.04
  -3   5   2    0.05    0.04
  -3   5   2   -0.06    0.03
  -3   5   2    0.02    0.03
   2  -5  -2   80.54    1.87
  -2   5   2   79.77    1.79
  -2   5   2   79.46    1.79
  -2   5   2   79.74    1.85
  -2   5   2   82.51    1.84
  -2   5   2   79.90    1.80
   1  -5  -2   10.21    0.34
  -1   5   2   10.12    0.25
  -1   5   2   10.17    0.31
  -1   5   2   10.39    0.25
  -1   5   2   11.10    0.26
  -1   5   2   10.37    0.30
   0  -5  -2   10.25    0.33
   0  -5  -2   10.58    0.25
   0   5   2   10.85    0.27
   0   5   2   10.62    0.27
  -1  -5  -2    0.31    0.07
  -1  -5  -2    0.52    0.07
  -2  -5  -2   58.50    1.35
  -2  -5  -2   57.34    1.38
  -3  -5  -2   10.50    0.34
   3   5   2   10.45    0.27
   3   5   2   10.31    0.27
  -4  -5  -2    0.21    0.06
   4   5   2    0.20    0.04
   4   5   2    0.09    0.05
  -5  -5  -2    9.27    0.31
   5   5   2    8.85    0.30
   5   5   2    9.21    0.26
   5   5   2    9.32    0.25
   5   5   2    9.17    0.25
   5   5   2    9.30    0.29
   5   5   2    9.38    0.29
   6   5   2   17.11    0.49
   6   5   2   17.40    0.47
   6   5   2   17.37    0.46
   6   5   2   16.81    0.51
   6   5   2   17.32    0.45
   7   5   2    4.08    0.23
   7   5   2    3.68    0.20
   7   5   2    3.81    0.19
   8   5   2    0.06    0.07
   8   5   2    0.08    0.08
   9   5   2   -0.09    0.09
  10   5   2    0.09    0.12
   7  -6  -2    0.07    0.06
  -7   6   2    0.06    0.10
   6  -6  -2    2.09    0.13
   6  -6  -2    2.22    0.21
  -6   6   2    2.39    0.20
   5  -6  -2    0.51    0.12
  -5   6   2    0.69    0.11
  -5   6   2    0.69    0.10
   4  -6  -2    3.76    0.22
  -4   6   2    3.56    0.19
  -4   6   2    3.61    0.18
  -4   6   2    3.80    0.22
   3  -6  -2    0.08    0.07
  -3   6   2   -0.02    0.04
  -3   6   2   -0.07    0.05
  -3   6   2    0.01    0.04
  -3   6   2   -0.03    0.05
   2  -6  -2    0.46    0.10
  -2   6   2    0.21    0.05
  -2   6   2    0.34    0.07
  -2   6   2    0.19    0.05
  -2   6   2    0.19    0.06
  -2   6   2    0.28    0.05
   1  -6  -2   15.70    0.48
  -1   6   2   15.50    0.42
  -1   6   2   15.28    0.43
   0  -6  -2    1.42    0.12
   0  -6  -2    1.43    0.13
   0   6   2    1.21    0.07
   0   6   2    1.35    0.08
  -1  -6  -2    9.60    0.34
  -1  -6  -2    9.20    0.32
  -2  -6  -2   19.25    0.56
  -2  -6  -2   18.33    0.52
  -3  -6  -2    0.45    0.09
  -3  -6  -2    0.46    0.08
   3   6   2    0.55    0.04
  -4  -6  -2    2.23    0.15
   4   6   2    2.01    0.10
   4   6   2    2.15    0.11
  -5  -6  -2    5.83    0.25
   5   6   2    5.69    0.22
   5   6   2    5.59    0.20
   5   6   2    5.69    0.17
   5   6   2    5.72    0.17
   6   6   2    0.03    0.04
   6   6   2   -0.02    0.03
   6   6   2    0.02    0.06
   6   6   2    0.04    0.05
   7   6   2    0.62    0.10
   7   6   2    0.76    0.10
   7   6   2    0.71    0.12
   8   6   2    0.10    0.09
   8   6   2    0.23    0.09
   8   6   2    0.15    0.08
   9   6   2    0.79    0.14
  -6   7   2   -0.04    0.07
   5  -7  -2    1.14    0.17
   5  -7  -2    1.19    0.17
  -5   7   2    1.10    0.14
   4  -7  -2    1.71    0.18
  -4   7   2    1.97    0.14
  -4   7   2    2.09    0.15
  -4   7   2    2.08    0.17
   3  -7  -2    0.63    0.12
  -3   7   2    0.63    0.09
  -3   7   2    0.79    0.18
  -3   7   2    0.63    0.08
  -3   7   2    0.81    0.12
   2  -7  -2   -0.10    0.05
  -2   7   2   -0.03    0.03
  -2   7   2   -0.09    0.05
  -2   7   2   -0.01    0.04
  -2   7   2    0.00    0.05
   1  -7  -2    1.63    0.16
   1  -7  -2    1.17    0.14
  -1   7   2    1.45    0.11
  -1   7   2    1.36    0.06
  -1   7   2    1.23    0.10
   0  -7  -2    1.14    0.15
   0  -7  -2    1.85    0.16
   0   7   2    1.13    0.08
   0   7   2    1.31    0.09
  -1  -7  -2    9.16    0.37
  -1  -7  -2    9.52    0.34
  -2  -7  -2    0.05    0.06
  -2  -7  -2    0.00    0.08
  -3  -7  -2    8.20    0.31
  -3  -7  -2    8.60    0.34
  -4  -7  -2   12.89    0.44
   4   7   2   12.52    0.34
   4   7   2   12.95    0.35
  -5  -7  -2    2.89    0.19
   5   7   2    2.82    0.15
   5   7   2    2.87    0.13
   6   7   2    0.73    0.11
   6   7   2    0.62    0.08
   6   7   2    0.76    0.08
   6   7   2    0.67    0.09
   6   7   2    0.71    0.07
   7   7   2   -0.01    0.06
   7   7   2    0.01    0.06
   8   7   2    0.04    0.08
   8   7   2   -0.13    0.07
   9   7   2    0.10    0.08
   9   7   2    0.04    0.09
  -6   8   2   -0.07    0.08
   5  -8  -2    0.92    0.17
  -5   8   2    0.76    0.13
   4  -8  -2    1.15    0.18
   4  -8  -2    1.00    0.16
  -4   8   2    1.00    0.13
  -4   8   2    1.00    0.21
  -4   8   2    0.76    0.11
   3  -8  -2    1.87    0.21
   3  -8  -2    2.02    0.19
  -3   8   2    1.93    0.17
  -3   8   2    2.01    0.14
   2  -8  -2    2.44    0.21
   2  -8  -2    2.36    0.19
  -2   8   2    2.39    0.16
  -2   8   2    2.47    0.13
  -2   8   2    2.32    0.12
  -2   8   2    2.34    0.16
   1  -8  -2    2.52    0.20
   1  -8  -2    2.21    0.18
  -1   8   2    2.23    0.09
  -1   8   2    2.19    0.14
  -1   8   2    2.32    0.09
  -1   8   2    2.11    0.14
   0  -8  -2    8.60    0.37
   0  -8  -2    8.65    0.35
   0   8   2    7.72    0.26
   0   8   2    7.67    0.26
  -1  -8  -2    0.09    0.09
  -1  -8  -2    0.19    0.10
   1   8   2    0.24    0.04
  -2  -8  -2   16.13    0.52
  -2  -8  -2   16.56    0.56
  -3  -8  -2    0.22    0.09
  -3  -8  -2    0.24    0.10
  -4  -8  -2    6.38    0.31
   4   8   2    6.55    0.21
   4   8   2    6.38    0.21
  -5  -8  -2    0.30    0.10
   5   8   2    0.26    0.07
   5   8   2    0.14    0.05
   6   8   2    0.15    0.05
   6   8   2    0.17    0.06
   6   8   2    0.28    0.05
   6   8   2    0.30    0.08
   6   8   2    0.23    0.06
   7   8   2    0.27    0.09
   7   8   2    0.08    0.09
   7   8   2    0.13    0.08
   8   8   2    0.00    0.07
   8   8   2    0.05    0.09
   5  -9  -2    0.58    0.17
  -5   9   2    0.78    0.13
   4  -9  -2    1.69    0.24
  -4   9   2    1.93    0.18
   3  -9  -2    0.63    0.16
   3  -9  -2    0.94    0.17
  -3   9   2    0.65    0.12
  -3   9   2    0.62    0.10
   2  -9  -2    0.80    0.15
   2  -9  -2    0.55    0.14
  -2   9   2    0.61    0.11
  -2   9   2    0.62    0.08
  -2   9   2    0.85    0.12
   1  -9  -2    0.28    0.12
   1  -9  -2    0.30    0.11
  -1   9   2    0.36    0.08
  -1   9   2    0.34    0.05
  -1   9   2    0.10    0.06
  -1   9   2    0.32    0.05
   0  -9  -2    0.34    0.11
   0  -9  -2    0.16    0.10
   0   9   2    0.28    0.06
   0   9   2    0.29    0.06
  -1  -9  -2    0.80    0.16
  -1  -9  -2    0.63    0.12
   1   9   2    0.76    0.07
   1   9   2    0.76    0.08
  -2  -9  -2    3.05    0.24
  -2  -9  -2    2.81    0.20
  -3  -9  -2    4.92    0.26
  -3  -9  -2    4.49    0.29
  -4  -9  -2    2.33    0.23
   4   9   2    2.62    0.12
   4   9   2    2.83    0.13
  -5  -9  -2    0.84    0.16
   5   9   2    0.92    0.09
   5   9   2    0.80    0.09
   6   9   2    0.15    0.07
   6   9   2    0.06    0.04
   6   9   2    0.03    0.05
   6   9   2    0.09    0.05
   7   9   2    1.99    0.18
   7   9   2    2.00    0.17
   7   9   2    2.46    0.19
   8   9   2    0.04    0.07
   8   9   2   -0.10    0.09
   3 -10  -2    0.00    0.14
  -3  10   2    0.05    0.08
  -3  10   2    0.04    0.07
   2 -10  -2    0.52    0.17
  -2  10   2    0.80    0.10
  -2  10   2    0.83    0.13
   1 -10  -2    0.27    0.15
  -1  10   2    0.29    0.09
  -1  10   2    0.17    0.07
  -1  10   2    0.29    0.06
  -1  10   2    0.32    0.06
   0 -10  -2    0.53    0.13
   0 -10  -2    0.70    0.16
   0  10   2    0.55    0.09
   0  10   2    0.57    0.09
  -1 -10  -2    0.09    0.10
  -1 -10  -2    0.13    0.10
   1  10   2   -0.03    0.04
   1  10   2    0.05    0.04
  -2 -10  -2    0.12    0.10
  -2 -10  -2    0.23    0.10
   2  10   2    0.27    0.05
   2  10   2    0.33    0.05
  -3 -10  -2    0.14    0.10
  -4 -10  -2    0.21    0.13
   4  10   2    0.18    0.05
   4  10   2    0.12    0.04
  -5 -10  -2   -0.01    0.10
   5  10   2    0.00    0.04
   5  10   2   -0.05    0.04
   6  10   2    0.08    0.07
   6  10   2    0.10    0.05
   7  10   2    0.09    0.08
   7  10   2    0.15    0.08
   7  10   2    0.29    0.12
   2 -11  -2   -0.07    0.13
  -2  11   2    0.07    0.07
  -2  11   2   -0.01    0.05
   1 -11  -2    0.40    0.15
  -1  11   2    0.33    0.10
  -1  11   2    0.32    0.07
  -1  11   2    0.41    0.10
   0 -11  -2    0.33    0.16
   0  11   2    0.19    0.07
   0  11   2    0.07    0.07
  -1 -11  -2    1.57    0.23
   1  11   2    1.32    0.12
   1  11   2    1.48    0.12
  -2 -11  -2    0.81    0.18
   2  11   2    0.61    0.08
   2  11   2    0.51    0.07
  -3 -11  -2   -0.02    0.12
   3  11   2    0.00    0.04
  -4 -11  -2    0.63    0.16
   4  11   2    0.67    0.08
   4  11   2    0.86    0.09
  -5 -11  -2    0.35    0.13
   5  11   2    0.52    0.08
   5  11   2    0.34    0.07
  -2 -11   3    0.23    0.14
  -1 -11   3    2.37    0.27
   0 -11   3    0.34    0.17
  -1  11  -3    3.19    0.18
  -1  11  -3    3.20    0.19
   1 -11   3    3.53    0.32
  -2  11  -3    0.16    0.08
  -2  11  -3    0.11    0.08
  -2  11  -3    0.16    0.06
  -2  11  -3    0.17    0.05
   2 -11   3    0.09    0.14
   6  10  -3   -0.01    0.06
   6  10  -3   -0.11    0.07
   5  10  -3   -0.11    0.05
   5  10  -3    0.05    0.05
  -2 -10   3    0.28    0.13
  -1 -10   3    1.55    0.21
   0 -10   3    0.15    0.09
   0 -10   3    0.05    0.09
  -1  10  -3    0.90    0.09
  -1  10  -3    0.79    0.10
   1 -10   3    0.76    0.16
   1 -10   3    0.63    0.15
  -2  10  -3    0.94    0.07
  -2  10  -3    0.84    0.08
  -2  10  -3    0.81    0.11
  -2  10  -3    0.78    0.11
   2 -10   3    0.86    0.18
   2 -10   3    1.02    0.19
  -3  10  -3    0.30    0.09
  -3  10  -3    0.29    0.07
   3 -10   3    0.30    0.14
  -4  10  -3    0.56    0.11
  -4  10  -3    0.47    0.09
   4 -10   3    0.33    0.14
   7   9  -3   -0.06    0.07
   7   9  -3   -0.14    0.08
   6   9  -3    0.65    0.10
   6   9  -3    0.76    0.12
   6   9  -3    0.70    0.08
   6   9  -3    0.72    0.07
   5   9  -3    0.60    0.08
   5   9  -3    0.71    0.09
  -2  -9   3    4.01    0.27
  -1  -9   3    1.44    0.19
   0  -9   3   -0.02    0.07
   0  -9   3    0.13    0.10
  -1   9  -3    0.01    0.03
  -1   9  -3    0.04    0.04
   1  -9   3    0.03    0.08
   1  -9   3    0.04    0.09
  -2   9  -3    0.46    0.08
  -2   9  -3    0.49    0.09
   2  -9   3    0.45    0.12
   2  -9   3    0.53    0.14
  -3   9  -3    0.03    0.06
  -3   9  -3    0.01    0.04
  -3   9  -3    0.14    0.07
  -3   9  -3    0.09    0.04
   3  -9   3    0.12    0.09
   3  -9   3    0.02    0.09
  -4   9  -3    0.73    0.10
  -4   9  -3    0.52    0.11
   4  -9   3    0.70    0.15
   4  -9   3    0.62    0.14
  -5   9  -3    0.19    0.08
   8   8  -3    0.20    0.13
   8   8  -3    0.27    0.11
   7   8  -3    0.05    0.09
   7   8  -3    0.14    0.08
   6   8  -3    0.24    0.06
   6   8  -3    0.18    0.04
   6   8  -3    0.15    0.06
   6   8  -3    0.38    0.09
   5   8  -3    1.66    0.11
   5   8  -3    1.77    0.13
   4   8  -3    2.55    0.11
  -2  -8   3    0.29    0.11
  -1  -8   3    3.56    0.23
   0  -8   3    1.49    0.16
   0  -8   3    1.45    0.14
  -1   8  -3    0.56    0.05
  -1   8  -3    0.44    0.05
   1  -8   3    0.67    0.11
   1  -8   3    0.53    0.11
  -2   8  -3    0.04    0.04
  -2   8  -3    0.01    0.03
   2  -8   3   -0.02    0.07
   2  -8   3    0.01    0.07
  -3   8  -3    0.20    0.04
  -3   8  -3    0.23    0.07
  -3   8  -3    0.31    0.08
  -3   8  -3    0.16    0.05
   3  -8   3    0.19    0.10
   3  -8   3    0.23    0.08
  -4   8  -3    0.20    0.08
  -4   8  -3    0.26    0.06
   4  -8   3    0.29    0.11
   4  -8   3    0.28    0.10
  -5   8  -3    0.00    0.06
  -5   8  -3   -0.01    0.05
   5  -8   3   -0.01    0.08
   5  -8   3    0.03    0.09
  -6   8  -3   -0.06    0.08
   8   7  -3   -0.02    0.09
   7   7  -3    0.35    0.08
   7   7  -3    0.27    0.10
   6   7  -3    0.17    0.07
   6   7  -3    0.13    0.04
   6   7  -3    0.18    0.06
   6   7  -3    0.10    0.04
   6   7  -3    0.18    0.06
   5   7  -3    2.08    0.13
   5   7  -3    1.93    0.13
   4   7  -3    0.01    0.03
   4   7  -3   -0.02    0.03
  -2  -7   3    2.39    0.19
  -1  -7   3    2.15    0.17
  -1  -7   3    1.94    0.12
   0  -7   3    9.15    0.33
   0  -7   3    9.05    0.30
   0  -7   3    9.22    0.36
  -1   7  -3   14.23    0.37
  -1   7  -3   14.87    0.36
   1  -7   3   14.65    0.43
   1  -7   3   14.89    0.49
   1  -7   3   14.56    0.46
  -2   7  -3    6.58    0.21
  -2   7  -3    6.16    0.22
   2  -7   3    6.44    0.27
   2  -7   3    6.01    0.28
   2  -7   3    6.36    0.25
  -3   7  -3    0.59    0.09
  -3   7  -3    0.60    0.06
  -3   7  -3    0.54    0.06
  -3   7  -3    0.63    0.09
   3  -7   3    0.64    0.10
   3  -7   3    0.55    0.11
   3  -7   3    0.52    0.10
  -4   7  -3    0.22    0.06
  -4   7  -3    0.21    0.06
  -4   7  -3    0.07    0.05
   4  -7   3    0.19    0.08
   4  -7   3    0.30    0.09
  -5   7  -3    1.55    0.16
  -5   7  -3    1.20    0.14
  -5   7  -3    1.75    0.14
   5  -7   3    1.68    0.16
   5  -7   3    1.66    0.16
  -6   7  -3    0.48    0.11
  -7   7  -3   -0.22    0.08
   9   6  -3    0.07    0.11
   8   6  -3    0.82    0.13
   8   6  -3    0.79    0.13
   7   6  -3    2.11    0.16
   7   6  -3    2.11    0.19
   6   6  -3    1.70    0.12
   6   6  -3    1.85    0.16
   6   6  -3    1.71    0.10
   6   6  -3    1.32    0.13
   5   6  -3    9.66    0.27
   5   6  -3    9.98    0.33
   5   6  -3    9.98    0.32
   5   6  -3    9.27    0.26
   4   6  -3   -0.03    0.03
   4   6  -3    0.04    0.03
  -2  -6   3    5.17    0.24
  -1  -6   3   30.24    0.75
  -1  -6   3   29.90    0.80
   0  -6   3    3.49    0.16
   0  -6   3    3.34    0.19
   0  -6   3    3.40    0.17
   1  -6   3   57.91    1.35
   1  -6   3   56.28    1.39
   1  -6   3   57.77    1.37
  -2   6  -3   -0.01    0.04
  -2   6  -3   -0.03    0.04
   2  -6   3    0.13    0.06
   2  -6   3    0.21    0.06
   2  -6   3    0.09    0.08
  -3   6  -3    0.49    0.06
  -3   6  -3    0.58    0.06
  -3   6  -3    0.55    0.05
  -3   6  -3    0.57    0.07
  -3   6  -3    0.52    0.08
   3  -6   3    0.53    0.10
   3  -6   3    0.52    0.09
  -4   6  -3    1.30    0.11
  -4   6  -3    1.31    0.10
  -4   6  -3    1.44    0.13
  -4   6  -3    1.40    0.13
   4  -6   3    1.38    0.13
   4  -6   3    1.66    0.14
  -5   6  -3    0.07    0.05
  -5   6  -3    0.04    0.05
  -5   6  -3   -0.01    0.05
   5  -6   3    0.12    0.07
   5  -6   3    0.07    0.06
  -6   6  -3    0.32    0.09
   6  -6   3    0.23    0.08
  -7   6  -3    0.05    0.09
  -8   6  -3   -0.16    0.10
   9   5  -3   -0.03    0.10
   8   5  -3    0.69    0.12
   8   5  -3    0.68    0.12
   7   5  -3    5.80    0.30
   7   5  -3    5.66    0.26
   7   5  -3    5.96    0.25
   6   5  -3    2.97    0.16
   6   5  -3    2.95    0.19
   6   5  -3    2.66    0.14
   6   5  -3    2.80    0.18
   5   5  -3    0.45    0.06
   5   5  -3    0.40    0.08
   5   5  -3    0.60    0.08
   5   5  -3    0.51    0.08
   5   5  -3    0.39    0.05
   4   5  -3   -0.03    0.03
   4   5  -3    0.05    0.04
   3   5  -3    8.90    0.24
   3   5  -3    9.18    0.23
  -1  -5   3   15.54    0.44
  -1  -5   3   16.00    0.47
   0  -5   3    1.99    0.12
   0  -5   3    2.03    0.13
   0  -5   3    2.15    0.12
   1  -5   3    5.21    0.22
   1  -5   3    5.52    0.20
   1  -5   3    5.19    0.20
  -2   5  -3    5.10    0.17
  -2   5  -3    4.85    0.17
   2  -5   3    5.12    0.20
   2  -5   3    4.92    0.21
   2  -5   3    5.00    0.20
  -3   5  -3    6.01    0.23
  -3   5  -3    5.95    0.18
  -3   5  -3    6.30    0.22
  -3   5  -3    6.23    0.20
  -3   5  -3    6.01    0.19
   3  -5   3    6.16    0.25
   3  -5   3    6.00    0.23
  -4   5  -3    2.32    0.15
  -4   5  -3    2.10    0.15
  -4   5  -3    2.08    0.13
  -4   5  -3    2.31    0.15
  -4   5  -3    2.19    0.13
   4  -5   3    2.12    0.15
   4  -5   3    2.09    0.15
  -5   5  -3    1.27    0.11
  -5   5  -3    1.17    0.13
  -5   5  -3    1.30    0.13
   5  -5   3    1.47    0.12
   5  -5   3    1.50    0.13
   5  -5   3    1.29    0.09
  -6   5  -3    0.06    0.06
  -6   5  -3    0.13    0.07
   6  -5   3    0.06    0.04
   6  -5   3   -0.05    0.05
  -7   5  -3    0.31    0.10
   7  -5   3    0.29    0.08
  -8   5  -3    0.06    0.09
   8  -5   3   -0.01    0.05
   9   4  -3    0.51    0.14
   8   4  -3   -0.03    0.08
   7   4  -3    1.31    0.14
   7   4  -3    1.66    0.16
   7   4  -3    1.59    0.19
   6   4  -3    1.71    0.16
   6   4  -3    1.55    0.12
   6   4  -3    1.79    0.13
   5   4  -3    0.16    0.04
   5   4  -3    0.14    0.06
   5   4  -3    0.15    0.05
   5   4  -3    0.21    0.06
   5   4  -3    0.16    0.04
   4   4  -3   14.00    0.40
   4   4  -3   13.89    0.39
   4   4  -3   14.06    0.35
   4   4  -3   13.64    0.34
   4   4  -3   13.98    0.34
   3   4  -3   12.88    0.33
   3   4  -3   12.63    0.33
  -1  -4   3    0.46    0.06
  -1  -4   3    0.56    0.07
   0  -4   3   14.71    0.40
   0  -4   3   15.20    0.41
   0  -4   3   14.63    0.42
  -1   4  -3  389.93    8.56
  -1   4  -3  389.97    8.42
   1  -4   3  375.99    8.58
   1  -4   3  390.41    8.50
   1  -4   3  395.81    8.62
  -2   4  -3  103.97    2.25
  -2   4  -3   99.71    2.26
  -2   4  -3  102.03    2.21
  -2   4  -3  101.68    2.22
   2  -4   3  103.39    2.31
   2  -4   3  102.36    2.29
  -3   4  -3    1.47    0.10
  -3   4  -3    1.50    0.08
  -3   4  -3    1.50    0.07
  -3   4  -3    1.52    0.10
  -3   4  -3    1.38    0.08
   3  -4   3    1.53    0.10
   3  -4   3    1.43    0.10
  -4   4  -3   53.72    1.29
  -4   4  -3   51.97    1.23
  -4   4  -3   55.02    1.30
  -4   4  -3   53.55    1.26
  -4   4  -3   53.39    1.25
   4  -4   3   53.44    1.25
   4  -4   3   54.38    1.27
   4  -4   3   55.14    1.27
  -5   4  -3    0.32    0.06
  -5   4  -3    0.35    0.07
  -5   4  -3    0.51    0.09
   5  -4   3    0.42    0.07
   5  -4   3    0.40    0.05
   5  -4   3    0.36    0.08
   5  -4   3    0.41    0.05
   5  -4   3    0.43    0.08
  -6   4  -3    1.14    0.14
   6  -4   3    1.29    0.10
   6  -4   3    1.54    0.13
   6  -4   3    1.31    0.13
  -7   4  -3    2.60    0.21
   7  -4   3    2.55    0.15
   7  -4   3    2.46    0.18
  -8   4  -3   -0.10    0.06
   8  -4   3   -0.03    0.06
   8  -4   3    0.09    0.06
  -9   4  -3    0.09    0.11
   9  -4   3    0.00    0.06
   9   3  -3    0.27    0.12
   8   3  -3    2.35    0.20
   7   3  -3    0.95    0.12
   7   3  -3    1.18    0.13
   6   3  -3    4.26    0.19
   6   3  -3    4.19    0.23
   6   3  -3    4.24    0.20
   5   3  -3   23.26    0.63
   5   3  -3   22.94    0.62
   5   3  -3   21.81    0.57
   5   3  -3   22.92    0.58
   5   3  -3   22.94    0.59
   4   3  -3    0.10    0.03
   4   3  -3    0.08    0.03
   4   3  -3    0.09    0.04
   4   3  -3    0.12    0.03
   4   3  -3    0.08    0.04
   3   3  -3    0.03    0.02
   3   3  -3    0.11    0.02
   3   3  -3    0.04    0.02
   3   3  -3    0.01    0.01
   3   3  -3    0.02    0.02
   2   3  -3   43.70    0.97
   2   3  -3   43.28    0.97
   1   3  -3    0.41    0.05
  -1  -3   3    0.49    0.07
   0   3  -3   84.73    1.95
   0  -3   3   89.00    1.96
   0  -3   3   89.12    1.97
  -1   3  -3    0.23    0.04
  -1   3  -3    0.12    0.02
   1  -3   3    0.15    0.03
   1  -3   3    0.13    0.04
   1  -3   3    0.17    0.04
  -2   3  -3   97.42    2.10
  -2   3  -3   96.06    2.13
  -2   3  -3   93.87    2.10
  -2   3  -3   99.35    2.09
  -2   3  -3   96.89    2.12
   2  -3   3   94.43    2.13
   2  -3   3   94.97    2.14
  -3   3  -3   38.29    0.88
  -3   3  -3   37.93    0.91
  -3   3  -3   36.34    0.90
  -3   3  -3   38.50    0.89
  -3   3  -3   38.50    0.87
   3  -3   3   38.31    0.86
   3  -3   3   38.29    0.86
   3  -3   3   38.99    0.89
   3  -3   3   37.39    0.90
   3  -3   3   38.10    0.89
  -4   3  -3    7.25    0.26
  -4   3  -3    7.17    0.22
  -4   3  -3    7.10    0.24
  -4   3  -3    7.12    0.23
  -4   3  -3    7.31    0.26
   4  -3   3    6.92    0.23
   4  -3   3    7.08    0.22
   4  -3   3    7.38    0.25
   4  -3   3    7.22    0.24
  -5   3  -3    6.21    0.25
  -5   3  -3    6.47    0.26
  -5   3  -3    6.97    0.23
   5  -3   3    6.50    0.23
   5  -3   3    6.62    0.23
   5  -3   3    6.55    0.26
   5  -3   3    6.21    0.21
  -6   3  -3    2.32    0.16
   6  -3   3    2.06    0.10
   6  -3   3    2.04    0.13
   6  -3   3    2.09    0.16
  -7   3  -3    0.11    0.07
   7  -3   3    0.17    0.08
   7  -3   3    0.12    0.06
  -8   3  -3    0.74    0.13
   8  -3   3    0.82    0.11
  -9   3  -3   -0.06    0.09
   9  -3   3    0.04    0.06
   9   2  -3    0.20    0.12
   8   2  -3    1.14    0.15
  -8  -2   3    1.50    0.13
   7   2  -3    0.94    0.13
  -7  -2   3    1.04    0.11
  -7  -2   3    0.83    0.08
   6   2  -3    5.86    0.24
   6   2  -3    5.80    0.27
   6   2  -3    5.87    0.24
  -6  -2   3    5.82    0.23
  -6  -2   3    5.90    0.19
   5   2  -3   12.24    0.37
   5   2  -3   12.25    0.36
   5   2  -3   12.69    0.41
   5   2  -3   12.46    0.40
  -5  -2   3   12.68    0.33
  -5  -2   3   12.25    0.36
   4   2  -3   13.30    0.40
   4   2  -3   13.13    0.36
   4   2  -3   13.28    0.36
   4   2  -3   13.14    0.36
   4   2  -3   13.55    0.40
  -4  -2   3   13.59    0.33
  -4  -2   3   13.94    0.36
   3   2  -3  264.30    5.79
   3   2  -3  266.07    5.86
   3   2  -3  265.14    5.84
   3   2  -3  267.54    5.82
   3   2  -3  271.54    5.81
  -3  -2   3  265.39    5.87
  -3  -2   3  267.86    5.82
   2   2  -3   21.84    0.48
   2   2  -3   21.21    0.51
   2   2  -3   21.23    0.51
   2   2  -3   21.38    0.48
   2   2  -3   20.92    0.48
  -2  -2   3   20.63    0.48
   1   2  -3    8.04    0.20
   1   2  -3    7.94    0.20
  -1  -2   3    7.93    0.25
   0   2  -3   65.96    1.46
   0   2  -3   64.67    1.42
   0  -2   3   66.56    1.48
  -1   2  -3   39.47    0.87
  -1   2  -3   38.72    0.87
  -1   2  -3   39.62    0.88
   1  -2   3   39.13    0.89
   1  -2   3   38.61    0.90
   1  -2   3   38.11    0.88
  -2   2  -3    6.32    0.18
  -2   2  -3    6.10    0.17
  -2   2  -3    6.21    0.16
  -2   2  -3    6.32    0.19
  -2   2  -3    6.19    0.17
   2  -2   3    6.00    0.18
   2  -2   3    6.33    0.17
   2  -2   3    6.03    0.18
   2  -2   3    5.94    0.18
   2  -2   3    6.14    0.17
  -3   2  -3    0.23    0.03
  -3   2  -3    0.22    0.05
  -3   2  -3    0.15    0.03
  -3   2  -3    0.16    0.04
   3  -2   3    0.14    0.03
   3  -2   3    0.16    0.04
   3  -2   3    0.22    0.03
   3  -2   3    0.19    0.03
   3  -2   3    0.24    0.04
  -4   2  -3    3.35    0.15
  -4   2  -3    3.11    0.16
  -4   2  -3    3.07    0.13
  -4   2  -3    3.20    0.13
  -4   2  -3    3.35    0.15
   4  -2   3    3.24    0.14
   4  -2   3    3.15    0.11
   4  -2   3    3.41    0.15
   4  -2   3    3.26    0.12
  -5   2  -3   26.53    0.68
  -5   2  -3   26.89    0.70
  -5   2  -3   27.86    0.72
   5  -2   3   26.99    0.63
   5  -2   3   27.14    0.65
   5  -2   3   27.45    0.72
   5  -2   3   27.22    0.69
  -6   2  -3    0.41    0.08
   6  -2   3    0.45    0.08
   6  -2   3    0.64    0.07
   6  -2   3    0.32    0.07
  -7   2  -3    2.43    0.18
   7  -2   3    2.45    0.15
   7  -2   3    2.82    0.18
  -8   2  -3   -0.02    0.07
   8  -2   3    0.05    0.06
   8  -2   3   -0.01    0.05
  -9   2  -3    0.05    0.08
   9  -2   3    0.09    0.06
   9   1  -3   -0.04    0.10
  -9  -1   3    0.03    0.08
  -9  -1   3    0.04    0.05
   8   1  -3    1.27    0.16
  -8  -1   3    1.26    0.11
  -8  -1   3    0.95    0.13
   7   1  -3    3.09    0.20
  -7  -1   3    3.03    0.19
  -7  -1   3    3.24    0.16
   6   1  -3    0.44    0.10
   6   1  -3    0.22    0.08
  -6  -1   3    0.19    0.07
  -6  -1   3    0.22    0.05
  -6  -1   3    0.33    0.05
   5   1  -3   10.22    0.37
   5   1  -3   11.07    0.35
   5   1  -3   10.87    0.33
   5   1  -3   10.87    0.33
  -5  -1   3   11.12    0.35
  -5  -1   3   11.08    0.29
  -5  -1   3   11.06    0.32
   4   1  -3   46.47    1.11
   4   1  -3   48.25    1.15
   4   1  -3   47.86    1.10
   4   1  -3   46.93    1.15
   4   1  -3   46.95    1.13
  -4  -1   3   47.52    1.09
  -4  -1   3   48.67    1.13
  -4  -1   3   47.74    1.07
   3   1  -3   15.60    0.41
   3   1  -3   15.77    0.44
   3   1  -3   16.00    0.44
   3   1  -3   16.56    0.41
   3   1  -3   16.26    0.42
   3   1  -3   15.33    0.40
  -3  -1   3   15.92    0.42
  -3  -1   3   16.63    0.40
  -3  -1   3   16.21    0.38
   2   1  -3   39.94    0.91
   2   1  -3   41.33    0.94
   2   1  -3   41.40    0.91
   2   1  -3   37.65    0.94
   2   1  -3   40.64    0.91
   2   1  -3   40.55    0.94
  -2  -1   3   41.64    0.91
  -2  -1   3   40.62    0.88
  -2  -1   3   38.35    0.92
  -2  -1   3   41.61    0.89
   1   1  -3    0.14    0.03
   1   1  -3    0.10    0.02
   1   1  -3    0.11    0.02
   1   1  -3    0.10    0.03
   1   1  -3    0.10    0.02
   1   1  -3    0.05    0.02
  -1  -1   3    0.10    0.04
  -1  -1   3    0.14    0.02
  -1  -1   3    0.07    0.02
  -1  -1   3    0.13    0.02
   0   1  -3  176.45    3.90
   0   1  -3  180.69    3.89
   0   1  -3  185.17    3.95
   0   1  -3  180.12    3.97
   0   1  -3  178.91    3.91
   0   1  -3  179.66    3.91
   0  -1   3  180.24    3.92
   0  -1   3  180.14    3.93
   0  -1   3  175.37    3.95
   0  -1   3  177.28    3.99
   0  -1   3  176.20    3.96
  -1   1  -3   25.82    0.59
  -1   1  -3   25.50    0.58
  -1   1  -3   25.74    0.59
  -1   1  -3   24.94    0.58
  -1   1  -3   25.70    0.58
  -1   1  -3   24.79    0.59
  -1   1  -3   25.71    0.59
  -1   1  -3   25.65    0.58
  -1   1  -3   24.72    0.58
   1  -1   3   26.01    0.61
   1  -1   3   25.29    0.60
   1  -1   3   25.10    0.58
   1  -1   3   26.22    0.56
   1  -1   3   25.81    0.58
   1  -1   3   25.89    0.59
   1  -1   3   24.66    0.59
  -2   1  -3  253.39    5.73
  -2   1  -3  266.39    5.79
  -2   1  -3  273.19    5.74
  -2   1  -3  262.42    5.81
  -2   1  -3  260.76    5.73
  -2   1  -3  270.87    5.79
  -2   1  -3  254.59    5.74
   2  -1   3  253.46    5.79
   2  -1   3  260.11    5.78
   2  -1   3  270.04    5.71
   2  -1   3  258.36    5.84
   2  -1   3  264.08    5.76
  -3   1  -3    1.39    0.08
  -3   1  -3    1.24    0.07
  -3   1  -3    1.50    0.07
  -3   1  -3    1.56    0.08
   3  -1   3    1.32    0.08
   3  -1   3    1.40    0.07
   3  -1   3    1.60    0.09
   3  -1   3    1.43    0.07
  -4   1  -3   45.61    1.04
  -4   1  -3   44.74    1.04
  -4   1  -3   46.83    1.07
  -4   1  -3   43.38    1.05
   4  -1   3   46.00    1.04
   4  -1   3   44.62    1.03
   4  -1   3   44.58    1.06
   4  -1   3   45.15    0.99
   4  -1   3   45.80    1.06
   4  -1   3   44.56    1.08
  -5   1  -3   16.27    0.42
  -5   1  -3   16.12    0.45
  -5   1  -3   13.44    0.42
  -5   1  -3   16.77    0.44
   5  -1   3   15.27    0.46
   5  -1   3   15.38    0.41
   5  -1   3   16.13    0.44
  -6   1  -3   13.25    0.40
   6  -1   3   13.40    0.44
   6  -1   3   12.90    0.37
   6  -1   3   12.38    0.40
  -7   1  -3    0.03    0.06
   7  -1   3    0.10    0.05
   7  -1   3    0.27    0.07
   7  -1   3    0.08    0.06
  -8   1  -3    0.82    0.12
   8  -1   3    0.82    0.11
   8  -1   3    0.89    0.12
  -9   1  -3    4.78    0.24
   9  -1   3    4.53    0.25
 -10   1  -3    0.09    0.07
  10  -1   3    0.02    0.07
   9   0  -3    0.63    0.14
   8   0  -3    0.03    0.09
   7   0  -3    5.83    0.27
  -7   0   3    5.82    0.22
   6   0  -3    4.24    0.21
  -6   0   3    4.26    0.22
  -6   0   3    4.38    0.19
  -6   0   3    4.11    0.18
   5   0  -3    0.12    0.05
   5   0  -3    0.15    0.06
   5   0  -3    0.27    0.06
   5   0  -3    0.25    0.07
  -5   0   3    0.24    0.07
  -5   0   3    0.22    0.05
  -5   0   3    0.21    0.05
   4   0  -3    0.46    0.07
   4   0  -3    0.67    0.07
   4   0  -3    0.59    0.08
   4   0  -3    0.84    0.08
   4   0  -3    0.76    0.07
  -4   0   3    0.69    0.07
  -4   0   3    0.80    0.09
  -4   0   3    0.61    0.07
   3   0  -3   64.23    1.44
   3   0  -3   64.65    1.47
   3   0  -3   63.18    1.43
  -3   0   3   62.01    1.46
  -3   0   3   64.81    1.44
  -3   0   3   63.21    1.44
   2   0  -3   43.50    1.00
   2   0  -3   44.40    1.00
   2   0  -3   44.31    1.02
   2   0  -3   45.34    1.03
   2   0  -3   43.28    1.00
  -2   0   3   44.27    1.02
  -2   0   3   43.12    1.03
  -2   0   3   45.39    1.00
   1   0  -3   29.11    0.66
   1   0  -3   28.56    0.66
   1   0  -3   29.10    0.67
   1   0  -3   27.82    0.68
  -1   0   3   29.02    0.68
  -1   0   3   28.83    0.67
  -1   0   3   29.85    0.66
  -1   0   3   28.34    0.66
  -1   0   3   29.94    0.68
   0   0  -3   74.27    1.67
   0   0  -3   76.65    1.67
   0   0  -3   74.05    1.66
   0   0  -3   76.43    1.66
   0   0   3   75.85    1.68
   0   0   3   75.34    1.68
   0   0   3   77.65    1.66
   0   0   3   75.83    1.66
   0   0   3   72.96    1.67
   0   0   3   76.53    1.67
   0   0   3   77.11    1.69
  -1   0  -3  752.64   16.69
  -1   0  -3  765.21   16.70
   1   0   3  755.52   16.74
   1   0   3  797.03   16.78
   1   0   3  775.07   16.70
   1   0   3  767.88   16.76
   1   0   3  760.32   16.79
   1   0   3  779.31   16.73
  -2   0  -3  186.09    4.10
  -2   0  -3  185.83    4.10
  -2   0  -3  185.57    4.04
   2   0   3  188.01    4.08
   2   0   3  187.84    4.11
   2   0   3  189.36    4.09
   2   0   3  185.18    4.10
   2   0   3  172.65    4.10
   2   0   3  189.73    4.10
  -3   0  -3  198.05    4.37
  -3   0  -3  204.38    4.37
  -3   0  -3  196.18    4.41
  -3   0  -3  199.24    4.35
  -3   0  -3  203.81    4.36
  -3   0  -3  202.34    4.34
   3   0   3  201.46    4.35
   3   0   3  197.81    4.43
   3   0   3  196.38    4.41
   3   0   3  204.56    4.37
   3   0   3  203.22    4.37
   3   0   3  195.47    4.37
  -4   0  -3   41.65    1.00
  -4   0  -3   44.92    1.02
  -4   0  -3   43.13    1.03
  -4   0  -3   43.83    1.00
  -4   0  -3   44.71    1.01
  -4   0  -3   44.87    1.03
   4   0   3   43.73    1.03
   4   0   3   42.41    1.01
   4   0   3   42.95    1.04
   4   0   3   42.95    0.99
   4   0   3   43.60    1.00
   4   0   3   43.64    1.02
  -5   0  -3    5.24    0.21
  -5   0  -3    5.60    0.20
  -5   0  -3    5.41    0.19
   5   0   3    5.31    0.20
   5   0   3    5.52    0.20
   5   0   3    5.54    0.23
   5   0   3    5.53    0.20
   5   0   3    5.45    0.21
   5   0   3    5.94    0.19
  -6   0  -3    0.05    0.04
  -6   0  -3    0.05    0.05
  -6   0  -3    0.06    0.04
   6   0   3    0.09    0.04
   6   0   3    0.08    0.05
  -7   0  -3    2.13    0.14
   7   0   3    2.09    0.15
  -8   0  -3    1.56    0.14
   8   0   3    1.61    0.16
  -9   0  -3    0.78    0.10
   9   0   3    0.85    0.13
  10   0   3    1.34    0.19
   9  -1  -3   -0.11    0.08
   8  -1  -3    0.13    0.08
  -8   1   3    0.01    0.06
   7  -1  -3    2.19    0.18
  -7   1   3    2.15    0.16
   6  -1  -3    5.57    0.24
  -6   1   3    5.76    0.25
   5  -1  -3   15.47    0.44
   5  -1  -3   15.45    0.47
  -5   1   3   15.60    0.45
  -5   1   3   15.08    0.48
   4  -1  -3    7.90    0.29
   4  -1  -3    7.66    0.24
   4  -1  -3    7.93    0.28
   4  -1  -3    7.68    0.25
  -4   1   3    7.54    0.24
  -4   1   3    7.54    0.27
  -4   1   3    7.72    0.28
  -4   1   3    7.44    0.25
  -4   1   3    7.55    0.26
   3  -1  -3   25.81    0.65
   3  -1  -3   26.27    0.61
   3  -1  -3   25.00    0.66
   3  -1  -3   25.35    0.61
   3  -1  -3   24.53    0.63
  -3   1   3   24.73    0.63
  -3   1   3   25.29    0.62
  -3   1   3   24.44    0.65
  -3   1   3   25.57    0.61
   2  -1  -3   -0.01    0.02
   2  -1  -3    0.03    0.02
   2  -1  -3    0.02    0.03
   2  -1  -3   -0.02    0.02
   2  -1  -3   -0.02    0.02
   2  -1  -3   -0.01    0.02
  -2   1   3   -0.02    0.03
  -2   1   3   -0.04    0.02
  -2   1   3    0.14    0.05
  -2   1   3   -0.02    0.01
  -2   1   3   -0.02    0.02
   1  -1  -3    1.48    0.08
   1  -1  -3    1.26    0.07
   1  -1  -3    1.47    0.07
   1  -1  -3    1.43    0.08
   1  -1  -3    1.48    0.06
   1  -1  -3    1.31    0.06
  -1   1   3    1.36    0.07
  -1   1   3    1.89    0.10
  -1   1   3    1.41    0.06
   0  -1  -3  175.48    3.87
   0  -1  -3  181.10    3.81
   0  -1  -3  175.56    3.91
   0  -1  -3  179.16    3.86
   0  -1  -3  173.78    3.81
   0   1   3  171.22    3.90
   0   1   3  173.59    3.88
   0   1   3  174.09    3.86
   0   1   3  174.94    3.94
   0   1   3  171.15    3.90
   0   1   3  176.43    3.81
  -1  -1  -3  683.83   15.25
  -1  -1  -3  702.08   15.15
   1   1   3  706.08   15.28
   1   1   3  687.66   15.18
   1   1   3  706.72   15.27
   1   1   3  706.18   15.29
  -2  -1  -3  457.75    9.89
   2   1   3  452.15    9.91
   2   1   3  457.36    9.90
   2   1   3  447.45    9.94
   2   1   3  431.88    9.89
   2   1   3  469.75   10.02
  -3  -1  -3  134.27    3.00
  -3  -1  -3  137.71    3.01
   3   1   3  136.61    3.01
   3   1   3  144.51    3.03
   3   1   3  139.55    3.02
   3   1   3  133.31    3.01
   3   1   3  140.47    3.03
  -4  -1  -3    6.49    0.20
  -4  -1  -3    6.84    0.20
   4   1   3    7.14    0.20
   4   1   3    6.48    0.21
   4   1   3    6.49    0.21
   4   1   3    6.78    0.21
   4   1   3    6.50    0.22
   4   1   3    6.49    0.20
   4   1   3    6.25    0.22
  -5  -1  -3    1.17    0.08
  -5  -1  -3    1.08    0.07
   5   1   3    1.20    0.08
   5   1   3    1.26    0.10
   5   1   3    1.30    0.09
   5   1   3    1.19    0.08
   5   1   3    1.16    0.10
  -6  -1  -3    7.02    0.22
  -6  -1  -3    6.54    0.23
   6   1   3    6.73    0.26
   6   1   3    6.30    0.22
   6   1   3    6.67    0.25
   6   1   3    6.47    0.22
   6   1   3    7.32    0.27
  -7  -1  -3    0.50    0.07
  -7  -1  -3    0.59    0.07
   7   1   3    0.46    0.09
  -8  -1  -3    3.20    0.14
   8   1   3    3.18    0.21
   9   1   3    0.21    0.10
  10   1   3    0.83    0.15
   9  -2  -3    0.13    0.06
  -9   2   3    0.01    0.08
   8  -2  -3   -0.12    0.06
  -8   2   3    0.00    0.07
   7  -2  -3    0.11    0.07
  -7   2   3   -0.04    0.06
   6  -2  -3    3.10    0.17
   6  -2  -3    2.93    0.18
  -6   2   3    2.73    0.19
   5  -2  -3    6.19    0.28
   5  -2  -3    6.14    0.25
   5  -2  -3    6.74    0.23
  -5   2   3    6.10    0.25
   4  -2  -3    0.75    0.10
   4  -2  -3    0.91    0.09
   4  -2  -3    0.82    0.09
  -4   2   3    0.89    0.07
  -4   2   3    1.05    0.12
  -4   2   3    0.74    0.09
   3  -2  -3    5.68    0.20
   3  -2  -3    5.49    0.22
   3  -2  -3    5.45    0.18
  -3   2   3    5.34    0.19
  -3   2   3    5.76    0.22
  -3   2   3    5.40    0.20
  -3   2   3    5.60    0.20
   2  -2  -3   23.29    0.58
   2  -2  -3   23.56    0.55
   2  -2  -3   22.52    0.60
  -2   2   3   23.66    0.60
  -2   2   3   23.70    0.60
  -2   2   3   23.46    0.57
  -2   2   3   23.60    0.58
  -2   2   3   23.00    0.57
   1  -2  -3   41.58    0.95
   1  -2  -3   40.98    0.90
   1  -2  -3   39.50    0.92
  -1   2   3   40.18    0.92
  -1   2   3   41.05    0.92
  -1   2   3   41.50    0.96
  -1   2   3   40.47    0.95
  -1   2   3   40.33    0.94
  -1   2   3   39.81    0.92
   0  -2  -3   91.08    1.99
   0   2   3   90.09    1.99
   0   2   3   92.04    1.97
   0   2   3   90.26    1.97
   0   2   3   89.97    1.99
   0   2   3   88.81    1.97
  -1  -2  -3  105.68    2.33
   1   2   3  105.39    2.30
   1   2   3  106.11    2.32
   1   2   3  108.30    2.33
   1   2   3  104.83    2.32
   1   2   3  108.20    2.33
   1   2   3  106.15    2.33
  -2  -2  -3   60.66    1.38
   2   2   3   61.99    1.37
   2   2   3   63.69    1.39
   2   2   3   62.13    1.38
   2   2   3   62.84    1.37
   2   2   3   64.16    1.37
   2   2   3   61.10    1.38
  -3  -2  -3   71.97    1.60
   3   2   3   72.61    1.60
   3   2   3   73.43    1.62
   3   2   3   72.62    1.60
   3   2   3   71.11    1.60
   3   2   3   72.77    1.60
   3   2   3   71.61    1.62
  -4  -2  -3    4.17    0.10
  -4  -2  -3    3.61    0.13
   4   2   3    4.15    0.13
   4   2   3    4.21    0.16
   4   2   3    4.27    0.17
   4   2   3    4.10    0.15
   4   2   3    4.08    0.14
   4   2   3    4.22    0.15
  -5  -2  -3    0.22    0.02
   5   2   3    0.12    0.04
   5   2   3    0.06    0.05
   5   2   3    0.13    0.05
   5   2   3    0.14    0.03
   5   2   3    0.13    0.04
   5   2   3    0.26    0.05
   5   2   3    0.12    0.05
  -6  -2  -3   10.35    0.25
   6   2   3   10.28    0.30
   6   2   3   10.66    0.33
   6   2   3   10.41    0.35
   6   2   3   10.85    0.32
   7   2   3    0.63    0.08
   7   2   3    0.50    0.08
   7   2   3    0.57    0.10
   8   2   3    1.26    0.14
   9   2   3    0.55    0.12
  10   2   3    0.29    0.12
  -8   3   3    0.02    0.08
   7  -3  -3    2.77    0.14
   7  -3  -3    2.84    0.19
  -7   3   3    2.83    0.21
   6  -3  -3    1.20    0.10
   6  -3  -3    1.14    0.13
  -6   3   3    0.98    0.12
   5  -3  -3    1.01    0.11
   5  -3  -3    1.28    0.13
   5  -3  -3    0.97    0.09
  -5   3   3    1.02    0.12
   4  -3  -3   18.79    0.56
   4  -3  -3   18.47    0.52
   4  -3  -3   18.81    0.46
  -4   3   3   18.57    0.53
  -4   3   3   18.84    0.55
  -4   3   3   19.21    0.51
   3  -3  -3    1.97    0.11
   3  -3  -3    1.89    0.12
   3  -3  -3    1.84    0.08
  -3   3   3    1.90    0.12
  -3   3   3    1.89    0.11
  -3   3   3    1.82    0.10
  -3   3   3    1.80    0.12
   2  -3  -3    0.52    0.05
   2  -3  -3    0.61    0.06
  -2   3   3    0.59    0.06
  -2   3   3    0.60    0.07
  -2   3   3    0.58    0.07
  -2   3   3    0.58    0.06
  -2   3   3    0.59    0.05
   1  -3  -3  111.99    2.42
  -1   3   3  110.67    2.44
  -1   3   3  109.89    2.47
  -1   3   3  112.09    2.48
  -1   3   3  113.21    2.44
  -1   3   3  110.44    2.44
   0  -3  -3    5.08    0.15
   0   3   3    5.06    0.16
   0   3   3    4.96    0.13
   0   3   3    4.98    0.16
   0   3   3    4.87    0.13
   0   3   3    5.24    0.13
  -1  -3  -3   18.65    0.47
   1   3   3   18.87    0.45
   1   3   3   18.72    0.44
   1   3   3   18.79    0.43
  -2  -3  -3   34.25    0.82
   2   3   3   35.08    0.81
   2   3   3   36.34    0.81
   2   3   3   36.48    0.83
  -3  -3  -3    1.37    0.08
   3   3   3    1.31    0.06
   3   3   3    1.34    0.06
   3   3   3    1.33    0.07
   3   3   3    1.21    0.08
   3   3   3    1.35    0.06
   3   3   3    1.29    0.07
  -4  -3  -3    7.11    0.22
   4   3   3    7.34    0.24
   4   3   3    7.08    0.21
   4   3   3    7.27    0.22
   4   3   3    7.14    0.23
   4   3   3    7.20    0.21
   4   3   3    7.32    0.21
   5   3   3    4.56    0.16
   5   3   3    4.29    0.18
   5   3   3    4.53    0.17
   5   3   3    4.91    0.17
   5   3   3    4.83    0.18
   5   3   3    4.36    0.19
   6   3   3    5.26    0.23
   6   3   3    5.27    0.21
   6   3   3    5.15    0.19
   6   3   3    4.81    0.24
   6   3   3    5.26    0.21
   7   3   3    2.60    0.17
   7   3   3    2.44    0.15
   7   3   3    2.77    0.13
   7   3   3    2.39    0.17
   8   3   3   -0.03    0.07
   9   3   3    0.77    0.14
  10   3   3    0.25    0.12
   8  -4  -3    2.37    0.21
  -8   4   3    3.03    0.27
   7  -4  -3    1.83    0.18
  -7   4   3    2.15    0.21
   6  -4  -3    0.60    0.11
   6  -4  -3    0.79    0.10
  -6   4   3    0.80    0.12
   5  -4  -3    0.10    0.05
   5  -4  -3    0.09    0.06
  -5   4   3   -0.01    0.05
   4  -4  -3    0.11    0.04
   4  -4  -3    0.16    0.06
  -4   4   3    0.12    0.06
  -4   4   3    0.13    0.06
  -4   4   3    0.10    0.05
   3  -4  -3   34.36    0.85
   3  -4  -3   33.95    0.80
  -3   4   3   35.26    0.83
  -3   4   3   33.95    0.84
  -3   4   3   34.20    0.88
  -3   4   3   33.35    0.87
   2  -4  -3   61.53    1.35
   2  -4  -3   61.33    1.39
  -2   4   3   62.21    1.44
  -2   4   3   61.42    1.45
  -2   4   3   60.79    1.40
  -2   4   3   61.26    1.41
  -2   4   3   62.86    1.40
  -1   4   3    1.38    0.09
  -1   4   3    1.47    0.07
  -1   4   3    1.33    0.07
  -1   4   3    1.31    0.09
  -1   4   3    1.25    0.07
   0  -4  -3   76.85    1.80
   0  -4  -3   82.00    1.75
   0   4   3   78.91    1.76
   0   4   3   79.43    1.76
  -1  -4  -3  102.27    2.38
   1   4   3  110.87    2.34
   1   4   3  107.67    2.33
  -2  -4  -3   25.11    0.63
   2   4   3   25.67    0.63
   2   4   3   24.97    0.59
   2   4   3   25.68    0.59
   2   4   3   25.66    0.57
  -3  -4  -3   16.17    0.43
  -3  -4  -3   16.89    0.45
   3   4   3   16.11    0.41
   3   4   3   16.37    0.41
   3   4   3   16.13    0.43
  -4  -4  -3   24.13    0.62
   4   4   3   25.11    0.61
   4   4   3   23.62    0.59
   4   4   3   23.51    0.57
   4   4   3   24.52    0.57
   4   4   3   24.32    0.56
  -5  -4  -3   28.29    0.70
   5   4   3   28.03    0.71
   5   4   3   28.28    0.71
   5   4   3   28.49    0.68
   5   4   3   28.09    0.67
   5   4   3   27.80    0.68
   5   4   3   27.88    0.72
   6   4   3   13.19    0.41
   6   4   3   12.92    0.37
   6   4   3   13.10    0.38
   6   4   3   13.87    0.39
   6   4   3   13.36    0.42
   7   4   3    0.63    0.09
   7   4   3    0.66    0.10
   7   4   3    0.55    0.07
   7   4   3    0.66    0.10
   8   4   3    1.22    0.14
   8   4   3    1.18    0.13
   9   4   3    0.28    0.11
  10   4   3    0.00    0.10
   7  -5  -3   -0.04    0.05
   7  -5  -3    0.08    0.08
  -7   5   3    0.08    0.09
   6  -5  -3    0.98    0.10
   6  -5  -3    1.15    0.14
  -6   5   3    1.03    0.14
   5  -5  -3   -0.01    0.05
   5  -5  -3    0.04    0.04
  -5   5   3    0.03    0.06
   4  -5  -3    3.76    0.18
   4  -5  -3    3.74    0.13
  -4   5   3    4.13    0.20
  -4   5   3    4.03    0.19
  -4   5   3    3.71    0.21
  -3   5   3    5.71    0.22
  -3   5   3    5.69    0.21
  -3   5   3    5.78    0.25
  -3   5   3    5.76    0.25
   2  -5  -3   14.30    0.45
  -2   5   3   14.73    0.44
  -2   5   3   14.49    0.39
  -2   5   3   14.83    0.39
  -2   5   3   14.77    0.43
  -2   5   3   14.63    0.40
   1  -5  -3   55.79    1.32
  -1   5   3   55.53    1.29
  -1   5   3   54.81    1.23
  -1   5   3   54.08    1.24
  -1   5   3   54.47    1.28
  -1   5   3   56.08    1.23
   0  -5  -3   26.08    0.69
   0  -5  -3   27.18    0.61
   0   5   3   26.29    0.64
   0   5   3   27.37    0.64
  -1  -5  -3    7.09    0.25
   1   5   3    7.20    0.20
   1   5   3    7.05    0.19
  -2  -5  -3    8.52    0.28
  -2  -5  -3    8.48    0.30
   2   5   3    8.41    0.22
   2   5   3    8.30    0.22
  -3  -5  -3    7.79    0.28
  -3  -5  -3    7.69    0.26
   3   5   3    7.88    0.22
   3   5   3    7.98    0.22
  -4  -5  -3    2.22    0.14
   4   5   3    2.19    0.08
   4   5   3    2.03    0.10
   4   5   3    2.42    0.09
   4   5   3    2.24    0.08
   4   5   3    2.09    0.11
  -5  -5  -3    1.40    0.12
   5   5   3    1.63    0.11
   5   5   3    1.64    0.12
   5   5   3    1.70    0.10
   5   5   3    1.56    0.09
   5   5   3    1.60    0.08
   6   5   3    9.15    0.29
   6   5   3    9.18    0.33
   6   5   3    8.94    0.28
   6   5   3    9.22    0.29
   6   5   3    9.36    0.32
   7   5   3    0.15    0.07
   7   5   3    0.22    0.07
   7   5   3    0.14    0.07
   8   5   3    0.28    0.09
   8   5   3    0.42    0.09
   9   5   3   -0.09    0.08
  10   5   3    0.20    0.12
   7  -6  -3    1.68    0.15
  -7   6   3    2.39    0.24
   6  -6  -3    0.06    0.05
   6  -6  -3   -0.02    0.09
  -6   6   3    0.02    0.08
   5  -6  -3    0.12    0.10
  -5   6   3    0.08    0.07
   4  -6  -3    0.55    0.12
  -4   6   3    0.40    0.08
  -4   6   3    0.32    0.07
  -4   6   3    0.46    0.09
   3  -6  -3    0.10    0.08
  -3   6   3    0.07    0.05
  -3   6   3    0.16    0.07
  -3   6   3    0.02    0.05
   2  -6  -3    0.24    0.09
  -2   6   3    0.22    0.07
  -2   6   3    0.26    0.06
  -2   6   3    0.10    0.05
  -2   6   3    0.36    0.08
  -2   6   3    0.15    0.05
   1  -6  -3   68.91    1.62
  -1   6   3   66.48    1.50
  -1   6   3   67.03    1.56
  -1   6   3   66.36    1.57
  -1   6   3   68.88    1.50
  -1   6   3   67.68    1.51
   0  -6  -3    0.04    0.05
   0   6   3    0.01    0.03
   0   6   3    0.07    0.03
  -1  -6  -3    2.35    0.15
   1   6   3    2.26    0.10
   1   6   3    2.35    0.09
  -2  -6  -3    6.80    0.26
  -2  -6  -3    7.22    0.29
   2   6   3    7.07    0.19
   2   6   3    7.02    0.20
  -3  -6  -3    0.06    0.05
  -3  -6  -3    0.00    0.05
   3   6   3    0.02    0.03
   3   6   3    0.03    0.02
  -4  -6  -3    1.04    0.12
   4   6   3    1.04    0.08
   4   6   3    1.03    0.08
  -5  -6  -3    1.70    0.14
   5   6   3    1.51    0.10
   5   6   3    1.58    0.12
   5   6   3    1.47    0.08
   5   6   3    1.50    0.09
   6   6   3    2.90    0.16
   6   6   3    2.96    0.16
   6   6   3    2.93    0.17
   6   6   3    2.97    0.13
   6   6   3    3.23    0.15
   7   6   3    0.42    0.08
   7   6   3    0.39    0.09
   7   6   3    0.55    0.09
   8   6   3    0.36    0.15
   8   6   3    0.02    0.08
   8   6   3    0.05    0.07
   9   6   3    0.10    0.10
  -6   7   3    0.26    0.11
   5  -7  -3    0.15    0.10
  -5   7   3    0.21    0.08
   4  -7  -3    1.41    0.18
  -4   7   3    1.35    0.13
  -4   7   3    1.38    0.14
   3  -7  -3    0.06    0.08
  -3   7   3    0.00    0.04
  -3   7   3   -0.02    0.03
  -3   7   3   -0.02    0.04
   2  -7  -3    5.41    0.27
  -2   7   3    5.22    0.24
  -2   7   3    5.24    0.24
  -2   7   3    5.03    0.19
  -2   7   3    5.23    0.20
  -2   7   3    5.27    0.20
   1  -7  -3    5.43    0.27
  -1   7   3    5.26    0.17
  -1   7   3    5.55    0.18
  -1   7   3    5.36    0.23
  -1   7   3    5.81    0.23
   0  -7  -3   -0.09    0.06
   0  -7  -3    0.07    0.07
   0   7   3    0.05    0.03
   0   7   3   -0.02    0.03
  -1  -7  -3   20.30    0.63
  -1  -7  -3   20.51    0.60
   1   7   3   20.88    0.51
   1   7   3   21.71    0.52
  -2  -7  -3    0.85    0.13
  -2  -7  -3    0.91    0.12
   2   7   3    1.05    0.06
   2   7   3    0.90    0.06
  -3  -7  -3    0.04    0.07
  -3  -7  -3   -0.02    0.06
   3   7   3    0.10    0.04
   3   7   3    0.07    0.03
  -4  -7  -3   19.78    0.61
   4   7   3   20.22    0.52
   4   7   3   20.59    0.52
  -5  -7  -3    4.81    0.25
   5   7   3    4.68    0.20
   5   7   3    4.75    0.15
   5   7   3    4.79    0.15
   5   7   3    4.63    0.19
  -6  -7  -3    0.62    0.11
   6   7   3    0.55    0.06
   6   7   3    0.65    0.09
   6   7   3    0.63    0.08
   6   7   3    0.62    0.09
   7   7   3    0.43    0.09
   7   7   3    0.51    0.10
   8   7   3   -0.02    0.07
   8   7   3   -0.01    0.07
   9   7   3    0.04    0.07
   9   7   3   -0.03    0.08
   5  -8  -3    1.72    0.23
  -5   8   3    1.95    0.19
   4  -8  -3   -0.09    0.09
   4  -8  -3   -0.02    0.09
  -4   8   3   -0.07    0.04
  -4   8   3   -0.02    0.05
   3  -8  -3    0.21    0.10
   3  -8  -3    0.31    0.10
  -3   8   3    0.21    0.07
  -3   8   3    0.12    0.07
  -3   8   3    0.21    0.07
   2  -8  -3    0.11    0.10
   2  -8  -3    0.10    0.09
  -2   8   3    0.13    0.06
  -2   8   3    0.04    0.04
  -2   8   3    0.02    0.05
   1  -8  -3    0.40    0.10
   1  -8  -3    0.60    0.12
  -1   8   3    0.53    0.09
  -1   8   3    0.40    0.05
  -1   8   3    0.33    0.07
  -1   8   3    0.42    0.06
   0  -8  -3    0.58    0.12
   0  -8  -3    0.67    0.12
   0   8   3    0.64    0.08
   0   8   3    0.51    0.08
  -1  -8  -3    4.93    0.25
  -1  -8  -3    5.16    0.29
   1   8   3    5.06    0.18
   1   8   3    5.15    0.18
  -2  -8  -3    1.48    0.15
  -2  -8  -3    1.49    0.18
   2   8   3    1.50    0.09
   2   8   3    1.45    0.08
  -3  -8  -3   20.29    0.61
  -3  -8  -3   20.52    0.66
   3   8   3   20.17    0.50
   3   8   3   21.65    0.52
  -4  -8  -3    0.17    0.10
   4   8   3    0.12    0.04
  -5  -8  -3    0.03    0.08
   5   8   3    0.05    0.04
   5   8   3    0.08    0.05
  -6  -8  -3    0.29    0.10
   6   8   3    0.17    0.05
   6   8   3    0.42    0.06
   6   8   3    0.27    0.06
   6   8   3    0.28    0.07
   7   8   3   -0.04    0.06
   7   8   3    0.06    0.07
   8   8   3   -0.02    0.08
   8   8   3    0.05    0.07
   4  -9  -3    5.95    0.38
  -4   9   3    5.88    0.29
  -4   9   3    5.67    0.28
   3  -9  -3    1.16    0.20
  -3   9   3    0.89    0.11
  -3   9   3    1.02    0.15
   2  -9  -3    0.73    0.16
   2  -9  -3    0.73    0.14
  -2   9   3    0.80    0.10
  -2   9   3    0.74    0.12
   1  -9  -3    3.53    0.28
   1  -9  -3    3.06    0.23
  -1   9   3    3.09    0.14
  -1   9   3    3.00    0.14
  -1   9   3    2.75    0.18
  -1   9   3    2.95    0.18
   0  -9  -3   -0.04    0.08
   0  -9  -3    0.03    0.07
   0   9   3    0.02    0.04
   0   9   3   -0.02    0.04
  -1  -9  -3    1.36    0.19
  -1  -9  -3    0.83    0.15
   1   9   3    0.84    0.08
   1   9   3    0.94    0.10
  -2  -9  -3    3.50    0.26
  -2  -9  -3    2.97    0.22
   2   9   3    3.36    0.14
   2   9   3    3.49    0.15
  -3  -9  -3    1.45    0.17
  -3  -9  -3    1.45    0.19
   3   9   3    1.29    0.09
   3   9   3    1.41    0.10
  -4  -9  -3    1.26    0.18
   4   9   3    1.33    0.10
   4   9   3    1.26    0.10
  -5  -9  -3    4.78    0.29
   5   9   3    4.95    0.20
   5   9   3    4.71    0.20
  -6  -9  -3    0.48    0.13
   6   9   3    0.61    0.10
   6   9   3    0.64    0.07
   6   9   3    0.44    0.08
   6   9   3    0.56    0.09
   7   9   3    0.32    0.09
   7   9   3    0.18    0.08
   8   9   3    0.02    0.08
   8   9   3    0.07    0.07
   3 -10  -3   -0.06    0.11
  -3  10   3    0.07    0.07
   2 -10  -3    0.71    0.18
  -2  10   3    0.82    0.11
  -2  10   3    1.00    0.14
   1 -10  -3    0.65    0.17
  -1  10   3    0.63    0.08
  -1  10   3    0.50    0.10
  -1  10   3    0.43    0.10
  -1  10   3    0.60    0.11
   0 -10  -3    1.21    0.19
   0 -10  -3    1.08    0.19
   0  10   3    0.97    0.12
   0  10   3    1.18    0.08
   0  10   3    1.18    0.12
  -1 -10  -3    0.04    0.10
  -1 -10  -3   -0.03    0.11
   1  10   3   -0.05    0.04
   1  10   3   -0.03    0.04
  -2 -10  -3    0.41    0.11
  -2 -10  -3    0.70    0.16
   2  10   3    0.43    0.07
   2  10   3    0.36    0.06
  -3 -10  -3    0.09    0.12
  -3 -10  -3    0.10    0.09
   3  10   3    0.06    0.04
   3  10   3    0.07    0.04
  -4 -10  -3    0.56    0.15
   4  10   3    0.40    0.07
   4  10   3    0.40    0.07
  -5 -10  -3    0.12    0.13
   5  10   3    0.27    0.06
   5  10   3    0.25    0.07
  -6 -10  -3    1.46    0.20
   6  10   3    1.51    0.13
   6  10   3    1.43    0.13
   6  10   3    1.76    0.11
   6  10   3    1.78    0.15
   7  10   3    0.44    0.10
   7  10   3    0.16    0.09
   1 -11  -3    0.98    0.22
  -1  11   3    0.72    0.10
  -1  11   3    1.00    0.15
   0 -11  -3    0.30    0.16
   0  11   3    0.50    0.08
   0  11   3    0.29    0.09
   0  11   3    0.49    0.06
   0  11   3    0.35    0.09
  -1 -11  -3    0.18    0.14
   1  11   3    0.04    0.05
   1  11   3    0.05    0.05
  -2 -11  -3    0.50    0.17
   2  11   3    0.25    0.07
   2  11   3    0.35    0.07
  -3 -11  -3    0.67    0.18
   3  11   3    0.70    0.08
   3  11   3    0.66    0.09
  -4 -11  -3    0.12    0.12
   4  11   3    0.15    0.05
   4  11   3    0.15    0.06
  -5 -11  -3    0.15    0.12
   5  11   3    0.14    0.05
   5  11   3    0.08    0.05
  -1 -11   4    0.03    0.13
   0 -11   4    9.25    0.49
  -1  11  -4    0.62    0.09
  -1  11  -4    0.65    0.10
   1 -11   4    0.83    0.19
  -2  11  -4    0.04    0.04
  -2  11  -4   -0.08    0.06
  -2  11  -4   -0.12    0.06
  -2  11  -4    0.00    0.05
   2 -11   4   -0.17    0.11
   6  10  -4   -0.06    0.07
   6  10  -4    0.05    0.06
   6  10  -4   -0.09    0.04
   5  10  -4    0.08    0.06
   5  10  -4    0.05    0.05
  -1 -10   4    1.04    0.19
   0 -10   4    0.08    0.11
  -1  10  -4    1.87    0.13
  -1  10  -4    1.92    0.11
   1 -10   4    1.87    0.24
   1 -10   4    1.89    0.20
  -2  10  -4    0.57    0.10
  -2  10  -4    0.54    0.09
   2 -10   4    0.64    0.17
   2 -10   4    0.45    0.15
  -3  10  -4    0.46    0.12
  -3  10  -4    0.53    0.09
  -3  10  -4    0.59    0.11
   3 -10   4    0.47    0.15
  -4  10  -4    1.22    0.14
  -4  10  -4    1.04    0.15
   4 -10   4    1.48    0.21
   7   9  -4    0.25    0.12
   7   9  -4    0.29    0.09
   6   9  -4    2.10    0.17
   6   9  -4    1.69    0.17
   6   9  -4    1.96    0.13
   6   9  -4    2.18    0.11
   5   9  -4    0.02    0.05
   5   9  -4   -0.01    0.05
  -1  -9   4    0.08    0.09
   0  -9   4    0.14    0.09
  -1   9  -4    1.00    0.08
  -1   9  -4    1.05    0.09
   1  -9   4    1.27    0.15
   1  -9   4    1.24    0.18
  -2   9  -4    0.14    0.06
  -2   9  -4    0.06    0.04
   2  -9   4    0.02    0.09
   2  -9   4   -0.02    0.08
  -3   9  -4   -0.04    0.04
  -3   9  -4    0.06    0.03
  -3   9  -4    0.02    0.06
  -3   9  -4   -0.01    0.05
   3  -9   4   -0.06    0.09
   3  -9   4    0.05    0.09
  -4   9  -4    1.11    0.12
  -4   9  -4    1.10    0.15
   4  -9   4    1.13    0.18
   4  -9   4    1.13    0.16
  -5   9  -4    0.81    0.12
   7   8  -4    0.68    0.11
   7   8  -4    0.84    0.15
   6   8  -4    0.11    0.04
   6   8  -4    0.09    0.06
   6   8  -4    0.13    0.08
   6   8  -4    0.12    0.05
   5   8  -4    0.51    0.09
   5   8  -4    0.62    0.08
   4   8  -4    1.25    0.09
   4   8  -4    1.33    0.08
  -1  -8   4    0.22    0.09
   0  -8   4    0.54    0.12
  -1   8  -4    0.03    0.03
  -1   8  -4    0.05    0.03
   1  -8   4   -0.03    0.08
   1  -8   4   -0.06    0.06
  -2   8  -4   -0.03    0.03
  -2   8  -4    0.06    0.04
   2  -8   4    0.04    0.07
   2  -8   4    0.06    0.07
  -3   8  -4    1.67    0.09
  -3   8  -4    1.85    0.14
  -3   8  -4    1.57    0.10
  -3   8  -4    1.65    0.14
   3  -8   4    1.85    0.16
   3  -8   4    1.87    0.18
  -4   8  -4    0.66    0.11
  -4   8  -4    0.65    0.09
   4  -8   4    0.68    0.13
   4  -8   4    1.05    0.15
  -5   8  -4    0.14    0.07
  -5   8  -4    0.19    0.07
  -5   8  -4    0.19    0.10
   5  -8   4    0.04    0.08
  -6   8  -4    0.14    0.10
   8   7  -4   -0.13    0.08
   7   7  -4   -0.02    0.06
   7   7  -4    0.02    0.08
   6   7  -4    0.34    0.09
   6   7  -4    0.56    0.10
   6   7  -4    0.53    0.08
   6   7  -4    0.48    0.07
   5   7  -4    0.35    0.08
   5   7  -4    0.37    0.05
   5   7  -4    0.34    0.07
   4   7  -4    4.29    0.17
   4   7  -4    4.33    0.16
  -1  -7   4    1.62    0.16
  -1  -7   4    1.46    0.12
   0  -7   4   22.26    0.60
   0  -7   4   21.69    0.65
  -1   7  -4    1.67    0.08
  -1   7  -4    1.57    0.08
   1  -7   4    1.66    0.15
   1  -7   4    1.49    0.13
   1  -7   4    1.63    0.13
  -2   7  -4    5.99    0.20
  -2   7  -4    5.66    0.21
   2  -7   4    6.02    0.25
   2  -7   4    6.27    0.29
   2  -7   4    5.79    0.25
  -3   7  -4    1.09    0.10
  -3   7  -4    0.96    0.08
  -3   7  -4    1.08    0.11
  -3   7  -4    1.06    0.07
   3  -7   4    0.93    0.13
   3  -7   4    0.94    0.12
   3  -7   4    1.02    0.13
  -4   7  -4    3.09    0.16
  -4   7  -4    2.92    0.18
  -4   7  -4    3.29    0.23
  -4   7  -4    3.24    0.23
   4  -7   4    3.20    0.20
   4  -7   4    3.15    0.20
   4  -7   4    3.11    0.20
  -5   7  -4    0.12    0.06
  -5   7  -4    0.08    0.06
  -5   7  -4    0.05    0.06
   5  -7   4    0.27    0.09
   5  -7   4    0.13    0.08
  -6   7  -4    1.18    0.15
  -7   7  -4   -0.04    0.09
   8   6  -4    0.68    0.13
   8   6  -4    0.59    0.12
   7   6  -4    0.03    0.06
   7   6  -4    0.04    0.08
   6   6  -4    0.18    0.06
   6   6  -4    0.21    0.08
   6   6  -4    0.19    0.06
   5   6  -4    0.33    0.07
   5   6  -4    0.41    0.05
   5   6  -4    0.38    0.07
   5   6  -4    0.37    0.05
   4   6  -4   16.98    0.46
   4   6  -4   17.53    0.47
   3   6  -4    7.78    0.21
   3   6  -4    7.95    0.21
  -1  -6   4    0.07    0.05
  -1  -6   4    0.06    0.06
   0  -6   4    0.30    0.08
   0  -6   4    0.18    0.06
  -1   6  -4    6.00    0.18
   1  -6   4    6.26    0.27
   1  -6   4    6.11    0.25
   1  -6   4    6.75    0.25
  -2   6  -4    1.86    0.10
  -2   6  -4    1.76    0.11
   2  -6   4    2.03    0.14
   2  -6   4    2.10    0.14
   2  -6   4    2.26    0.16
  -3   6  -4    1.19    0.07
  -3   6  -4    1.17    0.10
  -3   6  -4    1.21    0.08
  -3   6  -4    1.15    0.08
  -3   6  -4    1.11    0.10
   3  -6   4    1.23    0.13
   3  -6   4    1.19    0.13
   3  -6   4    1.11    0.12
  -4   6  -4    8.92    0.30
  -4   6  -4    8.89    0.29
  -4   6  -4    9.04    0.33
  -4   6  -4    9.01    0.33
   4  -6   4    9.27    0.33
   4  -6   4    8.96    0.34
  -5   6  -4    1.12    0.12
  -5   6  -4    1.24    0.15
  -5   6  -4    1.23    0.11
   5  -6   4    0.83    0.11
   5  -6   4    1.07    0.13
  -6   6  -4    0.10    0.06
  -6   6  -4    0.04    0.07
  -7   6  -4    0.58    0.12
  -8   6  -4    0.05    0.11
   9   5  -4   -0.05    0.11
   8   5  -4    0.29    0.10
   7   5  -4   -0.08    0.06
   7   5  -4    0.07    0.07
   7   5  -4    0.10    0.08
   6   5  -4    1.79    0.12
   6   5  -4    1.70    0.13
   6   5  -4    1.53    0.15
   5   5  -4    6.11    0.20
   5   5  -4    6.53    0.25
   5   5  -4    6.47    0.22
   5   5  -4    6.09    0.26
   5   5  -4    6.41    0.22
   4   5  -4   -0.02    0.03
   4   5  -4    0.01    0.04
   4   5  -4    0.00    0.02
   4   5  -4   -0.04    0.02
   3   5  -4    0.43    0.05
   3   5  -4    0.47    0.05
  -1  -5   4   34.08    0.86
   0  -5   4    0.00    0.04
   0  -5   4    0.05    0.05
  -1   5  -4    0.55    0.04
  -1   5  -4    0.55    0.04
   1  -5   4    0.62    0.08
   1  -5   4    0.66    0.08
   1  -5   4    0.51    0.08
  -2   5  -4   52.85    1.22
  -2   5  -4   52.14    1.20
   2  -5   4   53.46    1.25
   2  -5   4   52.90    1.26
   2  -5   4   53.40    1.27
  -3   5  -4    1.34    0.08
  -3   5  -4    1.42    0.10
  -3   5  -4    1.50    0.07
  -3   5  -4    1.25    0.08
  -3   5  -4    1.28    0.10
   3  -5   4    1.44    0.11
   3  -5   4    1.42    0.12
  -4   5  -4   14.17    0.45
  -4   5  -4   14.30    0.41
  -4   5  -4   15.47    0.45
  -4   5  -4   14.30    0.42
  -4   5  -4   14.86    0.41
   4  -5   4   15.05    0.45
   4  -5   4   14.61    0.44
  -5   5  -4    2.74    0.18
  -5   5  -4    2.81    0.17
  -5   5  -4    2.80    0.15
   5  -5   4    2.60    0.11
   5  -5   4    2.87    0.16
   5  -5   4    2.75    0.16
  -6   5  -4    0.60    0.11
  -6   5  -4    0.85    0.11
   6  -5   4    0.58    0.08
   6  -5   4    0.59    0.10
  -7   5  -4    0.32    0.10
   7  -5   4    0.17    0.06
  -8   5  -4    0.11    0.09
   8  -5   4    0.12    0.07
   9   4  -4    0.09    0.12
   8   4  -4    0.86    0.14
   7   4  -4    8.63    0.33
   7   4  -4    8.46    0.32
   6   4  -4    0.10    0.05
   6   4  -4    0.05    0.07
   6   4  -4   -0.02    0.05
   5   4  -4    6.85    0.24
   5   4  -4    6.83    0.27
   5   4  -4    6.82    0.28
   5   4  -4    6.96    0.22
   5   4  -4    6.95    0.23
   4   4  -4    0.00    0.02
   4   4  -4   -0.03    0.02
   4   4  -4   -0.01    0.03
   4   4  -4    0.01    0.02
   4   4  -4   -0.03    0.03
   3   4  -4    0.24    0.04
   3   4  -4    0.23    0.04
   2   4  -4   26.54    0.61
   2   4  -4   26.67    0.61
  -1  -4   4   20.60    0.56
   0  -4   4    1.99    0.12
   0  -4   4    2.17    0.12
  -1   4  -4    5.63    0.16
  -1   4  -4    5.55    0.16
   1  -4   4    6.04    0.22
   1  -4   4    5.66    0.22
   1  -4   4    6.14    0.21
  -2   4  -4    0.18    0.04
  -2   4  -4    0.20    0.02
  -2   4  -4    0.15    0.02
  -2   4  -4    0.13    0.02
  -2   4  -4    0.15    0.04
   2  -4   4    0.17    0.05
   2  -4   4    0.16    0.05
   2  -4   4    0.09    0.05
  -3   4  -4   10.90    0.33
  -3   4  -4   10.70    0.28
  -3   4  -4   11.32    0.32
  -3   4  -4   10.83    0.29
  -3   4  -4   10.66    0.30
   3  -4   4   11.05    0.32
   3  -4   4   10.88    0.33
  -4   4  -4    0.06    0.04
  -4   4  -4    0.06    0.05
  -4   4  -4    0.09    0.05
  -4   4  -4    0.11    0.05
  -4   4  -4    0.06    0.04
   4  -4   4    0.32    0.07
   4  -4   4   -0.10    0.04
   4  -4   4    0.04    0.04
  -5   4  -4    1.41    0.11
  -5   4  -4    1.62    0.14
  -5   4  -4    1.66    0.14
   5  -4   4    1.77    0.11
   5  -4   4    1.50    0.09
   5  -4   4    1.52    0.08
   5  -4   4    1.83    0.12
   5  -4   4    1.50    0.12
  -6   4  -4    1.38    0.12
  -6   4  -4    1.55    0.15
   6  -4   4    1.36    0.12
   6  -4   4    1.44    0.10
   6  -4   4    1.36    0.10
   6  -4   4    1.49    0.13
  -7   4  -4    4.00    0.24
   7  -4   4    3.33    0.17
   7  -4   4    3.36    0.21
  -8   4  -4    0.51    0.12
   8  -4   4    0.61    0.12
   8  -4   4    0.59    0.09
  -9   4  -4   -0.06    0.10
   9  -4   4    0.05    0.07
   9  -4   4   -0.04    0.06
   9  -4   4    0.05    0.06
   9   3  -4    0.03    0.12
   8   3  -4    0.36    0.11
   7   3  -4    0.07    0.07
   6   3  -4    5.16    0.26
   6   3  -4    4.65    0.22
   6   3  -4    4.76    0.21
   5   3  -4    0.95    0.11
   5   3  -4    0.96    0.09
   5   3  -4    0.72    0.09
   5   3  -4    0.79    0.08
   4   3  -4   27.47    0.68
   4   3  -4   28.13    0.73
   4   3  -4   28.25    0.72
   4   3  -4   28.01    0.67
   4   3  -4   27.85    0.67
   3   3  -4    5.39    0.16
   3   3  -4    5.19    0.19
   3   3  -4    5.27    0.15
   3   3  -4    5.47    0.19
   3   3  -4    5.27    0.15
   2   3  -4   23.06    0.55
   2   3  -4   22.90    0.55
   1   3  -4    0.56    0.03
   1   3  -4    0.51    0.03
  -1  -3   4    0.41    0.06
   0   3  -4  156.78    3.50
   0  -3   4  162.58    3.53
  -1   3  -4   12.67    0.33
  -1   3  -4   12.28    0.31
  -1   3  -4   12.80    0.31
   1  -3   4   12.32    0.36
   1  -3   4   12.47    0.35
   1  -3   4   12.71    0.33
  -2   3  -4   63.39    1.46
  -2   3  -4   65.89    1.43
  -2   3  -4   65.46    1.42
  -2   3  -4   64.32    1.46
  -2   3  -4   64.89    1.43
  -2   3  -4   63.12    1.45
   2  -3   4   65.00    1.46
   2  -3   4   64.27    1.47
   2  -3   4   66.31    1.49
  -3   3  -4    7.60    0.25
  -3   3  -4    7.58    0.23
  -3   3  -4    7.87    0.22
  -3   3  -4    7.84    0.25
  -3   3  -4    7.75    0.23
   3  -3   4    8.11    0.24
   3  -3   4    7.74    0.24
   3  -3   4    7.67    0.21
   3  -3   4    7.96    0.21
   3  -3   4    8.45    0.24
  -4   3  -4   28.44    0.69
  -4   3  -4   27.85    0.73
  -4   3  -4   28.28    0.72
  -4   3  -4   28.67    0.70
  -4   3  -4   29.18    0.74
   4  -3   4   29.72    0.70
   4  -3   4   29.03    0.69
   4  -3   4   29.19    0.73
   4  -3   4   28.56    0.69
   4  -3   4   28.75    0.68
  -5   3  -4    8.35    0.31
  -5   3  -4    8.66    0.28
  -5   3  -4    8.48    0.30
   5  -3   4    8.80    0.31
   5  -3   4    8.45    0.25
   5  -3   4    8.84    0.28
   5  -3   4    8.67    0.27
  -6   3  -4    0.11    0.07
   6  -3   4    0.26    0.06
   6  -3   4    0.27    0.06
   6  -3   4    0.33    0.08
  -7   3  -4    5.43    0.27
   7  -3   4    5.73    0.25
   7  -3   4    5.97    0.29
  -8   3  -4    0.94    0.14
   8  -3   4    0.88    0.12
  -9   3  -4   -0.03    0.09
   9  -3   4    0.04    0.06
   9   2  -4    0.18    0.13
   8   2  -4   -0.06    0.08
  -8  -2   4   -0.04    0.05
  -8  -2   4    0.01    0.04
   7   2  -4    0.74    0.12
  -7  -2   4    0.75    0.08
  -7  -2   4    0.73    0.10
   6   2  -4    2.26    0.16
   6   2  -4    2.26    0.22
   6   2  -4    2.74    0.17
  -6  -2   4    2.60    0.12
  -6  -2   4    2.43    0.14
   5   2  -4    2.69    0.15
   5   2  -4    2.84    0.17
   5   2  -4    2.82    0.15
  -5  -2   4    2.79    0.14
  -5  -2   4    2.89    0.11
   4   2  -4    3.20    0.14
   4   2  -4    3.57    0.17
   4   2  -4    3.50    0.14
   4   2  -4    3.21    0.14
   4   2  -4    3.31    0.16
  -4  -2   4    3.15    0.14
  -4  -2   4    3.29    0.11
   3   2  -4    6.32    0.20
   3   2  -4    6.43    0.19
   3   2  -4    6.62    0.23
   3   2  -4    6.35    0.22
   3   2  -4    6.07    0.19
  -3  -2   4    6.27    0.19
  -3  -2   4    6.31    0.16
   2   2  -4    1.72    0.09
   2   2  -4    1.69    0.07
   2   2  -4    1.66    0.07
   2   2  -4    1.61    0.07
   2   2  -4    1.70    0.09
  -2  -2   4    1.64    0.07
   1   2  -4    4.17    0.13
   1   2  -4    4.11    0.13
  -1  -2   4    4.21    0.17
  -1  -2   4    4.01    0.13
   0   2  -4  351.73    7.87
   0   2  -4  359.54    7.88
   0  -2   4  361.27    7.98
   0  -2   4  363.95    8.00
  -1   2  -4    8.82    0.23
  -1   2  -4    8.73    0.24
  -1   2  -4    8.78    0.21
  -1   2  -4    9.11    0.24
  -1   2  -4    8.87    0.21
  -1   2  -4    8.75    0.21
   1  -2   4    8.99    0.22
   1  -2   4    9.04    0.27
   1  -2   4    8.68    0.25
   1  -2   4    8.75    0.22
  -2   2  -4   38.60    0.90
  -2   2  -4   38.85    0.90
  -2   2  -4   39.49    0.88
  -2   2  -4   38.83    0.89
  -2   2  -4   38.09    0.88
  -2   2  -4   40.51    0.88
   2  -2   4   39.30    0.88
   2  -2   4   39.01    0.92
   2  -2   4   38.02    0.89
   2  -2   4   39.72    0.88
   2  -2   4   39.91    0.88
  -3   2  -4    2.94    0.12
  -3   2  -4    3.03    0.11
  -3   2  -4    3.04    0.13
  -3   2  -4    2.95    0.13
  -3   2  -4    3.14    0.11
   3  -2   4    3.20    0.11
   3  -2   4    2.99    0.11
   3  -2   4    2.91    0.11
   3  -2   4    3.06    0.09
   3  -2   4    3.07    0.11
   3  -2   4    3.02    0.13
  -4   2  -4    0.32    0.06
  -4   2  -4    0.42    0.07
  -4   2  -4    0.31    0.05
   4  -2   4    0.43    0.06
   4  -2   4    0.47    0.05
   4  -2   4    0.49    0.04
   4  -2   4    0.32    0.04
   4  -2   4    0.45    0.07
  -5   2  -4    4.05    0.19
  -5   2  -4    4.11    0.16
  -5   2  -4    4.00    0.18
   5  -2   4    3.91    0.19
   5  -2   4    4.16    0.18
   5  -2   4    4.13    0.15
   5  -2   4    4.02    0.15
  -6   2  -4    4.19    0.20
   6  -2   4    4.00    0.16
   6  -2   4    3.80    0.21
   6  -2   4    4.02    0.19
  -7   2  -4   13.80    0.45
   7  -2   4   13.85    0.44
   7  -2   4   13.49    0.39
  -8   2  -4    2.57    0.19
   8  -2   4    2.56    0.19
   8  -2   4    2.44    0.15
  -9   2  -4    2.00    0.20
   9   1  -4    0.38    0.14
  -9  -1   4    0.32    0.08
  -9  -1   4    0.18    0.08
   8   1  -4    0.82    0.14
  -8  -1   4    0.75    0.11
  -8  -1   4    0.81    0.10
   7   1  -4    0.46    0.11
  -7  -1   4    0.38    0.07
  -7  -1   4    0.48    0.09
   6   1  -4   11.80    0.39
  -6  -1   4   11.93    0.40
  -6  -1   4   11.98    0.35
  -6  -1   4   11.92    0.31
   5   1  -4    1.04    0.10
   5   1  -4    1.13    0.13
   5   1  -4    1.14    0.11
  -5  -1   4    0.94    0.08
  -5  -1   4    1.06    0.06
  -5  -1   4    1.03    0.11
   4   1  -4   28.85    0.75
   4   1  -4   28.70    0.75
   4   1  -4   28.04    0.72
   4   1  -4   27.94    0.70
   4   1  -4   28.26    0.70
  -4  -1   4   29.59    0.66
  -4  -1   4   28.28    0.72
  -4  -1   4   28.34    0.69
   3   1  -4   12.70    0.35
   3   1  -4   13.11    0.38
   3   1  -4   13.37    0.34
   3   1  -4   12.52    0.38
   3   1  -4   13.09    0.36
   3   1  -4   12.86    0.34
  -3  -1   4   12.61    0.36
  -3  -1   4   13.15    0.32
  -3  -1   4   12.87    0.34
   2   1  -4  211.58    4.50
   2   1  -4  204.84    4.53
   2   1  -4  208.28    4.62
   2   1  -4  213.40    4.53
   2   1  -4  204.37    4.54
  -2  -1   4  203.60    4.60
  -2  -1   4  210.42    4.50
  -2  -1   4  206.29    4.51
  -2  -1   4  202.11    4.51
   1   1  -4  209.51    4.50
   1   1  -4  201.03    4.55
   1   1  -4  213.54    4.48
   1   1  -4  204.30    4.58
   1   1  -4  201.04    4.53
  -1  -1   4  208.34    4.58
  -1  -1   4  213.75    4.54
  -1  -1   4  203.45    4.52
  -1  -1   4  204.01    4.48
   0   1  -4  295.91    6.38
   0   1  -4  289.54    6.38
   0   1  -4  288.68    6.45
   0   1  -4  297.24    6.36
   0   1  -4  286.74    6.38
   0   1  -4  286.14    6.46
   0  -1   4  287.49    6.40
   0  -1   4  300.13    6.52
   0  -1   4  288.98    6.40
   0  -1   4  293.65    6.43
   0  -1   4  284.33    6.37
  -1   1  -4   75.07    1.62
  -1   1  -4   73.83    1.62
  -1   1  -4   73.55    1.64
  -1   1  -4   73.20    1.62
  -1   1  -4   75.42    1.63
  -1   1  -4   74.51    1.62
  -1   1  -4   74.36    1.63
   1  -1   4   75.91    1.61
   1  -1   4   74.93    1.63
   1  -1   4   70.33    1.64
   1  -1   4   74.53    1.67
   1  -1   4   73.14    1.62
   1  -1   4   74.32    1.63
   1  -1   4   72.93    1.64
  -2   1  -4   51.09    1.14
  -2   1  -4   50.59    1.16
  -2   1  -4   50.69    1.15
  -2   1  -4   53.12    1.14
  -2   1  -4   50.63    1.16
  -2   1  -4   50.33    1.16
  -2   1  -4   50.03    1.15
  -2   1  -4   50.15    1.14
  -2   1  -4   51.26    1.12
   2  -1   4   51.30    1.17
   2  -1   4   53.05    1.16
   2  -1   4   53.99    1.14
   2  -1   4   51.48    1.15
   2  -1   4   51.31    1.15
  -3   1  -4    9.38    0.27
  -3   1  -4    9.30    0.25
  -3   1  -4    9.65    0.23
  -3   1  -4    9.07    0.26
  -3   1  -4    9.12    0.26
  -3   1  -4    9.47    0.27
   3  -1   4    9.27    0.23
   3  -1   4    9.17    0.25
   3  -1   4    9.18    0.26
   3  -1   4    9.16    0.27
   3  -1   4    9.27    0.28
  -4   1  -4    0.00    0.02
  -4   1  -4    0.01    0.02
  -4   1  -4    0.02    0.03
  -4   1  -4    0.00    0.02
  -4   1  -4    0.07    0.03
   4  -1   4    0.00    0.03
   4  -1   4    0.01    0.03
   4  -1   4    0.00    0.03
   4  -1   4    0.02    0.02
  -5   1  -4   13.99    0.41
  -5   1  -4   14.54    0.39
  -5   1  -4   13.87    0.41
   5  -1   4   14.21    0.41
   5  -1   4   14.98    0.39
   5  -1   4   13.57    0.41
   5  -1   4   13.82    0.43
  -6   1  -4    1.88    0.13
   6  -1   4    1.88    0.12
   6  -1   4    1.85    0.13
   6  -1   4    1.87    0.12
   6  -1   4    1.73    0.14
  -7   1  -4    0.20    0.07
   7  -1   4    0.32    0.08
   7  -1   4    0.37    0.08
   7  -1   4    0.23    0.07
  -8   1  -4    0.24    0.08
   8  -1   4    0.31    0.08
  -9   1  -4    0.32    0.10
   9  -1   4    0.35    0.09
 -10   1  -4    1.57    0.17
  10  -1   4    2.40    0.18
   9   0  -4    0.10    0.11
   8   0  -4    0.05    0.10
   7   0  -4    0.18    0.09
  -7   0   4    0.28    0.06
   6   0  -4    0.07    0.07
  -6   0   4    0.13    0.05
  -6   0   4    0.03    0.06
  -6   0   4    0.05    0.04
   5   0  -4    0.41    0.07
   5   0  -4    0.53    0.08
   5   0  -4    0.60    0.10
   5   0  -4    0.33    0.09
  -5   0   4    0.61    0.09
  -5   0   4    0.45    0.07
  -5   0   4    0.57    0.07
   4   0  -4    3.45    0.18
   4   0  -4    3.35    0.16
   4   0  -4    3.27    0.15
   4   0  -4    3.41    0.15
  -4   0   4    3.51    0.15
  -4   0   4    3.31    0.17
  -4   0   4    3.45    0.14
   3   0  -4    9.71    0.28
   3   0  -4    9.83    0.31
   3   0  -4    9.85    0.28
  -3   0   4    9.84    0.28
  -3   0   4    9.84    0.29
  -3   0   4    9.26    0.30
   2   0  -4    4.34    0.16
   2   0  -4    4.84    0.18
   2   0  -4    4.66    0.15
   2   0  -4    4.33    0.15
   2   0  -4    4.51    0.15
  -2   0   4    4.43    0.17
  -2   0   4    4.79    0.15
  -2   0   4    4.77    0.16
   1   0  -4   18.97    0.48
   1   0  -4   18.61    0.45
   1   0  -4   19.43    0.46
   1   0  -4   18.81    0.47
  -1   0   4   19.02    0.47
  -1   0   4   19.59    0.48
  -1   0   4   19.56    0.46
   0   0  -4   78.93    1.76
   0   0  -4   78.42    1.76
   0   0  -4   80.43    1.78
   0   0   4   81.36    1.77
   0   0   4   81.80    1.81
   0   0   4   82.02    1.76
   0   0   4   81.05    1.79
   0   0   4   77.39    1.77
   0   0   4   82.80    1.79
   0   0   4   80.03    1.78
  -1   0  -4   34.52    0.81
  -1   0  -4   35.71    0.81
  -1   0  -4   35.34    0.81
  -1   0  -4   36.42    0.83
  -1   0  -4   36.07    0.82
   1   0   4   35.99    0.81
   1   0   4   36.48    0.82
   1   0   4   35.91    0.81
   1   0   4   36.40    0.82
   1   0   4   37.08    0.83
   1   0   4   36.12    0.84
  -2   0  -4  149.81    3.34
   2   0   4  149.17    3.36
   2   0   4  157.91    3.41
   2   0   4  153.79    3.36
   2   0   4  154.42    3.35
   2   0   4  147.91    3.37
   2   0   4  157.58    3.35
   2   0   4  158.18    3.35
  -3   0  -4  217.44    4.76
  -3   0  -4  219.94    4.84
  -3   0  -4  196.52    4.83
  -3   0  -4  226.18    4.77
  -3   0  -4  217.63    4.78
  -3   0  -4  228.53    4.79
   3   0   4  217.79    4.78
   3   0   4  217.58    4.83
   3   0   4  224.55    4.93
   3   0   4  211.86    4.78
   3   0   4  222.00    4.78
   3   0   4  221.44    4.81
   3   0   4  232.61    4.79
  -4   0  -4   13.65    0.38
  -4   0  -4   13.85    0.36
  -4   0  -4   13.54    0.37
   4   0   4   13.26    0.38
   4   0   4   13.80    0.38
   4   0   4   13.55    0.39
   4   0   4   13.69    0.37
   4   0   4   13.69    0.35
   4   0   4   13.70    0.39
   4   0   4   15.52    0.37
  -5   0  -4    9.03    0.30
  -5   0  -4    9.34    0.28
  -5   0  -4    9.93    0.34
  -5   0  -4    9.75    0.29
   5   0   4    9.49    0.30
   5   0   4    8.90    0.29
   5   0   4    9.53    0.32
   5   0   4    8.90    0.29
   5   0   4    9.15    0.27
   5   0   4    9.38    0.29
  -6   0  -4    0.85    0.10
  -6   0  -4    0.87    0.08
  -6   0  -4    1.11    0.10
   6   0   4    0.74    0.09
   6   0   4    0.87    0.10
   6   0   4    0.61    0.08
  -7   0  -4   -0.07    0.04
   7   0   4    0.06    0.06
  -8   0  -4    0.27    0.07
   8   0   4    0.27    0.08
  -9   0  -4    2.07    0.15
   9   0   4    2.22    0.19
   9   0   4    1.74    0.18
  10   0   4   -0.06    0.10
   9  -1  -4    0.06    0.09
   8  -1  -4   -0.10    0.08
  -8   1   4   -0.13    0.05
   7  -1  -4    1.28    0.14
  -7   1   4    1.15    0.13
   6  -1  -4   15.81    0.48
  -6   1   4   16.28    0.48
   5  -1  -4    0.08    0.06
   5  -1  -4    0.05    0.04
  -5   1   4    0.01    0.05
  -5   1   4    0.27    0.09
   4  -1  -4   21.13    0.58
   4  -1  -4   20.58    0.53
   4  -1  -4   20.70    0.53
   4  -1  -4   19.81    0.56
  -4   1   4   20.33    0.57
  -4   1   4   19.40    0.54
  -4   1   4   20.44    0.54
   3  -1  -4    0.67    0.06
   3  -1  -4    1.21    0.15
   3  -1  -4    0.73    0.07
   3  -1  -4    0.62    0.08
  -3   1   4    0.84    0.09
  -3   1   4    0.74    0.07
  -3   1   4    0.64    0.06
  -3   1   4    0.76    0.08
   2  -1  -4    3.65    0.13
   2  -1  -4    3.58    0.16
   2  -1  -4    3.86    0.13
   2  -1  -4    3.77    0.15
  -2   1   4    3.60    0.13
  -2   1   4    3.77    0.14
  -2   1   4    3.74    0.16
  -2   1   4    3.55    0.15
  -2   1   4    3.76    0.16
   1  -1  -4   77.18    1.72
   1  -1  -4   77.10    1.76
   1  -1  -4   77.03    1.75
   1  -1  -4   79.94    1.76
   1  -1  -4   79.35    1.73
  -1   1   4   77.57    1.77
  -1   1   4   78.96    1.76
  -1   1   4   77.33    1.74
  -1   1   4   79.29    1.73
   0  -1  -4  177.27    4.02
   0  -1  -4  187.95    4.06
   0  -1  -4  189.42    4.02
   0  -1  -4  190.73    4.02
   0  -1  -4  182.78    4.07
   0   1   4  178.45    4.09
   0   1   4  191.81    4.00
   0   1   4  181.04    4.03
   0   1   4  180.76    4.03
  -1  -1  -4    5.36    0.15
  -1  -1  -4    5.58    0.17
   1   1   4    5.77    0.16
   1   1   4    5.23    0.17
   1   1   4    5.60    0.15
   1   1   4    5.49    0.17
   1   1   4    5.51    0.17
  -2  -1  -4  590.69   12.81
  -2  -1  -4  584.61   12.71
  -2  -1  -4  582.65   12.95
   2   1   4  589.90   12.85
   2   1   4  571.18   12.83
   2   1   4  604.77   12.80
   2   1   4  582.76   12.86
  -3  -1  -4  280.15    6.34
   3   1   4  281.01    6.20
   3   1   4  284.75    6.33
   3   1   4  291.23    6.19
   3   1   4  284.01    6.37
   3   1   4  294.58    6.32
   3   1   4  289.38    6.32
   3   1   4  279.03    6.33
   3   1   4  281.48    6.31
  -4  -1  -4   31.60    0.73
   4   1   4   31.60    0.75
   4   1   4   29.76    0.74
   4   1   4   30.80    0.69
   4   1   4   30.43    0.74
   4   1   4   31.81    0.76
   4   1   4   31.11    0.73
  -5  -1  -4    1.04    0.07
   5   1   4    0.96    0.08
   5   1   4    0.98    0.09
   5   1   4    1.00    0.08
   5   1   4    0.96    0.07
   5   1   4    1.05    0.10
  -6  -1  -4    1.34    0.09
   6   1   4    1.40    0.11
   6   1   4    1.36    0.10
   6   1   4    1.23    0.09
   6   1   4    1.22    0.10
   6   1   4    1.10    0.12
  -7  -1  -4    0.47    0.07
   7   1   4    0.52    0.08
   7   1   4    0.42    0.09
  -8  -1  -4    0.10    0.05
   8   1   4    0.08    0.07
   9   1   4    0.08    0.08
  10   1   4    0.25    0.10
  10   1   4   -0.15    0.09
   8  -2  -4    0.21    0.08
  -8   2   4    0.01    0.07
   7  -2  -4    0.74    0.11
  -7   2   4    0.72    0.12
   6  -2  -4    8.37    0.29
   6  -2  -4    7.80    0.32
  -6   2   4    8.11    0.32
   5  -2  -4    8.46    0.32
   5  -2  -4    9.05    0.29
  -5   2   4    8.42    0.31
   4  -2  -4   26.10    0.72
   4  -2  -4   25.73    0.64
   4  -2  -4   24.93    0.68
  -4   2   4   26.02    0.67
  -4   2   4   25.51    0.70
  -4   2   4   25.64    0.65
  -4   2   4   24.51    0.70
   3  -2  -4    5.48    0.20
   3  -2  -4    5.24    0.22
   3  -2  -4    5.51    0.18
  -3   2   4    5.65    0.22
  -3   2   4    5.36    0.21
  -3   2   4    5.44    0.20
  -3   2   4    5.35    0.19
   2  -2  -4   23.29    0.58
   2  -2  -4   23.10    0.55
   2  -2  -4   24.18    0.61
  -2   2   4   23.46    0.61
  -2   2   4   23.73    0.57
  -2   2   4   22.45    0.57
  -2   2   4   22.69    0.60
  -2   2   4   22.21    0.58
  -2   2   4   23.13    0.58
   1  -2  -4    0.75    0.05
   1  -2  -4    0.80    0.07
   1  -2  -4    0.65    0.05
  -1   2   4    0.78    0.07
  -1   2   4    1.05    0.07
  -1   2   4    0.69    0.05
  -1   2   4    0.73    0.05
  -1   2   4    0.70    0.06
   0  -2  -4    0.84    0.05
   0   2   4    0.88    0.05
   0   2   4    0.78    0.06
   0   2   4    0.83    0.06
   0   2   4    0.83    0.05
   0   2   4    0.81    0.06
  -1  -2  -4    0.77    0.03
   1   2   4    0.74    0.04
   1   2   4    0.72    0.05
   1   2   4    0.77    0.05
   1   2   4    0.76    0.05
   1   2   4    0.63    0.05
   1   2   4    0.88    0.05
  -2  -2  -4    0.19    0.03
   2   2   4    0.16    0.03
   2   2   4    0.20    0.03
   2   2   4    0.17    0.03
   2   2   4    0.16    0.03
   2   2   4    0.16    0.03
   2   2   4    0.20    0.04
  -3  -2  -4   35.78    0.79
   3   2   4   35.35    0.81
   3   2   4   35.78    0.82
   3   2   4   36.08    0.84
   3   2   4   35.86    0.82
   3   2   4   36.28    0.82
   3   2   4   35.61    0.84
  -4  -2  -4  332.43    7.15
  -4  -2  -4  329.67    7.08
   4   2   4  319.25    7.13
   4   2   4  329.02    7.17
   4   2   4  322.47    7.21
   4   2   4  329.15    7.14
   4   2   4  324.14    7.31
   4   2   4  328.29    7.07
   4   2   4  323.19    7.15
  -5  -2  -4    3.45    0.11
   5   2   4    3.39    0.16
   5   2   4    3.43    0.14
   5   2   4    3.54    0.15
   5   2   4    3.40    0.16
   5   2   4    3.61    0.16
   5   2   4    3.26    0.12
   5   2   4    3.45    0.15
  -6  -2  -4    2.45    0.09
   6   2   4    2.67    0.16
   6   2   4    2.57    0.15
   6   2   4    2.78    0.14
   6   2   4    2.54    0.13
   7   2   4   -0.10    0.06
   7   2   4   -0.02    0.04
   8   2   4   -0.08    0.07
   9   2   4    1.05    0.14
  10   2   4    0.79    0.15
  -8   3   4    0.22    0.10
   7  -3  -4   -0.03    0.05
   7  -3  -4    0.09    0.05
  -7   3   4    0.03    0.07
   6  -3  -4    0.15    0.05
   6  -3  -4    0.09    0.05
  -6   3   4    0.10    0.07
   5  -3  -4    5.44    0.24
   5  -3  -4    5.76    0.28
   5  -3  -4    5.61    0.20
  -5   3   4    5.58    0.25
   4  -3  -4    6.40    0.27
   4  -3  -4    6.61    0.25
   4  -3  -4    6.33    0.20
  -4   3   4    6.42    0.26
  -4   3   4    6.22    0.27
  -4   3   4    6.30    0.23
   3  -3  -4   14.32    0.36
   3  -3  -4   14.28    0.41
   3  -3  -4   14.67    0.44
  -3   3   4   14.36    0.44
  -3   3   4   14.50    0.40
  -3   3   4   14.07    0.44
  -3   3   4   14.15    0.41
   2  -3  -4   10.85    0.34
   2  -3  -4   12.84    0.32
   2  -3  -4   10.67    0.27
  -2   3   4   11.18    0.35
  -2   3   4   10.92    0.32
  -2   3   4   10.69    0.31
  -2   3   4   11.06    0.31
  -2   3   4   11.01    0.35
   1  -3  -4    0.47    0.04
   1  -3  -4    0.56    0.06
  -1   3   4    0.55    0.06
  -1   3   4    0.68    0.08
  -1   3   4    0.54    0.05
  -1   3   4    0.49    0.05
  -1   3   4    0.55    0.05
   0   3   4  147.68    3.18
   0   3   4  149.27    3.18
   0   3   4  143.41    3.21
   0   3   4  148.19    3.22
   0   3   4  143.26    3.18
  -1  -3  -4    6.05    0.20
  -1  -3  -4    6.31    0.17
   1   3   4    5.98    0.19
   1   3   4    6.03    0.18
   1   3   4    6.35    0.17
   1   3   4    6.05    0.16
   1   3   4    6.17    0.16
   1   3   4    6.66    0.16
   1   3   4    6.05    0.18
  -2  -3  -4    5.58    0.18
   2   3   4    5.62    0.15
   2   3   4    5.48    0.17
   2   3   4    5.69    0.15
   2   3   4    5.70    0.15
   2   3   4    5.64    0.18
   2   3   4    5.43    0.17
  -3  -3  -4   10.53    0.28
   3   3   4   10.77    0.30
   3   3   4   10.76    0.29
   3   3   4   10.59    0.29
   3   3   4   10.74    0.27
   3   3   4   10.57    0.28
   3   3   4   10.77    0.27
  -4  -3  -4    0.59    0.06
   4   3   4    0.48    0.06
   4   3   4    0.59    0.05
   4   3   4    0.48    0.06
   4   3   4    0.60    0.06
   4   3   4    0.62    0.05
   4   3   4    0.58    0.06
  -5  -3  -4    9.66    0.26
   5   3   4    9.90    0.31
   5   3   4    9.51    0.29
   5   3   4    9.94    0.31
   5   3   4    9.62    0.27
   5   3   4    9.40    0.28
   5   3   4    9.47    0.28
   6   3   4    0.82    0.09
   6   3   4    0.75    0.09
   6   3   4    0.88    0.10
   6   3   4    0.82    0.08
   7   3   4    0.67    0.08
   7   3   4    0.60    0.08
   7   3   4    0.62    0.10
   7   3   4    0.85    0.12
   8   3   4    3.93    0.22
   9   3   4    0.74    0.13
  10   3   4   -0.04    0.09
   8  -4  -4    0.36    0.11
  -8   4   4    0.24    0.12
   7  -4  -4    0.66    0.12
  -7   4   4    0.65    0.14
   6  -4  -4    1.40    0.14
   6  -4  -4    0.83    0.12
  -6   4   4    1.09    0.14
   5  -4  -4   -0.03    0.04
   5  -4  -4   -0.02    0.05
  -5   4   4   -0.07    0.05
   4  -4  -4   10.36    0.32
   4  -4  -4   10.32    0.36
  -4   4   4   10.41    0.33
  -4   4   4   10.04    0.38
  -4   4   4   10.27    0.35
   3  -4  -4    5.51    0.19
   3  -4  -4    5.53    0.22
  -3   4   4    5.52    0.21
  -3   4   4    5.52    0.22
  -3   4   4    5.40    0.24
  -3   4   4    5.57    0.25
   2  -4  -4   12.60    0.35
   2  -4  -4   12.25    0.32
  -2   4   4   12.39    0.38
  -2   4   4   12.36    0.35
  -2   4   4   12.50    0.35
  -2   4   4   12.53    0.36
  -2   4   4   12.08    0.39
  -1   4   4   18.04    0.44
  -1   4   4   17.67    0.49
  -1   4   4   17.67    0.44
  -1   4   4   17.74    0.48
  -1   4   4   16.98    0.45
   0  -4  -4   11.09    0.34
   0   4   4   11.81    0.29
   0   4   4   11.66    0.29
   0   4   4   11.64    0.33
   0   4   4   11.91    0.33
   0   4   4   11.47    0.29
  -1  -4  -4   20.76    0.55
   1   4   4   21.03    0.51
   1   4   4   21.14    0.52
   1   4   4   21.41    0.47
   1   4   4   21.39    0.48
  -2  -4  -4   18.53    0.50
   2   4   4   19.99    0.46
   2   4   4   19.74    0.47
   2   4   4   19.94    0.49
  -3  -4  -4    0.25    0.05
  -3  -4  -4    0.26    0.05
   3   4   4    0.23    0.04
   3   4   4    0.27    0.03
   3   4   4    0.35    0.04
   3   4   4    0.29    0.05
   3   4   4    0.28    0.03
   3   4   4    0.34    0.05
  -4  -4  -4    0.31    0.06
   4   4   4    0.37    0.06
   4   4   4    0.36    0.05
   4   4   4    0.30    0.05
   4   4   4    0.40    0.05
   4   4   4    0.38    0.05
   4   4   4    0.31    0.05
  -5  -4  -4   13.61    0.38
   5   4   4   13.35    0.37
   5   4   4   13.18    0.39
   5   4   4   13.72    0.36
   5   4   4   13.57    0.39
   5   4   4   13.06    0.36
   6   4   4    0.84    0.10
   6   4   4    0.82    0.10
   6   4   4    0.85    0.10
   6   4   4    0.88    0.10
   7   4   4    2.61    0.17
   7   4   4    2.67    0.14
   7   4   4    2.68    0.17
   7   4   4    2.90    0.16
   8   4   4    0.25    0.09
   9   4   4    0.34    0.11
  10   4   4    0.23    0.12
   7  -5  -4    0.01    0.06
   7  -5  -4    0.04    0.06
  -7   5   4    0.00    0.09
   6  -5  -4    1.15    0.14
   6  -5  -4    1.18    0.12
  -6   5   4    0.98    0.15
   5  -5  -4    1.01    0.09
   5  -5  -4    0.80    0.11
  -5   5   4    0.95    0.13
   4  -5  -4    0.12    0.04
   4  -5  -4    0.05    0.05
  -4   5   4    0.12    0.06
  -4   5   4    0.19    0.06
  -3   5   4    3.28    0.17
  -3   5   4    3.37    0.16
  -3   5   4    3.68    0.20
  -2   5   4   13.47    0.42
  -2   5   4   12.98    0.38
  -2   5   4   13.98    0.43
  -2   5   4   13.39    0.38
  -2   5   4   13.09    0.37
   1  -5  -4    1.73    0.13
  -1   5   4    1.76    0.09
  -1   5   4    1.63    0.11
  -1   5   4    1.62    0.11
  -1   5   4    1.75    0.09
  -1   5   4    1.66    0.09
   0  -5  -4    0.18    0.03
   0  -5  -4    0.15    0.05
   0   5   4    0.17    0.03
   0   5   4    0.20    0.04
   0   5   4    0.18    0.04
   0   5   4    0.13    0.04
   0   5   4    0.16    0.03
  -1  -5  -4    0.64    0.09
   1   5   4    0.60    0.06
   1   5   4    0.62    0.05
  -2  -5  -4    0.42    0.07
   2   5   4    0.42    0.05
   2   5   4    0.42    0.05
  -3  -5  -4    3.84    0.17
  -3  -5  -4    4.02    0.19
   3   5   4    3.96    0.15
   3   5   4    3.94    0.14
   3   5   4    3.86    0.13
  -4  -5  -4    0.51    0.08
   4   5   4    0.59    0.05
   4   5   4    0.63    0.06
   4   5   4    0.50    0.06
   4   5   4    0.56    0.05
   4   5   4    0.51    0.06
  -5  -5  -4   19.11    0.52
   5   5   4   19.00    0.51
   5   5   4   19.40    0.48
   5   5   4   18.83    0.48
   5   5   4   18.40    0.51
   5   5   4   18.78    0.48
   6   5   4    0.16    0.06
   6   5   4    0.22    0.07
   6   5   4    0.19    0.07
   6   5   4    0.25    0.06
   6   5   4    0.26    0.07
   7   5   4    0.03    0.05
   7   5   4    0.10    0.07
   7   5   4    0.11    0.05
   7   5   4    0.06    0.05
   8   5   4    0.18    0.07
   8   5   4    0.27    0.09
   9   5   4    0.00    0.09
  10   5   4    0.01    0.11
   7  -6  -4    0.16    0.07
  -7   6   4    0.37    0.13
   6  -6  -4    0.22    0.06
  -6   6   4    0.29    0.10
  -5   6   4    0.43    0.10
  -4   6   4   -0.01    0.04
  -4   6   4    0.05    0.05
   3  -6  -4    8.73    0.35
  -3   6   4    7.93    0.33
  -3   6   4    8.54    0.29
  -3   6   4    8.29    0.30
   2  -6  -4   76.63    1.81
  -2   6   4   74.95    1.79
  -2   6   4   77.09    1.80
  -2   6   4   76.73    1.74
  -2   6   4   74.59    1.73
  -2   6   4   75.13    1.73
   1  -6  -4   18.55    0.56
  -1   6   4   18.29    0.47
  -1   6   4   18.85    0.53
  -1   6   4   18.31    0.47
  -1   6   4   18.62    0.52
  -1   6   4   18.47    0.47
   0  -6  -4    4.24    0.21
   0   6   4    4.40    0.14
   0   6   4    4.28    0.13
   0   6   4    4.24    0.18
   0   6   4    4.49    0.13
   0   6   4    4.28    0.18
  -1  -6  -4    0.56    0.09
   1   6   4    0.67    0.06
   1   6   4    0.70    0.06
  -2  -6  -4    2.47    0.15
   2   6   4    2.54    0.11
   2   6   4    2.60    0.10
  -3  -6  -4    0.46    0.08
  -3  -6  -4    0.41    0.08
   3   6   4    0.40    0.05
   3   6   4    0.41    0.05
  -4  -6  -4   26.71    0.73
   4   6   4   26.81    0.62
   4   6   4   27.18    0.62
   4   6   4   27.16    0.67
   4   6   4   27.00    0.67
  -5  -6  -4    1.12    0.12
   5   6   4    1.16    0.07
   5   6   4    1.06    0.08
   5   6   4    1.02    0.09
   5   6   4    1.05    0.10
  -6  -6  -4   12.37    0.40
   6   6   4   12.23    0.35
   6   6   4   12.12    0.38
   6   6   4   12.10    0.36
   6   6   4   12.19    0.35
   6   6   4   12.46    0.39
   6   6   4   12.07    0.39
   7   6   4    0.29    0.07
   7   6   4    0.45    0.09
   7   6   4    0.36    0.08
   8   6   4    0.84    0.11
   8   6   4    0.56    0.11
   9   6   4    0.16    0.10
  -6   7   4    0.24    0.11
  -5   7   4    0.00    0.07
   4  -7  -4    1.97    0.20
  -4   7   4    1.85    0.16
  -4   7   4    1.67    0.14
   3  -7  -4    1.01    0.15
  -3   7   4    1.43    0.12
  -3   7   4    1.33    0.12
  -3   7   4    1.34    0.15
   2  -7  -4    1.30    0.16
  -2   7   4    1.37    0.11
  -2   7   4    1.32    0.13
  -2   7   4    1.34    0.13
  -2   7   4    1.49    0.11
   1  -7  -4   22.85    0.66
  -1   7   4   21.96    0.63
  -1   7   4   22.21    0.56
  -1   7   4   21.91    0.55
  -1   7   4   22.08    0.61
   0  -7  -4    0.07    0.08
   0   7   4    0.00    0.04
   0   7   4   -0.01    0.03
   0   7   4    0.02    0.02
   0   7   4    0.01    0.04
  -1  -7  -4    0.24    0.09
   1   7   4    0.29    0.05
   1   7   4    0.31    0.06
  -2  -7  -4    0.06    0.06
  -2  -7  -4   -0.02    0.07
   2   7   4    0.13    0.04
   2   7   4    0.10    0.03
  -3  -7  -4   10.82    0.36
  -3  -7  -4   10.14    0.39
   3   7   4   10.09    0.29
   3   7   4   10.17    0.30
  -4  -7  -4    0.08    0.08
   4   7   4    0.04    0.04
   4   7   4    0.06    0.04
  -5  -7  -4   10.24    0.38
   5   7   4    9.75    0.27
   5   7   4    9.68    0.31
   5   7   4   10.17    0.32
   5   7   4    9.73    0.28
  -6  -7  -4    5.46    0.26
   6   7   4    5.26    0.22
   6   7   4    5.24    0.20
   6   7   4    5.13    0.23
   6   7   4    5.11    0.19
   7   7   4    0.84    0.11
   7   7   4    1.09    0.14
   8   7   4    0.20    0.08
   8   7   4    0.11    0.08
   8   7   4    0.26    0.08
   9   7   4   -0.01    0.08
  -5   8   4    0.37    0.11
  -4   8   4   -0.05    0.05
  -4   8   4    0.04    0.06
   3  -8  -4   -0.01    0.08
  -3   8   4    0.15    0.07
  -3   8   4   -0.02    0.05
  -3   8   4   -0.02    0.05
   2  -8  -4    1.28    0.16
  -2   8   4    1.23    0.11
  -2   8   4    1.29    0.15
   1  -8  -4    3.09    0.21
  -1   8   4    2.90    0.17
  -1   8   4    2.88    0.14
  -1   8   4    2.76    0.18
  -1   8   4    2.94    0.14
   0  -8  -4    5.48    0.27
   0  -8  -4    5.95    0.32
   0   8   4    5.30    0.17
   0   8   4    5.43    0.23
   0   8   4    5.42    0.23
   0   8   4    5.28    0.16
  -1  -8  -4    0.31    0.10
  -1  -8  -4    0.32    0.10
   1   8   4    0.34    0.06
   1   8   4    0.32    0.06
  -2  -8  -4    1.75    0.18
  -2  -8  -4    1.59    0.16
   2   8   4    1.50    0.10
   2   8   4    1.44    0.10
  -3  -8  -4   11.22    0.45
  -3  -8  -4   11.21    0.40
   3   8   4   11.09    0.33
   3   8   4   11.01    0.32
  -4  -8  -4    4.82    0.28
   4   8   4    4.50    0.19
   4   8   4    4.44    0.18
  -5  -8  -4    2.69    0.21
   5   8   4    2.89    0.15
   5   8   4    3.08    0.16
   5   8   4    2.99    0.13
   5   8   4    2.98    0.12
  -6  -8  -4    0.24    0.10
   6   8   4    0.11    0.05
   6   8   4    0.32    0.07
   6   8   4    0.26    0.05
   6   8   4    0.26    0.07
   7   8   4    0.13    0.07
   7   8   4    0.12    0.07
   8   8   4    0.01    0.07
   8   8   4    0.02    0.06
   9   8   4    0.38    0.09
   4  -9  -4    0.27    0.15
  -4   9   4    0.23    0.09
   3  -9  -4    1.21    0.21
  -3   9   4    1.51    0.15
   2  -9  -4    1.80    0.23
   2  -9  -4    1.54    0.20
  -2   9   4    1.37    0.13
  -2   9   4    1.57    0.16
   1  -9  -4    0.17    0.10
   1  -9  -4    0.23    0.13
  -1   9   4    0.10    0.09
  -1   9   4    0.20    0.08
  -1   9   4    0.21    0.06
  -1   9   4    0.34    0.09
   0  -9  -4    0.49    0.13
   0  -9  -4    0.29    0.10
   0   9   4    0.39    0.08
   0   9   4    0.35    0.08
   0   9   4    0.35    0.06
   0   9   4    0.32    0.05
  -1  -9  -4    0.30    0.10
  -1  -9  -4    0.08    0.10
   1   9   4    0.14    0.05
   1   9   4    0.19    0.06
  -2  -9  -4    2.78    0.23
  -2  -9  -4    2.53    0.19
   2   9   4    2.62    0.14
   2   9   4    2.73    0.14
  -3  -9  -4    0.12    0.09
  -3  -9  -4    0.18    0.11
   3   9   4    0.00    0.03
   3   9   4    0.07    0.05
  -4  -9  -4    0.30    0.13
   4   9   4    0.27    0.06
   4   9   4    0.22    0.06
  -5  -9  -4    1.99    0.21
   5   9   4    2.14    0.13
   5   9   4    1.94    0.14
  -6  -9  -4    0.72    0.14
   6   9   4    0.60    0.08
   6   9   4    0.55    0.07
   6   9   4    0.49    0.09
   6   9   4    0.54    0.09
   7   9   4    0.51    0.10
   7   9   4    0.49    0.10
   8   9   4    0.05    0.07
   8   9   4    0.16    0.08
   3 -10  -4    0.16    0.13
  -3  10   4    0.05    0.07
   2 -10  -4    3.85    0.32
  -2  10   4    3.76    0.21
  -2  10   4    3.90    0.26
   1 -10  -4    0.50    0.17
  -1  10   4    0.37    0.08
  -1  10   4    0.45    0.10
   0 -10  -4    0.37    0.20
   0 -10  -4    0.28    0.13
   0  10   4    0.16    0.07
   0  10   4    0.20    0.07
   0  10   4    0.21    0.05
   0  10   4    0.09    0.06
  -1 -10  -4   -0.02    0.09
  -1 -10  -4    0.05    0.12
   1  10   4    0.11    0.05
   1  10   4    0.01    0.05
  -2 -10  -4    0.24    0.11
  -2 -10  -4    0.17    0.13
   2  10   4    0.21    0.06
   2  10   4    0.23    0.06
  -3 -10  -4    0.07    0.09
  -3 -10  -4   -0.05    0.09
   3  10   4    0.10    0.05
   3  10   4    0.05    0.05
  -4 -10  -4    0.51    0.15
   4  10   4    0.43    0.07
   4  10   4    0.29    0.07
  -5 -10  -4    1.74    0.22
   5  10   4    1.70    0.13
   5  10   4    1.76    0.14
  -6 -10  -4    0.37    0.12
   6  10   4    0.28    0.06
   6  10   4    0.35    0.09
   6  10   4    0.23    0.07
   6  10   4    0.36    0.08
   7  10   4    0.48    0.10
   7  10   4    0.49    0.10
   1 -11  -4    0.15    0.16
  -1  11   4    0.19    0.09
  -1  11   4    0.22    0.07
   0 -11  -4    0.54    0.17
   0  11   4    0.46    0.11
   0  11   4    0.43    0.10
   0  11   4    0.64    0.08
  -1 -11  -4    0.75    0.18
   1  11   4    0.86    0.08
   1  11   4    0.69    0.08
   1  11   4    0.83    0.12
   1  11   4    0.85    0.12
  -2 -11  -4    0.30    0.14
   2  11   4    0.32    0.08
   2  11   4    0.17    0.07
  -3 -11  -4    0.41    0.15
   3  11   4    0.58    0.08
   3  11   4    0.57    0.09
  -4 -11  -4    0.12    0.13
   4  11   4    0.21    0.07
   4  11   4    0.18    0.06
  -5 -11  -4    0.05    0.12
   5  11   4    0.10    0.05
   5  11   4    0.04    0.05
  -1  11  -5    0.27    0.07
  -1  11  -5    0.24    0.07
   1 -11   5    0.27    0.16
  -2  11  -5    0.11    0.05
  -2  11  -5    0.20    0.04
  -2  11  -5    0.02    0.07
  -2  11  -5    0.10    0.07
   2 -11   5    0.22    0.15
   5  10  -5    1.29    0.13
   5  10  -5    1.17    0.13
   0 -10   5    4.27    0.30
  -1  10  -5    0.13    0.05
  -1  10  -5    0.06    0.05
   1 -10   5    0.25    0.13
  -2  10  -5   -0.09    0.05
  -2  10  -5    0.06    0.06
   2 -10   5    0.02    0.11
  -3  10  -5    2.00    0.17
  -3  10  -5    1.86    0.14
  -3  10  -5    1.76    0.18
   3 -10   5    1.94    0.22
  -4  10  -5    0.30    0.08
  -4  10  -5    0.07    0.08
   4 -10   5    0.24    0.13
   6   9  -5    1.86    0.14
   6   9  -5    1.69    0.12
   6   9  -5    1.72    0.16
   6   9  -5    1.62    0.17
   5   9  -5    0.03    0.06
   5   9  -5   -0.02    0.06
   4   9  -5    0.02    0.04
   4   9  -5    0.03    0.04
   0  -9   5    6.05    0.34
  -1   9  -5    0.05    0.03
  -1   9  -5    0.10    0.04
   1  -9   5    0.12    0.09
  -2   9  -5    0.02    0.04
  -2   9  -5   -0.02    0.04
   2  -9   5   -0.01    0.07
   2  -9   5    0.15    0.09
  -3   9  -5    0.34    0.05
  -3   9  -5    0.33    0.07
  -3   9  -5    0.15    0.07
  -3   9  -5    0.24    0.08
   3  -9   5    0.32    0.10
   3  -9   5    0.31    0.12
  -4   9  -5    1.00    0.14
  -4   9  -5    1.35    0.13
   4  -9   5    1.46    0.17
   4  -9   5    1.10    0.18
  -5   9  -5    1.18    0.14
   7   8  -5    1.38    0.18
   7   8  -5    1.36    0.15
   6   8  -5    0.08    0.08
   6   8  -5    0.12    0.06
   6   8  -5    0.15    0.07
   5   8  -5    0.00    0.05
   5   8  -5   -0.01    0.05
   4   8  -5    0.31    0.06
   4   8  -5    0.28    0.06
   0  -8   5   -0.01    0.08
  -1   8  -5    0.15    0.03
  -1   8  -5    0.17    0.04
   1  -8   5    0.08    0.08
  -2   8  -5    0.61    0.08
  -2   8  -5    0.61    0.07
   2  -8   5    0.66    0.11
   2  -8   5    0.55    0.11
  -3   8  -5    0.08    0.03
  -3   8  -5    0.09    0.04
  -3   8  -5    0.10    0.05
  -3   8  -5    0.07    0.06
   3  -8   5    0.13    0.09
   3  -8   5    0.02    0.07
  -4   8  -5    0.18    0.08
  -4   8  -5    0.25    0.06
   4  -8   5    0.07    0.08
   4  -8   5    0.35    0.11
  -5   8  -5    0.23    0.08
  -5   8  -5    0.35    0.08
  -6   8  -5   -0.01    0.08
   8   7  -5    0.37    0.12
   7   7  -5    0.02    0.07
   7   7  -5   -0.09    0.07
   6   7  -5    0.93    0.10
   6   7  -5    0.78    0.12
   6   7  -5    0.82    0.12
   5   7  -5    0.55    0.06
   5   7  -5    0.50    0.05
   5   7  -5    0.53    0.08
   5   7  -5    0.54    0.09
   4   7  -5    0.26    0.06
   4   7  -5    0.25    0.05
   3   7  -5    1.09    0.07
   3   7  -5    1.12    0.07
  -1  -7   5    2.63    0.17
   0  -7   5    1.77    0.16
   0  -7   5    1.70    0.14
  -1   7  -5    0.11    0.03
  -1   7  -5    0.15    0.03
   1  -7   5    0.11    0.06
   1  -7   5    0.17    0.07
   1  -7   5    0.23    0.08
  -2   7  -5    2.45    0.13
  -2   7  -5    2.49    0.12
   2  -7   5    2.66    0.17
   2  -7   5    2.67    0.19
   2  -7   5    2.47    0.16
  -3   7  -5    0.14    0.06
  -3   7  -5    0.22    0.04
  -3   7  -5    0.09    0.05
  -3   7  -5    0.14    0.04
   3  -7   5    0.22    0.08
   3  -7   5    0.09    0.07
   3  -7   5    0.13    0.08
  -4   7  -5   -0.05    0.06
  -4   7  -5   -0.04    0.04
  -4   7  -5    0.01    0.04
   4  -7   5    0.01    0.06
   4  -7   5    0.13    0.07
   4  -7   5   -0.08    0.05
  -5   7  -5    0.09    0.06
  -5   7  -5    0.20    0.08
  -5   7  -5    0.22    0.07
   5  -7   5    0.22    0.08
   5  -7   5    0.24    0.13
   5  -7   5    0.30    0.10
  -6   7  -5    2.04    0.19
  -6   7  -5    2.09    0.20
  -7   7  -5   -0.13    0.08
   8   6  -5   -0.03    0.08
   8   6  -5    0.03    0.12
   7   6  -5    0.05    0.07
   7   6  -5   -0.05    0.07
   6   6  -5    0.06    0.07
   6   6  -5    0.04    0.05
   5   6  -5    0.52    0.06
   5   6  -5    0.58    0.06
   5   6  -5    0.55    0.09
   5   6  -5    0.31    0.07
   4   6  -5    0.18    0.05
   4   6  -5    0.21    0.05
   3   6  -5   23.27    0.56
   3   6  -5   22.31    0.56
  -1  -6   5   85.16    1.99
   0  -6   5   15.17    0.47
  -1   6  -5    6.89    0.21
  -1   6  -5    7.00    0.21
   1  -6   5    7.46    0.27
   1  -6   5    7.55    0.28
   1  -6   5    7.42    0.30
  -2   6  -5   12.84    0.36
  -2   6  -5   12.40    0.35
   2  -6   5   13.26    0.42
   2  -6   5   12.80    0.43
   2  -6   5   13.10    0.40
  -3   6  -5   15.36    0.43
  -3   6  -5   15.29    0.38
  -3   6  -5   15.43    0.45
  -3   6  -5   14.92    0.40
   3  -6   5   15.66    0.48
   3  -6   5   15.15    0.46
   3  -6   5   14.99    0.48
  -4   6  -5    0.47    0.08
  -4   6  -5    0.60    0.10
  -4   6  -5    0.69    0.09
  -4   6  -5    0.50    0.07
   4  -6   5    0.66    0.10
   4  -6   5    0.69    0.11
   4  -6   5    0.62    0.10
  -5   6  -5   -0.01    0.04
  -5   6  -5   -0.01    0.05
  -5   6  -5   -0.04    0.04
   5  -6   5    0.07    0.06
   5  -6   5   -0.09    0.04
  -6   6  -5    0.09    0.07
  -6   6  -5    0.13    0.06
  -7   6  -5    1.07    0.16
  -8   6  -5    0.11    0.11
   8   5  -5    0.31    0.11
   7   5  -5    1.06    0.14
   7   5  -5    0.88    0.11
   6   5  -5    2.98    0.17
   6   5  -5    3.30    0.21
   6   5  -5    3.00    0.16
   5   5  -5    9.70    0.29
   5   5  -5   10.06    0.31
   5   5  -5    9.82    0.29
   5   5  -5    9.93    0.35
   5   5  -5    9.80    0.35
   4   5  -5   15.77    0.39
   4   5  -5   15.97    0.45
   4   5  -5   16.34    0.46
   4   5  -5   15.76    0.40
   3   5  -5    5.37    0.18
   3   5  -5    5.10    0.18
   2   5  -5    6.69    0.18
   2   5  -5    6.56    0.18
  -1  -5   5    0.16    0.06
   0  -5   5    2.00    0.13
  -1   5  -5    3.20    0.12
  -1   5  -5    3.27    0.12
   1  -5   5    3.38    0.17
   1  -5   5    3.46    0.18
  -2   5  -5    4.19    0.15
  -2   5  -5    4.01    0.16
   2  -5   5    4.03    0.19
   2  -5   5    4.04    0.20
   2  -5   5    3.99    0.18
  -3   5  -5   14.45    0.42
  -3   5  -5   14.33    0.38
  -3   5  -5   14.16    0.40
  -3   5  -5   14.55    0.36
  -3   5  -5   14.28    0.37
   3  -5   5   14.09    0.43
   3  -5   5   14.26    0.45
   3  -5   5   14.41    0.41
  -4   5  -5   23.33    0.62
  -4   5  -5   22.88    0.63
  -4   5  -5   23.28    0.58
  -4   5  -5   19.44    0.65
  -4   5  -5   22.21    0.59
   4  -5   5   23.10    0.62
   4  -5   5   23.70    0.61
  -5   5  -5    2.43    0.14
  -5   5  -5    2.40    0.16
  -5   5  -5    2.37    0.17
   5  -5   5    2.40    0.15
   5  -5   5    2.44    0.15
  -6   5  -5   -0.04    0.06
  -6   5  -5    0.00    0.04
   6  -5   5   -0.01    0.03
  -7   5  -5    0.20    0.09
   7  -5   5    0.41    0.08
  -8   5  -5    0.41    0.12
   8  -5   5    0.24    0.08
   9   4  -5   -0.08    0.12
   8   4  -5    0.54    0.13
   7   4  -5    0.65    0.11
   7   4  -5    0.53    0.10
   6   4  -5    2.59    0.17
   6   4  -5    2.70    0.15
   6   4  -5    2.58    0.19
   5   4  -5   15.33    0.47
   5   4  -5   14.69    0.42
   5   4  -5   14.45    0.41
   5   4  -5   14.21    0.46
   4   4  -5   -0.02    0.04
   4   4  -5   -0.02    0.03
   4   4  -5   -0.08    0.02
   4   4  -5   -0.07    0.02
   4   4  -5   -0.03    0.04
   3   4  -5   15.15    0.35
   3   4  -5   14.70    0.35
   3   4  -5   14.38    0.41
   3   4  -5   14.71    0.35
   3   4  -5   14.51    0.40
   2   4  -5   21.11    0.52
   2   4  -5   21.62    0.52
   1   4  -5   64.80    1.44
   1   4  -5   64.83    1.43
  -1  -4   5   66.78    1.55
   0   4  -5   24.45    0.55
   0   4  -5   23.39    0.55
   0  -4   5   25.10    0.65
  -1   4  -5   26.92    0.63
  -1   4  -5   26.55    0.62
   1  -4   5   26.86    0.70
  -2   4  -5   16.63    0.43
  -2   4  -5   16.26    0.39
  -2   4  -5   16.19    0.39
  -2   4  -5   16.25    0.39
  -2   4  -5   16.77    0.43
   2  -4   5   16.84    0.48
   2  -4   5   16.53    0.46
   2  -4   5   16.95    0.44
  -3   4  -5   41.38    0.97
  -3   4  -5   42.12    1.01
  -3   4  -5   42.04    0.98
  -3   4  -5   42.23    0.97
  -3   4  -5   42.05    1.01
   3  -4   5   42.72    1.05
   3  -4   5   44.11    1.01
   3  -4   5   42.98    1.02
  -4   4  -5    1.86    0.13
  -4   4  -5    1.80    0.13
  -4   4  -5    1.92    0.11
  -4   4  -5    1.84    0.10
  -4   4  -5    1.85    0.12
   4  -4   5    1.90    0.12
   4  -4   5    2.02    0.12
   4  -4   5    1.86    0.10
  -5   4  -5    0.03    0.05
  -5   4  -5    0.12    0.05
  -5   4  -5    0.08    0.06
   5  -4   5    0.11    0.03
   5  -4   5    0.12    0.05
   5  -4   5    0.17    0.05
   5  -4   5    0.10    0.03
   5  -4   5    0.06    0.05
  -6   4  -5    1.24    0.12
  -6   4  -5    1.18    0.13
   6  -4   5    1.38    0.10
   6  -4   5    1.24    0.09
   6  -4   5    1.26    0.12
   6  -4   5    1.38    0.18
  -7   4  -5    1.18    0.15
   7  -4   5    1.26    0.15
   7  -4   5    1.42    0.11
   7  -4   5    1.46    0.12
  -8   4  -5    0.50    0.12
   8  -4   5    0.63    0.12
   8  -4   5    0.43    0.08
   8  -4   5    0.42    0.08
  -9   4  -5   -0.07    0.09
   9  -4   5    0.19    0.07
   9  -4   5    0.19    0.06
   9  -4   5   -0.01    0.06
   9   3  -5   -0.13    0.13
   8   3  -5    0.15    0.10
   7   3  -5    3.79    0.22
   6   3  -5    0.86    0.11
   6   3  -5    0.42    0.10
   6   3  -5    0.55    0.09
   5   3  -5    0.22    0.06
   5   3  -5    0.26    0.07
   5   3  -5    0.25    0.08
   4   3  -5    0.15    0.06
   4   3  -5    0.06    0.05
   4   3  -5    0.07    0.03
   4   3  -5    0.09    0.04
   4   3  -5    0.07    0.03
   3   3  -5   35.47    0.81
   3   3  -5   35.09    0.86
   3   3  -5   35.35    0.82
   3   3  -5   34.91    0.81
   3   3  -5   35.08    0.86
   2   3  -5    5.90    0.19
   2   3  -5    6.15    0.19
   2   3  -5    5.80    0.15
   2   3  -5    6.06    0.16
   2   3  -5    5.82    0.15
   1   3  -5   20.54    0.50
   1   3  -5   20.45    0.49
  -1  -3   5   21.31    0.58
  -1   3  -5   73.65    1.64
  -1   3  -5   73.27    1.62
  -1   3  -5   72.81    1.63
   1  -3   5   73.39    1.69
  -2   3  -5   14.04    0.37
  -2   3  -5   13.83    0.35
  -2   3  -5   13.70    0.34
  -2   3  -5   14.01    0.37
  -2   3  -5   14.55    0.34
  -2   3  -5   14.05    0.37
   2  -3   5   14.49    0.41
   2  -3   5   14.05    0.36
   2  -3   5   14.14    0.33
  -3   3  -5   57.58    1.33
  -3   3  -5   57.14    1.30
  -3   3  -5   56.02    1.31
  -3   3  -5   58.38    1.29
  -3   3  -5   58.63    1.33
   3  -3   5   58.65    1.31
   3  -3   5   58.47    1.30
   3  -3   5   56.51    1.27
   3  -3   5   56.81    1.27
  -4   3  -5   16.54    0.47
  -4   3  -5   16.64    0.46
  -4   3  -5   16.59    0.43
  -4   3  -5   16.70    0.47
  -4   3  -5   16.48    0.44
   4  -3   5   17.29    0.43
   4  -3   5   16.58    0.42
   4  -3   5   16.84    0.43
   4  -3   5   17.22    0.46
  -5   3  -5    4.50    0.21
  -5   3  -5    4.51    0.18
  -5   3  -5    4.59    0.21
   5  -3   5    4.15    0.17
   5  -3   5    4.60    0.17
   5  -3   5    4.60    0.21
   5  -3   5    4.31    0.17
  -6   3  -5    5.49    0.25
   6  -3   5    5.54    0.20
   6  -3   5    5.58    0.22
   6  -3   5    5.95    0.26
  -7   3  -5    0.52    0.10
   7  -3   5    0.69    0.13
   7  -3   5    0.62    0.10
  -8   3  -5    1.16    0.15
   8  -3   5    1.43    0.14
  -9   3  -5    0.45    0.12
   9  -3   5    0.11    0.08
   9   2  -5   -0.07    0.13
   8   2  -5    0.82    0.14
  -8  -2   5    0.80    0.11
  -8  -2   5    0.60    0.07
   7   2  -5    0.68    0.12
  -7  -2   5    0.58    0.07
  -7  -2   5    0.76    0.10
   6   2  -5    9.46    0.33
   6   2  -5    8.93    0.32
  -6  -2   5    8.98    0.27
  -6  -2   5    8.92    0.31
   5   2  -5    0.07    0.05
   5   2  -5    0.06    0.05
   5   2  -5    0.05    0.05
  -5  -2   5    0.07    0.03
  -5  -2   5    0.10    0.05
   4   2  -5    2.52    0.12
   4   2  -5    2.87    0.14
   4   2  -5    2.62    0.13
   4   2  -5    2.65    0.15
   4   2  -5    2.93    0.16
  -4  -2   5    2.62    0.10
  -4  -2   5    2.58    0.13
   3   2  -5    6.78    0.21
   3   2  -5    6.87    0.24
   3   2  -5    6.62    0.21
   3   2  -5    6.77    0.24
   3   2  -5    6.63    0.21
  -3  -2   5    6.61    0.21
  -3  -2   5    6.90    0.18
   2   2  -5   38.55    0.87
   2   2  -5   37.22    0.86
   2   2  -5   37.35    0.90
   2   2  -5   37.82    0.90
   2   2  -5   38.15    0.86
  -2  -2   5   38.41    0.83
  -2  -2   5   38.35    0.85
  -2  -2   5   37.83    0.87
   1   2  -5   98.85    2.21
   1   2  -5  101.47    2.21
   1   2  -5   99.06    2.17
   1   2  -5  100.97    2.17
   1   2  -5  101.55    2.17
  -1  -2   5   98.83    2.17
  -1  -2   5   99.42    2.19
  -1  -2   5   98.63    2.27
   0   2  -5   29.92    0.68
   0   2  -5   30.74    0.70
   0   2  -5   29.46    0.66
   0   2  -5   29.93    0.66
   0   2  -5   27.94    0.66
   0  -2   5   30.23    0.75
   0  -2   5   29.61    0.66
   0  -2   5   28.99    0.66
   0  -2   5   29.43    0.70
  -1   2  -5   44.95    1.03
  -1   2  -5   45.67    1.01
  -1   2  -5   45.63    1.01
  -1   2  -5   46.79    1.03
  -1   2  -5   45.07    1.01
  -1   2  -5   45.35    1.04
   1  -2   5   45.79    1.00
   1  -2   5   45.66    1.09
   1  -2   5   45.89    1.06
   1  -2   5   45.08    1.03
   1  -2   5   45.97    1.02
  -2   2  -5    4.06    0.13
  -2   2  -5    4.08    0.14
  -2   2  -5    4.09    0.15
  -2   2  -5    4.04    0.14
  -2   2  -5    4.00    0.14
  -2   2  -5    4.05    0.13
  -2   2  -5    4.18    0.13
   2  -2   5    4.19    0.13
   2  -2   5    4.15    0.13
   2  -2   5    3.96    0.14
   2  -2   5    4.00    0.17
   2  -2   5    4.07    0.14
   2  -2   5    3.95    0.16
  -3   2  -5   21.86    0.55
  -3   2  -5   22.02    0.54
  -3   2  -5   22.84    0.57
  -3   2  -5   22.38    0.56
  -3   2  -5   22.12    0.53
   3  -2   5   22.98    0.57
   3  -2   5   21.95    0.58
   3  -2   5   22.61    0.52
   3  -2   5   22.50    0.54
   3  -2   5   22.39    0.54
   3  -2   5   23.10    0.50
  -4   2  -5  102.49    2.27
  -4   2  -5  102.23    2.28
  -4   2  -5   99.32    2.30
  -4   2  -5   99.41    2.26
  -4   2  -5  104.67    2.30
   4  -2   5  101.66    2.31
   4  -2   5  103.40    2.23
   4  -2   5  104.76    2.27
   4  -2   5  102.15    2.23
   4  -2   5   97.65    2.29
  -5   2  -5    0.26    0.06
  -5   2  -5    0.27    0.06
  -5   2  -5    0.23    0.05
   5  -2   5    0.26    0.05
   5  -2   5    0.32    0.05
   5  -2   5    0.23    0.04
   5  -2   5    0.38    0.07
  -6   2  -5    0.58    0.09
   6  -2   5    0.70    0.07
   6  -2   5    0.63    0.07
   6  -2   5    0.49    0.08
   6  -2   5    0.82    0.09
  -7   2  -5    0.69    0.11
   7  -2   5    0.66    0.08
   7  -2   5    0.64    0.11
  -8   2  -5    0.81    0.12
   8  -2   5    0.79    0.12
   8  -2   5    1.10    0.10
  -9   2  -5    0.13    0.09
 -10   2  -5    0.03    0.09
   9   1  -5    0.19    0.14
  -9  -1   5    0.00    0.05
  -9  -1   5   -0.02    0.06
   8   1  -5   -0.02    0.09
  -8  -1   5    0.09    0.07
  -8  -1   5    0.12    0.06
   7   1  -5    0.32    0.10
  -7  -1   5    0.36    0.07
  -7  -1   5    0.29    0.09
   6   1  -5   12.80    0.41
  -6  -1   5   12.10    0.41
  -6  -1   5   12.11    0.37
   5   1  -5    5.75    0.23
   5   1  -5    5.70    0.26
   5   1  -5    5.73    0.23
  -5  -1   5    5.84    0.21
  -5  -1   5    5.76    0.24
  -5  -1   5    5.51    0.17
   4   1  -5    0.70    0.08
   4   1  -5    0.63    0.08
   4   1  -5    0.60    0.08
   4   1  -5    0.65    0.09
   4   1  -5    0.62    0.07
  -4  -1   5    0.56    0.05
  -4  -1   5    0.80    0.10
  -4  -1   5    0.60    0.06
   3   1  -5  135.49    3.01
   3   1  -5  137.86    3.04
   3   1  -5  134.32    3.00
   3   1  -5  135.39    3.00
   3   1  -5  134.93    3.05
   3   1  -5  137.51    3.05
  -3  -1   5  137.55    3.03
  -3  -1   5  135.52    2.94
  -3  -1   5  137.90    2.96
  -3  -1   5  136.51    3.00
   2   1  -5    4.42    0.18
   2   1  -5    4.49    0.15
   2   1  -5    4.42    0.15
   2   1  -5    4.22    0.15
   2   1  -5    4.54    0.17
  -2  -1   5    4.44    0.15
  -2  -1   5    4.45    0.13
  -2  -1   5    4.15    0.16
  -2  -1   5    4.57    0.12
   1   1  -5   17.86    0.46
   1   1  -5   17.47    0.43
   1   1  -5   17.69    0.43
   1   1  -5   17.99    0.43
   1   1  -5   18.05    0.46
  -1  -1   5   18.06    0.43
  -1  -1   5   18.47    0.44
  -1  -1   5   17.66    0.45
  -1  -1   5   18.07    0.40
  -1  -1   5   17.64    0.50
   0   1  -5    0.77    0.05
   0   1  -5    0.71    0.04
   0   1  -5    0.71    0.05
   0   1  -5    0.63    0.04
   0   1  -5    0.69    0.04
   0   1  -5    0.73    0.05
   0  -1   5    0.73    0.08
   0  -1   5    0.70    0.05
   0  -1   5    0.73    0.05
   0  -1   5    0.74    0.05
   0  -1   5    0.75    0.03
  -1   1  -5    7.30    0.20
  -1   1  -5    7.46    0.20
  -1   1  -5    7.36    0.21
  -1   1  -5    7.43    0.22
  -1   1  -5    7.28    0.20
  -1   1  -5    7.60    0.21
   1  -1   5    7.33    0.21
   1  -1   5    7.27    0.21
   1  -1   5    7.44    0.24
   1  -1   5    7.26    0.19
   1  -1   5    7.43    0.22
   1  -1   5    7.76    0.19
   1  -1   5    7.45    0.22
  -2   1  -5    1.38    0.07
  -2   1  -5    1.34    0.05
  -2   1  -5    1.23    0.07
  -2   1  -5    1.22    0.06
  -2   1  -5    1.20    0.07
  -2   1  -5    1.25    0.06
   2  -1   5    1.24    0.07
   2  -1   5    1.45    0.08
   2  -1   5    1.26    0.06
   2  -1   5    1.23    0.06
   2  -1   5    1.36    0.09
   2  -1   5    1.16    0.07
  -3   1  -5    8.63    0.25
  -3   1  -5    7.89    0.23
  -3   1  -5    8.14    0.25
  -3   1  -5    7.83    0.23
  -3   1  -5    8.24    0.25
  -3   1  -5    8.67    0.22
   3  -1   5    8.16    0.23
   3  -1   5    8.25    0.25
   3  -1   5    8.08    0.26
   3  -1   5    8.03    0.23
  -4   1  -5   13.98    0.40
  -4   1  -5   16.79    0.39
  -4   1  -5   13.95    0.39
   4  -1   5   13.85    0.37
   4  -1   5   14.39    0.41
   4  -1   5   13.67    0.41
   4  -1   5   14.33    0.34
  -5   1  -5    6.17    0.21
  -5   1  -5    5.91    0.22
  -5   1  -5    5.74    0.23
  -5   1  -5    5.89    0.22
  -5   1  -5    5.82    0.23
   5  -1   5    5.79    0.17
   5  -1   5    5.88    0.20
   5  -1   5    5.94    0.24
   5  -1   5    5.49    0.22
  -6   1  -5    3.35    0.17
   6  -1   5    3.34    0.17
   6  -1   5    3.25    0.18
   6  -1   5    3.06    0.15
  -7   1  -5    8.70    0.32
   7  -1   5    8.98    0.31
   7  -1   5    9.27    0.34
  -8   1  -5    0.13    0.08
   8  -1   5    0.12    0.07
  -9   1  -5    1.47    0.16
   9  -1   5    1.82    0.16
 -10   1  -5    0.23    0.08
  10  -1   5    0.38    0.09
   9   0  -5    0.40    0.14
   8   0  -5    0.47    0.13
   7   0  -5    0.15    0.09
  -7   0   5    0.17    0.05
   6   0  -5    1.42    0.15
  -6   0   5    1.57    0.11
  -6   0   5    1.53    0.15
   5   0  -5   12.51    0.39
  -5   0   5   12.38    0.38
  -5   0   5   12.16    0.41
  -5   0   5   12.87    0.37
   4   0  -5   11.89    0.39
   4   0  -5   11.87    0.35
   4   0  -5   11.23    0.35
   4   0  -5   12.29    0.38
  -4   0   5   11.50    0.35
  -4   0   5   11.38    0.38
  -4   0   5   12.24    0.34
   3   0  -5    6.72    0.24
   3   0  -5    6.73    0.22
   3   0  -5    6.92    0.25
   3   0  -5    6.88    0.22
  -3   0   5    6.65    0.22
  -3   0   5    6.60    0.21
  -3   0   5    6.75    0.25
   2   0  -5   16.76    0.44
   2   0  -5   17.79    0.46
   2   0  -5   17.53    0.47
   2   0  -5   17.34    0.44
  -2   0   5   17.88    0.44
  -2   0   5   17.12    0.45
  -2   0   5   17.48    0.47
   1   0  -5    0.20    0.03
   1   0  -5    0.15    0.04
   1   0  -5    0.13    0.03
   1   0  -5    0.12    0.03
   1   0  -5    0.08    0.03
   1   0  -5    0.20    0.04
  -1   0   5    0.22    0.06
  -1   0   5    0.09    0.02
  -1   0   5    0.13    0.04
  -1   0   5    0.23    0.04
   0   0  -5  119.70    3.05
   0   0  -5  139.39    3.13
   0   0  -5  142.76    3.08
   0   0  -5  145.33    3.09
   0   0  -5  143.23    3.06
   0   0   5  145.07    3.06
   0   0   5  148.18    3.09
   0   0   5  142.24    3.07
   0   0   5  139.21    3.09
   0   0   5  138.53    3.11
  -1   0  -5   84.79    1.82
  -1   0  -5   82.64    1.82
  -1   0  -5   82.05    1.83
  -1   0  -5   82.13    1.82
   1   0   5   81.32    1.84
   1   0   5   83.94    1.82
   1   0   5   82.51    1.85
   1   0   5   81.60    1.82
   1   0   5   81.31    1.87
   1   0   5   84.69    1.84
  -2   0  -5   13.45    0.36
  -2   0  -5   13.29    0.34
  -2   0  -5   13.60    0.34
   2   0   5   15.42    0.36
   2   0   5   15.12    0.37
   2   0   5   13.07    0.34
   2   0   5   12.99    0.33
   2   0   5   13.41    0.38
   2   0   5   13.36    0.36
   2   0   5   13.38    0.36
  -3   0  -5    0.15    0.04
  -3   0  -5    0.03    0.03
  -3   0  -5    0.11    0.03
  -3   0  -5    0.06    0.02
   3   0   5    0.15    0.05
   3   0   5    0.14    0.04
   3   0   5    0.10    0.03
   3   0   5    0.18    0.05
   3   0   5    0.09    0.03
   3   0   5    0.10    0.03
   3   0   5    0.08    0.03
  -4   0  -5    3.72    0.15
  -4   0  -5    3.49    0.14
  -4   0  -5    3.62    0.13
  -4   0  -5    3.72    0.14
   4   0   5    3.70    0.16
   4   0   5    3.76    0.15
   4   0   5    3.64    0.15
   4   0   5    3.33    0.14
   4   0   5    3.44    0.13
  -5   0  -5   14.51    0.42
  -5   0  -5   14.86    0.41
   5   0   5   15.35    0.41
   5   0   5   14.34    0.42
   5   0   5   14.83    0.41
   5   0   5   14.56    0.41
   5   0   5   14.79    0.42
   5   0   5   14.59    0.44
   5   0   5   14.65    0.39
  -6   0  -5    3.55    0.16
   6   0   5    3.92    0.19
   6   0   5    3.23    0.16
   6   0   5    3.39    0.17
   6   0   5    3.27    0.16
  -7   0  -5    1.11    0.11
   7   0   5    1.11    0.12
   7   0   5    1.16    0.12
  -8   0  -5    3.54    0.19
   8   0   5    3.47    0.20
   8   0   5    3.56    0.20
  -9   0  -5    0.63    0.10
   9   0   5    0.73    0.12
  10   0   5   -0.04    0.08
   8  -1  -5    1.18    0.16
  -8   1   5    0.72    0.10
   7  -1  -5    0.10    0.09
  -7   1   5    0.15    0.07
   6  -1  -5    1.10    0.12
  -6   1   5    1.07    0.12
   5  -1  -5   14.88    0.49
   5  -1  -5   16.77    0.47
  -5   1   5   16.61    0.47
  -5   1   5   15.33    0.66
   4  -1  -5    4.38    0.18
   4  -1  -5    4.11    0.19
   4  -1  -5    3.77    0.18
   4  -1  -5    4.18    0.22
  -4   1   5    3.71    0.18
  -4   1   5    4.19    0.18
  -4   1   5    3.84    0.20
   3  -1  -5   50.36    1.15
   3  -1  -5   50.13    1.19
   3  -1  -5   49.91    1.15
   3  -1  -5   50.99    1.20
  -3   1   5   49.27    1.15
  -3   1   5   49.75    1.18
  -3   1   5   50.01    1.17
  -3   1   5   48.94    1.20
  -3   1   5   48.52    1.20
   2  -1  -5   29.43    0.72
   2  -1  -5   27.45    0.71
   2  -1  -5   27.78    0.73
   2  -1  -5   28.94    0.68
   2  -1  -5   29.09    0.69
  -2   1   5   28.39    0.73
  -2   1   5   28.29    0.71
  -2   1   5   28.74    0.70
  -2   1   5   29.38    0.69
  -2   1   5   28.86    0.73
   1  -1  -5  221.40    4.73
   1  -1  -5  214.06    4.71
   1  -1  -5  216.21    4.68
   1  -1  -5  215.00    4.72
   1  -1  -5  209.15    4.81
   1  -1  -5  216.19    4.70
  -1   1   5  213.85    4.68
  -1   1   5  208.11    4.71
  -1   1   5  222.93    4.73
  -1   1   5  213.52    4.73
  -1   1   5  219.36    4.69
   0  -1  -5   88.29    1.97
   0  -1  -5   86.80    1.95
   0  -1  -5   88.60    1.95
   0  -1  -5   90.78    1.98
   0  -1  -5   88.30    1.98
   0  -1  -5   86.09    1.98
   0   1   5   92.34    2.00
   0   1   5   87.30    1.96
   0   1   5   90.82    1.99
   0   1   5   84.14    1.99
   0   1   5   91.05    1.95
  -1  -1  -5   79.66    1.78
  -1  -1  -5   82.01    1.78
  -1  -1  -5   81.55    1.81
   1   1   5   80.19    1.81
   1   1   5   79.14    1.82
   1   1   5   80.94    1.78
   1   1   5   81.88    1.79
  -2  -1  -5   21.71    0.50
  -2  -1  -5   21.69    0.53
  -2  -1  -5   21.14    0.48
   2   1   5   21.24    0.50
   2   1   5   20.78    0.51
   2   1   5   21.15    0.52
   2   1   5   20.49    0.50
   2   1   5   20.65    0.53
  -3  -1  -5  394.56    8.62
   3   1   5  402.33    8.49
   3   1   5  389.07    8.63
   3   1   5  374.42    8.53
   3   1   5  387.86    8.61
  -4  -1  -5   21.95    0.54
  -4  -1  -5   21.40    0.49
   4   1   5   22.21    0.57
   4   1   5   22.06    0.54
   4   1   5   22.00    0.49
   4   1   5   22.57    0.55
   4   1   5   21.73    0.55
   4   1   5   22.39    0.57
  -5  -1  -5    2.20    0.11
   5   1   5    2.63    0.13
   5   1   5    2.28    0.12
   5   1   5    2.18    0.08
   5   1   5    2.27    0.11
   5   1   5    2.34    0.13
  -6  -1  -5    9.40    0.27
   6   1   5    8.53    0.29
   6   1   5    8.79    0.31
   6   1   5    8.58    0.27
   6   1   5    8.92    0.29
   6   1   5    8.96    0.30
  -7  -1  -5    3.15    0.15
   7   1   5    2.92    0.17
   7   1   5    3.43    0.17
  -8  -1  -5    0.27    0.06
   8   1   5    0.23    0.08
   9   1   5    0.33    0.10
   9   1   5    0.35    0.10
  10   1   5    0.50    0.12
  10   1   5    0.22    0.12
   8  -2  -5    0.28    0.09
  -8   2   5    0.22    0.09
   7  -2  -5    0.19    0.08
  -7   2   5    0.21    0.09
   6  -2  -5    0.20    0.08
  -6   2   5    0.25    0.08
   5  -2  -5    0.13    0.06
   5  -2  -5    0.14    0.07
  -5   2   5    0.19    0.07
   4  -2  -5    7.05    0.24
   4  -2  -5    7.00    0.27
   4  -2  -5    6.99    0.30
  -4   2   5    6.96    0.26
   3  -2  -5    4.53    0.19
   3  -2  -5    4.98    0.18
  -3   2   5    4.79    0.21
  -3   2   5    4.88    0.18
  -3   2   5    4.60    0.22
  -3   2   5    4.48    0.19
   2  -2  -5   18.52    0.51
   2  -2  -5   17.53    0.47
   2  -2  -5   17.30    0.44
  -2   2   5   17.51    0.48
  -2   2   5   17.40    0.50
  -2   2   5   16.95    0.46
  -2   2   5   17.81    0.46
   1  -2  -5   22.11    0.57
   1  -2  -5   21.48    0.51
   1  -2  -5   21.27    0.54
  -1   2   5   21.46    0.53
  -1   2   5   22.42    0.57
  -1   2   5   21.54    0.54
  -1   2   5   21.45    0.55
  -1   2   5   21.28    0.56
   0  -2  -5    8.03    0.20
   0  -2  -5    7.42    0.22
   0   2   5    7.56    0.25
   0   2   5    8.07    0.25
   0   2   5    7.72    0.23
   0   2   5    7.71    0.24
   0   2   5    7.77    0.22
  -1  -2  -5   24.11    0.55
   1   2   5   24.44    0.60
   1   2   5   27.42    0.62
   1   2   5   24.29    0.58
   1   2   5   24.10    0.58
   1   2   5   23.08    0.59
   1   2   5   23.79    0.60
   1   2   5   24.16    0.57
  -2  -2  -5   17.05    0.39
  -2  -2  -5   16.79    0.41
   2   2   5   16.90    0.41
   2   2   5   16.97    0.43
   2   2   5   16.98    0.42
   2   2   5   16.84    0.43
   2   2   5   16.75    0.40
   2   2   5   16.86    0.44
  -3  -2  -5  140.98    3.05
  -3  -2  -5  133.83    3.07
   3   2   5  144.90    3.10
   3   2   5  144.66    3.08
   3   2   5  139.10    3.10
   3   2   5  141.57    3.07
   3   2   5  140.98    3.08
  -4  -2  -5  197.18    4.32
  -4  -2  -5  194.56    4.31
   4   2   5  201.14    4.34
   4   2   5  199.79    4.36
   4   2   5  198.09    4.33
   4   2   5  197.68    4.36
   4   2   5  198.23    4.35
   4   2   5  198.62    4.34
   4   2   5  203.69    4.34
  -5  -2  -5   37.33    0.86
   5   2   5   38.11    0.92
   5   2   5   38.85    0.90
   5   2   5   38.58    0.91
   5   2   5   36.91    0.93
   5   2   5   38.01    0.93
   5   2   5   38.31    0.91
   5   2   5   37.71    0.86
  -6  -2  -5    0.31    0.04
   6   2   5    0.20    0.06
   6   2   5    0.23    0.07
   6   2   5    0.21    0.05
   6   2   5    0.24    0.06
  -7  -2  -5    0.08    0.03
   7   2   5    0.17    0.06
   7   2   5    0.08    0.07
   8   2   5    3.17    0.17
   8   2   5    3.34    0.20
   9   2   5    0.25    0.09
  10   2   5    0.21    0.10
  -8   3   5    0.45    0.12
   7  -3  -5    0.06    0.06
  -7   3   5   -0.05    0.07
   6  -3  -5    0.46    0.07
   6  -3  -5    0.57    0.10
  -6   3   5    0.44    0.10
   5  -3  -5    1.53    0.11
   5  -3  -5    1.47    0.13
   5  -3  -5    1.66    0.16
  -5   3   5    1.43    0.14
   4  -3  -5   11.98    0.39
   4  -3  -5   12.10    0.34
   4  -3  -5   12.25    0.43
  -4   3   5   12.79    0.44
  -4   3   5   12.25    0.40
   3  -3  -5    7.90    0.23
   3  -3  -5    7.96    0.27
   3  -3  -5    7.84    0.30
  -3   3   5    8.28    0.31
  -3   3   5    8.16    0.28
  -3   3   5    8.17    0.27
   2  -3  -5    3.35    0.11
   2  -3  -5    3.36    0.16
   2  -3  -5    3.30    0.14
  -2   3   5    3.42    0.17
  -2   3   5    3.06    0.15
  -2   3   5    3.34    0.16
  -2   3   5    3.13    0.14
   1  -3  -5   37.29    0.81
   1  -3  -5   35.74    0.88
   1  -3  -5   36.51    0.86
  -1   3   5   37.93    0.92
  -1   3   5   36.75    0.88
  -1   3   5   36.21    0.90
  -1   3   5   38.19    0.87
  -1   3   5   37.31    0.87
   0   3   5   22.67    0.54
   0   3   5   21.84    0.54
   0   3   5   22.24    0.53
   0   3   5   22.43    0.57
   0   3   5   21.73    0.57
  -1  -3  -5   11.56    0.33
   1   3   5   11.34    0.32
   1   3   5   11.41    0.32
   1   3   5   12.34    0.29
   1   3   5   11.61    0.30
   1   3   5   11.59    0.30
   1   3   5   11.56    0.33
  -2  -3  -5    3.24    0.13
   2   3   5    3.33    0.12
   2   3   5    3.36    0.14
   2   3   5    3.51    0.11
   2   3   5    3.43    0.13
   2   3   5    3.29    0.13
   2   3   5    3.41    0.12
  -3  -3  -5    0.26    0.04
   3   3   5    0.33    0.04
   3   3   5    0.27    0.05
   3   3   5    0.24    0.04
   3   3   5    0.35    0.05
   3   3   5    0.31    0.05
  -4  -3  -5   26.29    0.66
   4   3   5   27.12    0.68
   4   3   5   26.91    0.65
   4   3   5   27.31    0.68
   4   3   5   27.68    0.65
   4   3   5   28.44    0.66
   4   3   5   26.68    0.64
  -5  -3  -5    1.03    0.07
   5   3   5    1.15    0.09
   5   3   5    1.09    0.10
   5   3   5    1.17    0.07
   5   3   5    1.31    0.09
   5   3   5    1.17    0.10
   5   3   5    1.11    0.08
   5   3   5    1.10    0.09
   6   3   5    0.10    0.06
   6   3   5    0.13    0.04
   6   3   5    0.15    0.06
   6   3   5    0.11    0.06
   7   3   5    1.01    0.10
   7   3   5    1.23    0.10
   7   3   5    1.05    0.12
   8   3   5    0.06    0.08
   8   3   5    0.11    0.06
   9   3   5    1.68    0.18
  10   3   5    0.06    0.10
   7  -4  -5    0.01    0.07
  -7   4   5    0.00    0.09
   6  -4  -5    1.80    0.16
  -6   4   5    1.64    0.18
   5  -4  -5    0.02    0.04
   5  -4  -5    0.15    0.06
  -5   4   5    0.11    0.07
   4  -4  -5    2.79    0.15
   4  -4  -5    2.57    0.17
  -4   4   5    2.44    0.17
  -4   4   5    2.45    0.15
   3  -4  -5    2.18    0.12
   3  -4  -5    2.39    0.15
  -3   4   5    2.31    0.16
  -3   4   5    2.45    0.14
  -3   4   5    2.28    0.14
   2  -4  -5    3.84    0.14
   2  -4  -5    4.05    0.17
  -2   4   5    4.02    0.17
  -2   4   5    4.18    0.20
  -2   4   5    3.78    0.17
  -2   4   5    3.66    0.19
  -2   4   5    4.09    0.16
  -1   4   5    2.41    0.11
  -1   4   5    2.33    0.12
  -1   4   5    2.14    0.11
  -1   4   5    2.30    0.14
  -1   4   5    2.23    0.13
   0   4   5   37.17    0.90
   0   4   5   37.70    0.86
   0   4   5   36.65    0.85
   0   4   5   37.47    0.91
   0   4   5   36.64    0.86
  -1  -4  -5   16.44    0.46
   1   4   5   16.59    0.44
   1   4   5   17.07    0.41
   1   4   5   16.57    0.40
   1   4   5   16.87    0.41
   1   4   5   17.26    0.44
  -2  -4  -5   47.77    1.14
   2   4   5   49.53    1.10
   2   4   5   49.23    1.11
   2   4   5   49.82    1.09
   2   4   5   48.22    1.12
   2   4   5   47.89    1.13
   2   4   5   49.56    1.09
  -3  -4  -5    0.61    0.06
   3   4   5    0.69    0.05
   3   4   5    0.67    0.06
   3   4   5    0.58    0.06
   3   4   5    0.63    0.05
   3   4   5    0.66    0.06
  -4  -4  -5   31.71    0.80
   4   4   5   32.47    0.79
   4   4   5   32.11    0.76
   4   4   5   32.39    0.78
   4   4   5   33.03    0.76
   4   4   5   32.31    0.76
   4   4   5   32.13    0.79
   5   4   5    0.22    0.06
   5   4   5    0.21    0.06
   5   4   5    0.35    0.05
   5   4   5    0.33    0.05
   5   4   5    0.21    0.05
   5   4   5    0.18    0.05
   6   4   5    0.02    0.05
   6   4   5    0.08    0.06
   6   4   5   -0.03    0.04
   7   4   5    1.75    0.12
   7   4   5    1.69    0.12
   7   4   5    1.49    0.13
   7   4   5    1.58    0.14
   8   4   5    3.45    0.21
   9   4   5    0.10    0.09
  10   4   5    0.10    0.11
   7  -5  -5    0.25    0.08
   7  -5  -5    0.28    0.09
  -7   5   5    0.28    0.12
   6  -5  -5    0.30    0.09
   6  -5  -5    0.38    0.08
  -6   5   5    0.11    0.09
   5  -5  -5    0.46    0.08
   5  -5  -5    0.28    0.08
  -5   5   5    0.32    0.09
   4  -5  -5    0.81    0.08
   4  -5  -5    0.87    0.11
  -4   5   5    0.91    0.12
  -4   5   5    1.08    0.13
   3  -5  -5    2.22    0.09
  -3   5   5    2.30    0.14
  -3   5   5    2.40    0.17
  -3   5   5    2.37    0.15
  -2   5   5   -0.01    0.04
  -2   5   5    0.02    0.03
  -2   5   5   -0.04    0.03
  -2   5   5    0.01    0.04
  -1   5   5   18.74    0.53
  -1   5   5   18.56    0.52
  -1   5   5   18.22    0.47
  -1   5   5   18.36    0.49
  -1   5   5   18.32    0.47
   0  -5  -5    0.96    0.10
   0   5   5    0.95    0.09
   0   5   5    0.94    0.06
   0   5   5    0.97    0.07
   0   5   5    1.01    0.07
   0   5   5    1.00    0.09
  -1  -5  -5   73.65    1.71
   1   5   5   73.77    1.63
   1   5   5   73.31    1.68
   1   5   5   73.63    1.68
   1   5   5   73.95    1.63
   1   5   5   74.44    1.62
  -2  -5  -5    1.12    0.10
   2   5   5    1.27    0.08
   2   5   5    1.20    0.08
   2   5   5    1.31    0.06
   2   5   5    1.14    0.05
   2   5   5    1.05    0.05
   2   5   5    1.24    0.06
  -3  -5  -5    6.22    0.22
   3   5   5    6.21    0.18
   3   5   5    6.26    0.18
   3   5   5    6.24    0.20
   3   5   5    6.24    0.18
   3   5   5    6.50    0.22
   3   5   5    6.20    0.19
  -4  -5  -5    1.44    0.10
  -4  -5  -5    1.30    0.11
   4   5   5    1.44    0.08
   4   5   5    1.40    0.10
   4   5   5    1.54    0.08
   4   5   5    1.73    0.10
   4   5   5    1.49    0.09
  -5  -5  -5    0.06    0.05
   5   5   5   -0.04    0.04
   5   5   5   -0.01    0.03
   5   5   5    0.01    0.05
   5   5   5   -0.01    0.03
   5   5   5    0.01    0.04
  -6  -5  -5    0.12    0.05
   6   5   5    0.02    0.05
   6   5   5    0.11    0.05
   6   5   5    0.06    0.05
   6   5   5    0.09    0.05
   6   5   5    0.06    0.04
   7   5   5    0.39    0.08
   7   5   5    0.34    0.08
   7   5   5    0.26    0.07
   7   5   5    0.28    0.07
   8   5   5    0.01    0.05
   8   5   5    0.00    0.07
   9   5   5    0.31    0.11
  10   5   5    0.21    0.12
  -6   6   5    0.28    0.11
  -5   6   5    0.69    0.13
  -4   6   5    0.06    0.06
  -4   6   5   -0.08    0.04
  -3   6   5    0.18    0.07
  -3   6   5    0.20    0.06
  -3   6   5    0.16    0.06
   2  -6  -5    5.30    0.27
  -2   6   5    4.73    0.24
  -2   6   5    5.24    0.25
  -2   6   5    5.05    0.22
  -2   6   5    5.16    0.21
   1  -6  -5   21.62    0.62
  -1   6   5   21.35    0.55
  -1   6   5   20.88    0.54
  -1   6   5   20.60    0.59
  -1   6   5   20.84    0.60
  -1   6   5   21.30    0.54
   0  -6  -5    2.69    0.17
   0   6   5    2.55    0.10
   0   6   5    2.60    0.11
   0   6   5    2.45    0.14
   0   6   5    2.60    0.14
   0   6   5    2.48    0.11
  -1  -6  -5    8.82    0.31
   1   6   5    8.45    0.22
   1   6   5    8.09    0.22
   1   6   5    8.59    0.28
   1   6   5    8.51    0.23
   1   6   5    8.34    0.22
   1   6   5    8.69    0.27
  -2  -6  -5    0.07    0.05
   2   6   5    0.09    0.02
   2   6   5    0.08    0.02
   2   6   5    0.05    0.03
   2   6   5    0.02    0.03
  -3  -6  -5    4.15    0.21
  -3  -6  -5    4.33    0.19
   3   6   5    4.57    0.13
   3   6   5    4.48    0.13
   3   6   5    4.40    0.17
   3   6   5    4.44    0.17
  -4  -6  -5   12.26    0.38
  -4  -6  -5   12.38    0.41
   4   6   5   12.01    0.32
   4   6   5   12.22    0.32
   4   6   5   12.28    0.32
   4   6   5   12.38    0.36
   4   6   5   12.10    0.36
  -5  -6  -5    2.60    0.17
   5   6   5    2.22    0.11
   5   6   5    2.36    0.12
   5   6   5    2.65    0.14
   5   6   5    2.41    0.14
   5   6   5    2.32    0.12
  -6  -6  -5    1.41    0.13
   6   6   5    1.32    0.11
   6   6   5    1.30    0.12
   6   6   5    1.34    0.12
   6   6   5    1.18    0.11
   7   6   5    0.17    0.07
   7   6   5    0.15    0.06
   7   6   5    0.05    0.06
   8   6   5    0.80    0.10
   8   6   5    0.70    0.11
   9   6   5   -0.03    0.08
  -6   7   5    0.61    0.16
  -5   7   5    0.16    0.09
   4  -7  -5    0.62    0.13
  -4   7   5    0.83    0.12
   3  -7  -5    0.05    0.08
  -3   7   5    0.01    0.06
  -3   7   5    0.06    0.05
  -3   7   5    0.07    0.06
   2  -7  -5    0.31    0.10
  -2   7   5    0.39    0.07
  -2   7   5    0.31    0.07
  -2   7   5    0.26    0.08
   1  -7  -5    4.12    0.24
  -1   7   5    4.13    0.17
  -1   7   5    3.90    0.17
  -1   7   5    4.08    0.18
  -1   7   5    3.95    0.21
  -1   7   5    3.94    0.21
   0  -7  -5    5.18    0.26
   0   7   5    5.17    0.22
   0   7   5    5.22    0.23
   0   7   5    5.14    0.17
   0   7   5    5.07    0.18
  -1  -7  -5   15.32    0.49
   1   7   5   15.94    0.45
   1   7   5   15.72    0.38
   1   7   5   15.20    0.44
   1   7   5   15.08    0.37
  -2  -7  -5    0.00    0.06
   2   7   5    0.08    0.04
   2   7   5    0.12    0.04
  -3  -7  -5    0.03    0.07
  -3  -7  -5    0.11    0.06
   3   7   5    0.04    0.03
   3   7   5    0.05    0.04
  -4  -7  -5    4.16    0.23
  -4  -7  -5    4.29    0.21
   4   7   5    3.64    0.16
   4   7   5    3.84    0.13
   4   7   5    3.73    0.13
   4   7   5    3.82    0.17
  -5  -7  -5    1.28    0.14
   5   7   5    1.35    0.10
   5   7   5    1.23    0.11
   5   7   5    1.18    0.11
   5   7   5    1.31    0.09
  -6  -7  -5    0.30    0.09
   6   7   5    0.39    0.08
   6   7   5    0.29    0.07
   6   7   5    0.17    0.06
   7   7   5    0.55    0.09
   7   7   5    0.38    0.09
   8   7   5    0.88    0.11
   8   7   5    0.87    0.12
   9   7   5   -0.11    0.08
  -5   8   5    0.23    0.09
  -4   8   5    0.07    0.07
   3  -8  -5    1.03    0.16
  -3   8   5    1.40    0.14
  -3   8   5    1.00    0.12
   2  -8  -5    1.33    0.18
  -2   8   5    1.53    0.13
  -2   8   5    1.57    0.16
  -2   8   5    1.49    0.13
   1  -8  -5    0.11    0.09
  -1   8   5    0.16    0.05
  -1   8   5    0.05    0.06
  -1   8   5    0.02    0.05
   0  -8  -5    0.66    0.12
   0   8   5    0.73    0.10
   0   8   5    0.80    0.07
   0   8   5    0.74    0.10
   0   8   5    0.75    0.08
  -1  -8  -5    0.29    0.11
  -1  -8  -5    0.49    0.11
   1   8   5    0.44    0.08
   1   8   5    0.40    0.05
   1   8   5    0.38    0.04
   1   8   5    0.60    0.08
  -2  -8  -5    0.55    0.14
  -2  -8  -5    0.47    0.10
   2   8   5    0.40    0.07
   2   8   5    0.47    0.08
  -3  -8  -5   10.13    0.37
  -3  -8  -5    9.65    0.40
   3   8   5    9.47    0.30
   3   8   5    9.25    0.31
  -4  -8  -5    7.61    0.35
  -4  -8  -5    7.29    0.31
   4   8   5    7.17    0.25
   4   8   5    7.13    0.26
   4   8   5    7.16    0.21
   4   8   5    7.31    0.21
  -5  -8  -5    4.72    0.28
   5   8   5    4.59    0.20
   5   8   5    4.74    0.21
   5   8   5    4.68    0.18
   5   8   5    4.78    0.17
  -6  -8  -5    0.76    0.13
   6   8   5    0.94    0.11
   6   8   5    0.81    0.09
   6   8   5    0.54    0.08
   6   8   5    0.92    0.11
   7   8   5    0.92    0.11
   7   8   5    0.72    0.12
   8   8   5    0.09    0.07
   8   8   5   -0.01    0.06
   4  -9  -5    0.85    0.20
  -4   9   5    0.67    0.12
  -3   9   5    0.26    0.08
  -3   9   5    0.32    0.09
  -2   9   5    1.70    0.17
  -2   9   5    1.95    0.15
   1  -9  -5    0.33    0.11
   1  -9  -5    0.28    0.12
  -1   9   5    0.20    0.08
  -1   9   5    0.24    0.07
   0  -9  -5    0.24    0.11
   0  -9  -5    0.15    0.11
   0   9   5    0.24    0.05
   0   9   5    0.23    0.07
   0   9   5    0.07    0.05
   0   9   5    0.15    0.07
  -1  -9  -5    0.13    0.09
  -1  -9  -5    0.18    0.10
   1   9   5    0.10    0.03
   1   9   5    0.12    0.06
   1   9   5    0.06    0.04
   1   9   5    0.08    0.05
  -2  -9  -5   -0.05    0.10
  -2  -9  -5    0.03    0.08
   2   9   5    0.03    0.05
   2   9   5    0.05    0.05
  -3  -9  -5    0.90    0.17
  -3  -9  -5    0.72    0.13
   3   9   5    0.60    0.09
   3   9   5    0.74    0.09
  -4  -9  -5   11.74    0.47
  -4  -9  -5   12.25    0.44
   4   9   5   11.76    0.37
   4   9   5   11.01    0.35
  -5  -9  -5    0.86    0.15
   5   9   5    1.09    0.09
   5   9   5    1.03    0.11
   5   9   5    0.68    0.09
   5   9   5    1.06    0.10
  -6  -9  -5    0.30    0.11
   6   9   5    0.47    0.09
   6   9   5    0.48    0.08
   6   9   5    0.37    0.08
   7   9   5    0.08    0.07
   7   9   5   -0.01    0.06
   8   9   5    0.28    0.09
   8   9   5    0.44    0.09
   2 -10  -5    0.80    0.19
  -2  10   5    0.94    0.12
  -2  10   5    1.00    0.15
   1 -10  -5   -0.04    0.11
  -1  10   5    0.12    0.07
  -1  10   5    0.06    0.06
   0 -10  -5   -0.05    0.11
   0  10   5    0.18    0.07
   0  10   5    0.05    0.06
   0  10   5    0.20    0.06
  -1 -10  -5    0.67    0.15
  -1 -10  -5    0.39    0.15
   1  10   5    0.42    0.10
   1  10   5    0.58    0.07
   1  10   5    0.55    0.10
   1  10   5    0.50    0.07
  -2 -10  -5    0.66    0.14
  -2 -10  -5    0.68    0.16
   2  10   5    0.67    0.10
   2  10   5    0.57    0.09
   2  10   5    0.58    0.06
  -3 -10  -5    1.14    0.18
  -3 -10  -5    1.23    0.17
   3  10   5    1.13    0.12
   3  10   5    1.16    0.11
  -4 -10  -5    0.08    0.12
   4  10   5    0.21    0.06
   4  10   5    0.23    0.07
  -5 -10  -5    3.74    0.28
   5  10   5    3.93    0.16
   5  10   5    3.91    0.20
   5  10   5    3.76    0.20
   5  10   5    3.73    0.16
  -6 -10  -5    0.01    0.10
   6  10   5    0.00    0.06
   6  10   5    0.03    0.05
   6  10   5    0.02    0.05
   7  10   5    0.43    0.09
   7  10   5    0.22    0.08
   1 -11  -5   -0.05    0.13
  -1  11   5   -0.03    0.06
  -1  11   5   -0.06    0.06
   0 -11  -5    0.29    0.16
   0  11   5    0.32    0.08
   0  11   5    0.14    0.08
  -1 -11  -5    0.17    0.14
   1  11   5    0.16    0.08
   1  11   5    0.02    0.08
   1  11   5    0.16    0.05
   1  11   5    0.19    0.08
  -2 -11  -5    0.30    0.14
   2  11   5    0.20    0.07
   2  11   5    0.16    0.05
   2  11   5    0.20    0.07
   2  11   5    0.05    0.05
  -3 -11  -5    0.44    0.17
   3  11   5    0.40    0.09
   3  11   5    0.41    0.08
  -4 -11  -5    1.01    0.20
   4  11   5    1.01    0.09
   4  11   5    0.89    0.11
   4  11   5    0.85    0.08
   4  11   5    0.58    0.10
  -5 -11  -5    1.33    0.22
   5  11   5    1.34    0.11
   5  11   5    1.45    0.11
   5  11   5    1.30    0.13
   5  11   5    1.33    0.13
   0  11  -6    0.05    0.04
  -1  11  -6    0.06    0.05
  -1  11  -6   -0.03    0.06
   5  10  -6    0.06    0.07
   5  10  -6    0.12    0.06
   4  10  -6    0.24    0.07
   4  10  -6    0.18    0.06
  -1  10  -6    1.05    0.10
  -1  10  -6    1.12    0.11
  -2  10  -6    0.66    0.10
  -2  10  -6    0.79    0.08
  -2  10  -6    0.70    0.10
  -3  10  -6    0.24    0.09
  -3  10  -6    0.18    0.07
  -4  10  -6    0.08    0.07
  -4  10  -6    0.06    0.07
   6   9  -6    0.26    0.08
   6   9  -6    0.02    0.08
   6   9  -6    0.14    0.09
   5   9  -6    0.43    0.10
   5   9  -6    0.34    0.09
   4   9  -6    2.19    0.14
   4   9  -6    1.89    0.13
  -1   9  -6    0.91    0.09
  -1   9  -6    1.00    0.08
  -2   9  -6    0.35    0.07
  -2   9  -6    0.24    0.07
   2  -9   6    0.49    0.13
  -3   9  -6    1.05    0.08
  -3   9  -6    1.06    0.12
  -3   9  -6    0.66    0.11
  -3   9  -6    0.81    0.09
   3  -9   6    1.00    0.17
   3  -9   6    1.03    0.15
  -4   9  -6    1.22    0.15
  -4   9  -6    1.49    0.14
   4  -9   6    1.19    0.16
   4  -9   6    1.31    0.19
  -5   9  -6    0.98    0.13
   7   8  -6    0.44    0.13
   7   8  -6    0.52    0.12
   6   8  -6    0.38    0.09
   6   8  -6    0.54    0.13
   5   8  -6    0.10    0.04
   5   8  -6    0.07    0.07
   5   8  -6    0.11    0.04
   5   8  -6   -0.04    0.05
   4   8  -6    1.43    0.11
   4   8  -6    1.28    0.11
   3   8  -6    0.04    0.03
   3   8  -6    0.01    0.03
  -1   8  -6    0.22    0.05
  -1   8  -6    0.25    0.05
  -2   8  -6   -0.01    0.03
  -2   8  -6    0.03    0.04
   2  -8   6    0.02    0.08
  -3   8  -6    0.54    0.07
  -3   8  -6    0.59    0.09
  -3   8  -6    0.62    0.06
  -3   8  -6    0.42    0.08
   3  -8   6    0.61    0.13
   3  -8   6    0.58    0.11
  -4   8  -6    0.29    0.07
  -4   8  -6    0.32    0.08
   4  -8   6    0.16    0.09
   4  -8   6    0.29    0.10
  -5   8  -6    1.66    0.20
  -5   8  -6    1.69    0.15
  -6   8  -6    3.94    0.26
   7   7  -6    0.19    0.11
   7   7  -6    0.07    0.09
   6   7  -6   -0.03    0.06
   6   7  -6   -0.01    0.05
   5   7  -6    0.53    0.06
   5   7  -6    0.57    0.07
   5   7  -6    0.54    0.09
   5   7  -6    0.53    0.10
   4   7  -6    1.00    0.10
   4   7  -6    1.18    0.10
   3   7  -6    1.02    0.08
   3   7  -6    1.08    0.08
  -1  -7   6   13.92    0.47
   0  -7   6   17.20    0.54
  -1   7  -6    2.29    0.11
  -1   7  -6    2.23    0.11
   1  -7   6    2.06    0.16
  -2   7  -6    1.36    0.10
  -2   7  -6    1.53    0.10
   2  -7   6    1.40    0.14
   2  -7   6    1.62    0.14
   2  -7   6    1.44    0.15
  -3   7  -6    0.01    0.04
  -3   7  -6    0.08    0.05
  -3   7  -6    0.07    0.04
  -3   7  -6    0.04    0.02
   3  -7   6   -0.04    0.06
   3  -7   6    0.11    0.07
   3  -7   6    0.01    0.07
  -4   7  -6    2.15    0.13
  -4   7  -6    2.39    0.16
   4  -7   6    2.11    0.18
   4  -7   6    2.15    0.18
   4  -7   6    2.20    0.16
  -5   7  -6    1.73    0.14
  -5   7  -6    1.67    0.14
  -5   7  -6    1.75    0.16
   5  -7   6    1.34    0.17
  -6   7  -6    0.47    0.12
  -6   7  -6    0.53    0.12
   6  -7   6    0.30    0.12
  -7   7  -6   -0.01    0.10
   7  -7   6    0.00    0.09
   8   6  -6   -0.02    0.08
   7   6  -6    0.14    0.08
   7   6  -6    0.27    0.09
   6   6  -6    0.02    0.05
   6   6  -6   -0.01    0.06
   5   6  -6    0.32    0.06
   5   6  -6    0.40    0.09
   5   6  -6    0.60    0.09
   5   6  -6    0.50    0.06
   4   6  -6    1.92    0.09
   4   6  -6    1.81    0.13
   4   6  -6    1.73    0.09
   4   6  -6    1.62    0.12
   3   6  -6    1.25    0.09
   3   6  -6    1.32    0.09
   2   6  -6   76.61    1.66
   2   6  -6   72.32    1.65
  -1  -6   6    6.90    0.30
   0   6  -6    1.04    0.06
   0  -6   6    1.00    0.13
  -1   6  -6    1.99    0.10
  -1   6  -6    1.97    0.10
   1  -6   6    2.16    0.16
  -2   6  -6    9.98    0.30
  -2   6  -6   10.44    0.30
   2  -6   6    9.89    0.37
   2  -6   6    9.52    0.33
  -3   6  -6   17.53    0.49
  -3   6  -6   17.66    0.45
  -3   6  -6   17.60    0.46
  -3   6  -6   17.42    0.50
   3  -6   6   17.59    0.56
   3  -6   6   18.95    0.55
   3  -6   6   18.00    0.51
  -4   6  -6    0.08    0.06
  -4   6  -6    0.09    0.04
  -4   6  -6    0.07    0.05
  -4   6  -6    0.05    0.04
   4  -6   6    0.01    0.06
   4  -6   6    0.08    0.06
   4  -6   6    0.09    0.06
  -5   6  -6    0.86    0.11
  -5   6  -6    1.11    0.12
  -5   6  -6    1.05    0.10
   5  -6   6    1.04    0.12
   5  -6   6    1.02    0.15
  -6   6  -6    0.06    0.05
  -6   6  -6    0.29    0.09
  -7   6  -6    0.30    0.11
  -8   6  -6    0.24    0.11
   8   5  -6    0.22    0.11
   7   5  -6    0.16    0.07
   7   5  -6    0.02    0.07
   6   5  -6    2.91    0.18
   6   5  -6    3.01    0.16
   6   5  -6    2.68    0.20
   5   5  -6    0.06    0.04
   5   5  -6    0.17    0.06
   5   5  -6    0.19    0.05
   5   5  -6    0.12    0.06
   4   5  -6   15.23    0.45
   4   5  -6   15.16    0.46
   4   5  -6   15.23    0.39
   4   5  -6   14.86    0.40
   3   5  -6    5.93    0.22
   3   5  -6    5.77    0.21
   2   5  -6   12.88    0.34
   2   5  -6   13.05    0.35
   1   5  -6    2.04    0.08
   1   5  -6    1.97    0.09
  -1  -5   6    2.07    0.15
   0   5  -6   11.02    0.29
   0   5  -6   10.85    0.28
   0  -5   6   10.86    0.38
  -1   5  -6   13.21    0.34
  -1   5  -6   12.96    0.35
   1  -5   6   13.62    0.43
  -2   5  -6    8.88    0.23
  -2   5  -6    9.06    0.23
  -2   5  -6    8.71    0.23
  -2   5  -6    8.92    0.27
  -2   5  -6    8.95    0.27
   2  -5   6    9.01    0.33
   2  -5   6    9.11    0.29
  -3   5  -6    2.12    0.11
  -3   5  -6    2.06    0.13
  -3   5  -6    1.96    0.12
  -3   5  -6    2.07    0.10
  -3   5  -6    2.21    0.10
   3  -5   6    2.06    0.16
   3  -5   6    2.12    0.13
  -4   5  -6    1.07    0.09
  -4   5  -6    0.97    0.10
  -4   5  -6    0.74    0.09
  -4   5  -6    0.88    0.11
   4  -5   6    1.04    0.11
   4  -5   6    0.87    0.13
  -5   5  -6    6.47    0.27
  -5   5  -6    6.52    0.24
  -5   5  -6    6.21    0.26
   5  -5   6    6.29    0.24
  -6   5  -6    0.47    0.10
  -6   5  -6    0.45    0.08
   6  -5   6    0.46    0.06
  -7   5  -6   -0.04    0.07
   7  -5   6    0.03    0.05
  -8   5  -6    0.03    0.09
   8  -5   6    0.10    0.06
   8   4  -6    0.85    0.15
   7   4  -6   -0.06    0.07
   6   4  -6    0.85    0.10
   6   4  -6    0.59    0.10
   6   4  -6    0.83    0.13
   5   4  -6    7.99    0.27
   5   4  -6    7.95    0.28
   5   4  -6    7.99    0.32
   4   4  -6    0.32    0.06
   4   4  -6    0.30    0.07
   4   4  -6    0.42    0.08
   4   4  -6    0.37    0.06
   4   4  -6    0.44    0.06
   3   4  -6    7.53    0.26
   3   4  -6    7.22    0.25
   3   4  -6    7.27    0.21
   3   4  -6    7.34    0.21
   3   4  -6    7.17    0.21
   2   4  -6    0.89    0.07
   2   4  -6    0.88    0.07
   1   4  -6   18.97    0.48
   1   4  -6   18.87    0.46
  -1  -4   6   19.62    0.57
   0   4  -6    2.68    0.10
   0   4  -6    2.66    0.11
   0  -4   6    2.71    0.16
  -1   4  -6   18.19    0.46
  -1   4  -6   18.54    0.47
   1  -4   6   19.46    0.55
  -2   4  -6    1.86    0.10
  -2   4  -6    1.62    0.07
  -2   4  -6    1.66    0.07
  -2   4  -6    1.69    0.08
  -2   4  -6    1.68    0.10
   2  -4   6    1.61    0.13
  -3   4  -6    0.39    0.05
  -3   4  -6    0.42    0.07
  -3   4  -6    0.35    0.04
  -3   4  -6    0.33    0.06
  -3   4  -6    0.42    0.06
   3  -4   6    0.33    0.08
   3  -4   6    0.41    0.06
  -4   4  -6   36.16    0.90
  -4   4  -6   35.51    0.86
  -4   4  -6   36.42    0.90
  -4   4  -6   36.03    0.88
   4  -4   6   35.97    0.84
   4  -4   6   36.46    0.86
   4  -4   6   34.53    0.84
  -5   4  -6    2.47    0.16
  -5   4  -6    2.42    0.16
  -5   4  -6    2.44    0.14
   5  -4   6    2.22    0.09
   5  -4   6    2.19    0.09
   5  -4   6    2.24    0.13
   5  -4   6    2.51    0.13
  -6   4  -6    5.13    0.23
  -6   4  -6    5.18    0.25
   6  -4   6    4.61    0.22
   6  -4   6    4.90    0.18
   6  -4   6    4.73    0.17
  -7   4  -6    0.32    0.09
   7  -4   6    0.42    0.09
   7  -4   6    0.35    0.06
   7  -4   6    0.29    0.06
  -8   4  -6    0.15    0.09
   8  -4   6    0.04    0.05
   8  -4   6    0.01    0.06
   8  -4   6    0.19    0.06
  -9   4  -6    0.06    0.11
   9  -4   6    0.01    0.06
   9  -4   6    0.00    0.06
   9  -4   6    0.02    0.05
   8   3  -6    0.04    0.10
   7   3  -6    0.80    0.12
   6   3  -6    0.07    0.06
   6   3  -6    0.17    0.07
   5   3  -6    8.64    0.34
   5   3  -6    8.27    0.29
   5   3  -6    8.49    0.30
  -5  -3   6    8.71    0.24
   4   3  -6    0.49    0.06
   4   3  -6    0.44    0.08
   4   3  -6    0.43    0.06
   4   3  -6    0.44    0.08
   4   3  -6    0.45    0.06
  -4  -3   6    0.46    0.05
   3   3  -6    4.69    0.20
   3   3  -6    4.52    0.16
   3   3  -6    4.48    0.16
   3   3  -6    4.43    0.16
   3   3  -6    4.51    0.19
   2   3  -6    4.90    0.15
   2   3  -6    5.18    0.15
   2   3  -6    5.19    0.19
   2   3  -6    5.22    0.19
   2   3  -6    4.90    0.15
   1   3  -6   12.00    0.32
   1   3  -6   11.97    0.33
   1   3  -6   11.73    0.28
   1   3  -6   12.00    0.28
   1   3  -6   11.80    0.28
  -1  -3   6   12.42    0.40
   0   3  -6   16.19    0.37
   0   3  -6   16.49    0.42
   0   3  -6   15.94    0.45
   0   3  -6   16.08    0.40
   0   3  -6   16.38    0.37
   0  -3   6   16.70    0.49
   0  -3   6   16.66    0.44
  -1   3  -6   18.25    0.43
  -1   3  -6   18.70    0.47
  -1   3  -6   18.32    0.43
  -1   3  -6   18.54    0.47
  -1   3  -6   19.03    0.43
  -1   3  -6   18.24    0.45
   1  -3   6   18.11    0.52
   1  -3   6   17.95    0.49
  -2   3  -6    0.68    0.06
  -2   3  -6    0.76    0.05
  -2   3  -6    0.74    0.06
  -2   3  -6    0.77    0.06
  -2   3  -6    0.69    0.05
  -2   3  -6    0.71    0.05
   2  -3   6    0.67    0.05
   2  -3   6    0.64    0.08
   2  -3   6    0.75    0.10
   2  -3   6    0.81    0.05
  -3   3  -6    6.65    0.23
  -3   3  -6    6.53    0.20
  -3   3  -6    6.61    0.22
  -3   3  -6    6.51    0.20
  -3   3  -6    6.34    0.21
   3  -3   6    6.62    0.20
   3  -3   6    6.49    0.18
   3  -3   6    6.65    0.18
   3  -3   6    6.30    0.21
   3  -3   6    6.80    0.21
   3  -3   6    6.88    0.26
  -4   3  -6    2.42    0.12
  -4   3  -6    2.26    0.13
  -4   3  -6    2.37    0.13
  -4   3  -6    2.25    0.12
  -4   3  -6    2.19    0.13
   4  -3   6    2.23    0.13
   4  -3   6    2.39    0.10
   4  -3   6    2.20    0.10
   4  -3   6    2.24    0.10
  -5   3  -6    3.13    0.17
  -5   3  -6    2.55    0.14
  -5   3  -6    3.08    0.15
  -5   3  -6    2.57    0.16
   5  -3   6    2.96    0.14
   5  -3   6    2.75    0.12
   5  -3   6    3.07    0.16
   5  -3   6    2.88    0.13
  -6   3  -6    0.03    0.05
   6  -3   6    0.04    0.05
   6  -3   6    0.09    0.04
   6  -3   6    0.05    0.04
  -7   3  -6    1.18    0.14
   7  -3   6    1.26    0.16
   7  -3   6    1.15    0.12
  -8   3  -6    0.19    0.09
   8  -3   6    0.14    0.07
  -9   3  -6    3.19    0.24
   9  -3   6    2.69    0.20
   8   2  -6    0.28    0.12
  -8  -2   6    0.49    0.09
   7   2  -6    0.10    0.08
  -7  -2   6    0.18    0.06
  -7  -2   6    0.09    0.04
   6   2  -6    1.54    0.15
  -6  -2   6    1.67    0.10
  -6  -2   6    1.64    0.13
   5   2  -6    5.33    0.22
   5   2  -6    5.28    0.22
   5   2  -6    4.95    0.25
  -5  -2   6    5.22    0.17
  -5  -2   6    5.65    0.22
   4   2  -6   22.16    0.62
   4   2  -6   21.99    0.62
   4   2  -6   22.09    0.58
   4   2  -6   21.48    0.57
  -4  -2   6   21.65    0.56
  -4  -2   6   21.71    0.52
   3   2  -6    5.85    0.23
   3   2  -6    5.70    0.19
   3   2  -6    5.60    0.20
   3   2  -6    5.98    0.23
   3   2  -6    5.73    0.19
  -3  -2   6    5.70    0.16
  -3  -2   6    5.70    0.19
   2   2  -6   58.54    1.37
   2   2  -6   59.66    1.32
   2   2  -6   58.14    1.32
   2   2  -6   58.56    1.32
   2   2  -6   58.76    1.36
  -2  -2   6   58.43    1.30
  -2  -2   6   57.64    1.29
  -2  -2   6   58.69    1.32
   1   2  -6   10.51    0.31
   1   2  -6   10.60    0.27
   1   2  -6   10.41    0.30
   1   2  -6   10.39    0.27
   1   2  -6   10.33    0.27
  -1  -2   6   10.47    0.36
  -1  -2   6   10.39    0.27
  -1  -2   6   10.23    0.28
   0   2  -6   28.11    0.68
   0   2  -6   27.87    0.65
   0   2  -6   28.60    0.69
   0   2  -6   27.72    0.65
   0   2  -6   28.54    0.65
   0  -2   6   29.27    0.65
   0  -2   6   28.76    0.68
   0  -2   6   28.52    0.74
   0  -2   6   28.30    0.66
  -1   2  -6    3.16    0.11
  -1   2  -6    3.02    0.11
  -1   2  -6    3.06    0.12
  -1   2  -6    2.97    0.12
  -1   2  -6    3.29    0.11
  -1   2  -6    3.10    0.10
   1  -2   6    3.16    0.10
   1  -2   6    3.17    0.11
   1  -2   6    3.16    0.12
   1  -2   6    3.08    0.13
   1  -2   6    3.07    0.09
   1  -2   6    3.21    0.16
  -2   2  -6  187.01    4.05
  -2   2  -6  184.24    4.06
  -2   2  -6  186.90    4.03
  -2   2  -6  186.79    4.08
  -2   2  -6  187.99    4.03
  -2   2  -6  182.73    4.04
   2  -2   6  185.25    4.11
   2  -2   6  188.28    4.06
   2  -2   6  179.28    4.04
   2  -2   6  184.73    4.09
   2  -2   6  185.36    4.04
   2  -2   6  185.77    4.08
  -3   2  -6    0.09    0.03
  -3   2  -6    0.12    0.03
  -3   2  -6    0.24    0.05
  -3   2  -6    0.10    0.04
  -3   2  -6    0.13    0.04
  -3   2  -6    0.14    0.03
   3  -2   6    0.12    0.03
   3  -2   6    0.19    0.06
   3  -2   6    0.13    0.04
   3  -2   6    0.11    0.05
   3  -2   6    0.12    0.03
  -4   2  -6   51.20    1.22
  -4   2  -6   50.35    1.21
  -4   2  -6   51.67    1.22
  -4   2  -6   51.47    1.22
  -4   2  -6   51.36    1.19
   4  -2   6   51.63    1.19
   4  -2   6   51.77    1.15
   4  -2   6   51.97    1.24
   4  -2   6   52.17    1.19
   4  -2   6   51.38    1.15
   4  -2   6   52.65    1.23
  -5   2  -6    0.65    0.09
  -5   2  -6    0.42    0.07
  -5   2  -6    0.58    0.07
   5  -2   6    0.57    0.06
   5  -2   6    0.47    0.07
   5  -2   6    0.69    0.08
   5  -2   6    0.61    0.05
  -6   2  -6    0.74    0.10
   6  -2   6    0.82    0.08
   6  -2   6    0.82    0.10
   6  -2   6    0.74    0.10
  -7   2  -6    0.85    0.12
   7  -2   6    1.01    0.10
   7  -2   6    1.33    0.13
  -8   2  -6   -0.09    0.06
   8  -2   6   -0.08    0.04
   8  -2   6    0.01    0.04
  -9   2  -6   -0.14    0.07
 -10   2  -6    1.01    0.16
   8   1  -6   -0.09    0.10
  -8  -1   6   -0.09    0.05
  -8  -1   6   -0.06    0.04
   7   1  -6    0.11    0.09
  -7  -1   6    0.02    0.05
  -7  -1   6    0.06    0.05
   6   1  -6    0.13    0.08
  -6  -1   6    0.22    0.05
  -6  -1   6    0.15    0.06
   5   1  -6    0.17    0.07
   5   1  -6    0.26    0.07
  -5  -1   6    0.21    0.07
  -5  -1   6    0.18    0.04
  -5  -1   6    0.25    0.06
   4   1  -6    4.85    0.20
   4   1  -6    5.83    0.30
   4   1  -6    4.93    0.20
   4   1  -6    4.89    0.23
  -4  -1   6    4.75    0.21
  -4  -1   6    4.70    0.18
  -4  -1   6    4.86    0.15
   3   1  -6    4.42    0.17
   3   1  -6    4.52    0.20
   3   1  -6    4.35    0.20
   3   1  -6    4.50    0.19
   3   1  -6    4.58    0.17
  -3  -1   6    4.57    0.13
  -3  -1   6    4.34    0.13
  -3  -1   6    4.19    0.16
  -3  -1   6    4.55    0.18
   2   1  -6    6.62    0.21
   2   1  -6    7.20    0.21
   2   1  -6    6.83    0.21
   2   1  -6    6.98    0.24
   2   1  -6    7.01    0.25
  -2  -1   6    6.84    0.23
  -2  -1   6    6.75    0.19
  -2  -1   6    6.95    0.21
  -2  -1   6    6.94    0.18
   1   1  -6    7.68    0.22
   1   1  -6    7.68    0.22
   1   1  -6    8.06    0.26
   1   1  -6    7.68    0.23
   1   1  -6    8.21    0.25
  -1  -1   6    8.06    0.20
  -1  -1   6    8.12    0.23
  -1  -1   6    7.93    0.29
  -1  -1   6    8.16    0.25
  -1  -1   6    7.93    0.22
   0   1  -6   17.31    0.44
   0   1  -6   16.19    0.40
   0   1  -6   16.60    0.43
   0   1  -6   15.86    0.40
   0   1  -6   16.23    0.40
   0   1  -6   16.25    0.43
   0  -1   6   15.52    0.40
   0  -1   6   15.31    0.42
   0  -1   6   16.43    0.38
   0  -1   6   17.47    0.42
   0  -1   6   15.85    0.47
  -1   1  -6   11.05    0.29
  -1   1  -6   10.88    0.30
  -1   1  -6   10.79    0.30
  -1   1  -6   11.20    0.28
  -1   1  -6   11.09    0.31
  -1   1  -6   10.97    0.29
   1  -1   6   11.12    0.30
   1  -1   6   11.36    0.32
   1  -1   6   10.79    0.31
   1  -1   6   11.58    0.27
   1  -1   6   10.95    0.28
   1  -1   6   11.16    0.34
  -2   1  -6   12.37    0.32
  -2   1  -6   12.15    0.33
  -2   1  -6   12.29    0.29
  -2   1  -6   11.56    0.31
  -2   1  -6   12.07    0.33
  -2   1  -6   11.76    0.31
   2  -1   6   12.78    0.33
   2  -1   6   12.19    0.37
   2  -1   6   12.31    0.31
   2  -1   6   12.03    0.34
   2  -1   6   11.95    0.30
   2  -1   6   12.01    0.34
   2  -1   6   12.08    0.33
  -3   1  -6   14.01    0.36
  -3   1  -6   13.26    0.36
  -3   1  -6   11.40    0.34
  -3   1  -6   13.77    0.38
  -3   1  -6   13.65    0.38
  -3   1  -6   13.80    0.36
   3  -1   6   14.10    0.36
   3  -1   6   13.99    0.35
   3  -1   6   13.71    0.38
   3  -1   6   13.72    0.41
   3  -1   6   14.55    0.37
   3  -1   6   13.88    0.39
  -4   1  -6    1.57    0.09
  -4   1  -6    1.54    0.10
  -4   1  -6    1.57    0.10
  -4   1  -6    1.70    0.07
   4  -1   6    1.62    0.11
   4  -1   6    1.68    0.12
   4  -1   6    1.53    0.09
  -5   1  -6    0.31    0.05
  -5   1  -6    0.24    0.06
  -5   1  -6    0.40    0.07
   5  -1   6    0.33    0.06
   5  -1   6    0.35    0.07
   5  -1   6    0.21    0.05
   5  -1   6    0.33    0.07
   5  -1   6    0.33    0.03
  -6   1  -6   -0.03    0.04
   6  -1   6   -0.02    0.04
   6  -1   6    0.07    0.04
   6  -1   6   -0.01    0.05
   6  -1   6    0.06    0.05
  -7   1  -6    9.65    0.34
   7  -1   6    9.52    0.32
   7  -1   6    9.37    0.34
  -8   1  -6   -0.05    0.06
   8  -1   6    0.05    0.06
  -9   1  -6    1.73    0.18
   9  -1   6    1.47    0.15
 -10   1  -6    0.65    0.12
  10  -1   6    0.66    0.11
   8   0  -6    0.24    0.12
   7   0  -6    0.45    0.11
   6   0  -6   13.18    0.43
  -6   0   6   13.39    0.38
  -6   0   6   13.14    0.46
   5   0  -6    0.18    0.07
  -5   0   6    0.20    0.06
  -5   0   6    0.18    0.07
  -5   0   6    0.17    0.06
   4   0  -6    4.52    0.19
   4   0  -6    4.29    0.21
   4   0  -6    4.33    0.19
   4   0  -6    4.32    0.20
  -4   0   6    4.35    0.21
  -4   0   6    4.10    0.18
  -4   0   6    4.39    0.17
   3   0  -6    1.21    0.09
   3   0  -6    1.13    0.09
   3   0  -6    1.03    0.08
   3   0  -6    1.13    0.10
  -3   0   6    1.08    0.08
  -3   0   6    1.15    0.08
  -3   0   6    1.05    0.10
   2   0  -6   59.47    1.35
   2   0  -6   58.42    1.34
   2   0  -6   58.52    1.39
   2   0  -6   58.36    1.37
  -2   0   6   59.83    1.34
  -2   0   6   59.25    1.39
  -2   0   6   59.59    1.36
   1   0  -6   35.17    0.85
   1   0  -6   34.98    0.82
   1   0  -6   36.25    0.86
   1   0  -6   36.74    0.83
  -1   0   6   35.00    0.90
  -1   0   6   34.39    0.86
  -1   0   6   35.51    0.84
  -1   0   6   34.79    0.82
   0   0  -6  159.66    3.47
   0   0  -6  159.30    3.47
   0   0  -6  154.49    3.51
   0   0  -6  159.97    3.49
   0   0   6  156.45    3.51
   0   0   6  159.92    3.48
   0   0   6  165.63    3.47
   0   0   6  155.49    3.53
  -1   0  -6    0.19    0.04
  -1   0  -6    0.20    0.03
  -1   0  -6    0.16    0.03
  -1   0  -6    0.20    0.03
   1   0   6    0.29    0.05
   1   0   6    0.24    0.05
   1   0   6    0.25    0.04
  -2   0  -6    5.12    0.16
  -2   0  -6    5.95    0.19
   2   0   6    4.93    0.16
   2   0   6    5.09    0.16
   2   0   6    6.13    0.20
   2   0   6    5.00    0.17
   2   0   6    4.98    0.20
   2   0   6    4.76    0.18
   2   0   6    4.78    0.18
  -3   0  -6    0.56    0.06
  -3   0  -6    0.53    0.05
  -3   0  -6    0.51    0.06
   3   0   6    0.49    0.07
   3   0   6    0.52    0.05
   3   0   6    0.53    0.04
   3   0   6    0.47    0.05
  -4   0  -6   57.23    1.31
  -4   0  -6   58.11    1.25
  -4   0  -6   57.69    1.30
   4   0   6   57.36    1.29
   4   0   6   57.04    1.31
   4   0   6   56.21    1.33
   4   0   6   55.66    1.33
   4   0   6   56.95    1.34
  -5   0  -6   10.47    0.31
  -5   0  -6   10.49    0.32
  -5   0  -6   10.29    0.31
  -5   0  -6   10.45    0.33
   5   0   6   10.26    0.33
   5   0   6   10.73    0.32
   5   0   6   10.67    0.32
   5   0   6   10.67    0.34
   5   0   6   10.33    0.30
  -6   0  -6   12.15    0.36
   6   0   6   11.99    0.36
   6   0   6   11.34    0.37
   6   0   6   11.07    0.37
  -7   0  -6    1.08    0.11
   7   0   6    0.96    0.11
   7   0   6    0.96    0.12
  -8   0  -6    0.40    0.08
   8   0   6    0.48    0.09
  -9   0  -6    0.20    0.08
   9   0   6    0.20    0.09
  10   0   6    0.43    0.11
   8  -1  -6    0.62    0.13
   7  -1  -6    1.21    0.15
  -7   1   6    1.20    0.12
   6  -1  -6    0.54    0.10
  -6   1   6    0.45    0.08
   5  -1  -6    7.50    0.28
  -5   1   6    7.20    0.28
   4  -1  -6    3.46    0.17
   4  -1  -6    3.24    0.18
  -4   1   6    3.36    0.17
  -4   1   6    3.85    0.20
   3  -1  -6    4.92    0.23
   3  -1  -6    4.72    0.18
   3  -1  -6    5.13    0.19
   3  -1  -6    4.87    0.20
   3  -1  -6    5.31    0.22
  -3   1   6    4.81    0.20
  -3   1   6    5.09    0.22
  -3   1   6    4.84    0.19
   2  -1  -6    0.44    0.06
   2  -1  -6    0.50    0.07
   2  -1  -6    0.62    0.08
   2  -1  -6    0.45    0.06
   2  -1  -6    0.43    0.06
  -2   1   6    0.58    0.08
  -2   1   6    0.64    0.07
  -2   1   6    0.57    0.05
  -2   1   6    0.58    0.08
   1  -1  -6   31.64    0.78
   1  -1  -6   30.97    0.74
   1  -1  -6   31.67    0.74
   1  -1  -6   31.44    0.79
   1  -1  -6   31.28    0.76
  -1   1   6   30.79    0.74
  -1   1   6   32.09    0.79
  -1   1   6   31.68    0.77
  -1   1   6   31.69    0.76
  -1   1   6   31.04    0.78
   0  -1  -6   92.35    2.03
   0  -1  -6   90.28    2.06
   0  -1  -6   92.10    2.03
   0  -1  -6   90.26    2.18
   0  -1  -6   91.35    2.07
   0   1   6   93.56    2.08
   0   1   6   92.83    2.04
   0   1   6   86.87    2.08
   0   1   6   93.93    2.03
   0   1   6   94.57    2.09
  -1  -1  -6   18.63    0.47
  -1  -1  -6   19.52    0.48
  -1  -1  -6   19.07    0.47
  -1  -1  -6   19.51    0.50
   1   1   6   19.07    0.51
   1   1   6   19.45    0.48
   1   1   6   19.24    0.50
   1   1   6   19.23    0.47
   1   1   6   19.73    0.52
  -2  -1  -6   25.37    0.60
  -2  -1  -6   24.60    0.57
   2   1   6   24.04    0.57
   2   1   6   23.38    0.58
   2   1   6   22.90    0.59
   2   1   6   24.54    0.62
  -3  -1  -6    4.27    0.15
   3   1   6    4.56    0.16
   3   1   6    4.14    0.16
   3   1   6    4.41    0.14
   3   1   6    4.41    0.18
   3   1   6    4.26    0.16
  -4  -1  -6   13.56    0.35
   4   1   6   13.51    0.34
   4   1   6   12.30    0.36
   4   1   6   10.89    0.36
   4   1   6   13.25    0.36
   4   1   6   13.12    0.38
  -5  -1  -6    1.59    0.10
   5   1   6    1.55    0.09
   5   1   6    1.63    0.11
   5   1   6    1.69    0.11
   5   1   6    1.54    0.11
   5   1   6    1.48    0.11
  -6  -1  -6    0.03    0.04
   6   1   6   -0.01    0.05
   6   1   6    0.04    0.04
   6   1   6   -0.01    0.04
   6   1   6   -0.02    0.05
   6   1   6    0.02    0.03
  -7  -1  -6    2.23    0.13
   7   1   6    2.22    0.15
   7   1   6    2.22    0.15
  -8  -1  -6   -0.07    0.04
   8   1   6   -0.04    0.05
   8   1   6    0.02    0.06
   8   1   6   -0.03    0.06
   9   1   6    0.15    0.09
   9   1   6   -0.01    0.07
  10   1   6    0.44    0.12
   8  -2  -6    0.68    0.12
  -8   2   6    0.65    0.12
   7  -2  -6    0.15    0.08
  -7   2   6    0.11    0.08
   6  -2  -6    0.06    0.07
  -6   2   6   -0.07    0.06
   5  -2  -6    3.03    0.18
   5  -2  -6    3.29    0.18
  -5   2   6    3.24    0.19
   4  -2  -6   24.26    0.61
   4  -2  -6   23.87    0.78
   4  -2  -6   22.83    0.65
  -4   2   6   23.47    0.64
   3  -2  -6   10.35    0.34
   3  -2  -6   10.49    0.31
   3  -2  -6   10.99    0.38
  -3   2   6   10.82    0.38
  -3   2   6   10.64    0.32
  -3   2   6   10.49    0.36
  -3   2   6   10.66    0.34
   2  -2  -6    4.00    0.17
   2  -2  -6    4.26    0.15
  -2   2   6    3.86    0.18
  -2   2   6    4.05    0.19
  -2   2   6    4.03    0.17
  -2   2   6    4.13    0.16
   1  -2  -6    9.07    0.28
   1  -2  -6    9.09    0.25
   1  -2  -6    9.04    0.30
  -1   2   6    8.74    0.30
  -1   2   6    9.04    0.28
  -1   2   6    9.02    0.26
  -1   2   6    8.80    0.28
   0  -2  -6  102.56    2.26
   0  -2  -6  102.07    2.24
   0   2   6  101.76    2.26
   0   2   6   99.53    2.27
   0   2   6  102.81    2.29
   0   2   6  103.05    2.30
   0   2   6  101.39    2.30
   0   2   6  103.09    2.28
  -1  -2  -6   20.94    0.48
   1   2   6   20.40    0.49
   1   2   6   20.29    0.51
   1   2   6   19.60    0.50
   1   2   6   20.25    0.53
   1   2   6   20.39    0.52
   1   2   6   20.65    0.53
  -2  -2  -6   99.99    2.15
  -2  -2  -6   99.93    2.17
   2   2   6   96.66    2.18
   2   2   6   98.46    2.20
   2   2   6   98.43    2.20
   2   2   6   93.34    2.18
   2   2   6  100.62    2.17
   2   2   6   99.60    2.21
   2   2   6   99.84    2.19
  -3  -2  -6  280.35    6.04
  -3  -2  -6  273.34    6.03
   3   2   6  266.38    5.98
   3   2   6  281.19    6.02
   3   2   6  279.30    6.01
   3   2   6  276.09    6.03
  -4  -2  -6   61.22    1.35
   4   2   6   58.21    1.40
   4   2   6   62.13    1.37
   4   2   6   62.40    1.41
   4   2   6   61.13    1.39
   4   2   6   59.03    1.38
   4   2   6   60.23    1.39
  -5  -2  -6    3.60    0.13
  -5  -2  -6    3.54    0.11
   5   2   6    3.66    0.17
   5   2   6    3.72    0.17
   5   2   6    3.33    0.16
   5   2   6    3.45    0.16
   5   2   6    3.57    0.11
   5   2   6    3.65    0.15
   5   2   6    3.54    0.15
  -6  -2  -6    0.86    0.06
   6   2   6    1.02    0.10
   6   2   6    0.83    0.10
   6   2   6    1.06    0.11
   6   2   6    0.88    0.08
  -7  -2  -6    0.08    0.03
   7   2   6    0.10    0.06
   7   2   6    0.18    0.06
   8   2   6    0.17    0.07
   8   2   6    0.25    0.08
   9   2   6    0.23    0.09
  10   2   6   -0.03    0.09
  10   2   6    0.24    0.11
  -8   3   6    0.12    0.10
  -7   3   6   -0.10    0.07
   6  -3  -6    0.97    0.10
   6  -3  -6    0.88    0.13
  -6   3   6    0.54    0.11
   5  -3  -6    3.67    0.21
   5  -3  -6    4.17    0.18
  -5   3   6    3.97    0.22
   4  -3  -6   37.46    0.96
   4  -3  -6   37.06    1.01
   4  -3  -6   38.59    0.89
  -4   3   6   36.94    0.96
   3  -3  -6    0.46    0.06
   3  -3  -6    0.56    0.09
   3  -3  -6    0.46    0.08
  -3   3   6    0.43    0.08
  -3   3   6    0.53    0.07
  -3   3   6    0.54    0.09
   2  -3  -6    2.22    0.10
   2  -3  -6    2.23    0.12
   2  -3  -6    2.54    0.14
  -2   3   6    2.27    0.12
  -2   3   6    2.12    0.14
  -2   3   6    2.08    0.13
  -2   3   6    2.18    0.14
   1  -3  -6   -0.01    0.02
   1  -3  -6    0.12    0.03
  -1   3   6    0.01    0.04
  -1   3   6    0.01    0.02
  -1   3   6    0.00    0.03
  -1   3   6    0.03    0.03
  -1   3   6    0.01    0.02
   0  -3  -6   16.09    0.36
   0   3   6   15.54    0.44
   0   3   6   15.92    0.42
   0   3   6   16.13    0.41
   0   3   6   15.90    0.41
   0   3   6   15.50    0.45
   1   3   6   34.92    0.84
   1   3   6   34.81    0.80
   1   3   6   34.10    0.83
   1   3   6   35.25    0.81
   1   3   6   33.28    0.83
   1   3   6   33.90    0.79
  -2  -3  -6  116.59    2.59
   2   3   6  117.91    2.61
   2   3   6  118.47    2.58
   2   3   6  121.09    2.59
   2   3   6  113.65    2.61
   2   3   6  117.83    2.57
   2   3   6  116.69    2.62
  -3  -3  -6   45.39    1.02
   3   3   6   44.79    1.03
   3   3   6   43.29    1.02
   3   3   6   43.85    1.05
   3   3   6   45.55    1.06
   3   3   6   45.47    1.03
   3   3   6   43.55    1.05
   3   3   6   45.27    1.02
   4   3   6   27.23    0.68
   4   3   6   26.78    0.66
   4   3   6   26.22    0.65
   4   3   6   27.03    0.68
   4   3   6   27.81    0.65
  -5  -3  -6   19.98    0.50
   5   3   6   20.10    0.51
   5   3   6   19.89    0.54
   5   3   6   19.55    0.55
   5   3   6   19.79    0.49
   5   3   6   19.98    0.52
   5   3   6   19.96    0.54
   6   3   6   43.52    1.05
   6   3   6   42.45    1.06
   6   3   6   42.79    1.03
   6   3   6   44.22    1.08
   7   3   6   -0.07    0.05
   7   3   6    0.05    0.04
   7   3   6   -0.05    0.06
   8   3   6    0.63    0.10
   8   3   6    0.57    0.11
   9   3   6    0.57    0.11
  10   3   6    0.64    0.14
   7  -4  -6    2.47    0.21
  -7   4   6    2.57    0.25
   6  -4  -6    0.35    0.09
  -6   4   6    0.49    0.12
   5  -4  -6    2.03    0.16
   5  -4  -6    1.80    0.16
  -5   4   6    1.62    0.16
   4  -4  -6   14.55    0.43
   4  -4  -6   13.33    0.47
  -4   4   6   14.24    0.46
   3  -4  -6    0.75    0.11
   3  -4  -6    0.45    0.07
  -3   4   6    0.43    0.07
  -3   4   6    0.53    0.09
  -3   4   6    0.72    0.11
   2  -4  -6   10.65    0.31
   2  -4  -6   10.74    0.34
  -2   4   6   10.93    0.35
  -2   4   6   11.03    0.33
  -2   4   6   11.09    0.38
  -1   4   6   12.88    0.40
  -1   4   6   13.21    0.37
  -1   4   6   12.89    0.41
  -1   4   6   13.05    0.37
  -1   4   6   13.31    0.38
   0   4   6    7.28    0.26
   0   4   6    7.22    0.26
   0   4   6    7.42    0.23
   0   4   6    7.50    0.22
   0   4   6    7.03    0.22
  -1  -4  -6    0.03    0.04
   1   4   6    0.01    0.02
   1   4   6    0.01    0.03
   1   4   6    0.01    0.03
   1   4   6    0.15    0.05
   1   4   6    0.12    0.04
   1   4   6    0.02    0.02
  -2  -4  -6    1.54    0.10
   2   4   6    1.90    0.10
   2   4   6    1.93    0.11
   2   4   6    1.97    0.10
   2   4   6    1.82    0.09
   2   4   6    1.88    0.09
   2   4   6    1.85    0.08
  -3  -4  -6    6.07    0.21
   3   4   6    6.37    0.19
   3   4   6    6.33    0.22
   3   4   6    5.91    0.21
   3   4   6    6.38    0.20
   3   4   6    6.11    0.18
   3   4   6    6.06    0.21
  -4  -4  -6    6.84    0.22
   4   4   6    7.18    0.24
   4   4   6    6.96    0.22
   4   4   6    7.10    0.21
   4   4   6    7.13    0.24
   4   4   6    7.05    0.22
   4   4   6    7.11    0.25
  -5  -4  -6   -0.03    0.03
   5   4   6   -0.04    0.02
   5   4   6    0.01    0.03
   5   4   6    0.00    0.03
   5   4   6    0.05    0.03
   5   4   6   -0.03    0.03
   5   4   6    0.00    0.04
  -6  -4  -6    0.00    0.04
   6   4   6   -0.05    0.03
   6   4   6    0.01    0.05
   6   4   6   -0.09    0.03
   7   4   6    0.36    0.09
   7   4   6    0.29    0.08
   7   4   6    0.23    0.06
   7   4   6    0.36    0.08
   8   4   6    0.10    0.08
   8   4   6    0.19    0.07
   9   4   6    0.01    0.08
  10   4   6    0.18    0.11
   7  -5  -6    0.00    0.07
   7  -5  -6   -0.10    0.07
  -7   5   6   -0.03    0.10
   6  -5  -6    0.27    0.09
   6  -5  -6    0.19    0.07
  -6   5   6    0.42    0.12
   5  -5  -6    0.07    0.06
   5  -5  -6    0.18    0.06
  -5   5   6    0.34    0.10
   4  -5  -6    0.83    0.11
   4  -5  -6    0.95    0.09
  -4   5   6    0.72    0.11
   3  -5  -6    0.20    0.04
  -3   5   6    0.28    0.08
  -3   5   6    0.20    0.07
  -3   5   6    0.26    0.06
  -2   5   6   17.53    0.54
  -2   5   6   17.15    0.48
  -2   5   6   17.20    0.50
  -1   5   6    0.25    0.06
  -1   5   6    0.22    0.05
  -1   5   6    0.26    0.06
  -1   5   6    0.19    0.06
  -1   5   6    0.22    0.05
   0  -5  -6   21.17    0.60
   0   5   6   22.09    0.55
   0   5   6   22.50    0.61
   0   5   6   21.79    0.55
   0   5   6   21.81    0.54
   0   5   6   21.75    0.59
  -1  -5  -6    4.08    0.19
   1   5   6    4.06    0.18
   1   5   6    4.12    0.15
   1   5   6    3.98    0.14
   1   5   6    4.03    0.15
   1   5   6    4.13    0.18
  -2  -5  -6    0.16    0.05
   2   5   6    0.12    0.03
   2   5   6    0.14    0.04
   2   5   6    0.12    0.03
   2   5   6    0.15    0.04
   2   5   6    0.22    0.04
   2   5   6    0.21    0.05
   2   5   6    0.16    0.04
  -3  -5  -6    1.48    0.11
   3   5   6    1.44    0.10
   3   5   6    1.53    0.10
   3   5   6    1.49    0.08
   3   5   6    1.43    0.08
   3   5   6    1.53    0.08
   3   5   6    1.45    0.09
  -4  -5  -6    0.89    0.09
  -4  -5  -6    1.07    0.11
   4   5   6    0.87    0.08
   4   5   6    0.90    0.08
   4   5   6    0.97    0.08
   4   5   6    1.00    0.07
   4   5   6    1.17    0.09
   4   5   6    0.79    0.07
  -5  -5  -6    0.92    0.10
   5   5   6    0.93    0.08
   5   5   6    1.15    0.09
   5   5   6    1.11    0.10
   5   5   6    1.30    0.10
   5   5   6    0.93    0.10
  -6  -5  -6    0.38    0.07
   6   5   6    0.38    0.07
   6   5   6    0.43    0.08
   6   5   6    0.33    0.06
   7   5   6    0.17    0.07
   7   5   6    0.18    0.07
   7   5   6    0.17    0.05
   7   5   6    0.15    0.06
   8   5   6    0.03    0.07
   8   5   6    0.11    0.06
   8   5   6    0.07    0.07
   9   5   6    0.14    0.09
  10   5   6    0.04    0.10
  -6   6   6    0.40    0.13
  -5   6   6    0.38    0.11
  -4   6   6    0.18    0.07
  -3   6   6    1.70    0.15
  -3   6   6    1.48    0.12
   2  -6  -6    0.10    0.08
  -2   6   6    0.04    0.04
  -2   6   6    0.11    0.05
  -2   6   6    0.00    0.04
   1  -6  -6   -0.02    0.08
  -1   6   6    0.10    0.06
  -1   6   6    0.02    0.04
  -1   6   6   -0.03    0.03
  -1   6   6    0.05    0.04
   0  -6  -6    2.23    0.17
   0   6   6    2.42    0.15
   0   6   6    2.42    0.12
   0   6   6    2.27    0.15
   0   6   6    2.36    0.13
   0   6   6    2.56    0.12
  -1  -6  -6    2.17    0.16
   1   6   6    2.28    0.13
   1   6   6    2.41    0.11
   1   6   6    2.13    0.10
   1   6   6    2.53    0.11
   1   6   6    2.09    0.13
  -2  -6  -6    0.00    0.05
   2   6   6    0.09    0.03
   2   6   6   -0.06    0.03
   2   6   6    0.05    0.03
   2   6   6    0.05    0.03
   2   6   6    0.05    0.03
   2   6   6    0.05    0.04
  -3  -6  -6    3.38    0.17
   3   6   6    3.31    0.16
   3   6   6    3.39    0.15
   3   6   6    3.29    0.12
   3   6   6    3.37    0.10
   3   6   6    3.25    0.13
   3   6   6    3.39    0.13
  -4  -6  -6    0.44    0.08
  -4  -6  -6    0.43    0.09
   4   6   6    0.60    0.06
   4   6   6    0.60    0.08
   4   6   6    0.56    0.06
   4   6   6    0.47    0.06
   4   6   6    0.51    0.06
   4   6   6    0.40    0.07
  -5  -6  -6    0.18    0.07
   5   6   6    0.10    0.04
   5   6   6    0.07    0.05
   5   6   6    0.04    0.03
   5   6   6    0.07    0.04
   5   6   6    0.18    0.05
   5   6   6    0.16    0.05
  -6  -6  -6    0.17    0.07
   6   6   6    0.20    0.07
   6   6   6    0.17    0.06
   6   6   6    0.22    0.06
   7   6   6    1.30    0.13
   7   6   6    1.42    0.14
   7   6   6    1.42    0.12
   8   6   6    0.54    0.09
   8   6   6    0.55    0.11
   9   6   6    0.30    0.11
  -5   7   6    0.30    0.10
   4  -7  -6    1.26    0.19
  -4   7   6    0.90    0.13
   3  -7  -6    1.17    0.17
  -3   7   6    1.57    0.13
  -3   7   6    1.46    0.14
   2  -7  -6    1.83    0.19
  -2   7   6    1.81    0.16
  -2   7   6    1.95    0.14
  -2   7   6    2.03    0.14
   1  -7  -6    0.33    0.10
  -1   7   6    0.30    0.06
  -1   7   6    0.20    0.05
  -1   7   6    0.19    0.07
  -1   7   6    0.21    0.07
   0  -7  -6   18.36    0.57
   0   7   6   18.85    0.56
   0   7   6   17.79    0.54
   0   7   6   18.13    0.49
   0   7   6   18.07    0.48
   0   7   6   19.10    0.50
  -1  -7  -6   -0.08    0.06
   1   7   6   -0.03    0.03
   1   7   6   -0.04    0.03
   1   7   6    0.04    0.04
   1   7   6    0.01    0.03
  -2  -7  -6    0.03    0.06
   2   7   6    0.07    0.04
   2   7   6    0.04    0.03
   2   7   6    0.08    0.04
   2   7   6    0.07    0.03
  -3  -7  -6    0.30    0.11
  -3  -7  -6    0.41    0.09
   3   7   6    0.35    0.05
   3   7   6    0.42    0.06
   3   7   6    0.43    0.07
   3   7   6    0.32    0.05
  -4  -7  -6    0.01    0.07
  -4  -7  -6   -0.06    0.05
   4   7   6   -0.01    0.03
   4   7   6   -0.04    0.03
   4   7   6    0.02    0.04
   4   7   6    0.01    0.04
  -5  -7  -6    0.02    0.07
   5   7   6    0.03    0.04
   5   7   6    0.04    0.04
   5   7   6    0.01    0.03
   5   7   6    0.04    0.05
  -6  -7  -6    0.10    0.07
   6   7   6    0.14    0.06
   6   7   6    0.17    0.06
   6   7   6    0.25    0.06
   7   7   6    2.03    0.16
   7   7   6    2.22    0.15
   7   7   6    2.33    0.15
   8   7   6    0.31    0.08
   8   7   6    0.25    0.09
   9   7   6    0.24    0.10
  -4   8   6    0.23    0.09
  -3   8   6    0.78    0.12
  -3   8   6    0.75    0.11
   2  -8  -6    8.60    0.39
  -2   8   6    8.14    0.32
  -2   8   6    8.33    0.31
  -2   8   6    8.64    0.38
   1  -8  -6    2.02    0.19
  -1   8   6    1.44    0.14
  -1   8   6    1.67    0.12
  -1   8   6    1.76    0.16
   0  -8  -6    2.29    0.20
   0   8   6    2.43    0.13
   0   8   6    2.35    0.13
   0   8   6    2.32    0.17
   0   8   6    2.31    0.16
  -1  -8  -6    4.25    0.24
   1   8   6    4.36    0.21
   1   8   6    4.46    0.17
   1   8   6    4.26    0.21
   1   8   6    4.33    0.16
  -2  -8  -6    2.02    0.20
  -2  -8  -6    2.06    0.17
   2   8   6    2.12    0.10
   2   8   6    2.50    0.15
   2   8   6    2.36    0.15
   2   8   6    2.51    0.11
  -3  -8  -6    0.10    0.08
  -3  -8  -6    0.08    0.09
   3   8   6    0.15    0.05
   3   8   6    0.07    0.05
   3   8   6    0.12    0.04
   3   8   6    0.08    0.04
  -4  -8  -6    0.12    0.08
  -4  -8  -6   -0.03    0.08
   4   8   6   -0.06    0.04
   4   8   6    0.04    0.05
   4   8   6   -0.01    0.04
   4   8   6   -0.06    0.03
  -5  -8  -6   12.22    0.46
   5   8   6   11.24    0.37
   5   8   6   11.41    0.33
   5   8   6   11.27    0.33
   5   8   6   11.39    0.37
  -6  -8  -6    3.30    0.22
   6   8   6    3.50    0.17
   6   8   6    3.45    0.19
   6   8   6    3.25    0.21
   7   8   6    0.09    0.06
   7   8   6    0.13    0.06
   8   8   6    0.09    0.06
  -3   9   6    0.69    0.12
  -3   9   6    0.75    0.13
  -2   9   6    1.00    0.12
  -2   9   6    1.13    0.21
   1  -9  -6    1.90    0.20
  -1   9   6    1.63    0.14
  -1   9   6    1.70    0.17
   0  -9  -6    1.07    0.16
   0   9   6    0.85    0.09
   0   9   6    0.76    0.12
   0   9   6    0.73    0.11
  -1  -9  -6    0.07    0.08
  -1  -9  -6   -0.02    0.10
   1   9   6    0.02    0.05
   1   9   6   -0.06    0.04
   1   9   6    0.05    0.06
   1   9   6    0.04    0.04
  -2  -9  -6    0.45    0.14
  -2  -9  -6    0.19    0.10
   2   9   6    0.27    0.05
   2   9   6    0.18    0.07
   2   9   6    0.16    0.05
   2   9   6    0.21    0.07
  -3  -9  -6    1.27    0.19
  -3  -9  -6    1.44    0.17
   3   9   6    1.39    0.12
   3   9   6    1.22    0.09
   3   9   6    1.26    0.12
   3   9   6    1.30    0.09
  -4  -9  -6    2.90    0.21
  -4  -9  -6    2.52    0.25
   4   9   6    2.70    0.13
   4   9   6    2.72    0.17
   4   9   6    2.99    0.13
   4   9   6    2.78    0.16
  -5  -9  -6    0.51    0.14
   5   9   6    0.44    0.08
   5   9   6    0.49    0.09
   5   9   6    0.41    0.07
   5   9   6    0.56    0.07
  -6  -9  -6    0.34    0.12
   6   9   6    0.32    0.07
   6   9   6    0.28    0.08
   7   9   6    0.04    0.06
   7   9   6    0.02    0.06
   8   9   6    0.11    0.07
   2 -10  -6    0.02    0.15
  -2  10   6    0.06    0.07
   1 -10  -6    0.49    0.19
  -1  10   6    0.21    0.07
  -1  10   6    0.19    0.08
   0 -10  -6   -0.03    0.10
   0  10   6    0.00    0.06
   0  10   6   -0.01    0.04
  -1 -10  -6    0.31    0.14
   1  10   6    0.51    0.07
   1  10   6    0.39    0.09
   1  10   6    0.44    0.10
  -2 -10  -6    0.06    0.11
  -2 -10  -6    0.04    0.10
   2  10   6    0.02    0.04
   2  10   6    0.02    0.05
   2  10   6   -0.05    0.04
   2  10   6    0.09    0.06
  -3 -10  -6    0.37    0.12
  -3 -10  -6    0.45    0.15
   3  10   6    0.46    0.09
   3  10   6    0.34    0.08
   3  10   6    0.33    0.06
   3  10   6    0.37    0.07
  -4 -10  -6    0.61    0.14
  -4 -10  -6    0.57    0.16
   4  10   6    0.67    0.08
   4  10   6    0.71    0.10
   4  10   6    0.56    0.10
   4  10   6    0.57    0.07
  -5 -10  -6    0.37    0.13
   5  10   6    0.65    0.10
   5  10   6    0.54    0.08
   5  10   6    0.62    0.08
   5  10   6    0.51    0.10
  -6 -10  -6    0.14    0.11
   6  10   6    0.06    0.06
   6  10   6    0.14    0.06
   7  10   6    0.64    0.10
   7  10   6    0.47    0.10
   0 -11  -6    0.31    0.18
   0  11   6    0.37    0.10
   0  11   6    0.55    0.09
  -1 -11  -6   -0.13    0.11
   1  11   6    0.20    0.08
   1  11   6    0.00    0.05
  -2 -11  -6    0.49    0.16
   2  11   6    0.50    0.11
   2  11   6    0.56    0.11
   2  11   6    0.76    0.09
  -3 -11  -6    0.24    0.14
   3  11   6    0.00    0.05
   3  11   6    0.17    0.05
   3  11   6    0.11    0.07
   3  11   6    0.20    0.08
  -4 -11  -6    0.77    0.19
   4  11   6    0.66    0.09
   4  11   6    0.69    0.08
   4  11   6    0.68    0.11
   4  11   6    0.74    0.11
  -5 -11  -6    0.08    0.12
   5  11   6    0.15    0.06
   5  11   6    0.13    0.07
   5  11   6    0.18    0.06
   0  11  -7    0.12    0.05
   0  11  -7   -0.07    0.04
  -1  11  -7    0.79    0.10
  -1  11  -7    0.80    0.11
   4  10  -7    0.19    0.07
   4  10  -7    0.37    0.08
   3  10  -7    0.78    0.09
   0  10  -7    0.96    0.10
   0  10  -7    0.97    0.10
  -1  10  -7    0.31    0.07
  -1  10  -7    0.29    0.06
  -2  10  -7    3.29    0.15
  -2  10  -7    3.32    0.13
  -2  10  -7    3.24    0.18
  -2  10  -7    3.29    0.20
  -3  10  -7    0.22    0.07
  -3  10  -7    0.34    0.10
   5   9  -7    4.17    0.23
   5   9  -7    3.72    0.17
   5   9  -7    3.41    0.22
   5   9  -7    3.55    0.15
   4   9  -7    0.09    0.06
   4   9  -7    0.07    0.05
   3   9  -7    2.17    0.12
   3   9  -7    2.11    0.13
   0   9  -7    0.31    0.05
   0   9  -7    0.25    0.05
  -1   9  -7    3.22    0.15
  -1   9  -7    3.08    0.15
  -2   9  -7    0.07    0.03
  -2   9  -7    0.18    0.07
  -2   9  -7    0.09    0.05
  -3   9  -7    0.13    0.06
  -3   9  -7    0.19    0.06
  -3   9  -7    0.14    0.07
  -4   9  -7    0.75    0.10
  -4   9  -7    0.98    0.15
  -5   9  -7    2.57    0.19
   6   8  -7    4.47    0.23
   6   8  -7    4.17    0.27
   5   8  -7    0.13    0.07
   5   8  -7    0.17    0.05
   5   8  -7    0.18    0.08
   5   8  -7    0.18    0.05
   4   8  -7    0.94    0.11
   4   8  -7    0.87    0.11
   3   8  -7    2.86    0.15
   3   8  -7    2.91    0.14
   2   8  -7    2.16    0.11
   2   8  -7    2.25    0.10
   1   8  -7    3.98    0.13
  -1  -8   7    4.46    0.28
   0   8  -7    4.86    0.18
   0   8  -7    4.94    0.17
   0  -8   7    4.89    0.26
  -1   8  -7    0.08    0.04
  -1   8  -7    0.12    0.04
   1  -8   7    0.05    0.06
  -2   8  -7    0.51    0.08
  -2   8  -7    0.70    0.08
   2  -8   7    0.49    0.11
  -3   8  -7    0.13    0.03
  -3   8  -7    0.14    0.06
  -3   8  -7    0.08    0.04
  -3   8  -7    0.06    0.05
   3  -8   7    0.09    0.08
  -4   8  -7   -0.05    0.05
  -4   8  -7    0.06    0.05
   4  -8   7   -0.04    0.07
   4  -8   7   -0.09    0.06
  -5   8  -7    0.04    0.05
  -6   8  -7    3.06    0.23
   7   7  -7    1.99    0.19
   6   7  -7    0.22    0.08
   6   7  -7    0.17    0.09
   5   7  -7    0.08    0.06
   5   7  -7   -0.03    0.03
   5   7  -7    0.04    0.06
   5   7  -7   -0.05    0.04
   4   7  -7    0.01    0.05
   4   7  -7    0.02    0.03
   4   7  -7    0.08    0.03
   4   7  -7    0.04    0.05
   3   7  -7    4.80    0.19
   3   7  -7    4.39    0.18
   2   7  -7    6.97    0.21
   2   7  -7    6.93    0.23
   1   7  -7    0.02    0.03
   1   7  -7    0.01    0.02
  -1  -7   7    0.01    0.06
   0   7  -7    2.89    0.12
   0   7  -7    2.71    0.12
   0  -7   7    2.82    0.19
  -1   7  -7    2.65    0.13
  -1   7  -7    2.56    0.12
   1  -7   7    2.87    0.19
  -2   7  -7    3.71    0.12
  -2   7  -7    3.67    0.16
  -2   7  -7    3.59    0.17
  -2   7  -7    3.62    0.12
   2  -7   7    3.70    0.23
  -3   7  -7    0.40    0.05
  -3   7  -7    0.42    0.07
  -3   7  -7    0.46    0.08
  -3   7  -7    0.29    0.05
   3  -7   7    0.37    0.10
  -4   7  -7    0.36    0.07
  -4   7  -7    0.25    0.08
   4  -7   7    0.37    0.11
   4  -7   7    0.38    0.09
  -5   7  -7    0.21    0.07
  -5   7  -7    0.26    0.07
  -5   7  -7    0.36    0.10
   5  -7   7    0.07    0.10
  -6   7  -7    1.05    0.15
   6  -7   7    1.01    0.18
  -7   7  -7    0.06    0.10
   7  -7   7    0.15    0.11
   7   6  -7    0.27    0.08
   7   6  -7    0.28    0.10
   6   6  -7   -0.09    0.05
   6   6  -7   -0.10    0.06
   5   6  -7    0.00    0.06
   5   6  -7    0.07    0.05
   5   6  -7    0.14    0.05
   4   6  -7    0.30    0.05
   4   6  -7    0.38    0.08
   4   6  -7    0.32    0.05
   4   6  -7    0.33    0.07
   3   6  -7    0.63    0.08
   3   6  -7    0.66    0.09
   2   6  -7    0.87    0.08
   2   6  -7    0.84    0.07
   1   6  -7    0.91    0.08
   1   6  -7    0.89    0.06
  -1  -6   7    0.91    0.13
   0   6  -7    0.42    0.05
   0   6  -7    0.38    0.05
   0  -6   7    0.25    0.09
  -1   6  -7    0.26    0.05
  -1   6  -7    0.29    0.05
   1  -6   7    0.28    0.09
  -2   6  -7    2.12    0.12
  -2   6  -7    2.20    0.09
  -2   6  -7    2.20    0.09
  -2   6  -7    2.20    0.12
   2  -6   7    2.01    0.17
  -3   6  -7    0.37    0.05
  -3   6  -7    0.28    0.06
  -3   6  -7    0.29    0.05
  -3   6  -7    0.29    0.06
   3  -6   7    0.14    0.08
  -4   6  -7    2.58    0.17
  -4   6  -7    2.40    0.16
  -4   6  -7    2.49    0.15
  -4   6  -7    2.52    0.14
   4  -6   7    2.53    0.15
   4  -6   7    2.56    0.19
  -5   6  -7   -0.02    0.04
  -5   6  -7    0.14    0.06
  -5   6  -7    0.05    0.06
   5  -6   7   -0.01    0.07
  -6   6  -7   -0.02    0.04
  -6   6  -7    0.00    0.07
   6  -6   7    0.06    0.10
  -7   6  -7    0.49    0.12
   7  -6   7    0.24    0.12
  -8   6  -7    0.68    0.16
   8   5  -7    0.05    0.10
   7   5  -7    0.06    0.07
   7   5  -7    0.17    0.08
   6   5  -7    0.06    0.06
   6   5  -7    0.04    0.06
   6   5  -7    0.08    0.06
   5   5  -7    0.16    0.05
   5   5  -7    0.24    0.06
   5   5  -7    0.08    0.06
   4   5  -7    0.09    0.03
   4   5  -7    0.02    0.04
   4   5  -7    0.01    0.05
   4   5  -7   -0.04    0.03
   3   5  -7    0.94    0.07
   3   5  -7    0.99    0.11
   3   5  -7    1.05    0.10
   3   5  -7    0.93    0.07
   2   5  -7    0.79    0.08
   2   5  -7    0.60    0.07
   1   5  -7   53.65    1.23
   1   5  -7   52.88    1.21
  -1  -5   7   53.27    1.34
   0   5  -7    0.82    0.07
   0   5  -7    0.88    0.06
   0  -5   7    0.78    0.12
  -1   5  -7   56.80    1.29
  -1   5  -7   56.58    1.30
   1  -5   7   56.42    1.40
  -2   5  -7   28.05    0.65
  -2   5  -7   28.55    0.65
  -2   5  -7   27.72    0.65
  -2   5  -7   28.21    0.70
  -2   5  -7   28.03    0.69
   2  -5   7   27.23    0.78
  -3   5  -7    3.47    0.16
  -3   5  -7    3.21    0.13
  -3   5  -7    3.39    0.14
  -3   5  -7    3.43    0.16
  -3   5  -7    3.25    0.14
   3  -5   7    2.96    0.20
  -4   5  -7   14.91    0.45
  -4   5  -7   14.58    0.45
  -4   5  -7   15.03    0.44
  -4   5  -7   14.84    0.42
   4  -5   7   15.05    0.42
   4  -5   7   15.11    0.51
  -5   5  -7    1.22    0.13
  -5   5  -7    1.30    0.13
  -5   5  -7    1.23    0.11
   5  -5   7    1.13    0.15
  -6   5  -7    2.76    0.20
  -6   5  -7    2.69    0.17
   6  -5   7    2.62    0.12
  -7   5  -7    0.11    0.09
   7  -5   7    0.09    0.05
  -8   5  -7    0.15    0.10
   8  -5   7    0.00    0.05
   8   4  -7   -0.08    0.11
   7   4  -7    0.95    0.13
   6   4  -7    0.00    0.05
   6   4  -7    0.00    0.05
   5   4  -7    3.10    0.17
   5   4  -7    3.11    0.20
   5   4  -7    3.05    0.16
   4   4  -7    1.50    0.10
   4   4  -7    1.51    0.13
   4   4  -7    1.59    0.14
   4   4  -7    1.26    0.09
   4   4  -7    1.50    0.11
   3   4  -7   36.48    0.85
   3   4  -7   35.95    0.85
   3   4  -7   36.08    0.85
   3   4  -7   35.40    0.91
   3   4  -7   36.81    0.91
   2   4  -7    2.82    0.14
   2   4  -7    2.91    0.10
   2   4  -7    2.84    0.11
   2   4  -7    3.10    0.14
   2   4  -7    2.83    0.11
   1   4  -7    5.01    0.13
   1   4  -7    5.04    0.17
   1   4  -7    5.06    0.19
  -1  -4   7    5.08    0.25
   0   4  -7    2.75    0.12
   0   4  -7    2.61    0.11
   0  -4   7    2.49    0.16
  -1   4  -7    9.49    0.27
  -1   4  -7    9.33    0.24
  -1   4  -7    8.99    0.23
  -1   4  -7    9.38    0.28
  -1   4  -7    9.45    0.23
   1  -4   7    9.45    0.35
  -2   4  -7   12.64    0.35
  -2   4  -7   12.72    0.35
  -2   4  -7   12.42    0.32
  -2   4  -7   12.50    0.32
  -2   4  -7   12.64    0.35
  -2   4  -7   12.16    0.33
   2  -4   7   12.19    0.42
  -3   4  -7    6.97    0.21
  -3   4  -7    6.75    0.22
  -3   4  -7    6.91    0.23
  -3   4  -7    7.21    0.24
  -3   4  -7    6.80    0.24
   3  -4   7    6.62    0.28
  -4   4  -7    6.54    0.25
  -4   4  -7    6.63    0.25
  -4   4  -7    7.27    0.26
  -4   4  -7    6.90    0.23
   4  -4   7    6.61    0.21
   4  -4   7    6.78    0.30
   4  -4   7    6.46    0.21
   4  -4   7    7.02    0.22
  -5   4  -7   45.05    1.13
  -5   4  -7   46.90    1.11
  -5   4  -7   45.88    1.15
   5  -4   7   46.45    1.08
   5  -4   7   46.02    1.10
  -6   4  -7    5.46    0.31
  -6   4  -7    5.02    0.24
   6  -4   7    4.57    0.16
   6  -4   7    4.73    0.17
   6  -4   7    4.46    0.21
  -7   4  -7    0.19    0.08
   7  -4   7    0.20    0.05
   7  -4   7    0.21    0.07
   7  -4   7    0.21    0.05
  -8   4  -7    0.95    0.15
   8  -4   7    0.60    0.08
   8  -4   7    0.49    0.08
   8  -4   7    0.51    0.10
  -9   4  -7   -0.08    0.09
   9  -4   7    0.05    0.06
   9  -4   7    0.07    0.05
   9  -4   7    0.08    0.07
   8   3  -7    0.32    0.13
   7   3  -7    0.36    0.11
   6   3  -7    1.11    0.13
   6   3  -7    0.93    0.12
  -6  -3   7    1.11    0.08
   5   3  -7    7.65    0.33
   5   3  -7    8.17    0.30
   5   3  -7    8.31    0.29
  -5  -3   7    8.06    0.23
   4   3  -7    8.10    0.28
   4   3  -7    8.22    0.28
   4   3  -7    9.05    0.33
   4   3  -7    8.71    0.33
  -4  -3   7    8.30    0.23
   3   3  -7   -0.04    0.02
   3   3  -7   -0.02    0.03
   3   3  -7   -0.03    0.03
   3   3  -7   -0.05    0.03
   3   3  -7    0.00    0.04
   2   3  -7   14.74    0.42
   2   3  -7   15.08    0.39
   2   3  -7   14.93    0.38
   2   3  -7   14.83    0.38
   2   3  -7   15.02    0.43
   1   3  -7    7.19    0.23
   1   3  -7    7.37    0.20
   1   3  -7    7.07    0.24
   1   3  -7    7.02    0.20
   1   3  -7    7.28    0.20
  -1  -3   7    6.97    0.29
  -1  -3   7    7.33    0.23
   0   3  -7   18.13    0.48
   0   3  -7   18.46    0.43
   0   3  -7   17.98    0.43
   0   3  -7   18.18    0.43
   0   3  -7   17.89    0.46
   0  -3   7   18.07    0.54
   0  -3   7   18.17    0.48
  -1   3  -7   43.73    1.02
  -1   3  -7   44.40    1.03
  -1   3  -7   43.42    0.99
  -1   3  -7   44.56    1.00
  -1   3  -7   44.83    1.04
  -1   3  -7   43.74    1.00
   1  -3   7   44.70    1.06
   1  -3   7   44.14    1.11
  -2   3  -7    0.06    0.03
  -2   3  -7    0.14    0.03
  -2   3  -7    0.06    0.02
  -2   3  -7    0.06    0.02
  -2   3  -7    0.06    0.03
  -2   3  -7    0.08    0.03
  -2   3  -7    0.08    0.02
   2  -3   7    0.11    0.02
   2  -3   7    0.04    0.04
   2  -3   7    0.06    0.05
   2  -3   7    0.08    0.02
  -3   3  -7   11.39    0.30
  -3   3  -7   10.80    0.33
  -3   3  -7   10.90    0.33
  -3   3  -7   10.92    0.30
  -3   3  -7   10.75    0.33
  -3   3  -7   11.10    0.30
  -3   3  -7   10.84    0.30
  -3   3  -7   10.85    0.32
   3  -3   7   10.57    0.31
   3  -3   7   10.81    0.36
   3  -3   7   10.80    0.27
   3  -3   7   11.01    0.27
   3  -3   7   11.14    0.31
   3  -3   7   11.18    0.38
  -4   3  -7   26.09    0.67
  -4   3  -7   27.21    0.71
  -4   3  -7   26.95    0.70
  -4   3  -7   27.35    0.71
  -4   3  -7   26.73    0.69
  -4   3  -7   27.45    0.67
   4  -3   7   27.28    0.65
   4  -3   7   27.37    0.69
   4  -3   7   27.42    0.76
   4  -3   7   27.78    0.65
  -5   3  -7    1.15    0.11
  -5   3  -7    0.97    0.11
  -5   3  -7    0.81    0.10
  -5   3  -7    1.20    0.10
   5  -3   7    0.96    0.08
   5  -3   7    1.01    0.10
   5  -3   7    1.07    0.07
   5  -3   7    1.01    0.08
  -6   3  -7    0.09    0.06
   6  -3   7    0.19    0.05
   6  -3   7    0.18    0.06
   6  -3   7    0.20    0.06
  -7   3  -7    1.01    0.13
   7  -3   7    1.08    0.12
   7  -3   7    1.25    0.11
   7  -3   7    1.22    0.16
  -8   3  -7    0.49    0.11
   8  -3   7    0.55    0.09
   8  -3   7    0.57    0.10
   8  -3   7    0.38    0.11
  -9   3  -7    1.13    0.17
   9  -3   7    1.31    0.15
   8   2  -7    0.06    0.12
  -8  -2   7    0.39    0.09
   7   2  -7    0.01    0.08
  -7  -2   7   -0.01    0.04
  -7  -2   7    0.02    0.05
   6   2  -7    0.27    0.08
  -6  -2   7    0.26    0.07
  -6  -2   7    0.27    0.05
   5   2  -7    6.84    0.27
   5   2  -7    7.70    0.44
   5   2  -7    6.99    0.27
  -5  -2   7    7.05    0.26
  -5  -2   7    6.98    0.21
   4   2  -7   18.39    0.51
   4   2  -7   18.35    0.50
   4   2  -7   18.34    0.56
  -4  -2   7   18.17    0.45
  -4  -2   7   18.26    0.50
   3   2  -7   40.78    0.97
   3   2  -7   41.36    1.03
   3   2  -7   40.79    1.02
   3   2  -7   41.38    0.98
   3   2  -7   40.59    0.97
  -3  -2   7   40.90    0.92
  -3  -2   7   40.27    0.97
  -3  -2   7   41.90    0.93
   2   2  -7   61.60    1.37
   2   2  -7   60.73    1.37
   2   2  -7   61.06    1.42
   2   2  -7   59.93    1.42
   2   2  -7   59.21    1.36
  -2  -2   7   58.35    1.33
  -2  -2   7   59.26    1.37
  -2  -2   7   60.43    1.35
   1   2  -7    8.85    0.28
   1   2  -7    8.30    0.24
   1   2  -7    9.05    0.25
   1   2  -7    8.36    0.24
   1   2  -7    8.76    0.28
  -1  -2   7    8.55    0.21
  -1  -2   7    8.47    0.25
  -1  -2   7    8.47    0.25
  -1  -2   7    9.02    0.34
  -1  -2   7    8.78    0.22
   0   2  -7    0.03    0.03
   0   2  -7    0.08    0.02
   0   2  -7    0.07    0.03
   0   2  -7    0.07    0.02
   0   2  -7    0.09    0.02
   0  -2   7    0.09    0.05
   0  -2   7    0.07    0.02
   0  -2   7    0.03    0.02
   0  -2   7    0.02    0.03
   0  -2   7    0.07    0.02
   0  -2   7    0.07    0.02
  -1   2  -7    0.26    0.05
  -1   2  -7    0.42    0.06
  -1   2  -7    0.22    0.04
  -1   2  -7    0.31    0.04
  -1   2  -7    0.27    0.04
   1  -2   7    0.25    0.06
   1  -2   7    0.24    0.05
   1  -2   7    0.18    0.04
   1  -2   7    0.21    0.03
   1  -2   7    0.22    0.03
   1  -2   7    0.18    0.03
  -2   2  -7   47.96    1.13
  -2   2  -7   49.69    1.10
  -2   2  -7   48.24    1.11
  -2   2  -7   47.27    1.13
  -2   2  -7   48.85    1.11
  -2   2  -7   49.66    1.10
   2  -2   7   48.92    1.10
   2  -2   7   48.94    1.16
   2  -2   7   48.95    1.19
   2  -2   7   49.17    1.14
   2  -2   7   46.98    1.09
   2  -2   7   48.91    1.12
  -3   2  -7    0.56    0.05
  -3   2  -7    0.58    0.07
  -3   2  -7    0.71    0.08
  -3   2  -7    0.71    0.07
  -3   2  -7    0.60    0.06
  -3   2  -7    0.70    0.05
   3  -2   7    0.66    0.07
   3  -2   7    0.56    0.08
   3  -2   7    0.64    0.07
   3  -2   7    0.69    0.10
   3  -2   7    0.60    0.05
   3  -2   7    0.52    0.06
  -4   2  -7   15.04    0.43
  -4   2  -7   15.70    0.44
  -4   2  -7   14.98    0.44
  -4   2  -7   15.49    0.41
   4  -2   7   15.52    0.44
   4  -2   7   15.09    0.41
   4  -2   7   15.24    0.37
   4  -2   7   15.34    0.46
   4  -2   7   14.96    0.41
  -5   2  -7   10.13    0.31
  -5   2  -7   10.26    0.33
  -5   2  -7    9.63    0.33
   5  -2   7    9.48    0.31
   5  -2   7    9.60    0.35
   5  -2   7   10.04    0.27
   5  -2   7    9.87    0.25
   5  -2   7    9.66    0.33
   5  -2   7   10.36    0.31
  -6   2  -7    0.72    0.10
   6  -2   7    0.95    0.13
   6  -2   7    0.64    0.07
   6  -2   7    0.68    0.09
  -7   2  -7    0.04    0.06
   7  -2   7    0.12    0.05
   7  -2   7    0.25    0.07
  -8   2  -7    0.36    0.09
   8  -2   7    0.45    0.08
   8  -2   7    0.32    0.09
  -9   2  -7    0.46    0.11
   8   1  -7    0.04    0.12
  -8  -1   7    0.03    0.06
  -8  -1   7    0.10    0.07
   7   1  -7    0.05    0.09
  -7  -1   7    0.17    0.06
  -7  -1   7    0.16    0.07
   6   1  -7    1.10    0.13
  -6  -1   7    1.23    0.13
  -6  -1   7    1.16    0.10
   5   1  -7    2.83    0.17
  -5  -1   7    2.99    0.18
  -5  -1   7    3.22    0.15
   4   1  -7    0.05    0.05
   4   1  -7   -0.03    0.05
   4   1  -7    0.06    0.05
  -4  -1   7   -0.06    0.02
  -4  -1   7   -0.05    0.03
  -4  -1   7    0.00    0.05
   3   1  -7   17.26    0.50
   3   1  -7   17.00    0.47
   3   1  -7   16.82    0.51
   3   1  -7   16.61    0.48
   3   1  -7   16.66    0.46
  -3  -1   7   17.41    0.40
  -3  -1   7   16.83    0.48
  -3  -1   7   16.82    0.41
  -3  -1   7   17.25    0.45
   2   1  -7    3.23    0.16
   2   1  -7    3.24    0.13
   2   1  -7    3.52    0.14
   2   1  -7    3.32    0.14
   2   1  -7    2.94    0.16
   2   1  -7    3.70    0.18
  -2  -1   7    3.24    0.13
  -2  -1   7    3.16    0.10
  -2  -1   7    3.21    0.15
  -2  -1   7    3.12    0.12
   1   1  -7   18.37    0.45
   1   1  -7   18.34    0.50
   1   1  -7   17.71    0.46
   1   1  -7   17.94    0.49
   1   1  -7   17.88    0.45
  -1  -1   7   18.39    0.54
  -1  -1   7   16.88    0.48
  -1  -1   7   17.94    0.45
  -1  -1   7   17.74    0.45
  -1  -1   7   18.16    0.42
   0   1  -7    0.41    0.04
   0   1  -7    0.53    0.07
   0   1  -7    0.36    0.04
   0   1  -7    0.42    0.05
   0   1  -7    0.50    0.06
   0   1  -7    0.46    0.06
   0  -1   7    0.47    0.06
   0  -1   7    0.43    0.08
   0  -1   7    0.49    0.07
   0  -1   7    0.40    0.03
   0  -1   7    0.44    0.05
  -1   1  -7    4.06    0.16
  -1   1  -7    3.78    0.14
  -1   1  -7    4.23    0.16
  -1   1  -7    3.80    0.13
  -1   1  -7    3.86    0.14
  -1   1  -7    3.80    0.15
   1  -1   7    4.13    0.12
   1  -1   7    4.08    0.19
   1  -1   7    3.86    0.16
   1  -1   7    3.76    0.13
   1  -1   7    4.02    0.16
   1  -1   7    3.83    0.14
  -2   1  -7   13.31    0.38
  -2   1  -7   13.66    0.36
  -2   1  -7   14.00    0.36
   2  -1   7   13.64    0.39
   2  -1   7   13.12    0.38
   2  -1   7   14.00    0.42
   2  -1   7   13.67    0.35
   2  -1   7   13.71    0.37
   2  -1   7   13.62    0.34
   2  -1   7   14.04    0.37
  -3   1  -7    1.92    0.11
  -3   1  -7    2.06    0.11
  -3   1  -7    1.92    0.09
  -3   1  -7    2.05    0.10
  -3   1  -7    2.13    0.11
   3  -1   7    2.08    0.11
   3  -1   7    1.98    0.10
   3  -1   7    2.12    0.10
   3  -1   7    2.06    0.10
   3  -1   7    1.94    0.13
   3  -1   7    2.06    0.12
  -4   1  -7    7.65    0.26
  -4   1  -7    7.26    0.25
   4  -1   7    7.70    0.24
   4  -1   7    7.64    0.27
   4  -1   7    7.25    0.24
   4  -1   7    7.48    0.23
   4  -1   7    7.63    0.26
  -5   1  -7    5.31    0.21
  -5   1  -7    5.77    0.22
  -5   1  -7    5.37    0.20
   5  -1   7    5.44    0.21
   5  -1   7    5.69    0.24
   5  -1   7    5.24    0.23
   5  -1   7    5.43    0.20
  -6   1  -7   13.29    0.40
   6  -1   7   12.97    0.42
   6  -1   7   12.22    0.39
   6  -1   7   12.89    0.43
   6  -1   7   12.62    0.37
  -7   1  -7   -0.08    0.05
   7  -1   7    0.00    0.05
   7  -1   7    0.02    0.04
   7  -1   7    0.14    0.07
  -8   1  -7    0.21    0.08
   8  -1   7    0.21    0.07
  -9   1  -7    0.05    0.08
   9  -1   7    0.05    0.06
 -10   1  -7    0.24    0.09
  10  -1   7    0.14    0.08
   8   0  -7    0.32    0.13
   7   0  -7    0.38    0.11
   6   0  -7    0.68    0.11
  -6   0   7    0.93    0.17
  -6   0   7    0.91    0.09
   5   0  -7    4.85    0.23
  -5   0   7    5.01    0.19
  -5   0   7    4.78    0.25
  -5   0   7    4.81    0.21
   4   0  -7   10.66    0.34
  -4   0   7   10.33    0.37
  -4   0   7   10.66    0.32
  -4   0   7   10.68    0.34
   3   0  -7    0.32    0.07
   3   0  -7    0.13    0.04
   3   0  -7    0.28    0.05
   3   0  -7    0.37    0.06
  -3   0   7    0.34    0.05
  -3   0   7    0.20    0.04
  -3   0   7    0.24    0.06
   2   0  -7   26.04    0.67
   2   0  -7   26.73    0.70
   2   0  -7   26.47    0.68
   2   0  -7   27.88    0.72
  -2   0   7   28.25    0.72
  -2   0   7   28.28    0.67
  -2   0   7   27.60    0.69
   1   0  -7   32.14    0.79
   1   0  -7   32.11    0.75
   1   0  -7   31.64    0.76
  -1   0   7   31.02    0.84
  -1   0   7   30.96    0.79
  -1   0   7   31.04    0.77
  -1   0   7   31.75    0.75
   0   0  -7   52.96    1.20
   0   0  -7   52.75    1.20
   0   0  -7   53.53    1.22
   0   0  -7   52.50    1.24
   0   0   7   53.28    1.20
   0   0   7   52.88    1.22
   0   0   7   52.06    1.28
   0   0   7   52.39    1.25
  -1   0  -7    0.06    0.02
  -1   0  -7    0.01    0.01
  -1   0  -7    0.02    0.02
  -1   0  -7    0.04    0.02
  -1   0  -7    0.12    0.04
   1   0   7    0.02    0.02
   1   0   7    0.05    0.03
   1   0   7    0.00    0.04
   1   0   7    0.04    0.02
  -2   0  -7    9.05    0.25
  -2   0  -7    8.50    0.27
  -2   0  -7    8.73    0.25
   2   0   7    8.68    0.25
   2   0   7    8.46    0.27
   2   0   7    8.85    0.30
   2   0   7    9.00    0.28
   2   0   7    8.99    0.27
   2   0   7    8.96    0.25
   2   0   7    8.99    0.29
  -3   0  -7    7.56    0.25
  -3   0  -7    7.56    0.23
  -3   0  -7    7.60    0.24
  -3   0  -7    7.48    0.23
   3   0   7    7.85    0.25
   3   0   7    7.34    0.25
   3   0   7    7.64    0.23
   3   0   7    7.31    0.27
   3   0   7    7.24    0.25
   3   0   7    7.38    0.24
   3   0   7    7.61    0.23
  -4   0  -7    0.90    0.08
  -4   0  -7    0.98    0.07
   4   0   7    0.93    0.08
   4   0   7    0.92    0.08
   4   0   7    1.01    0.09
   4   0   7    0.88    0.07
  -5   0  -7    7.33    0.25
  -5   0  -7    7.49    0.26
  -5   0  -7    7.26    0.24
   5   0   7    7.33    0.25
   5   0   7    7.28    0.25
   5   0   7    7.47    0.28
   5   0   7    7.37    0.27
  -6   0  -7    0.01    0.05
   6   0   7   -0.01    0.04
   6   0   7    0.09    0.06
   6   0   7    0.11    0.05
  -7   0  -7    2.76    0.16
   7   0   7    2.91    0.18
   7   0   7    2.70    0.16
  -8   0  -7    0.17    0.07
   8   0   7    0.26    0.08
   8   0   7    0.39    0.10
  -9   0  -7    1.66    0.15
   9   0   7    1.32    0.15
  10   0   7    0.17    0.10
   8  -1  -7    0.14    0.11
   7  -1  -7   -0.09    0.09
  -7   1   7    0.06    0.05
   6  -1  -7    0.55    0.11
  -6   1   7    0.70    0.10
   5  -1  -7    0.85    0.11
  -5   1   7    1.06    0.12
   4  -1  -7    0.01    0.05
   4  -1  -7   -0.07    0.03
  -4   1   7   -0.02    0.04
  -4   1   7    0.01    0.04
   3  -1  -7   44.77    1.07
   3  -1  -7   45.31    1.07
   3  -1  -7   42.97    1.10
   3  -1  -7   44.50    1.12
  -3   1   7   45.90    1.10
  -3   1   7   45.73    1.08
  -3   1   7   44.96    1.13
   2  -1  -7    2.45    0.13
   2  -1  -7    2.60    0.12
   2  -1  -7    2.62    0.15
   2  -1  -7    2.91    0.17
   2  -1  -7    2.42    0.12
  -2   1   7    2.77    0.15
  -2   1   7    2.22    0.12
  -2   1   7    2.42    0.13
  -2   1   7    2.60    0.15
   1  -1  -7   -0.02    0.03
   1  -1  -7   -0.01    0.02
   1  -1  -7   -0.05    0.02
   1  -1  -7   -0.01    0.03
   1  -1  -7   -0.02    0.06
  -1   1   7   -0.06    0.03
  -1   1   7    0.01    0.03
  -1   1   7   -0.02    0.02
  -1   1   7   -0.05    0.02
  -1   1   7   -0.02    0.01
   0  -1  -7   40.70    0.99
   0  -1  -7   40.27    0.96
   0  -1  -7   48.42    1.04
   0  -1  -7   41.01    0.96
   0  -1  -7   40.09    0.98
   0   1   7   41.87    0.96
   0   1   7   41.26    0.97
   0   1   7   40.79    1.03
   0   1   7   38.74    0.99
   0   1   7   41.20    1.01
  -1  -1  -7   52.19    1.17
  -1  -1  -7   51.47    1.19
  -1  -1  -7   50.78    1.21
  -1  -1  -7   52.31    1.18
   1   1   7   52.48    1.20
   1   1   7   51.59    1.23
   1   1   7   51.24    1.22
   1   1   7   50.92    1.19
   1   1   7   54.00    1.18
   1   1   7   49.89    1.23
  -2  -1  -7    7.72    0.23
  -2  -1  -7    7.87    0.25
   2   1   7    7.71    0.24
   2   1   7    7.56    0.27
   2   1   7    7.98    0.25
   2   1   7    7.51    0.22
   2   1   7    7.65    0.24
  -3  -1  -7    8.89    0.21
  -3  -1  -7    8.45    0.25
   3   1   7    8.56    0.27
   3   1   7    8.83    0.27
   3   1   7    8.64    0.26
   3   1   7    8.61    0.25
   3   1   7    9.91    0.30
   3   1   7    8.39    0.26
  -4  -1  -7    2.70    0.12
   4   1   7    2.92    0.12
   4   1   7    2.92    0.13
   4   1   7    2.63    0.15
   4   1   7    2.81    0.14
   4   1   7    2.86    0.14
   4   1   7    2.82    0.13
   4   1   7    2.76    0.14
  -5  -1  -7    6.08    0.21
   5   1   7    6.00    0.25
   5   1   7    7.65    0.26
   5   1   7    6.23    0.23
   5   1   7    6.06    0.21
  -6  -1  -7    0.04    0.04
   6   1   7    0.08    0.04
   6   1   7   -0.04    0.04
   6   1   7    0.08    0.06
  -7  -1  -7    2.51    0.14
   7   1   7    2.89    0.17
   7   1   7    2.55    0.16
  -8  -1  -7    0.02    0.05
   8   1   7    0.14    0.07
   8   1   7    0.01    0.06
   9   1   7    0.46    0.11
  10   1   7   -0.04    0.09
   8  -2  -7    0.32    0.10
  -8   2   7    0.30    0.09
   7  -2  -7    0.28    0.10
  -7   2   7    0.15    0.08
   6  -2  -7    1.54    0.15
  -6   2   7    1.84    0.17
   5  -2  -7    3.70    0.19
  -5   2   7    3.96    0.21
   4  -2  -7    2.90    0.18
   4  -2  -7    3.08    0.17
  -4   2   7    2.95    0.18
   3  -2  -7   -0.01    0.03
   3  -2  -7   -0.02    0.04
   3  -2  -7    0.03    0.05
  -3   2   7    0.02    0.05
   2  -2  -7    7.21    0.28
   2  -2  -7    7.49    0.23
   2  -2  -7    7.07    0.26
  -2   2   7    6.87    0.25
  -2   2   7    7.36    0.28
  -2   2   7    7.39    0.24
   1  -2  -7   73.28    1.70
   1  -2  -7   72.19    1.63
   1  -2  -7   73.63    1.67
  -1   2   7   75.43    1.72
  -1   2   7   72.29    1.67
  -1   2   7   71.97    1.65
  -1   2   7   72.30    1.68
   0  -2  -7  133.10    2.98
   0  -2  -7  134.73    2.95
   0   2   7  135.49    2.98
   0   2   7  132.86    3.03
   0   2   7  136.80    3.00
   0   2   7  138.32    2.97
   0   2   7  131.11    3.01
  -1  -2  -7   23.07    0.55
   1   2   7   23.42    0.61
   1   2   7   23.61    0.59
   1   2   7   22.79    0.60
   1   2   7   23.84    0.62
   1   2   7   23.88    0.57
   1   2   7   22.98    0.57
   1   2   7   22.69    0.58
  -2  -2  -7    3.26    0.12
   2   2   7    3.36    0.15
   2   2   7    3.10    0.15
   2   2   7    3.51    0.16
   2   2   7    3.12    0.12
   2   2   7    3.22    0.14
  -3  -2  -7    9.77    0.25
   3   2   7   10.10    0.28
   3   2   7    9.93    0.32
   3   2   7    9.78    0.29
   3   2   7    9.90    0.30
  -4  -2  -7    7.81    0.23
   4   2   7    7.83    0.27
   4   2   7    7.90    0.28
   4   2   7    7.72    0.27
   4   2   7    7.88    0.24
   4   2   7    7.84    0.26
   4   2   7    8.02    0.25
   4   2   7    8.67    0.26
  -5  -2  -7   47.70    1.08
  -5  -2  -7   47.16    1.06
   5   2   7   47.20    1.12
   5   2   7   46.83    1.12
   5   2   7   47.24    1.14
   5   2   7   47.19    1.10
   5   2   7   46.78    1.12
   5   2   7   48.43    1.16
  -6  -2  -7    5.04    0.17
   6   2   7    4.93    0.21
   6   2   7    4.99    0.23
   6   2   7    4.94    0.23
   6   2   7    4.96    0.21
   6   2   7    5.38    0.20
  -7  -2  -7    1.39    0.08
   7   2   7    1.24    0.12
   7   2   7    1.47    0.13
   7   2   7    0.91    0.11
   8   2   7    0.04    0.06
   8   2   7   -0.04    0.06
   8   2   7   -0.04    0.06
   9   2   7    0.08    0.07
   9   2   7    0.21    0.09
   9   2   7    0.12    0.08
  10   2   7    0.11    0.11
  -7   3   7    0.47    0.12
   6  -3  -7    0.62    0.09
  -6   3   7    0.60    0.12
   5  -3  -7   -0.03    0.05
   5  -3  -7    0.02    0.05
  -5   3   7    0.01    0.05
   4  -3  -7    1.39    0.15
   4  -3  -7    1.46    0.12
   4  -3  -7    1.55    0.14
  -4   3   7    1.59    0.15
   3  -3  -7    0.06    0.05
   3  -3  -7    0.02    0.05
   3  -3  -7    0.14    0.07
  -3   3   7    0.10    0.05
  -3   3   7    0.03    0.06
   2  -3  -7    3.12    0.15
   2  -3  -7    2.85    0.12
   2  -3  -7    3.16    0.17
  -2   3   7    3.24    0.15
  -2   3   7    3.03    0.18
  -2   3   7    3.08    0.16
   1  -3  -7    0.86    0.07
   1  -3  -7    0.87    0.06
  -1   3   7    0.55    0.07
  -1   3   7    0.84    0.09
  -1   3   7    1.07    0.10
  -1   3   7    0.91    0.09
  -1   3   7    0.78    0.07
   0  -3  -7   46.70    1.03
   0   3   7   46.33    1.12
   0   3   7   46.37    1.13
   0   3   7   46.55    1.09
   0   3   7   47.98    1.08
   0   3   7   44.45    1.08
  -1  -3  -7    5.07    0.13
   1   3   7    5.40    0.19
   1   3   7    5.26    0.17
   1   3   7    4.92    0.20
   1   3   7    5.28    0.18
   1   3   7    5.31    0.21
   1   3   7    5.21    0.20
  -2  -3  -7    4.90    0.18
   2   3   7    5.09    0.17
   2   3   7    5.18    0.18
   2   3   7    4.82    0.19
   2   3   7    5.44    0.20
   2   3   7    4.80    0.20
   2   3   7    4.92    0.16
  -3  -3  -7    0.38    0.05
   3   3   7    0.54    0.06
   3   3   7    0.26    0.05
   3   3   7    0.40    0.07
   3   3   7    0.42    0.06
   3   3   7    0.36    0.06
   3   3   7    0.34    0.05
  -4  -3  -7    0.08    0.03
   4   3   7    0.13    0.05
   4   3   7    0.02    0.04
   4   3   7    0.05    0.04
   4   3   7    0.07    0.03
   4   3   7    0.08    0.03
   4   3   7    0.05    0.03
   4   3   7    0.01    0.04
  -5  -3  -7   13.82    0.34
   5   3   7   11.12    0.34
   5   3   7   11.57    0.40
   5   3   7   11.38    0.35
   5   3   7   11.45    0.37
  -6  -3  -7   48.67    1.11
   6   3   7   48.55    1.21
   6   3   7   49.86    1.16
   6   3   7   49.51    1.18
   6   3   7   49.87    1.21
   7   3   7    0.57    0.10
   7   3   7    0.47    0.09
   8   3   7   -0.05    0.06
   8   3   7   -0.04    0.06
   9   3   7    0.22    0.09
  10   3   7    0.00    0.09
  10   3   7    0.02    0.09
   7  -4  -7    0.34    0.11
  -7   4   7    0.43    0.13
   6  -4  -7    0.03    0.07
  -6   4   7    0.15    0.09
   5  -4  -7    0.77    0.18
   5  -4  -7    0.85    0.12
  -5   4   7    0.50    0.11
   4  -4  -7    0.01    0.04
   4  -4  -7    0.06    0.05
  -4   4   7   -0.05    0.05
   3  -4  -7   -0.03    0.03
   3  -4  -7    0.00    0.04
  -3   4   7   -0.02    0.03
  -3   4   7   -0.01    0.05
   2  -4  -7   18.66    0.50
  -2   4   7   18.84    0.54
  -2   4   7   19.16    0.52
  -2   4   7   18.22    0.57
  -1   4   7   10.59    0.37
  -1   4   7   10.24    0.35
  -1   4   7   10.76    0.32
  -1   4   7   10.42    0.33
   0   4   7    0.69    0.09
   0   4   7    0.89    0.08
   0   4   7    0.77    0.07
   0   4   7    0.67    0.08
   0   4   7    0.81    0.07
  -1  -4  -7   24.67    0.65
   1   4   7   24.56    0.62
   1   4   7   25.67    0.66
   1   4   7   25.44    0.62
   1   4   7   25.75    0.65
   1   4   7   24.95    0.61
   1   4   7   25.50    0.67
  -2  -4  -7    1.75    0.11
   2   4   7    1.92    0.11
   2   4   7    1.84    0.10
   2   4   7    2.04    0.12
   2   4   7    1.84    0.10
   2   4   7    1.85    0.09
  -3  -4  -7    0.08    0.04
   3   4   7    0.09    0.04
   3   4   7    0.03    0.03
   3   4   7    0.07    0.03
   3   4   7    0.20    0.05
   3   4   7    0.04    0.04
   3   4   7    0.08    0.03
   3   4   7    0.07    0.03
  -4  -4  -7    8.70    0.26
   4   4   7    8.73    0.29
   4   4   7    8.58    0.29
   4   4   7    8.58    0.27
   4   4   7    9.00    0.26
   4   4   7    8.72    0.27
   4   4   7    8.76    0.29
  -5  -4  -7    2.38    0.13
   5   4   7    2.05    0.13
   5   4   7    2.50    0.14
   5   4   7    2.31    0.12
   5   4   7    2.17    0.13
  -6  -4  -7    0.06    0.04
   6   4   7    0.14    0.04
   6   4   7    0.09    0.06
   6   4   7    0.14    0.06
   7   4   7    0.67    0.10
   7   4   7    0.67    0.10
   7   4   7    0.56    0.07
   8   4   7    1.43    0.14
   8   4   7    1.58    0.17
   9   4   7    0.59    0.12
  10   4   7    0.86    0.16
   6  -5  -7    0.11    0.07
   6  -5  -7    0.39    0.09
  -6   5   7    0.20    0.11
   5  -5  -7    1.39    0.13
   5  -5  -7    1.11    0.15
  -5   5   7    1.16    0.16
   4  -5  -7   -0.01    0.04
   4  -5  -7    0.09    0.04
  -4   5   7    0.03    0.06
   3  -5  -7    0.74    0.07
  -3   5   7    0.64    0.09
  -3   5   7    0.77    0.11
  -2   5   7    3.92    0.20
  -2   5   7    3.98    0.19
  -2   5   7    4.06    0.22
  -1   5   7    1.20    0.12
  -1   5   7    1.22    0.11
  -1   5   7    1.08    0.10
  -1   5   7    1.10    0.12
   0  -5  -7    0.65    0.10
   0   5   7    0.56    0.07
   0   5   7    0.62    0.09
   0   5   7    0.38    0.06
   0   5   7    0.51    0.08
   0   5   7    0.48    0.07
  -1  -5  -7    7.39    0.27
   1   5   7    6.94    0.23
   1   5   7    6.84    0.26
   1   5   7    7.00    0.26
   1   5   7    6.85    0.22
   1   5   7    6.72    0.23
  -2  -5  -7    0.00    0.04
   2   5   7    0.17    0.05
   2   5   7   -0.03    0.02
   2   5   7   -0.01    0.02
   2   5   7   -0.05    0.03
   2   5   7   -0.05    0.03
   2   5   7   -0.03    0.03
  -3  -5  -7   41.46    1.00
   3   5   7   41.06    0.95
   3   5   7   41.41    0.96
   3   5   7   41.45    0.97
   3   5   7   40.95    0.96
   3   5   7   41.39    1.01
   3   5   7   42.29    0.98
   3   5   7   40.11    1.00
  -4  -5  -7   -0.01    0.04
   4   5   7    0.02    0.03
   4   5   7    0.00    0.03
   4   5   7    0.16    0.05
   4   5   7    0.03    0.03
   4   5   7    0.05    0.04
   4   5   7    0.03    0.04
  -5  -5  -7    0.97    0.11
   5   5   7    1.04    0.10
   5   5   7    1.11    0.10
   5   5   7    1.08    0.10
   5   5   7    1.10    0.09
   5   5   7    0.99    0.10
  -6  -5  -7    2.97    0.16
   6   5   7    2.76    0.17
   6   5   7    2.87    0.15
   6   5   7    3.00    0.17
   7   5   7    2.01    0.16
   7   5   7    1.87    0.16
   7   5   7    2.22    0.14
   8   5   7    2.28    0.17
   8   5   7    2.32    0.19
   9   5   7    0.82    0.14
  10   5   7    0.21    0.12
  -6   6   7    0.05    0.11
  -5   6   7    0.14    0.10
  -4   6   7    1.87    0.17
  -3   6   7    0.27    0.07
  -3   6   7    0.28    0.08
  -2   6   7    2.42    0.16
  -2   6   7    2.31    0.18
  -2   6   7    2.38    0.15
   1  -6  -7    5.79    0.28
  -1   6   7    6.31    0.29
  -1   6   7    6.10    0.25
  -1   6   7    6.04    0.23
   0  -6  -7    0.61    0.11
   0   6   7    0.53    0.09
   0   6   7    0.46    0.07
   0   6   7    0.69    0.12
   0   6   7    0.52    0.09
   0   6   7    0.48    0.07
  -1  -6  -7   44.25    1.10
   1   6   7   42.37    1.08
   1   6   7   43.50    1.02
   1   6   7   43.77    1.08
   1   6   7   42.90    1.02
   1   6   7   42.94    1.01
  -2  -6  -7   22.48    0.61
   2   6   7   21.81    0.54
   2   6   7   21.77    0.59
   2   6   7   21.57    0.55
   2   6   7   21.34    0.53
   2   6   7   21.11    0.59
  -3  -6  -7    0.26    0.07
   3   6   7    0.23    0.05
   3   6   7    0.37    0.06
   3   6   7    0.31    0.06
   3   6   7    0.25    0.05
   3   6   7    0.33    0.05
   3   6   7    0.34    0.04
   3   6   7    0.35    0.05
  -4  -6  -7    0.06    0.05
   4   6   7    0.17    0.05
   4   6   7    0.14    0.04
   4   6   7    0.20    0.05
   4   6   7    0.22    0.04
   4   6   7    0.22    0.06
   4   6   7    0.19    0.05
  -5  -6  -7    1.05    0.12
   5   6   7    0.95    0.10
   5   6   7    1.02    0.12
   5   6   7    1.11    0.09
   5   6   7    0.91    0.09
   5   6   7    1.03    0.10
  -6  -6  -7    1.24    0.12
   6   6   7    1.25    0.12
   6   6   7    1.16    0.11
   6   6   7    1.21    0.12
   6   6   7    1.34    0.12
   7   6   7    0.56    0.10
   7   6   7    0.42    0.07
   7   6   7    0.45    0.09
   8   6   7    1.28    0.12
   8   6   7    0.95    0.13
   8   6   7    1.01    0.14
   9   6   7    0.06    0.09
  -5   7   7    0.19    0.10
  -4   7   7    0.04    0.07
   3  -7  -7    0.22    0.11
  -3   7   7    0.17    0.07
   2  -7  -7    0.17    0.10
  -2   7   7    0.10    0.07
  -2   7   7    0.10    0.07
  -2   7   7    0.03    0.05
   1  -7  -7   -0.06    0.07
  -1   7   7   -0.02    0.05
  -1   7   7    0.03    0.04
  -1   7   7   -0.04    0.03
   0  -7  -7    0.86    0.13
   0   7   7    0.90    0.10
   0   7   7    0.86    0.09
   0   7   7    1.09    0.13
   0   7   7    1.03    0.12
  -1  -7  -7    0.25    0.09
   1   7   7    0.40    0.08
   1   7   7    0.43    0.08
   1   7   7    0.26    0.05
   1   7   7    0.30    0.06
   1   7   7    0.46    0.07
  -2  -7  -7    3.04    0.19
   2   7   7    2.99    0.13
   2   7   7    3.04    0.17
   2   7   7    3.22    0.17
   2   7   7    3.09    0.17
   2   7   7    3.36    0.14
  -3  -7  -7    1.36    0.13
   3   7   7    1.51    0.12
   3   7   7    1.45    0.11
   3   7   7    1.40    0.08
   3   7   7    1.30    0.09
  -4  -7  -7    0.86    0.11
  -4  -7  -7    0.68    0.12
   4   7   7    0.74    0.09
   4   7   7    0.82    0.08
   4   7   7    0.87    0.10
   4   7   7    0.83    0.08
  -5  -7  -7    1.85    0.17
   5   7   7    2.00    0.14
   5   7   7    2.11    0.14
   5   7   7    2.07    0.12
  -6  -7  -7    3.09    0.20
   6   7   7    2.83    0.16
   6   7   7    2.74    0.18
   6   7   7    3.18    0.16
   7   7   7    0.05    0.06
   7   7   7    0.08    0.07
   7   7   7    0.01    0.05
   8   7   7    0.31    0.07
   8   7   7    0.22    0.08
   9   7   7    0.11    0.09
  -4   8   7   -0.01    0.07
  -3   8   7    0.37    0.10
   2  -8  -7    0.13    0.11
  -2   8   7    0.17    0.07
  -2   8   7    0.27    0.07
   1  -8  -7   -0.08    0.07
  -1   8   7    0.09    0.06
  -1   8   7   -0.05    0.04
  -1   8   7    0.02    0.05
   0  -8  -7    1.07    0.15
   0   8   7    1.08    0.15
   0   8   7    0.80    0.10
  -1  -8  -7    0.43    0.11
   1   8   7    0.41    0.09
   1   8   7    0.48    0.09
   1   8   7    0.49    0.07
   1   8   7    0.36    0.08
  -2  -8  -7    0.01    0.09
   2   8   7    0.00    0.03
   2   8   7    0.05    0.05
   2   8   7    0.11    0.04
   2   8   7    0.02    0.05
  -3  -8  -7    2.77    0.19
  -3  -8  -7    3.08    0.24
   3   8   7    3.00    0.14
   3   8   7    2.77    0.13
   3   8   7    2.86    0.17
   3   8   7    2.94    0.17
  -4  -8  -7    0.85    0.12
  -4  -8  -7    1.06    0.16
   4   8   7    0.91    0.09
   4   8   7    0.77    0.10
   4   8   7    0.98    0.12
   4   8   7    1.08    0.09
  -5  -8  -7   -0.08    0.09
   5   8   7    0.13    0.06
   5   8   7    0.02    0.05
   5   8   7    0.07    0.05
  -6  -8  -7    0.01    0.08
   6   8   7    0.05    0.05
   6   8   7    0.08    0.06
   7   8   7    0.02    0.05
   7   8   7   -0.06    0.05
   8   8   7    0.35    0.08
  -3   9   7    0.06    0.07
  -2   9   7    0.24    0.08
  -2   9   7    0.18    0.08
  -1   9   7    0.10    0.08
  -1   9   7    0.07    0.06
   0  -9  -7    0.18    0.10
   0   9   7    0.27    0.09
   0   9   7    0.24    0.07
  -1  -9  -7    0.17    0.09
   1   9   7    0.21    0.06
   1   9   7    0.16    0.07
   1   9   7    0.22    0.08
  -2  -9  -7    0.11    0.11
  -2  -9  -7    0.30    0.11
   2   9   7    0.09    0.06
   2   9   7    0.21    0.05
   2   9   7    0.02    0.06
   2   9   7    0.15    0.05
  -3  -9  -7    0.54    0.15
  -3  -9  -7    0.47    0.12
   3   9   7    0.62    0.07
   3   9   7    0.53    0.09
   3   9   7    0.49    0.09
   3   9   7    0.50    0.07
  -4  -9  -7   -0.10    0.10
  -4  -9  -7   -0.04    0.08
   4   9   7    0.05    0.05
   4   9   7    0.03    0.04
   4   9   7   -0.03    0.04
   4   9   7    0.03    0.05
  -5  -9  -7    0.35    0.12
   5   9   7    0.22    0.06
   5   9   7    0.29    0.07
   5   9   7    0.27    0.07
  -6  -9  -7    0.01    0.10
   6   9   7   -0.01    0.05
   6   9   7    0.06    0.05
   7   9   7    0.46    0.09
   7   9   7    0.40    0.10
   8   9   7    0.03    0.05
   1 -10  -7    1.73    0.28
  -1  10   7    1.86    0.17
   0 -10  -7   -0.20    0.13
   0  10   7    0.06    0.06
   0  10   7    0.08    0.06
  -1 -10  -7    0.11    0.12
   1  10   7    0.28    0.07
   1  10   7    0.15    0.08
  -2 -10  -7    0.02    0.12
  -2 -10  -7    0.18    0.12
   2  10   7    0.09    0.07
   2  10   7    0.01    0.06
   2  10   7    0.17    0.06
  -3 -10  -7    1.13    0.20
  -3 -10  -7    0.85    0.16
   3  10   7    0.81    0.12
   3  10   7    1.06    0.14
   3  10   7    1.06    0.10
  -4 -10  -7    2.61    0.26
  -4 -10  -7    2.62    0.22
   4  10   7    2.72    0.19
   4  10   7    2.82    0.19
   4  10   7    2.98    0.15
  -5 -10  -7    0.56    0.15
   5  10   7    0.33    0.07
   5  10   7    0.42    0.09
  -6 -10  -7    0.89    0.17
   6  10   7    0.82    0.10
   6  10   7    0.83    0.12
  -1 -11  -7    0.03    0.13
   1  11   7    0.06    0.05
   1  11   7    0.12    0.07
  -2 -11  -7   -0.01    0.14
   2  11   7    0.04    0.06
   2  11   7    0.16    0.06
  -3 -11  -7    0.59    0.19
   3  11   7    0.69    0.09
   3  11   7    0.52    0.11
  -4 -11  -7    0.20    0.15
   4  11   7    0.38    0.07
   4  11   7    0.32    0.09
   4  10  -8    0.18    0.08
   4  10  -8    0.16    0.08
   3  10  -8    0.07    0.06
   3  10  -8    0.06    0.06
   2  10  -8    0.06    0.05
   2  10  -8   -0.04    0.05
   1  10  -8    0.29    0.05
   1  10  -8    0.31    0.07
   0  10  -8    0.56    0.08
   0  10  -8    0.54    0.08
   0  10  -8    0.57    0.08
  -1  10  -8    0.84    0.10
  -1  10  -8    0.62    0.10
  -2  10  -8    1.98    0.11
  -2  10  -8    1.79    0.14
  -2  10  -8    1.94    0.16
  -2  10  -8    2.14    0.13
  -3  10  -8    1.94    0.17
  -3  10  -8    2.19    0.16
   5   9  -8   -0.04    0.06
   5   9  -8    0.03    0.05
   5   9  -8   -0.03    0.06
   4   9  -8    2.16    0.16
   4   9  -8    1.70    0.16
   3   9  -8    0.59    0.09
   3   9  -8    0.62    0.08
   2   9  -8    0.09    0.04
   2   9  -8    0.02    0.05
   1   9  -8    0.25    0.05
   1   9  -8    0.22    0.06
   0   9  -8    0.57    0.07
   0   9  -8    0.50    0.06
   0   9  -8    0.43    0.07
  -1   9  -8    0.42    0.07
  -1   9  -8    0.52    0.08
  -2   9  -8    0.13    0.06
  -2   9  -8    0.13    0.04
  -2   9  -8    0.13    0.06
  -2   9  -8    0.12    0.04
  -3   9  -8    1.35    0.12
  -3   9  -8    1.31    0.14
  -3   9  -8    0.96    0.13
  -4   9  -8    1.13    0.15
  -4   9  -8    1.74    0.15
  -5   9  -8    0.33    0.09
   6   8  -8    0.12    0.09
   6   8  -8    0.29    0.09
   5   8  -8    1.40    0.13
   5   8  -8    1.25    0.15
   5   8  -8    1.17    0.15
   4   8  -8    1.38    0.14
   4   8  -8    1.48    0.10
   4   8  -8    1.40    0.14
   4   8  -8    1.40    0.09
   3   8  -8    0.07    0.05
   3   8  -8    0.09    0.06
   2   8  -8    2.44    0.14
   2   8  -8    2.46    0.13
   1   8  -8    0.09    0.04
   1   8  -8    0.09    0.05
  -1  -8   8    0.03    0.08
   0   8  -8    2.22    0.13
   0   8  -8    2.10    0.11
   0  -8   8    2.75    0.20
  -1   8  -8   -0.01    0.03
  -1   8  -8    0.05    0.04
   1  -8   8    0.06    0.06
  -2   8  -8    1.60    0.12
  -2   8  -8    1.69    0.09
  -2   8  -8    1.81    0.12
  -2   8  -8    1.75    0.09
   2  -8   8    1.45    0.18
  -3   8  -8    0.12    0.05
  -3   8  -8    0.19    0.06
  -3   8  -8    0.22    0.07
   3  -8   8    0.07    0.08
  -4   8  -8   -0.06    0.04
  -4   8  -8    0.08    0.05
   4  -8   8    0.14    0.09
  -5   8  -8    1.32    0.15
   5  -8   8    1.17    0.22
  -6   8  -8    0.06    0.09
   7   7  -8   -0.01    0.08
   6   7  -8    0.09    0.09
   6   7  -8    0.29    0.09
   5   7  -8   -0.05    0.04
   5   7  -8    0.02    0.06
   4   7  -8    0.07    0.06
   4   7  -8    0.01    0.03
   4   7  -8    0.06    0.06
   4   7  -8    0.11    0.04
   3   7  -8    0.25    0.07
   3   7  -8    0.39    0.07
   2   7  -8    0.39    0.06
   2   7  -8    0.46    0.07
   1   7  -8    0.80    0.07
   1   7  -8    0.53    0.07
  -1  -7   8    0.71    0.12
   0   7  -8   -0.03    0.03
   0   7  -8   -0.02    0.02
   0  -7   8   -0.04    0.05
  -1   7  -8    1.58    0.10
  -1   7  -8    1.80    0.11
   1  -7   8    1.60    0.16
  -2   7  -8    0.01    0.02
  -2   7  -8    0.04    0.03
  -2   7  -8    0.02    0.04
  -2   7  -8   -0.03    0.03
   2  -7   8    0.00    0.06
  -3   7  -8    0.07    0.05
  -3   7  -8    0.05    0.04
  -3   7  -8   -0.01    0.04
  -3   7  -8    0.07    0.03
   3  -7   8    0.01    0.06
  -4   7  -8    0.31    0.06
  -4   7  -8    0.30    0.07
   4  -7   8    0.43    0.11
  -5   7  -8    3.62    0.19
  -5   7  -8    2.96    0.21
  -5   7  -8    3.30    0.20
   5  -7   8    3.09    0.25
  -6   7  -8    1.43    0.17
   6  -7   8    1.41    0.19
  -7   7  -8    0.07    0.10
   7  -7   8    0.07    0.10
   7   6  -8    0.10    0.08
   7   6  -8   -0.05    0.08
   6   6  -8    0.22    0.08
   6   6  -8    0.26    0.10
   5   6  -8    0.64    0.09
   5   6  -8    0.68    0.12
   4   6  -8    0.28    0.07
   4   6  -8    0.37    0.09
   4   6  -8    0.25    0.05
   4   6  -8    0.25    0.05
   3   6  -8    0.37    0.05
   3   6  -8    0.42    0.08
   3   6  -8    0.48    0.05
   3   6  -8    0.42    0.08
   2   6  -8    6.75    0.24
   2   6  -8    7.17    0.26
   1   6  -8    6.39    0.21
   1   6  -8    6.37    0.23
  -1  -6   8    6.06    0.31
   0   6  -8   67.72    1.55
   0   6  -8   65.79    1.53
   0  -6   8   68.84    1.68
  -1   6  -8    0.11    0.04
  -1   6  -8   -0.04    0.03
  -1   6  -8    0.01    0.03
   1  -6   8   -0.04    0.08
  -2   6  -8    5.86    0.18
  -2   6  -8    5.86    0.18
  -2   6  -8    5.84    0.22
  -2   6  -8    5.87    0.22
   2  -6   8    5.75    0.29
  -3   6  -8    4.67    0.21
  -3   6  -8    4.47    0.16
  -3   6  -8    4.50    0.20
  -3   6  -8    4.67    0.17
   3  -6   8    4.62    0.26
  -4   6  -8    0.81    0.09
  -4   6  -8    0.72    0.10
  -4   6  -8    0.69    0.10
   4  -6   8    0.74    0.14
  -5   6  -8    5.18    0.24
  -5   6  -8    4.62    0.24
  -5   6  -8    5.16    0.22
   5  -6   8    4.82    0.29
  -6   6  -8    1.39    0.16
   6  -6   8    1.53    0.21
  -7   6  -8   -0.04    0.07
   7  -6   8    0.14    0.11
   7   5  -8    1.05    0.15
   6   5  -8    0.63    0.10
   6   5  -8    0.43    0.09
   5   5  -8    0.23    0.09
   5   5  -8    0.26    0.06
   5   5  -8    0.24    0.06
   4   5  -8    0.62    0.10
   4   5  -8    0.43    0.08
   4   5  -8    0.38    0.07
   4   5  -8    0.55    0.07
   3   5  -8    2.91    0.13
   3   5  -8    2.70    0.16
   3   5  -8    2.87    0.12
   3   5  -8    3.02    0.17
   2   5  -8   48.43    1.15
   2   5  -8   46.99    1.14
   2   5  -8   47.59    1.07
   2   5  -8   47.45    1.07
   1   5  -8   26.00    0.64
   1   5  -8   25.54    0.66
  -1  -5   8   25.48    0.76
   0   5  -8    0.39    0.05
   0   5  -8    0.39    0.06
   0  -5   8    0.31    0.09
  -1   5  -8    1.90    0.08
  -1   5  -8    1.86    0.08
  -1   5  -8    1.74    0.10
  -1   5  -8    1.79    0.11
   1  -5   8    1.73    0.16
  -2   5  -8   -0.03    0.03
  -2   5  -8   -0.04    0.02
  -2   5  -8    0.02    0.03
  -2   5  -8   -0.01    0.03
  -2   5  -8   -0.03    0.02
  -2   5  -8    0.04    0.03
   2  -5   8    0.03    0.07
  -3   5  -8    1.63    0.09
  -3   5  -8    1.29    0.09
  -3   5  -8    1.47    0.12
  -3   5  -8    1.46    0.10
  -3   5  -8    1.33    0.11
   3  -5   8    1.94    0.17
  -4   5  -8   17.93    0.53
  -4   5  -8   17.89    0.51
  -4   5  -8   18.30    0.50
   4  -5   8   18.67    0.60
  -5   5  -8    2.57    0.15
  -5   5  -8    2.58    0.17
  -5   5  -8    2.51    0.17
   5  -5   8    2.44    0.20
  -6   5  -8    3.36    0.21
   6  -5   8    2.96    0.24
  -7   5  -8    0.76    0.13
   7  -5   8    0.61    0.08
   7  -5   8    0.55    0.14
   7  -5   8    0.66    0.08
  -8   5  -8   -0.06    0.09
   8  -5   8   -0.02    0.04
   8  -5   8    0.01    0.05
   8   4  -8    0.45    0.15
   7   4  -8    0.25    0.11
   6   4  -8    0.25    0.08
   6   4  -8    0.35    0.09
   5   4  -8    1.07    0.14
   5   4  -8    1.51    0.12
   5   4  -8    1.24    0.13
   4   4  -8    4.94    0.24
   4   4  -8    4.98    0.20
   4   4  -8    5.01    0.20
   4   4  -8    4.75    0.25
   3   4  -8   17.78    0.47
   3   4  -8   18.18    0.48
   3   4  -8   17.69    0.53
   3   4  -8   18.24    0.54
   3   4  -8   18.15    0.47
   2   4  -8    0.05    0.04
   2   4  -8    0.02    0.03
   2   4  -8    0.09    0.03
   2   4  -8    0.08    0.05
   2   4  -8    0.04    0.03
   1   4  -8   43.11    1.00
   1   4  -8   45.43    1.05
   1   4  -8   45.68    1.07
   1   4  -8   42.54    0.99
   1   4  -8   44.56    1.00
  -1  -4   8   43.34    1.15
   0   4  -8    2.45    0.12
   0   4  -8    2.45    0.13
   0   4  -8    2.38    0.09
   0   4  -8    2.41    0.09
   0   4  -8    2.37    0.09
   0  -4   8    2.17    0.17
  -1   4  -8    1.04    0.08
  -1   4  -8    1.22    0.09
  -1   4  -8    1.03    0.06
  -1   4  -8    1.09    0.07
  -1   4  -8    1.03    0.06
   1  -4   8    0.97    0.13
  -2   4  -8    0.02    0.03
  -2   4  -8    0.05    0.04
  -2   4  -8    0.00    0.02
  -2   4  -8    0.01    0.02
  -2   4  -8    0.02    0.03
   2  -4   8   -0.10    0.04
  -3   4  -8    1.69    0.12
  -3   4  -8    1.66    0.11
  -3   4  -8    1.51    0.10
  -3   4  -8    1.82    0.12
  -3   4  -8    1.79    0.10
  -3   4  -8    1.63    0.11
  -3   4  -8    1.77    0.09
   3  -4   8    1.57    0.15
  -4   4  -8    3.42    0.18
  -4   4  -8    3.32    0.16
  -4   4  -8    3.38    0.18
  -4   4  -8    3.23    0.18
  -4   4  -8    3.66    0.16
  -4   4  -8    3.30    0.17
   4  -4   8    3.57    0.22
   4  -4   8    3.41    0.13
   4  -4   8    3.49    0.14
  -5   4  -8   11.68    0.39
  -5   4  -8   12.44    0.41
  -5   4  -8   12.59    0.41
  -5   4  -8   12.54    0.37
   5  -4   8   11.42    0.36
   5  -4   8   11.37    0.35
   5  -4   8   11.61    0.45
  -6   4  -8    0.28    0.08
   6  -4   8    0.26    0.05
   6  -4   8    0.15    0.06
   6  -4   8    0.20    0.04
  -7   4  -8    0.07    0.07
   7  -4   8    0.04    0.06
   7  -4   8    0.07    0.04
   7  -4   8    0.02    0.04
  -8   4  -8    0.17    0.09
   8  -4   8    0.22    0.06
   8  -4   8    0.13    0.05
   8  -4   8    0.19    0.07
  -9   4  -8    0.09    0.10
   9  -4   8    0.03    0.07
   9  -4   8   -0.01    0.05
   9  -4   8   -0.07    0.04
   8   3  -8    1.15    0.19
   7   3  -8    0.41    0.11
   6   3  -8    0.22    0.08
  -6  -3   8    0.37    0.05
   5   3  -8    2.20    0.15
   5   3  -8    2.03    0.18
   5   3  -8    2.39    0.15
  -5  -3   8    2.15    0.10
   4   3  -8   16.34    0.46
   4   3  -8   16.14    0.46
   4   3  -8   15.77    0.51
  -4  -3   8   15.61    0.39
   3   3  -8    1.36    0.11
   3   3  -8    1.29    0.10
   3   3  -8    1.15    0.12
   3   3  -8    1.29    0.12
   3   3  -8    1.45    0.10
   2   3  -8   20.71    0.52
   2   3  -8   20.74    0.52
   2   3  -8   20.63    0.57
   2   3  -8   21.20    0.58
   2   3  -8   19.65    0.52
   1   3  -8    0.43    0.07
   1   3  -8    0.39    0.05
   1   3  -8    0.48    0.07
   1   3  -8    0.36    0.05
   1   3  -8    0.39    0.05
  -1  -3   8    0.41    0.06
  -1  -3   8    0.26    0.08
   0   3  -8    0.87    0.08
   0   3  -8    0.79    0.07
   0   3  -8    0.77    0.06
   0   3  -8    0.91    0.06
   0   3  -8    0.80    0.06
   0  -3   8    0.80    0.07
   0  -3   8    0.92    0.12
  -1   3  -8   39.41    0.94
  -1   3  -8   39.64    0.91
  -1   3  -8   39.35    0.95
  -1   3  -8   39.09    0.91
  -1   3  -8   38.05    0.91
   1  -3   8   39.96    1.03
   1  -3   8   40.62    0.97
  -2   3  -8    0.93    0.08
  -2   3  -8    1.14    0.07
  -2   3  -8    0.90    0.07
  -2   3  -8    0.93    0.08
  -2   3  -8    1.05    0.07
  -2   3  -8    1.03    0.07
   2  -3   8    1.03    0.07
   2  -3   8    1.01    0.06
   2  -3   8    1.16    0.11
   2  -3   8    0.85    0.12
  -3   3  -8    6.29    0.23
  -3   3  -8    6.16    0.22
  -3   3  -8    6.09    0.22
  -3   3  -8    6.20    0.20
  -3   3  -8    6.23    0.21
  -3   3  -8    6.22    0.19
   3  -3   8    6.35    0.28
   3  -3   8    6.16    0.20
   3  -3   8    6.20    0.17
   3  -3   8    6.19    0.17
   3  -3   8    6.05    0.21
   3  -3   8    6.56    0.26
  -4   3  -8    4.84    0.21
  -4   3  -8    4.97    0.21
  -4   3  -8    4.89    0.19
  -4   3  -8    4.90    0.21
   4  -3   8    4.85    0.26
   4  -3   8    4.56    0.24
   4  -3   8    4.94    0.17
   4  -3   8    4.95    0.20
   4  -3   8    4.96    0.17
   4  -3   8    4.60    0.20
  -5   3  -8    0.56    0.09
  -5   3  -8    0.49    0.07
  -5   3  -8    0.44    0.07
   5  -3   8    0.59    0.07
   5  -3   8    0.58    0.07
   5  -3   8    0.61    0.08
   5  -3   8    0.57    0.12
  -6   3  -8    1.01    0.13
   6  -3   8    1.15    0.10
   6  -3   8    0.95    0.12
   6  -3   8    1.14    0.10
  -7   3  -8    0.66    0.12
   7  -3   8    0.70    0.13
   7  -3   8    0.59    0.09
   7  -3   8    0.64    0.09
  -8   3  -8    0.25    0.10
   8  -3   8    0.18    0.06
   8  -3   8    0.10    0.06
   8  -3   8    0.15    0.08
  -9   3  -8   -0.01    0.09
   9  -3   8    0.05    0.06
   9  -3   8    0.06    0.06
   8   2  -8    0.61    0.16
  -8  -2   8    0.73    0.11
   7   2  -8   -0.11    0.09
  -7  -2   8    0.02    0.05
  -7  -2   8   -0.05    0.03
   6   2  -8    0.87    0.12
  -6  -2   8    0.97    0.11
  -6  -2   8    1.06    0.08
   5   2  -8    0.49    0.09
   5   2  -8    0.65    0.10
  -5  -2   8    0.84    0.10
  -5  -2   8    0.75    0.07
   4   2  -8    6.97    0.26
   4   2  -8    6.85    0.26
   4   2  -8    7.26    0.31
  -4  -2   8    6.91    0.25
  -4  -2   8    6.96    0.21
   3   2  -8    3.25    0.15
   3   2  -8    3.30    0.18
   3   2  -8    3.58    0.16
   3   2  -8    3.26    0.19
  -3  -2   8    3.18    0.12
  -3  -2   8    3.07    0.15
   2   2  -8   -0.03    0.03
   2   2  -8    0.08    0.05
   2   2  -8    0.05    0.04
   2   2  -8    0.05    0.03
   2   2  -8    0.09    0.04
  -2  -2   8    0.04    0.03
  -2  -2   8    0.06    0.04
  -2  -2   8    0.06    0.03
   1   2  -8    5.93    0.19
   1   2  -8    5.64    0.19
   1   2  -8    5.77    0.23
   1   2  -8    5.73    0.19
   1   2  -8    6.08    0.22
  -1  -2   8    5.85    0.16
  -1  -2   8    5.84    0.27
  -1  -2   8    5.67    0.16
  -1  -2   8    5.50    0.19
  -1  -2   8    5.57    0.19
   0   2  -8   22.86    0.55
   0   2  -8   22.75    0.58
   0   2  -8   21.91    0.55
   0   2  -8   21.82    0.54
   0   2  -8   22.45    0.59
   0  -2   8   22.17    0.52
   0  -2   8   22.16    0.57
   0  -2   8   22.48    0.51
   0  -2   8   21.92    0.56
   0  -2   8   22.33    0.65
  -1   2  -8    7.33    0.22
  -1   2  -8    7.47    0.22
  -1   2  -8    7.45    0.25
  -1   2  -8    7.57    0.22
  -1   2  -8    7.47    0.24
   1  -2   8    7.59    0.24
   1  -2   8    7.23    0.25
   1  -2   8    7.50    0.22
   1  -2   8    7.46    0.20
   1  -2   8    7.45    0.21
   1  -2   8    7.56    0.30
  -2   2  -8    6.45    0.21
  -2   2  -8    6.28    0.20
  -2   2  -8    6.30    0.20
  -2   2  -8    6.56    0.19
  -2   2  -8    6.41    0.22
  -2   2  -8    6.35    0.22
   2  -2   8    6.35    0.24
   2  -2   8    6.50    0.21
   2  -2   8    6.34    0.19
   2  -2   8    6.43    0.27
   2  -2   8    6.46    0.20
   2  -2   8    6.66    0.23
  -3   2  -8    0.27    0.05
  -3   2  -8    0.22    0.05
  -3   2  -8    0.27    0.05
  -3   2  -8    0.32    0.06
  -3   2  -8    0.29    0.04
  -3   2  -8    0.32    0.04
   3  -2   8    0.20    0.05
   3  -2   8    0.23    0.07
   3  -2   8    0.22    0.04
   3  -2   8    0.31    0.05
   3  -2   8    0.32    0.07
   3  -2   8    0.30    0.05
  -4   2  -8    0.02    0.04
  -4   2  -8    0.01    0.03
  -4   2  -8   -0.01    0.03
  -4   2  -8    0.00    0.04
   4  -2   8   -0.05    0.02
   4  -2   8    0.04    0.06
   4  -2   8    0.00    0.03
   4  -2   8    0.01    0.06
   4  -2   8   -0.02    0.03
   4  -2   8    0.02    0.02
  -5   2  -8    5.53    0.23
  -5   2  -8    5.76    0.21
  -5   2  -8    5.14    0.23
   5  -2   8    5.56    0.17
   5  -2   8    5.42    0.21
   5  -2   8    5.57    0.21
   5  -2   8    5.52    0.23
   5  -2   8    5.21    0.25
  -6   2  -8    2.55    0.17
   6  -2   8    2.59    0.15
   6  -2   8    2.72    0.15
   6  -2   8    2.43    0.16
   6  -2   8    2.48    0.12
   6  -2   8    2.47    0.18
  -7   2  -8    1.05    0.13
   7  -2   8    1.11    0.12
   7  -2   8    1.14    0.09
   7  -2   8    1.20    0.11
  -8   2  -8    0.04    0.07
   8  -2   8    0.04    0.05
  -9   2  -8    2.50    0.22
   9  -2   8    2.20    0.19
   8   1  -8   -0.04    0.13
  -8  -1   8    0.06    0.07
  -8  -1   8   -0.03    0.05
   7   1  -8    0.07    0.10
  -7  -1   8    0.06    0.06
  -7  -1   8    0.01    0.05
   6   1  -8    0.37    0.10
  -6  -1   8    0.31    0.06
  -6  -1   8    0.38    0.09
   5   1  -8    0.30    0.08
  -5  -1   8    0.36    0.07
  -5  -1   8    0.37    0.08
   4   1  -8   28.91    0.75
   4   1  -8   28.66    0.76
  -4  -1   8   28.77    0.77
  -4  -1   8   30.09    0.73
   3   1  -8    1.39    0.10
   3   1  -8    1.54    0.11
   3   1  -8    1.37    0.12
  -3  -1   8    1.31    0.12
  -3  -1   8    1.37    0.06
  -3  -1   8    1.29    0.09
  -3  -1   8    1.37    0.07
   2   1  -8    6.59    0.22
   2   1  -8    6.28    0.24
   2   1  -8    6.53    0.26
   2   1  -8    6.41    0.25
   2   1  -8    6.63    0.23
  -2  -1   8    6.26    0.20
  -2  -1   8    6.57    0.24
  -2  -1   8    6.40    0.22
  -2  -1   8    6.48    0.18
   1   1  -8    8.02    0.25
   1   1  -8    8.14    0.28
   1   1  -8    7.72    0.27
   1   1  -8    7.96    0.28
   1   1  -8    7.90    0.24
   1   1  -8    7.83    0.25
  -1  -1   8    7.86    0.27
  -1  -1   8    8.01    0.24
  -1  -1   8    8.10    0.33
  -1  -1   8    7.94    0.24
  -1  -1   8    8.02    0.21
   0   1  -8   32.66    0.78
   0   1  -8   31.90    0.78
   0   1  -8   32.25    0.77
   0   1  -8   32.58    0.80
   0   1  -8   33.73    0.82
   0   1  -8   32.48    0.81
   0  -1   8   33.25    0.88
   0  -1   8   32.69    0.81
   0  -1   8   32.87    0.79
   0  -1   8   32.37    0.78
   0  -1   8   32.96    0.74
  -1   1  -8   30.42    0.72
  -1   1  -8   31.22    0.76
  -1   1  -8   31.17    0.76
  -1   1  -8   29.35    0.72
  -1   1  -8   29.10    0.71
   1  -1   8   29.85    0.73
   1  -1   8   30.86    0.71
   1  -1   8   29.87    0.81
   1  -1   8   30.44    0.69
   1  -1   8   30.53    0.75
   1  -1   8   29.00    0.76
  -2   1  -8   52.04    1.15
  -2   1  -8   47.37    1.15
  -2   1  -8   47.31    1.12
  -2   1  -8   48.13    1.12
  -2   1  -8   47.03    1.14
   2  -1   8   50.16    1.10
   2  -1   8   48.73    1.21
   2  -1   8   49.78    1.17
   2  -1   8   47.10    1.11
   2  -1   8   49.96    1.14
   2  -1   8   49.09    1.13
   2  -1   8   47.74    1.16
  -3   1  -8   29.03    0.72
  -3   1  -8   29.12    0.70
  -3   1  -8   28.40    0.70
  -3   1  -8   28.85    0.64
  -3   1  -8   28.45    0.72
   3  -1   8   28.17    0.68
   3  -1   8   29.31    0.71
   3  -1   8   28.43    0.77
   3  -1   8   27.80    0.73
   3  -1   8   28.21    0.72
   3  -1   8   28.98    0.69
  -4   1  -8    3.44    0.16
  -4   1  -8    3.63    0.16
   4  -1   8    3.47    0.16
   4  -1   8    3.26    0.19
   4  -1   8    3.79    0.15
   4  -1   8    3.18    0.16
   4  -1   8    3.40    0.18
   4  -1   8    3.70    0.15
  -5   1  -8    1.71    0.12
  -5   1  -8    1.47    0.12
   5  -1   8    1.52    0.12
   5  -1   8    1.32    0.10
   5  -1   8    1.21    0.10
   5  -1   8    1.41    0.10
   5  -1   8    1.55    0.14
  -6   1  -8    5.78    0.24
   6  -1   8    5.47    0.26
   6  -1   8    5.47    0.21
   6  -1   8    5.23    0.22
   6  -1   8    5.54    0.26
  -7   1  -8    0.66    0.11
   7  -1   8    0.77    0.13
   7  -1   8    0.55    0.08
   7  -1   8    0.71    0.09
  -8   1  -8   -0.09    0.06
   8  -1   8    0.01    0.05
  -9   1  -8    0.44    0.11
   9  -1   8    0.50    0.09
 -10   1  -8    1.29    0.16
   8   0  -8    0.47    0.15
   7   0  -8   -0.06    0.09
   6   0  -8    0.13    0.08
   5   0  -8    2.31    0.17
  -5   0   8    2.11    0.17
  -5   0   8    2.12    0.12
  -5   0   8    2.46    0.15
   4   0  -8   14.32    0.43
  -4   0   8   14.71    0.41
  -4   0   8   14.09    0.47
  -4   0   8   14.73    0.44
   3   0  -8    1.69    0.14
   3   0  -8    1.83    0.12
   3   0  -8    1.81    0.13
   3   0  -8    1.64    0.12
  -3   0   8    1.88    0.14
  -3   0   8    1.70    0.12
  -3   0   8    1.80    0.11
   2   0  -8    2.72    0.13
   2   0  -8    2.59    0.15
   2   0  -8    2.58    0.13
   2   0  -8    2.87    0.15
  -2   0   8    2.75    0.14
  -2   0   8    2.72    0.16
  -2   0   8    2.70    0.12
   1   0  -8    0.10    0.04
   1   0  -8    0.17    0.05
   1   0  -8    0.16    0.04
   1   0  -8    0.09    0.03
  -1   0   8    0.15    0.04
  -1   0   8    0.18    0.06
  -1   0   8    0.19    0.07
  -1   0   8    0.11    0.04
   0   0  -8    0.03    0.02
   0   0  -8    0.00    0.02
   0   0  -8    0.00    0.01
   0   0  -8    0.05    0.03
   0   0  -8    0.04    0.02
   0   0   8    0.04    0.03
   0   0   8    0.09    0.03
   0   0   8    0.03    0.03
   0   0   8   -0.04    0.04
  -1   0  -8    1.26    0.08
  -1   0  -8    1.12    0.09
  -1   0  -8    1.15    0.08
  -1   0  -8    1.32    0.09
   1   0   8    1.13    0.09
   1   0   8    1.05    0.11
   1   0   8    1.36    0.08
   1   0   8    1.26    0.09
   1   0   8    1.32    0.10
  -2   0  -8   49.97    1.17
  -2   0  -8   50.20    1.14
   2   0   8   49.83    1.14
   2   0   8   48.03    1.17
   2   0   8   48.76    1.13
   2   0   8   47.08    1.20
   2   0   8   50.26    1.16
  -3   0  -8   44.09    1.01
  -3   0  -8   44.20    1.02
  -3   0  -8   44.74    1.04
  -3   0  -8   43.24    1.04
   3   0   8   43.46    1.06
   3   0   8   42.16    1.03
   3   0   8   44.57    1.02
   3   0   8   43.63    1.02
   3   0   8   41.31    1.08
   3   0   8   42.12    1.03
  -4   0  -8   18.33    0.50
  -4   0  -8   17.90    0.47
  -4   0  -8   18.08    0.47
   4   0   8   17.09    0.52
   4   0   8   17.41    0.51
   4   0   8   17.79    0.50
   4   0   8   17.46    0.49
   4   0   8   18.04    0.48
   4   0   8   18.27    0.48
  -5   0  -8    0.75    0.09
  -5   0  -8    0.75    0.04
   5   0   8    0.81    0.09
   5   0   8    0.55    0.08
   5   0   8    0.69    0.10
   5   0   8    0.73    0.08
  -6   0  -8    1.63    0.12
   6   0   8    1.76    0.12
   6   0   8    1.64    0.12
   6   0   8    1.67    0.14
  -7   0  -8    0.24    0.07
   7   0   8    0.35    0.09
   7   0   8    0.36    0.08
  -8   0  -8    1.79    0.15
   8   0   8    1.78    0.16
   8   0   8    1.65    0.16
  -9   0  -8    0.27    0.09
   9   0   8    0.54    0.11
 -10   0  -8    0.18    0.10
   7  -1  -8    0.51    0.13
   6  -1  -8    0.25    0.09
  -6   1   8    0.31    0.07
   5  -1  -8    2.08    0.17
  -5   1   8    1.89    0.15
   4  -1  -8   12.77    0.40
  -4   1   8   12.95    0.40
   3  -1  -8    1.18    0.11
   3  -1  -8    1.44    0.13
  -3   1   8    1.32    0.11
  -3   1   8    1.35    0.15
  -3   1   8    1.32    0.11
   2  -1  -8    0.32    0.07
   2  -1  -8    0.48    0.06
   2  -1  -8    0.60    0.09
   2  -1  -8    0.44    0.06
   2  -1  -8    0.46    0.07
  -2   1   8    0.36    0.06
  -2   1   8    0.47    0.07
  -2   1   8    0.46    0.08
   1  -1  -8    7.35    0.24
   1  -1  -8    7.45    0.27
   1  -1  -8    7.11    0.26
   1  -1  -8    7.53    0.24
   1  -1  -8    7.52    0.28
  -1   1   8    7.44    0.25
  -1   1   8    7.21    0.28
  -1   1   8    7.78    0.28
  -1   1   8    7.84    0.26
  -1   1   8    8.35    0.28
   0  -1  -8   29.36    0.71
   0  -1  -8   29.73    0.73
   0  -1  -8   29.27    0.71
   0  -1  -8   26.16    0.74
   0  -1  -8   30.13    0.75
   0   1   8   29.52    0.77
   0   1   8   29.71    0.76
   0   1   8   29.37    0.73
   0   1   8   30.05    0.71
   0   1   8   30.16    0.72
   0   1   8   28.27    0.78
  -1  -1  -8    1.34    0.09
  -1  -1  -8    1.54    0.10
  -1  -1  -8    1.34    0.08
  -1  -1  -8    1.12    0.08
   1   1   8    1.44    0.09
   1   1   8    1.28    0.09
   1   1   8    1.30    0.12
   1   1   8    1.30    0.09
   1   1   8    1.36    0.08
   1   1   8    1.25    0.10
  -2  -1  -8    0.67    0.07
  -2  -1  -8    0.65    0.06
  -2  -1  -8    0.70    0.06
   2   1   8    0.52    0.06
   2   1   8    0.53    0.07
   2   1   8    0.48    0.08
   2   1   8    0.62    0.06
   2   1   8    0.63    0.08
   2   1   8    0.72    0.06
   2   1   8    0.55    0.07
  -3  -1  -8   27.97    0.68
  -3  -1  -8   27.53    0.63
   3   1   8   27.43    0.71
   3   1   8   27.53    0.74
   3   1   8   28.34    0.69
   3   1   8   28.03    0.68
   3   1   8   29.36    0.71
   3   1   8   27.03    0.67
  -4  -1  -8    4.60    0.17
   4   1   8    4.67    0.22
   4   1   8    4.61    0.19
   4   1   8    4.60    0.16
   4   1   8    4.79    0.20
   4   1   8    4.73    0.18
   4   1   8    3.73    0.18
   4   1   8    4.89    0.21
   4   1   8    4.74    0.18
  -5  -1  -8    2.85    0.14
   5   1   8    2.46    0.14
   5   1   8    2.89    0.15
   5   1   8    3.37    0.17
   5   1   8    2.81    0.13
  -6  -1  -8    1.54    0.11
   6   1   8    1.54    0.12
   6   1   8    1.60    0.14
  -7  -1  -8    0.05    0.05
   7   1   8    0.00    0.07
   7   1   8    0.02    0.05
  -8  -1  -8    0.98    0.10
   8   1   8    0.81    0.13
   8   1   8    0.89    0.12
  -9  -1  -8    1.23    0.13
   9   1   8    1.04    0.14
   9   1   8    0.87    0.14
  10   1   8    0.02    0.10
   7  -2  -8    1.01    0.14
  -7   2   8    0.94    0.13
   6  -2  -8    1.92    0.18
  -6   2   8    2.13    0.18
   5  -2  -8    0.07    0.08
  -5   2   8    0.11    0.07
   4  -2  -8    3.28    0.18
   4  -2  -8    2.89    0.18
  -4   2   8    2.96    0.18
   3  -2  -8    9.56    0.31
   3  -2  -8    9.79    0.34
  -3   2   8    9.72    0.34
   2  -2  -8    1.98    0.13
   2  -2  -8    2.22    0.15
   2  -2  -8    1.88    0.11
  -2   2   8    1.91    0.14
  -2   2   8    1.83    0.13
  -2   2   8    1.85    0.14
  -2   2   8    1.94    0.11
   1  -2  -8   21.99    0.60
   1  -2  -8   22.50    0.63
   1  -2  -8   22.54    0.56
  -1   2   8   23.09    0.64
  -1   2   8   23.48    0.59
  -1   2   8   22.99    0.60
   0  -2  -8   17.22    0.47
   0  -2  -8   17.40    0.44
   0   2   8   16.88    0.48
   0   2   8   17.88    0.52
   0   2   8   17.75    0.51
   0   2   8   17.92    0.46
  -1  -2  -8    0.44    0.05
   1   2   8    0.22    0.05
   1   2   8    0.48    0.07
   1   2   8    0.30    0.06
   1   2   8    0.48    0.08
   1   2   8    0.43    0.06
  -2  -2  -8    3.15    0.12
   2   2   8    2.26    0.15
   2   2   8    2.89    0.14
   2   2   8    2.92    0.15
   2   2   8    2.87    0.16
   2   2   8    3.00    0.12
  -3  -2  -8    0.43    0.05
  -3  -2  -8    0.35    0.04
   3   2   8    0.28    0.05
   3   2   8    0.25    0.05
   3   2   8    0.38    0.07
   3   2   8    0.37    0.06
   3   2   8    0.31    0.05
   3   2   8    0.24    0.05
  -4  -2  -8    0.29    0.04
   4   2   8    0.20    0.06
   4   2   8    0.36    0.05
   4   2   8    0.30    0.07
  -5  -2  -8   32.99    0.77
   5   2   8   33.38    0.79
   5   2   8   31.59    0.81
   5   2   8   32.76    0.85
   5   2   8   33.59    0.82
   5   2   8   31.88    0.84
  -6  -2  -8    1.58    0.09
   6   2   8    1.66    0.13
   6   2   8    1.56    0.14
  -7  -2  -8    0.82    0.07
   7   2   8    0.82    0.12
   7   2   8    0.73    0.10
   8   2   8   -0.04    0.06
   8   2   8    0.08    0.07
   9   2   8    0.38    0.10
   9   2   8    0.36    0.10
  10   2   8   -0.07    0.08
  -7   3   8   -0.04    0.08
   6  -3  -8    0.27    0.08
  -6   3   8    0.28    0.10
   5  -3  -8    1.34    0.14
   5  -3  -8    1.65    0.13
  -5   3   8    1.74    0.17
   4  -3  -8    2.09    0.16
   4  -3  -8    2.30    0.14
  -4   3   8    2.09    0.16
   3  -3  -8    0.39    0.08
   3  -3  -8    0.42    0.08
   3  -3  -8    0.37    0.07
  -3   3   8    0.42    0.08
   2  -3  -8   44.58    1.01
   2  -3  -8   43.47    1.11
   2  -3  -8   44.57    1.07
  -2   3   8   43.29    1.12
  -2   3   8   42.51    1.05
  -2   3   8   43.55    1.08
   1  -3  -8    0.35    0.05
   1  -3  -8    0.33    0.06
  -1   3   8    0.28    0.05
  -1   3   8    0.23    0.06
  -1   3   8    0.26    0.06
   0  -3  -8   18.67    0.45
   0  -3  -8   18.90    0.49
   0   3   8   17.54    0.52
   0   3   8   18.70    0.49
   0   3   8   18.90    0.51
   0   3   8   18.38    0.54
  -1  -3  -8    0.57    0.05
   1   3   8    0.71    0.07
   1   3   8    0.54    0.07
   1   3   8    0.67    0.09
   1   3   8    0.57    0.08
  -2  -3  -8   61.54    1.40
  -2  -3  -8   61.61    1.34
   2   3   8   60.52    1.41
   2   3   8   60.32    1.44
   2   3   8   62.03    1.45
   2   3   8   60.42    1.39
   2   3   8   61.33    1.44
   2   3   8   62.48    1.41
  -3  -3  -8   21.05    0.48
  -3  -3  -8   20.95    0.52
   3   3   8   20.89    0.54
   3   3   8   21.76    0.58
   3   3   8   21.37    0.53
   3   3   8   21.25    0.57
   3   3   8   21.62    0.57
   3   3   8   20.58    0.55
  -4  -3  -8    1.70    0.08
   4   3   8    1.81    0.12
   4   3   8    1.75    0.13
   4   3   8    1.80    0.10
   4   3   8    1.49    0.11
   4   3   8    1.87    0.12
   5   3   8   44.13    1.10
   5   3   8   44.11    1.06
   5   3   8   43.69    1.04
  -6  -3  -8   17.22    0.44
   6   3   8   17.81    0.53
   6   3   8   17.72    0.48
   6   3   8   17.31    0.50
   6   3   8   17.26    0.53
   6   3   8   17.79    0.51
   7   3   8    1.43    0.14
   7   3   8    1.53    0.14
   7   3   8    1.54    0.14
   8   3   8    0.41    0.10
   8   3   8    0.34    0.09
   8   3   8    0.31    0.09
   9   3   8    0.18    0.08
   9   3   8    0.30    0.10
   9   3   8    0.00    0.08
  10   3   8   -0.13    0.09
   6  -4  -8    0.27    0.09
  -6   4   8    0.02    0.10
   5  -4  -8    0.21    0.08
  -5   4   8    0.20    0.09
   4  -4  -8    1.79    0.16
   4  -4  -8    1.53    0.14
  -4   4   8    1.56    0.15
   3  -4  -8    0.00    0.04
   3  -4  -8    0.02    0.05
  -3   4   8    0.08    0.06
   2  -4  -8   15.88    0.44
  -2   4   8   14.94    0.51
  -2   4   8   15.55    0.46
  -2   4   8   15.92    0.48
   1  -4  -8    0.33    0.06
  -1   4   8    0.40    0.07
  -1   4   8    0.38    0.08
  -1   4   8    0.39    0.07
   0   4   8    0.28    0.07
   0   4   8    0.27    0.06
   0   4   8    0.24    0.05
   0   4   8    0.60    0.08
   1   4   8    1.49    0.09
   1   4   8    1.32    0.11
   1   4   8    1.39    0.10
   1   4   8    1.40    0.11
   1   4   8    1.36    0.11
   1   4   8    1.42    0.09
  -2  -4  -8    9.52    0.30
   2   4   8    9.20    0.31
   2   4   8    9.27    0.28
   2   4   8    9.15    0.32
   2   4   8    9.77    0.28
   2   4   8    9.45    0.29
   2   4   8    9.66    0.32
  -3  -4  -8    0.02    0.04
   3   4   8   -0.02    0.02
   3   4   8    0.00    0.03
   3   4   8    0.01    0.03
   3   4   8    0.01    0.04
   3   4   8    0.01    0.02
   3   4   8    0.02    0.04
  -4  -4  -8    8.01    0.25
   4   4   8    8.02    0.28
   4   4   8    8.29    0.25
   4   4   8    7.79    0.29
   4   4   8    8.05    0.29
   4   4   8    8.06    0.27
   5   4   8   11.11    0.35
   5   4   8   11.57    0.33
   5   4   8   11.49    0.35
   5   4   8   11.32    0.37
   5   4   8   10.57    0.36
  -6  -4  -8   13.38    0.38
   6   4   8   13.66    0.42
   6   4   8   13.37    0.43
   6   4   8   13.51    0.39
   6   4   8   13.49    0.41
   7   4   8    2.14    0.17
   7   4   8    2.01    0.13
   7   4   8    2.01    0.16
   8   4   8    4.21    0.23
   8   4   8    4.14    0.23
   9   4   8    0.17    0.09
   9   4   8   -0.07    0.07
  10   4   8    0.23    0.11
  10   4   8    0.46    0.13
   6  -5  -8    0.18    0.10
   6  -5  -8    0.10    0.08
  -6   5   8    0.09    0.11
   5  -5  -8    3.75    0.23
   5  -5  -8    4.14    0.21
  -5   5   8    3.97    0.27
   4  -5  -8    0.28    0.07
   4  -5  -8    0.34    0.08
  -4   5   8    0.22    0.08
   3  -5  -8    0.08    0.04
  -3   5   8    0.02    0.05
  -2   5   8    4.04    0.22
  -2   5   8    4.70    0.21
  -1   5   8    7.26    0.28
  -1   5   8    7.83    0.33
  -1   5   8    7.68    0.27
   0   5   8   16.67    0.48
   0   5   8   16.96    0.47
   0   5   8   16.72    0.52
   0   5   8   16.29    0.51
  -1  -5  -8    0.22    0.07
   1   5   8    0.38    0.09
   1   5   8    0.20    0.06
   1   5   8    0.25    0.05
   1   5   8    0.26    0.06
   1   5   8    0.17    0.05
  -2  -5  -8    4.73    0.21
   2   5   8    4.57    0.19
   2   5   8    4.81    0.19
   2   5   8    4.54    0.20
   2   5   8    5.06    0.22
   2   5   8    4.75    0.17
   2   5   8    4.43    0.18
  -3  -5  -8    5.73    0.22
   3   5   8    5.87    0.21
   3   5   8    5.65    0.23
   3   5   8    5.90    0.24
   3   5   8    5.86    0.21
   3   5   8    5.38    0.21
   3   5   8    5.70    0.19
  -4  -5  -8    0.52    0.07
   4   5   8    0.54    0.07
   4   5   8    0.48    0.07
   4   5   8    0.49    0.08
   4   5   8    0.57    0.08
   4   5   8    0.56    0.08
   4   5   8    0.57    0.08
  -5  -5  -8    2.47    0.16
   5   5   8    2.35    0.14
   5   5   8    2.54    0.13
   5   5   8    2.46    0.15
   5   5   8    2.53    0.15
   5   5   8    2.46    0.15
  -6  -5  -8    5.02    0.22
   6   5   8    5.26    0.23
   6   5   8    5.35    0.21
   6   5   8    5.27    0.24
   6   5   8    5.11    0.23
   7   5   8    0.21    0.07
   7   5   8    0.06    0.05
   8   5   8    0.13    0.09
   8   5   8    0.15    0.08
   9   5   8   -0.01    0.08
  10   5   8    0.15    0.11
  10   5   8   -0.19    0.08
  -5   6   8    0.10    0.10
  -4   6   8    2.17    0.19
  -3   6   8    0.03    0.06
  -2   6   8    2.46    0.17
  -2   6   8    2.23    0.15
   1  -6  -8    1.25    0.16
  -1   6   8    1.06    0.12
  -1   6   8    0.93    0.10
  -1   6   8    1.02    0.12
   0  -6  -8    7.73    0.32
   0   6   8    7.89    0.28
   0   6   8    7.80    0.27
   0   6   8    7.41    0.32
  -1  -6  -8    0.46    0.10
   1   6   8    0.31    0.06
   1   6   8    0.39    0.08
   1   6   8    0.44    0.09
   1   6   8    0.40    0.07
  -2  -6  -8    3.14    0.18
   2   6   8    3.28    0.15
   2   6   8    3.21    0.15
   2   6   8    3.56    0.19
   2   6   8    3.21    0.14
   2   6   8    3.37    0.18
  -3  -6  -8   -0.02    0.05
   3   6   8    0.02    0.03
   3   6   8    0.00    0.03
   3   6   8    0.03    0.04
   3   6   8    0.03    0.04
   3   6   8   -0.02    0.03
   3   6   8    0.02    0.04
  -4  -6  -8    0.04    0.05
   4   6   8   -0.06    0.03
   4   6   8    0.02    0.04
   4   6   8    0.06    0.04
   4   6   8    0.02    0.04
   4   6   8    0.00    0.04
   4   6   8    0.03    0.04
  -5  -6  -8    0.08    0.07
   5   6   8    0.18    0.06
   5   6   8    0.14    0.06
   5   6   8    0.08    0.05
   5   6   8    0.14    0.05
  -6  -6  -8    0.34    0.08
   6   6   8    0.23    0.07
   6   6   8    0.29    0.07
   6   6   8    0.27    0.06
   6   6   8    0.35    0.07
   7   6   8    0.06    0.07
   7   6   8   -0.04    0.04
   7   6   8    0.00    0.06
   8   6   8    0.05    0.08
   8   6   8    0.03    0.08
   9   6   8    0.14    0.10
  -5   7   8    0.11    0.11
  -4   7   8    1.01    0.15
   3  -7  -8    0.28    0.13
  -3   7   8    0.24    0.09
   2  -7  -8    0.28    0.11
  -2   7   8    0.20    0.07
  -2   7   8    0.16    0.08
   1  -7  -8    1.96    0.19
  -1   7   8    2.25    0.18
  -1   7   8    2.19    0.16
  -1   7   8    1.98    0.14
   0  -7  -8    1.74    0.17
   0   7   8    1.72    0.16
   0   7   8    1.77    0.13
   0   7   8    1.77    0.14
  -1  -7  -8    5.81    0.28
   1   7   8    6.15    0.27
   1   7   8    6.57    0.25
   1   7   8    6.02    0.22
   1   7   8    6.44    0.29
  -2  -7  -8    1.03    0.14
   2   7   8    1.01    0.12
   2   7   8    1.09    0.13
   2   7   8    0.89    0.08
   2   7   8    1.18    0.10
  -3  -7  -8    0.30    0.08
   3   7   8    0.36    0.07
   3   7   8    0.27    0.06
   3   7   8    0.23    0.06
   3   7   8    0.33    0.05
   3   7   8    0.29    0.07
  -4  -7  -8    0.02    0.06
  -4  -7  -8   -0.02    0.08
   4   7   8    0.07    0.05
   4   7   8    0.15    0.06
   4   7   8    0.24    0.06
   4   7   8    0.09    0.04
   4   7   8    0.13    0.05
  -5  -7  -8    3.59    0.23
   5   7   8    3.54    0.17
   5   7   8    3.63    0.19
   5   7   8    3.44    0.16
  -6  -7  -8    0.13    0.08
   6   7   8    0.08    0.06
   6   7   8    0.07    0.05
   6   7   8    0.20    0.07
   7   7   8    0.12    0.06
   7   7   8    0.06    0.06
   7   7   8    0.09    0.07
   8   7   8    0.38    0.10
   8   7   8    0.50    0.09
   9   7   8    1.30    0.17
  -4   8   8    0.42    0.12
  -3   8   8    0.31    0.10
  -2   8   8    0.85    0.13
  -2   8   8    0.76    0.12
   1  -8  -8    0.18    0.11
  -1   8   8    0.22    0.08
  -1   8   8    0.19    0.06
  -1   8   8    0.07    0.08
   0  -8  -8    0.42    0.12
   0   8   8    0.33    0.08
   0   8   8    0.40    0.10
   0   8   8    0.26    0.07
  -1  -8  -8    2.09    0.18
   1   8   8    1.85    0.17
   1   8   8    1.79    0.13
  -2  -8  -8   11.33    0.43
   2   8   8   12.46    0.35
   2   8   8   11.74    0.42
   2   8   8   10.89    0.40
  -3  -8  -8    0.25    0.09
   3   8   8    0.15    0.07
   3   8   8    0.30    0.07
   3   8   8    0.30    0.06
  -4  -8  -8   -0.09    0.08
  -4  -8  -8    0.10    0.08
   4   8   8    0.19    0.07
   4   8   8    0.13    0.06
   4   8   8    0.13    0.05
  -5  -8  -8   -0.02    0.09
   5   8   8   -0.02    0.05
   5   8   8    0.05    0.05
  -6  -8  -8   -0.10    0.07
   6   8   8   -0.02    0.05
   6   8   8   -0.02    0.04
   7   8   8    1.02    0.12
   7   8   8    1.09    0.15
   8   8   8    1.05    0.14
   8   8   8    1.68    0.15
  -2   9   8    0.62    0.12
  -1   9   8   -0.03    0.05
  -1   9   8    0.07    0.06
   0  -9  -8    0.57    0.13
   0   9   8    0.67    0.10
   0   9   8    0.77    0.14
  -1  -9  -8    0.04    0.09
   1   9   8    0.01    0.05
   1   9   8   -0.04    0.05
  -2  -9  -8   -0.06    0.08
   2   9   8    0.04    0.06
   2   9   8   -0.06    0.04
  -3  -9  -8    2.02    0.19
  -3  -9  -8    1.77    0.23
   3   9   8    1.80    0.12
   3   9   8    1.89    0.16
  -4  -9  -8    0.14    0.12
  -4  -9  -8    0.09    0.09
   4   9   8    0.22    0.06
   4   9   8    0.17    0.07
  -5  -9  -8   -0.03    0.09
   5   9   8    0.05    0.05
   5   9   8    0.02    0.05
  -6  -9  -8    0.86    0.15
   6   9   8    0.78    0.11
   6   9   8    0.80    0.10
   7   9   8    0.24    0.07
   7   9   8    0.23    0.08
  -1  10   8    1.91    0.17
   0  10   8   -0.07    0.05
   0  10   8    0.09    0.06
  -1 -10  -8    0.15    0.14
   1  10   8    0.17    0.08
   1  10   8    0.07    0.06
  -2 -10  -8    0.05    0.11
   2  10   8    0.06    0.07
   2  10   8    0.12    0.06
  -3 -10  -8    0.59    0.14
  -3 -10  -8    0.69    0.18
   3  10   8    0.55    0.08
   3  10   8    0.53    0.12
  -4 -10  -8    0.02    0.12
  -4 -10  -8    0.01    0.10
   4  10   8    0.02    0.06
   4  10   8    0.08    0.06
  -5 -10  -8    0.75    0.16
   5  10   8    0.58    0.11
   5  10   8    0.88    0.10
  -6 -10  -8    0.15    0.12
   6  10   8    0.13    0.07
   6  10   8    0.08    0.06
  -2 -11  -8    0.39    0.17
   2  11   8    0.43    0.09
   2  11   8    0.47    0.11
  -3 -11  -8    0.02    0.13
   3  11   8   -0.01    0.06
   3  11   8    0.05    0.05
   3  10  -9    0.12    0.07
   3  10  -9    0.17    0.07
   2  10  -9    0.47    0.09
   2  10  -9    0.78    0.10
   1  10  -9    2.59    0.16
   1  10  -9    2.72    0.15
   0  10  -9    0.15    0.06
   0  10  -9    0.07    0.05
  -1  10  -9    0.03    0.05
  -1  10  -9   -0.01    0.05
  -2  10  -9    0.12    0.06
  -2  10  -9    0.17    0.07
  -2  10  -9    0.17    0.06
  -2  10  -9    0.14    0.06
  -2  10  -9    0.13    0.08
   4   9  -9    0.13    0.06
   4   9  -9   -0.03    0.06
   4   9  -9    0.07    0.05
   4   9  -9   -0.04    0.06
   3   9  -9    1.11    0.13
   3   9  -9    0.81    0.12
   2   9  -9    0.56    0.08
   2   9  -9    0.30    0.08
   1   9  -9    0.81    0.10
   1   9  -9    1.11    0.10
   0   9  -9    0.74    0.10
   0   9  -9    0.66    0.08
  -1   9  -9    3.12    0.17
  -1   9  -9    3.33    0.17
  -2   9  -9    0.74    0.08
  -2   9  -9    0.99    0.12
  -2   9  -9    0.96    0.08
  -2   9  -9    0.84    0.11
  -2   9  -9    0.97    0.12
  -3   9  -9    0.31    0.10
  -3   9  -9    0.26    0.07
  -4   9  -9    2.87    0.19
  -4   9  -9    2.74    0.21
   5   8  -9    2.03    0.16
   5   8  -9    1.95    0.19
   4   8  -9    1.13    0.15
   4   8  -9    1.49    0.15
   4   8  -9    0.95    0.09
   4   8  -9    1.24    0.11
   3   8  -9    2.73    0.12
   3   8  -9    3.05    0.12
   3   8  -9    2.62    0.17
   3   8  -9    2.52    0.16
   2   8  -9    0.01    0.04
   2   8  -9   -0.05    0.04
   1   8  -9    0.02    0.04
   1   8  -9   -0.01    0.03
  -1  -8   9   -0.09    0.07
   0   8  -9    0.04    0.04
   0   8  -9    0.00    0.04
   0  -8   9   -0.01    0.06
  -1   8  -9    1.39    0.08
  -1   8  -9    1.31    0.11
  -1   8  -9    1.11    0.10
   1  -8   9    1.41    0.18
  -2   8  -9    2.74    0.17
  -2   8  -9    3.01    0.13
  -2   8  -9    2.90    0.17
  -2   8  -9    2.92    0.13
  -2   8  -9    3.15    0.17
   2  -8   9    2.84    0.23
  -3   8  -9    0.10    0.05
  -3   8  -9    0.12    0.06
  -3   8  -9    0.10    0.06
   3  -8   9    0.04    0.08
  -4   8  -9    0.01    0.05
  -4   8  -9    0.05    0.06
   4  -8   9   -0.03    0.07
  -5   8  -9    0.25    0.09
   5  -8   9    0.45    0.14
  -6   8  -9    0.53    0.12
   6   7  -9    0.60    0.17
   6   7  -9    0.75    0.13
   5   7  -9    1.87    0.19
   5   7  -9    2.56    0.17
   4   7  -9    1.47    0.15
   4   7  -9    1.75    0.16
   4   7  -9    1.49    0.12
   3   7  -9    0.33    0.08
   3   7  -9    0.37    0.05
   3   7  -9    0.38    0.06
   3   7  -9    0.32    0.07
   2   7  -9    0.79    0.09
   2   7  -9    0.86    0.11
   1   7  -9    0.03    0.04
   1   7  -9   -0.01    0.03
  -1  -7   9    0.07    0.07
   0   7  -9    0.61    0.07
   0   7  -9    0.74    0.09
   0  -7   9    0.59    0.12
  -1   7  -9    0.10    0.05
  -1   7  -9    0.02    0.04
  -1   7  -9    0.10    0.03
   1  -7   9    0.00    0.07
  -2   7  -9    0.06    0.05
  -2   7  -9    0.12    0.05
  -2   7  -9    0.15    0.04
  -2   7  -9    0.23    0.06
  -2   7  -9    0.14    0.04
   2  -7   9    0.05    0.08
  -3   7  -9    0.71    0.10
  -3   7  -9    0.73    0.08
  -3   7  -9    0.77    0.11
  -3   7  -9    0.68    0.09
   3  -7   9    0.70    0.13
  -4   7  -9    0.53    0.08
  -4   7  -9    0.53    0.10
   4  -7   9    0.66    0.14
  -5   7  -9   -0.08    0.05
  -5   7  -9    0.00    0.07
   5  -7   9   -0.10    0.07
  -6   7  -9    0.01    0.08
   6  -7   9    0.09    0.10
  -7   7  -9    0.07    0.11
   7  -7   9    0.02    0.11
   7   6  -9    0.42    0.11
   6   6  -9    1.17    0.15
   5   6  -9   -0.06    0.05
   5   6  -9   -0.01    0.05
   4   6  -9    0.32    0.09
   4   6  -9    0.27    0.06
   4   6  -9    0.12    0.07
   3   6  -9    2.53    0.12
   3   6  -9    2.54    0.16
   3   6  -9    2.46    0.12
   3   6  -9    2.38    0.16
   2   6  -9    2.46    0.10
   2   6  -9    2.43    0.14
   2   6  -9    2.58    0.11
   2   6  -9    2.41    0.15
   1   6  -9    4.89    0.15
   1   6  -9    4.68    0.14
   1   6  -9    4.61    0.19
   1   6  -9    4.63    0.21
  -1  -6   9    4.95    0.28
   0   6  -9    0.14    0.03
   0   6  -9    0.11    0.04
   0   6  -9    0.12    0.05
   0  -6   9    0.07    0.08
  -1   6  -9    6.81    0.25
  -1   6  -9    6.98    0.20
  -1   6  -9    6.61    0.20
  -1   6  -9    6.88    0.24
   1  -6   9    6.39    0.33
  -2   6  -9    2.48    0.14
  -2   6  -9    2.43    0.11
  -2   6  -9    2.37    0.14
  -2   6  -9    2.60    0.12
   2  -6   9    2.72    0.21
  -3   6  -9    0.06    0.04
  -3   6  -9    0.13    0.04
  -3   6  -9    0.13    0.05
  -3   6  -9    0.04    0.05
  -3   6  -9    0.04    0.05
   3  -6   9    0.08    0.08
  -4   6  -9    0.44    0.07
  -4   6  -9    0.40    0.08
  -4   6  -9    0.31    0.07
  -4   6  -9    0.37    0.08
   4  -6   9    0.29    0.11
  -5   6  -9    0.73    0.12
  -5   6  -9    0.93    0.13
  -5   6  -9    0.75    0.10
  -5   6  -9    0.86    0.10
  -5   6  -9    0.88    0.12
   5  -6   9    0.90    0.16
  -6   6  -9    0.00    0.07
   6  -6   9    0.11    0.10
  -7   6  -9   -0.08    0.08
   7  -6   9   -0.03    0.10
   7   5  -9    1.19    0.16
   6   5  -9    0.46    0.10
   6   5  -9    0.42    0.10
   5   5  -9   -0.03    0.05
   5   5  -9    0.01    0.05
   5   5  -9    0.03    0.05
   4   5  -9    0.42    0.07
   4   5  -9    0.56    0.08
   4   5  -9    0.53    0.09
   3   5  -9    1.84    0.11
   3   5  -9    1.74    0.14
   3   5  -9    1.63    0.14
   3   5  -9    1.75    0.11
   2   5  -9    0.89    0.07
   2   5  -9    0.93    0.10
   2   5  -9    0.90    0.11
   2   5  -9    0.89    0.07
   1   5  -9    1.53    0.12
   1   5  -9    1.56    0.08
   1   5  -9    1.46    0.08
   1   5  -9    1.54    0.11
  -1  -5   9    1.53    0.18
   0   5  -9    2.29    0.10
   0   5  -9    2.18    0.09
   0   5  -9    2.19    0.14
   0   5  -9    2.25    0.12
   0  -5   9    2.16    0.19
  -1   5  -9   10.39    0.28
  -1   5  -9   10.48    0.32
  -1   5  -9   10.34    0.28
  -1   5  -9   10.05    0.33
   1  -5   9   10.27    0.41
  -2   5  -9    6.95    0.25
  -2   5  -9    7.12    0.22
  -2   5  -9    7.13    0.22
  -2   5  -9    6.96    0.25
  -2   5  -9    6.88    0.22
  -2   5  -9    6.96    0.23
   2  -5   9    6.81    0.33
  -3   5  -9    0.30    0.06
  -3   5  -9    0.30    0.07
  -3   5  -9    0.21    0.05
  -3   5  -9    0.24    0.05
  -3   5  -9    0.17    0.05
  -3   5  -9    0.29    0.06
   3  -5   9    0.27    0.09
  -4   5  -9    7.19    0.27
  -4   5  -9    7.09    0.28
  -4   5  -9    6.94    0.25
  -4   5  -9    6.76    0.28
  -4   5  -9    7.04    0.25
   4  -5   9    6.89    0.34
  -5   5  -9    1.81    0.13
  -5   5  -9    1.67    0.15
  -5   5  -9    1.44    0.14
  -5   5  -9    1.65    0.14
   5  -5   9    1.18    0.16
  -6   5  -9    0.17    0.08
   6  -5   9    0.23    0.11
  -7   5  -9   -0.02    0.08
   7  -5   9   -0.05    0.08
  -8   5  -9   -0.16    0.08
   8  -5   9   -0.02    0.04
   8  -5   9    0.01    0.04
   8  -5   9   -0.14    0.08
   7   4  -9    1.00    0.16
   6   4  -9    0.00    0.07
   5   4  -9    1.43    0.14
   5   4  -9    1.55    0.13
   5   4  -9    1.18    0.22
   4   4  -9    0.37    0.07
   4   4  -9    0.31    0.07
   4   4  -9    0.26    0.08
   3   4  -9    0.01    0.04
   3   4  -9    0.06    0.05
   3   4  -9    0.10    0.05
   3   4  -9    0.14    0.05
   2   4  -9    6.16    0.21
   2   4  -9    6.39    0.26
   2   4  -9    6.46    0.26
   2   4  -9    6.10    0.21
   2   4  -9    6.22    0.21
   1   4  -9    5.80    0.19
   1   4  -9    5.68    0.19
   1   4  -9    5.55    0.19
   1   4  -9    5.51    0.23
   1   4  -9    5.86    0.23
  -1  -4   9    5.85    0.30
   0   4  -9    0.26    0.05
   0   4  -9    0.34    0.05
   0   4  -9    0.28    0.05
   0   4  -9    0.34    0.06
   0   4  -9    0.34    0.07
   0  -4   9    0.36    0.10
  -1   4  -9   30.25    0.75
  -1   4  -9   32.37    0.75
  -1   4  -9   31.46    0.78
  -1   4  -9   31.96    0.80
  -1   4  -9   31.00    0.75
   1  -4   9   33.00    0.90
  -2   4  -9    0.41    0.05
  -2   4  -9    0.45    0.07
  -2   4  -9    0.43    0.06
  -2   4  -9    0.45    0.07
  -2   4  -9    0.41    0.05
   2  -4   9    0.40    0.10
  -3   4  -9   24.10    0.61
  -3   4  -9   24.54    0.65
  -3   4  -9   24.66    0.63
  -3   4  -9   24.80    0.65
  -3   4  -9   23.99    0.62
   3  -4   9   23.43    0.73
  -4   4  -9   22.73    0.61
  -4   4  -9   23.21    0.59
  -4   4  -9   22.70    0.63
   4  -4   9   23.29    0.71
   4  -4   9   21.89    0.55
   4  -4   9   21.57    0.55
  -5   4  -9    0.75    0.10
  -5   4  -9    1.04    0.10
  -5   4  -9    0.95    0.12
   5  -4   9    0.87    0.10
   5  -4   9    0.84    0.14
   5  -4   9    0.90    0.10
  -6   4  -9   -0.06    0.06
   6  -4   9   -0.01    0.04
   6  -4   9   -0.01    0.05
   6  -4   9   -0.05    0.08
  -7   4  -9    3.74    0.24
   7  -4   9    3.47    0.20
   7  -4   9    3.47    0.15
   7  -4   9    3.28    0.26
   7  -4   9    3.22    0.14
  -8   4  -9    0.60    0.13
   8  -4   9    0.54    0.07
   8  -4   9    0.51    0.11
   8  -4   9    0.56    0.07
   7   3  -9   -0.05    0.09
   6   3  -9    0.02    0.07
  -6  -3   9   -0.02    0.03
   5   3  -9   -0.04    0.05
   5   3  -9    0.01    0.05
  -5  -3   9    0.08    0.03
   4   3  -9    0.18    0.06
   4   3  -9    0.26    0.06
   4   3  -9    0.10    0.06
  -4  -3   9    0.22    0.04
   3   3  -9   26.58    0.69
   3   3  -9   26.18    0.74
   3   3  -9   27.04    0.68
   2   3  -9    5.87    0.21
   2   3  -9    5.78    0.25
   2   3  -9    5.58    0.20
   2   3  -9    5.70    0.24
   2   3  -9    5.64    0.21
  -2  -3   9    6.09    0.20
   1   3  -9    0.48    0.06
   1   3  -9    0.56    0.06
   1   3  -9    0.52    0.08
   1   3  -9    0.39    0.07
   1   3  -9    0.65    0.06
  -1  -3   9    0.46    0.07
  -1  -3   9    0.38    0.10
   0   3  -9   10.62    0.29
   0   3  -9   10.42    0.30
   0   3  -9   10.99    0.35
   0   3  -9   10.30    0.29
   0   3  -9   10.27    0.33
   0  -3   9   10.09    0.40
   0  -3   9   10.09    0.32
  -1   3  -9   15.39    0.44
  -1   3  -9   15.79    0.45
  -1   3  -9   15.48    0.41
  -1   3  -9   16.11    0.41
  -1   3  -9   15.46    0.41
   1  -3   9   15.37    0.38
   1  -3   9   15.43    0.45
   1  -3   9   15.31    0.38
   1  -3   9   15.91    0.52
  -2   3  -9    2.35    0.13
  -2   3  -9    2.29    0.11
  -2   3  -9    2.22    0.11
  -2   3  -9    2.11    0.10
  -2   3  -9    2.33    0.13
  -2   3  -9    2.18    0.11
   2  -3   9    2.20    0.17
   2  -3   9    2.22    0.11
   2  -3   9    2.10    0.14
   2  -3   9    2.42    0.10
  -3   3  -9   11.91    0.34
  -3   3  -9   11.61    0.36
  -3   3  -9   11.95    0.37
  -3   3  -9   11.42    0.35
  -3   3  -9   11.81    0.32
   3  -3   9   11.73    0.30
   3  -3   9   11.10    0.42
   3  -3   9   11.48    0.33
   3  -3   9   12.10    0.40
   3  -3   9   11.52    0.29
   3  -3   9   11.95    0.35
  -4   3  -9   39.84    0.97
  -4   3  -9   38.12    0.95
  -4   3  -9   39.72    0.93
   4  -3   9   38.95    1.01
   4  -3   9   38.63    0.90
   4  -3   9   37.34    0.95
   4  -3   9   38.36    1.04
   4  -3   9   38.48    0.90
   4  -3   9   37.59    0.93
  -5   3  -9    7.79    0.29
  -5   3  -9    7.83    0.27
  -5   3  -9    7.47    0.29
   5  -3   9    7.05    0.27
   5  -3   9    7.85    0.33
   5  -3   9    7.47    0.25
   5  -3   9    7.77    0.28
   5  -3   9    7.40    0.25
   5  -3   9    7.75    0.35
  -6   3  -9    3.12    0.19
   6  -3   9    3.05    0.15
   6  -3   9    3.10    0.18
   6  -3   9    3.00    0.24
   6  -3   9    2.94    0.16
  -7   3  -9    7.02    0.31
   7  -3   9    6.40    0.30
   7  -3   9    7.13    0.27
   7  -3   9    6.68    0.26
  -8   3  -9    0.65    0.12
   8  -3   9    0.63    0.10
   8  -3   9    0.66    0.10
   8  -3   9    0.60    0.11
  -9   3  -9   -0.03    0.10
   9  -3   9   -0.01    0.05
   9  -3   9    0.00    0.06
   7   2  -9   -0.01    0.10
  -7  -2   9    0.09    0.06
   6   2  -9   -0.12    0.06
  -6  -2   9   -0.06    0.04
  -6  -2   9   -0.03    0.03
   5   2  -9   -0.07    0.05
  -5  -2   9    0.08    0.05
  -5  -2   9    0.04    0.03
   4   2  -9    5.81    0.34
   4   2  -9    5.55    0.23
   4   2  -9    5.61    0.24
  -4  -2   9    5.49    0.18
  -4  -2   9    5.77    0.23
   3   2  -9    3.65    0.20
   3   2  -9    3.59    0.17
   3   2  -9    3.68    0.17
  -3  -2   9    3.39    0.13
  -3  -2   9    3.38    0.17
   2   2  -9    7.31    0.29
   2   2  -9    7.33    0.25
   2   2  -9    7.28    0.25
   2   2  -9    7.59    0.29
  -2  -2   9    7.62    0.22
  -2  -2   9    7.63    0.25
  -2  -2   9    7.75    0.24
   1   2  -9   32.40    0.79
   1   2  -9   31.95    0.79
   1   2  -9   32.76    0.84
   1   2  -9   33.45    0.80
   1   2  -9   32.85    0.85
  -1  -2   9   32.68    0.79
  -1  -2   9   32.96    0.75
  -1  -2   9   33.18    0.76
  -1  -2   9   33.65    0.93
  -1  -2   9   32.38    0.80
   0   2  -9    2.11    0.11
   0   2  -9    2.21    0.11
   0   2  -9    2.14    0.13
   0   2  -9    2.07    0.10
   0   2  -9    2.14    0.13
   0  -2   9    2.25    0.08
   0  -2   9    2.23    0.09
   0  -2   9    1.92    0.11
   0  -2   9    2.35    0.17
   0  -2   9    2.13    0.12
  -1   2  -9    3.05    0.13
  -1   2  -9    2.94    0.15
  -1   2  -9    3.17    0.15
  -1   2  -9    2.92    0.13
  -1   2  -9    3.06    0.13
   1  -2   9    3.10    0.12
   1  -2   9    3.26    0.13
   1  -2   9    3.06    0.19
   1  -2   9    2.93    0.11
   1  -2   9    2.80    0.14
   1  -2   9    3.03    0.15
  -2   2  -9    4.50    0.18
  -2   2  -9    4.51    0.18
  -2   2  -9    4.52    0.17
  -2   2  -9    4.71    0.17
  -2   2  -9    4.38    0.15
  -2   2  -9    4.35    0.16
   2  -2   9    4.43    0.16
   2  -2   9    4.26    0.15
   2  -2   9    4.33    0.20
   2  -2   9    4.65    0.19
   2  -2   9    4.12    0.23
   2  -2   9    4.49    0.17
  -3   2  -9    0.31    0.05
  -3   2  -9    0.27    0.05
  -3   2  -9    0.44    0.07
  -3   2  -9    0.37    0.07
  -3   2  -9    0.38    0.04
   3  -2   9    0.43    0.06
   3  -2   9    0.36    0.06
   3  -2   9    0.48    0.09
   3  -2   9    0.32    0.08
   3  -2   9    0.34    0.05
   3  -2   9    0.27    0.06
  -4   2  -9   43.96    1.11
  -4   2  -9   45.99    1.08
  -4   2  -9   45.78    1.10
   4  -2   9   44.82    1.11
   4  -2   9   45.61    1.07
   4  -2   9   47.38    1.11
   4  -2   9   45.36    1.14
   4  -2   9   44.93    1.08
   4  -2   9   46.31    1.18
   4  -2   9   46.07    1.01
  -5   2  -9    3.75    0.17
  -5   2  -9    4.04    0.19
   5  -2   9    4.03    0.20
   5  -2   9    4.28    0.25
   5  -2   9    3.88    0.13
   5  -2   9    3.99    0.17
   5  -2   9    3.87    0.22
   5  -2   9    3.98    0.18
  -6   2  -9    0.35    0.08
   6  -2   9    0.37    0.08
   6  -2   9    0.34    0.07
   6  -2   9    0.35    0.05
   6  -2   9    0.30    0.10
   6  -2   9    0.29    0.06
  -7   2  -9    0.04    0.06
   7  -2   9    0.06    0.05
   7  -2   9    0.08    0.06
  -8   2  -9   -0.05    0.06
   8  -2   9    0.00    0.05
  -9   2  -9    0.08    0.10
   9  -2   9   -0.04    0.06
   7   1  -9    0.26    0.13
  -7  -1   9    0.19    0.06
  -7  -1   9    0.24    0.08
   6   1  -9    0.08    0.08
  -6  -1   9    0.04    0.05
  -6  -1   9    0.02    0.06
   5   1  -9    0.02    0.06
  -5  -1   9    0.07    0.06
  -5  -1   9    0.04    0.04
   4   1  -9    3.12    0.18
  -4  -1   9    3.07    0.18
  -4  -1   9    3.25    0.16
   3   1  -9   35.58    0.90
   3   1  -9   35.30    0.89
   3   1  -9   35.89    0.95
  -3  -1   9   35.16    0.91
  -3  -1   9   36.62    0.87
   2   1  -9   10.13    0.35
   2   1  -9    9.69    0.31
   2   1  -9   10.47    0.36
   2   1  -9    9.77    0.31
  -2  -1   9    9.80    0.29
  -2  -1   9   10.51    0.34
  -2  -1   9   10.41    0.31
  -2  -1   9   10.04    0.25
   1   1  -9    3.56    0.18
   1   1  -9    3.81    0.17
   1   1  -9    3.77    0.16
   1   1  -9    3.63    0.16
   1   1  -9    3.93    0.19
  -1  -1   9    3.65    0.16
  -1  -1   9    3.86    0.12
  -1  -1   9    3.86    0.16
  -1  -1   9    3.90    0.22
  -1  -1   9    3.78    0.18
   0   1  -9   11.92    0.34
   0   1  -9   11.51    0.37
   0   1  -9   11.78    0.37
   0   1  -9   11.97    0.36
   0   1  -9   11.66    0.34
   0  -1   9   11.56    0.35
   0  -1   9   11.84    0.34
   0  -1   9   11.36    0.36
   0  -1   9   12.12    0.43
   0  -1   9   11.70    0.29
  -1   1  -9    4.09    0.17
  -1   1  -9    3.99    0.16
  -1   1  -9    3.97    0.15
  -1   1  -9    4.05    0.18
  -1   1  -9    3.87    0.17
   1  -1   9    4.25    0.16
   1  -1   9    4.15    0.13
   1  -1   9    4.27    0.22
   1  -1   9    3.79    0.17
   1  -1   9    3.84    0.18
   1  -1   9    3.98    0.14
  -2   1  -9   10.55    0.31
  -2   1  -9   10.56    0.31
  -2   1  -9   10.80    0.34
  -2   1  -9   10.68    0.33
   2  -1   9   10.73    0.38
   2  -1   9   10.35    0.35
   2  -1   9   11.02    0.32
   2  -1   9   11.09    0.32
   2  -1   9   10.99    0.29
   2  -1   9   10.75    0.30
   2  -1   9   11.11    0.35
  -3   1  -9   38.00    0.98
  -3   1  -9   41.00    0.90
  -3   1  -9   40.42    0.99
  -3   1  -9   40.37    0.96
  -3   1  -9   40.48    0.96
   3  -1   9   41.40    0.94
   3  -1   9   41.03    0.98
   3  -1   9   41.09    1.05
   3  -1   9   40.55    1.00
   3  -1   9   40.03    0.95
   3  -1   9   40.28    0.97
   3  -1   9   39.37    1.00
  -4   1  -9    0.27    0.06
  -4   1  -9    0.29    0.06
  -4   1  -9    0.26    0.05
   4  -1   9    0.22    0.07
   4  -1   9    0.26    0.07
   4  -1   9    0.23    0.05
   4  -1   9    0.25    0.05
   4  -1   9    0.31    0.06
   4  -1   9    0.17    0.05
  -5   1  -9   13.72    0.41
   5  -1   9   13.80    0.41
   5  -1   9   12.57    0.46
   5  -1   9   13.78    0.38
   5  -1   9   13.06    0.42
   5  -1   9   13.48    0.44
   5  -1   9   13.06    0.39
  -6   1  -9    5.43    0.24
   6  -1   9    6.14    0.34
   6  -1   9    5.34    0.23
   6  -1   9    5.38    0.21
   6  -1   9    5.62    0.27
  -7   1  -9    1.38    0.14
   7  -1   9    1.22    0.11
   7  -1   9    1.13    0.12
   7  -1   9    1.36    0.17
  -8   1  -9    0.04    0.07
   8  -1   9    0.10    0.06
  -9   1  -9    0.15    0.08
   9  -1   9    0.03    0.06
 -10   1  -9    0.03    0.09
   7   0  -9   -0.14    0.10
   6   0  -9    0.47    0.11
   5   0  -9    0.19    0.08
  -5   0   9    0.13    0.06
  -5   0   9    0.24    0.05
   4   0  -9    7.67    0.29
  -4   0   9    7.99    0.26
  -4   0   9    7.99    0.33
  -4   0   9    8.20    0.29
   3   0  -9   73.77    1.76
  -3   0   9   76.29    1.77
  -3   0   9   78.07    1.82
  -3   0   9   76.82    1.73
   2   0  -9   15.12    0.47
   2   0  -9   14.50    0.43
   2   0  -9   14.98    0.46
   2   0  -9   14.87    0.43
  -2   0   9   15.41    0.41
  -2   0   9   15.07    0.47
  -2   0   9   15.37    0.44
   1   0  -9    0.95    0.09
   1   0  -9    1.10    0.09
   1   0  -9    0.95    0.08
   1   0  -9    0.92    0.08
  -1   0   9    1.01    0.13
  -1   0   9    0.94    0.08
  -1   0   9    1.01    0.10
  -1   0   9    0.99    0.08
   0   0  -9   41.15    0.99
   0   0  -9   41.35    0.99
   0   0  -9   42.47    1.03
   0   0   9   42.55    1.01
   0   0   9   40.67    1.08
   0   0   9   40.65    1.04
   0   0   9   43.05    0.98
  -1   0  -9   -0.02    0.03
  -1   0  -9    0.03    0.03
  -1   0  -9    0.02    0.01
  -1   0  -9    0.04    0.02
   1   0   9    0.02    0.03
   1   0   9    0.00    0.04
   1   0   9   -0.01    0.04
   1   0   9    0.02    0.03
   1   0   9    0.08    0.04
  -2   0  -9   14.46    0.42
  -2   0  -9   13.53    0.39
  -2   0  -9   13.83    0.39
   2   0   9   14.05    0.39
   2   0   9   14.30    0.38
   2   0   9   14.28    0.46
   2   0   9   14.14    0.43
   2   0   9   14.30    0.41
   2   0   9   14.27    0.42
  -3   0  -9    0.24    0.06
  -3   0  -9    0.22    0.04
  -3   0  -9    0.29    0.05
  -3   0  -9    0.27    0.05
   3   0   9    0.30    0.06
   3   0   9    0.32    0.08
   3   0   9    0.24    0.07
   3   0   9    0.26    0.05
   3   0   9    0.27    0.05
   3   0   9    0.23    0.04
  -4   0  -9   11.22    0.36
  -4   0  -9   11.19    0.33
  -4   0  -9   11.90    0.35
   4   0   9   11.98    0.35
   4   0   9   11.31    0.35
   4   0   9   10.64    0.35
   4   0   9   11.57    0.38
   4   0   9   11.53    0.34
   4   0   9   11.39    0.40
  -5   0  -9    3.19    0.16
   5   0   9    3.00    0.18
   5   0   9    2.85    0.19
   5   0   9    3.18    0.16
   5   0   9    3.06    0.17
   5   0   9    3.15    0.15
   5   0   9    2.95    0.17
  -6   0  -9    1.55    0.12
   6   0   9    1.43    0.12
   6   0   9    1.44    0.12
   6   0   9    1.38    0.13
  -7   0  -9    1.03    0.11
   7   0   9    1.12    0.12
   7   0   9    0.90    0.14
  -8   0  -9    2.40    0.17
   8   0   9    2.52    0.18
   8   0   9    2.39    0.19
  -9   0  -9    0.27    0.08
   9   0   9    0.56    0.11
 -10   0  -9    0.09    0.08
  10   0   9    0.13    0.08
   7  -1  -9    0.24    0.12
   6  -1  -9   -0.05    0.08
  -6   1   9   -0.01    0.05
   5  -1  -9    0.02    0.07
  -5   1   9    0.05    0.05
   4  -1  -9    0.17    0.07
  -4   1   9    0.10    0.06
   3  -1  -9    0.40    0.07
   3  -1  -9    0.26    0.07
  -3   1   9    0.36    0.08
  -3   1   9    0.22    0.08
   2  -1  -9   14.17    0.40
   2  -1  -9   13.48    0.43
  -2   1   9   14.60    0.47
  -2   1   9   13.61    0.42
  -2   1   9   14.10    0.41
   1  -1  -9    5.56    0.23
   1  -1  -9    5.06    0.19
   1  -1  -9    5.40    0.20
   1  -1  -9    6.44    0.28
   1  -1  -9    4.75    0.21
  -1   1   9    4.68    0.21
  -1   1   9    5.17    0.20
  -1   1   9    5.33    0.24
   0  -1  -9    2.23    0.12
   0  -1  -9    2.24    0.12
   0  -1  -9    2.21    0.13
   0  -1  -9    2.10    0.11
   0   1   9    2.23    0.12
   0   1   9    2.25    0.13
   0   1   9    2.20    0.16
   0   1   9    2.11    0.13
  -1  -1  -9    7.88    0.28
  -1  -1  -9    7.69    0.26
  -1  -1  -9    7.81    0.24
  -1  -1  -9    7.72    0.24
   1   1   9    7.63    0.29
   1   1   9    7.39    0.26
   1   1   9    8.03    0.24
   1   1   9    7.37    0.30
   1   1   9    7.46    0.25
   1   1   9    7.82    0.28
  -2  -1  -9   58.08    1.39
  -2  -1  -9   59.63    1.41
  -2  -1  -9   59.08    1.35
   2   1   9   60.32    1.39
   2   1   9   58.58    1.37
   2   1   9   59.08    1.35
   2   1   9   59.05    1.41
   2   1   9   59.20    1.40
   2   1   9   57.75    1.43
  -3  -1  -9    7.84    0.25
   3   1   9    7.24    0.30
   3   1   9    9.27    0.28
   3   1   9    7.44    0.24
   3   1   9    7.72    0.28
   3   1   9    7.50    0.26
   3   1   9    7.75    0.28
   3   1   9    7.16    0.26
  -4  -1  -9    0.99    0.09
   4   1   9    0.80    0.09
   4   1   9    0.88    0.08
   4   1   9    0.90    0.09
   4   1   9    1.01    0.07
   4   1   9    1.09    0.12
   4   1   9    0.92    0.09
   4   1   9    0.90    0.12
  -5  -1  -9    0.93    0.09
   5   1   9    0.91    0.08
   5   1   9    0.71    0.09
   5   1   9    0.79    0.12
   5   1   9    0.69    0.10
  -6  -1  -9    1.23    0.11
   6   1   9    1.13    0.12
   6   1   9    1.25    0.12
  -7  -1  -9    0.44    0.07
   7   1   9    0.39    0.10
   7   1   9    0.27    0.08
  -8  -1  -9    0.32    0.07
   8   1   9    0.39    0.11
   8   1   9    0.26    0.08
  -9  -1  -9    0.34    0.08
   9   1   9    0.39    0.11
   9   1   9    0.34    0.10
  10   1   9    0.09    0.10
   7  -2  -9    0.81    0.13
  -7   2   9    0.92    0.12
   6  -2  -9    0.02    0.09
  -6   2   9    0.21    0.08
   5  -2  -9    0.82    0.12
  -5   2   9    1.09    0.13
   4  -2  -9    0.36    0.08
  -4   2   9    0.41    0.09
   3  -2  -9   11.50    0.40
   3  -2  -9   11.49    0.36
  -3   2   9   11.74    0.39
   2  -2  -9    2.06    0.16
   2  -2  -9    1.87    0.13
   2  -2  -9    2.04    0.13
  -2   2   9    1.94    0.14
   1  -2  -9   11.65    0.39
   1  -2  -9   12.47    0.38
   1  -2  -9   11.87    0.34
  -1   2   9   12.19    0.37
  -1   2   9   11.67    0.40
  -1   2   9   12.19    0.36
  -1   2   9   12.05    0.42
   0  -2  -9    8.39    0.28
   0  -2  -9    8.41    0.25
   0   2   9    7.89    0.31
   0   2   9    9.92    0.37
   0   2   9    8.28    0.33
   0   2   9    7.97    0.28
   0   2   9    8.40    0.27
  -1  -2  -9   19.78    0.49
   1   2   9   22.56    0.63
   1   2   9   16.09    0.52
   1   2   9   19.80    0.51
   1   2   9   19.43    0.52
   1   2   9   20.00    0.56
   1   2   9   19.41    0.57
  -2  -2  -9    3.89    0.14
   2   2   9    3.97    0.15
   2   2   9    3.79    0.18
   2   2   9    3.60    0.17
   2   2   9    3.83    0.17
   2   2   9    3.76    0.20
  -3  -2  -9    2.33    0.11
  -3  -2  -9    2.34    0.10
   3   2   9    2.29    0.16
   3   2   9    2.85    0.12
   3   2   9    2.42    0.14
  -4  -2  -9   -0.01    0.03
  -4  -2  -9    0.04    0.02
   4   2   9   -0.04    0.04
   4   2   9   -0.09    0.04
   4   2   9    0.01    0.03
   4   2   9    0.02    0.02
   4   2   9    0.00    0.03
  -5  -2  -9    4.04    0.16
   5   2   9    4.13    0.20
   5   2   9    4.44    0.20
   5   2   9    4.30    0.17
   5   2   9    3.95    0.22
   5   2   9    4.12    0.21
  -6  -2  -9    0.81    0.08
   6   2   9    0.68    0.10
   6   2   9    0.89    0.13
  -7  -2  -9    1.30    0.09
   7   2   9    1.01    0.12
   7   2   9    1.50    0.15
   8   2   9    0.10    0.07
   8   2   9    0.04    0.08
   9   2   9    0.17    0.08
   9   2   9    0.05    0.08
  10   2   9    0.09    0.10
   6  -3  -9    1.45    0.15
  -6   3   9    1.56    0.18
   5  -3  -9   -0.09    0.06
  -5   3   9   -0.02    0.07
   4  -3  -9    0.03    0.06
   4  -3  -9    0.00    0.05
  -4   3   9   -0.04    0.06
   3  -3  -9    9.20    0.33
   3  -3  -9    9.15    0.29
  -3   3   9    9.00    0.34
   2  -3  -9    7.82    0.29
   2  -3  -9    8.46    0.26
   2  -3  -9    8.13    0.32
  -2   3   9    8.03    0.31
   1  -3  -9    6.77    0.22
   1  -3  -9    7.05    0.25
  -1   3   9    7.10    0.27
  -1   3   9    7.43    0.25
  -1   3   9    6.70    0.29
   0  -3  -9    0.01    0.03
   0  -3  -9    0.01    0.03
   0   3   9    0.08    0.03
   0   3   9    0.04    0.04
   0   3   9   -0.01    0.03
  -1  -3  -9    4.16    0.13
   1   3   9    3.56    0.15
   1   3   9    3.65    0.19
   1   3   9    3.82    0.17
   1   3   9    3.46    0.18
   1   3   9    3.48    0.19
  -2  -3  -9   11.54    0.29
   2   3   9   11.28    0.37
   2   3   9   11.41    0.35
   2   3   9   12.19    0.39
   2   3   9   11.73    0.39
   2   3   9   12.15    0.34
  -3  -3  -9    1.72    0.10
  -3  -3  -9    1.81    0.07
   3   3   9    1.79    0.12
   3   3   9    1.74    0.10
   3   3   9    1.83    0.12
   3   3   9    1.68    0.13
   3   3   9    1.72    0.12
  -4  -3  -9    1.16    0.06
  -4  -3  -9    1.20    0.07
   4   3   9    1.21    0.12
   4   3   9    1.06    0.10
   4   3   9    1.26    0.11
   4   3   9    1.06    0.08
  -5  -3  -9    0.03    0.02
   5   3   9    0.06    0.04
   5   3   9    0.08    0.04
   5   3   9   -0.01    0.05
   5   3   9   -0.07    0.05
   6   3   9    8.21    0.33
   6   3   9    7.74    0.29
   6   3   9    7.81    0.29
   6   3   9    7.42    0.31
   7   3   9    1.63    0.15
   7   3   9    1.64    0.16
   8   3   9    4.42    0.24
   8   3   9    3.98    0.23
   9   3   9    0.25    0.10
   9   3   9    0.14    0.08
  10   3   9    0.04    0.08
   6  -4  -9   -0.04    0.07
  -6   4   9    0.07    0.11
   5  -4  -9   -0.02    0.06
  -5   4   9    0.04    0.09
   4  -4  -9    0.27    0.07
  -4   4   9    0.24    0.09
   3  -4  -9    1.02    0.11
   3  -4  -9    0.70    0.11
  -3   4   9    0.79    0.12
   2  -4  -9    6.61    0.25
  -2   4   9    6.19    0.27
   1  -4  -9    1.37    0.10
  -1   4   9    1.50    0.16
  -1   4   9    1.25    0.13
  -1   4   9    1.51    0.11
   0   4   9    1.27    0.10
   0   4   9    1.37    0.12
   0   4   9    1.25    0.11
   1   4   9    1.68    0.12
   1   4   9    1.80    0.13
   1   4   9    1.71    0.13
   1   4   9    1.92    0.16
   1   4   9    1.61    0.10
  -2  -4  -9    7.32    0.26
   2   4   9    7.24    0.24
   2   4   9    7.62    0.26
   2   4   9    7.29    0.28
   2   4   9    7.59    0.28
   2   4   9    7.98    0.29
  -3  -4  -9    0.11    0.05
   3   4   9   -0.01    0.03
   3   4   9    0.05    0.03
   3   4   9    0.01    0.04
   3   4   9    0.05    0.05
   3   4   9    0.06    0.04
  -4  -4  -9    0.60    0.07
   4   4   9    0.50    0.07
   4   4   9    0.50    0.09
   4   4   9    0.52    0.08
   4   4   9    0.63    0.09
   5   4   9   -0.01    0.05
   5   4   9   -0.03    0.05
   5   4   9   -0.02    0.04
   5   4   9    0.02    0.05
[truncated: 175,105 more chars]
